# Supplementary material for: Multiomic Analysis of Environmental Effects and Nitrogen Use Efficiency of Two Potato Varieties Under High Nitrogen Conditions
Source: Plants (Basel). 2025 Feb 20;14(5):633. doi: 10.3390/plants14050633 (PMC11902017; doi:10.3390/plants14050633)
Supplement: Supplementary file 1 [file plants-14-00633-s001.zip]

Archive with 6 entries (6 files):
- plants-3477533-Supplemental Table S1.csv
- plants-3477533-Supplemental Table S2.csv
- plants-3477533-Supplemental Table S3.csv
- plants-3477533-Supplemental Table S4.csv
- plants-3477533-Supplemental Table S5.csv
- plants-3477533-Supplemental Table S6.csv
