# Supplementary material for: Multiomic Analysis of Environmental Effects and Nitrogen Use Efficiency of Two Potato Varieties Under High Nitrogen Conditions
Source: Plants (Basel). 2025 Feb 20;14(5):633. doi: 10.3390/plants14050633 (PMC11902017; doi:10.3390/plants14050633)
Supplement: Supplementary file 1 [file plants-14-00633-s001.zip › plants-3477533-Supplemental Table S1.csv]

Gene ID	Gene Name	Gene Description	FC(DXYN2_G/DN310N2_G)	Log2FC(DXYN2_G/DN310N2_G)	Pvalue	Padjust	Significant	Regulate	DXYN2_1G	DXYN2_2G	DXYN2_3G	DN310N2_1G	DN310N2_2G	DN310N2_3G	DXYN2_G	DN310N2_G
ENSRNA049440239	tRNA-Val	tRNA-Val for anticodon UAC	0.047	-4.4109590659	5.46230656176E-10	1.36956014073E-8	yes	down	0.43	0.9	0.3	5.76	38.83	19.14	0.543333333333	21.2433333333
ENSRNA049454374	U6	U6 spliceosomal RNA	0.168	-2.57067645759	0.000392617633772	0.00242289583782	yes	down	0.2	0.33	0.38	2.25	0.79	1.95	0.303333333333	1.66333333333
ENSRNA049454846	U6	U6 spliceosomal RNA	2.691	1.42819995603	1.91811911973E-6	2.28372645479E-5	yes	up	172.68	94.24	89.14	49.88	43.94	37.19	118.686666667	43.67
ENSRNA049459943	U2	U2 spliceosomal RNA	44.667	5.48112298287	0.00227982274137	0.01072923142	yes	up	32.47	2.91	20.01	0	0	0	18.4633333333	0
ENSRNA049460776	Plant_U3	Plant small nucleolar RNA U3	0.462	-1.11514414417	2.63674915273E-9	5.79484502936E-8	yes	down	9.1	8.57	8.91	17.96	20.46	13.9	8.86	17.44
ENSRNA049460890	5S_rRNA	5S ribosomal RNA	0.419	-1.25456634157	8.95248924848E-6	8.95177590272E-5	yes	down	2.08	1.83	1.46	3.11	3.97	4.13	1.79	3.73666666667
ENSRNA049462949	SSU_rRNA_eukarya	Eukaryotic small subunit ribosomal RNA	6.794	2.76422015584	1.86809256269E-13	8.82963976242E-12	yes	up	34.48	72.92	46.41	4.64	7.46	8.52	51.27	6.87333333333
ENSRNA049464377	LSU_rRNA_eukarya	Eukaryotic large subunit ribosomal RNA	0.464	-1.10849606885	0.000174694489382	0.00120519029536	yes	down	1414.22	1026.89	1607.63	3710.44	2228.69	2567.93	1349.58	2835.68666667
PGSC0003DMG400000003		SPX domain-containing membrane protein [Source:PGSC_GENE;Acc:PGSC0003DMG400000003]	2.117	1.08219862494	0.00129732734742	0.00672456046377	yes	up	74.97	84.22	91.55	55.83	22.97	28.76	83.58	35.8533333333
PGSC0003DMG400000021		Carbonyl reductase [Source:PGSC_GENE;Acc:PGSC0003DMG400000021]	2.143	1.09964141013	0.000596457695127	0.00347975249472	yes	up	6.98	6.41	4.7	2.56	2.91	2.07	6.03	2.51333333333
PGSC0003DMG400000024		Conserved gene of unknown function [Source:PGSC_GENE;Acc:PGSC0003DMG400000024]	44.084	5.46219394934	0.000937968515136	0.00510875299325	yes	up	8.93	4.06	4.33	0	0	0	5.77333333333	0
PGSC0003DMG400000025		Acetyl-coenzyme A carboxylase carboxyl transferase alpha [Source:PGSC_GENE;Acc:PGSC0003DMG400000025]	0.471	-1.08544789934	2.847209713E-5	0.000247435143272	yes	down	27.07	37.08	35.45	53.87	84.71	53.44	33.2	64.0066666667
PGSC0003DMG400000036		Conserved gene of unknown function [Source:PGSC_GENE;Acc:PGSC0003DMG400000036]	52.221	5.70654541615	0.000312715703574	0.00199100424361	yes	up	0.28	0.37	0.6	0	0	0	0.416666666667	0
PGSC0003DMG400000045		Water channel protein [Source:PGSC_GENE;Acc:PGSC0003DMG400000045]	2.285	1.1924275749	0.00398383009085	0.0170102360701	yes	up	156.04	55.7	106.01	51.55	25.29	48.59	105.916666667	41.81
PGSC0003DMG400000048		Cysteine synthase [Source:PGSC_GENE;Acc:PGSC0003DMG400000048]	2.199	1.13688704224	0.0094628957745	0.0340941369722	yes	up	17.98	46.62	18.49	8.34	13.4	12.06	27.6966666667	11.2666666667
PGSC0003DMG400000079		BCL-2-associated athanogene 6 [Source:PGSC_GENE;Acc:PGSC0003DMG400000079]	0.108	-3.21562708566	1.91213515639E-7	2.88916690704E-6	yes	down	113.74	37.96	142.17	1418.77	864.91	218.73	97.9566666667	834.136666667
PGSC0003DMG400000089		Aldose 1-epimerase [Source:PGSC_GENE;Acc:PGSC0003DMG400000089]	2.333	1.22234204163	0.0015653424126	0.00785561869775	yes	up	4.99	4.24	2.78	1.35	2.23	1.12	4.00333333333	1.56666666667
PGSC0003DMG400000101		Triacylglycerol lipase [Source:PGSC_GENE;Acc:PGSC0003DMG400000101]	2.090	1.0637217466	0.0121002336442	0.0416846809957	yes	up	2.73	5.3	1.8	1.52	2.92	2.37	3.27666666667	2.27
PGSC0003DMG400000121		Conserved gene of unknown function [Source:PGSC_GENE;Acc:PGSC0003DMG400000121]	2.997	1.58360738313	0.000178956607007	0.00123121216177	yes	up	8.31	7.56	5.3	3.02	2.52	0.82	7.05666666667	2.12
PGSC0003DMG400000124		RAB11B [Source:PGSC_GENE;Acc:PGSC0003DMG400000124]	8.578	3.10072152173	1.04828958805E-8	2.03575069261E-7	yes	up	54.41	14.43	30.65	4.51	1.49	4.4	33.1633333333	3.46666666667
PGSC0003DMG400000126		Conserved gene of unknown function [Source:PGSC_GENE;Acc:PGSC0003DMG400000126]	49.989	5.6435279106	6.74661676164E-6	6.96244191956E-5	yes	up	3.66	1.24	1.76	0	0	0.11	2.22	0.0366666666667
PGSC0003DMG400000130		Gtpase activating protein [Source:PGSC_GENE;Acc:PGSC0003DMG400000130]	2.079	1.05612347906	0.000825864519109	0.00458067352499	yes	up	18.74	16.69	19.1	9.16	4.96	8.12	18.1766666667	7.41333333333
PGSC0003DMG400000140		ATP binding protein [Source:PGSC_GENE;Acc:PGSC0003DMG400000140]	2.619	1.38900326543	4.27908675287E-7	5.98976683344E-6	yes	up	4.51	4.15	3.56	1.77	1.01	1.51	4.07333333333	1.43
PGSC0003DMG400000156		Conserved gene of unknown function [Source:PGSC_GENE;Acc:PGSC0003DMG400000156]	0.311	-1.68275633971	5.67270389064E-6	5.97454982154E-5	yes	down	23.7	62.84	41.61	103.06	156.94	115.2	42.7166666667	125.066666667
PGSC0003DMG400000157		Remorin 2 [Source:PGSC_GENE;Acc:PGSC0003DMG400000157]	2.109	1.07645698904	3.15080048313E-6	3.56050385077E-5	yes	up	250.37	168.81	190.65	108.14	79.85	74.33	203.276666667	87.44
PGSC0003DMG400000159		DNA binding protein [Source:PGSC_GENE;Acc:PGSC0003DMG400000159]	0.211	-2.2439673556	4.0918230984E-6	4.48456664296E-5	yes	down	0.77	1.94	1	4.93	5.22	5.3	1.23666666667	5.15
PGSC0003DMG400000162		Ccr4-not transcription complex [Source:PGSC_GENE;Acc:PGSC0003DMG400000162]	0.195	-2.35657159759	5.757810994E-13	2.4958469832E-11	yes	down	1.12	1.79	1.48	4.09	4.68	5.34	1.46333333333	4.70333333333
PGSC0003DMG400000174		Origin recognition complex 5 subunit [Source:PGSC_GENE;Acc:PGSC0003DMG400000174]	2.126	1.08835036669	0.000103651268185	0.000763109278064	yes	up	5.43	4.41	3.73	1.64	1.89	2.2	4.52333333333	1.91
PGSC0003DMG400000178		DNA binding protein [Source:PGSC_GENE;Acc:PGSC0003DMG400000178]	2.566	1.35953698471	0.000774951147327	0.00433564955319	yes	up	1.82	1.27	1.54	0.62	0.53	0.59	1.54333333333	0.58
PGSC0003DMG400000184		Ferric-chelate reductase [Source:PGSC_GENE;Acc:PGSC0003DMG400000184]	5.301	2.40628157907	0.00038425936324	0.00238244602238	yes	up	1.77	2.4	2.29	0.51	0.39	0.05	2.15333333333	0.316666666667
PGSC0003DMG400000193		1-aminocyclopropane-1-carboxylate synthase 2 [Source:PGSC_GENE;Acc:PGSC0003DMG400000193]	0.213	-2.22881845582	1.70466683201E-7	2.60558636722E-6	yes	down	9.25	11.72	4.43	22.95	52.87	31.96	8.46666666667	35.9266666667
PGSC0003DMG400000194		Potyviral helper component protease-interacting protein 1 [Source:PGSC_GENE;Acc:PGSC0003DMG400000194]	0.197	-2.34399408327	2.5627253566E-9	5.64699569798E-8	yes	down	1.58	1.61	1.6	9.97	5.04	4.54	1.59666666667	6.51666666667
PGSC0003DMG400000205		Lanatoside 15'-O-acetylesterase [Source:PGSC_GENE;Acc:PGSC0003DMG400000205]	7.959	2.99252281996	0.000283723676674	0.00183150638816	yes	up	3.48	3.87	1.88	0	0.38	0.65	3.07666666667	0.343333333333
PGSC0003DMG400000208		Conserved gene of unknown function [Source:PGSC_GENE;Acc:PGSC0003DMG400000208]	2.977	1.57378473926	0.00310799580069	0.0139143881592	yes	up	58.75	16.72	48.53	12.27	7.89	18.03	41.3333333333	12.73
PGSC0003DMG400000246		Trehalose-6-phosphate synthase [Source:PGSC_GENE;Acc:PGSC0003DMG400000246]	8.614	3.10666659801	2.61479275976E-20	3.41802441065E-18	yes	up	16.69	20.71	20.53	2.29	1.83	1.04	19.31	1.72
PGSC0003DMG400000263		Conserved gene of unknown function [Source:PGSC_GENE;Acc:PGSC0003DMG400000263]	0.422	-1.24617785573	0.00331576962923	0.0146648190517	yes	down	7.69	9.12	5.23	19.8	20.17	8	7.34666666667	15.99
PGSC0003DMG400000293		Pectinesterase [Source:PGSC_GENE;Acc:PGSC0003DMG400000293]	3.365	1.75062205345	0.00991579696467	0.0353905961632	yes	up	4.61	6.29	4	2.8	0.65	0.47	4.96666666667	1.30666666667
PGSC0003DMG400000307		Protein ABIL5 [Source:PGSC_GENE;Acc:PGSC0003DMG400000307]	10.123	3.33953971612	8.32661537444E-5	0.000631742034367	yes	up	2.15	2.83	1.21	0	0.52	0.15	2.06333333333	0.223333333333
PGSC0003DMG400000310		Gene of unknown function [Source:PGSC_GENE;Acc:PGSC0003DMG400000310]	0.194	-2.36749820706	1.96130927769E-7	2.9546782864E-6	yes	down	1.27	0.39	1.37	5.59	3.86	5.47	1.01	4.97333333333
PGSC0003DMG400000315		Conserved gene of unknown function [Source:PGSC_GENE;Acc:PGSC0003DMG400000315]	0.401	-1.31918947877	0.00987535313126	0.0352713267238	yes	down	10.5	27.07	16.86	18.61	54.55	51.18	18.1433333333	41.4466666667
PGSC0003DMG400000327		Ultraviolet-B-repressible protein [Source:PGSC_GENE;Acc:PGSC0003DMG400000327]	0.152	-2.71579448903	0.00361612022456	0.0157155645707	yes	down	0.73	0.83	0.15	4.1	5.25	1.2	0.57	3.51666666667
PGSC0003DMG400000331		Serine/threonine-protein kinase [Source:PGSC_GENE;Acc:PGSC0003DMG400000331]	0.398	-1.328270816	3.45687066822E-6	3.86805393163E-5	yes	down	3.83	2.97	5.61	10.32	10.3	10.35	4.13666666667	10.3233333333
PGSC0003DMG400000333		Lycopene epsilon cyclase [Source:PGSC_GENE;Acc:PGSC0003DMG400000333]	4.183	2.06457434235	0.00257145681085	0.0118964835095	yes	up	2.9	2.13	1.47	0.13	0.84	0.4	2.16666666667	0.456666666667
PGSC0003DMG400000338		Amine oxidase [Source:PGSC_GENE;Acc:PGSC0003DMG400000338]	0.085	-3.5541822864	0.000459267662212	0.00278019772943	yes	down	1.38	3.26	1.14	4.26	46.75	10.89	1.92666666667	20.6333333333
PGSC0003DMG400000339		Beta-galactosidase [Source:PGSC_GENE;Acc:PGSC0003DMG400000339]	0.155	-2.69399697887	1.56258498997E-6	1.90747850575E-5	yes	down	48.48	107.4	60.09	122.84	689.19	514.36	71.99	442.13
PGSC0003DMG400000354		Glucan endo-1,3-beta-glucosidase [Source:PGSC_GENE;Acc:PGSC0003DMG400000354]	12.199	3.60871986181	0.00215416930803	0.0102415876668	yes	up	1.54	0.42	1.14	0	0	0.22	1.03333333333	0.0733333333333
PGSC0003DMG400000360		Malic enzyme [Source:PGSC_GENE;Acc:PGSC0003DMG400000360]	7.381	2.88376386718	0.00759100614841	0.0285916317522	yes	up	0.36	0.32	0.55	0.04	0.08	0.03	0.41	0.05
PGSC0003DMG400000374		Conserved gene of unknown function [Source:PGSC_GENE;Acc:PGSC0003DMG400000374]	0.487	-1.03663320792	0.00463837027975	0.0192292397227	yes	down	5.06	7.48	4.32	12.77	7.6	11.03	5.62	10.4666666667
PGSC0003DMG400000380		HSF domain class transcription factor [Source:PGSC_GENE;Acc:PGSC0003DMG400000380]	2.836	1.50409424203	3.14844663441E-9	6.77118368726E-8	yes	up	31.1	33.15	32.55	8.02	13.89	9.15	32.2666666667	10.3533333333
PGSC0003DMG400000381		Conserved gene of unknown function [Source:PGSC_GENE;Acc:PGSC0003DMG400000381]	3.472	1.79575029336	0.000182748184968	0.0012521468595	yes	up	1.42	1.28	1.14	0.41	0.19	0.38	1.28	0.326666666667
PGSC0003DMG400000385		Chloroplast-targeted copper chaperone [Source:PGSC_GENE;Acc:PGSC0003DMG400000385]	3.759	1.91018271491	0.00947108859666	0.0341187572268	yes	up	3.01	1.93	2	0.51	0.28	0.85	2.31333333333	0.546666666667
PGSC0003DMG400000395		Conserved gene of unknown function [Source:PGSC_GENE;Acc:PGSC0003DMG400000395]	3.863	1.949629921	0.000284681570413	0.00183721729345	yes	up	11.11	4.35	5.5	1.63	0.7	2.18	6.98666666667	1.50333333333
PGSC0003DMG400000408		Xyloglucan endotransglucosylase-hydrolase XTH6 [Source:PGSC_GENE;Acc:PGSC0003DMG400000408]	8.188	3.0335637767	4.44694434822E-9	9.28530858999E-8	yes	up	142.57	54.81	155.81	14.26	5.21	19.42	117.73	12.9633333333
PGSC0003DMG400000412		Nodulin family protein [Source:PGSC_GENE;Acc:PGSC0003DMG400000412]	0.480	-1.05873277518	0.000549027000449	0.00324375698147	yes	down	9.65	14.53	9.37	14.82	24.48	23.96	11.1833333333	21.0866666667
PGSC0003DMG400000415		Conserved gene of unknown function [Source:PGSC_GENE;Acc:PGSC0003DMG400000415]	2.310	1.20766901849	0.00152753414293	0.00770304438805	yes	up	31.39	16.94	30.2	10.39	6.31	13.86	26.1766666667	10.1866666667
PGSC0003DMG400000416		Auxin-regulated protein [Source:PGSC_GENE;Acc:PGSC0003DMG400000416]	3.117	1.64013269113	2.9126460661E-9	6.34012063895E-8	yes	up	10.1	6.15	6.67	2.46	2.18	2.01	7.64	2.21666666667
PGSC0003DMG400000420		Histone H2B.2 [Source:PGSC_GENE;Acc:PGSC0003DMG400000420]	2.096	1.06740107185	1.79462157069E-5	0.000164986857807	yes	up	92.58	91.48	75.47	31.06	33.03	48.41	86.51	37.5
PGSC0003DMG400000432		Glucosyltransferase [Source:PGSC_GENE;Acc:PGSC0003DMG400000432]	3.145	1.6530198541	2.69104731603E-13	1.23473319082E-11	yes	up	18.47	13.95	16.45	5.24	3.93	4.88	16.29	4.68333333333
PGSC0003DMG400000440		Ring zinc finger protein [Source:PGSC_GENE;Acc:PGSC0003DMG400000440]	2.769	1.46955815816	8.49881939344E-13	3.58493057372E-11	yes	up	102.26	82.44	105.25	38.25	28	35.71	96.65	33.9866666667
PGSC0003DMG400000444		Heat shock cognate 70 kDa protein [Source:PGSC_GENE;Acc:PGSC0003DMG400000444]	0.053	-4.22800694458	1.0744529854E-25	2.99629122529E-23	yes	down	19.51	8.75	21.06	403.94	240.6	193.96	16.44	279.5
PGSC0003DMG400000456		50S ribosomal protein L9, chloroplastic [Source:PGSC_GENE;Acc:PGSC0003DMG400000456]	0.497	-1.0096562229	0.00306128714094	0.0137396610628	yes	down	3.9	3.95	2.72	5.08	7.13	6.38	3.52333333333	6.19666666667
PGSC0003DMG400000460		RING-H2 finger protein ATL57 [Source:PGSC_GENE;Acc:PGSC0003DMG400000460]	0.393	-1.34667145235	0.0069703736034	0.026721007591	yes	down	1.88	1.41	1.08	2.19	4.56	3.31	1.45666666667	3.35333333333
PGSC0003DMG400000465		Zinc finger protein [Source:PGSC_GENE;Acc:PGSC0003DMG400000465]	7.359	2.87957985914	3.62392432111E-6	4.02092186611E-5	yes	up	5.13	7.52	2.29	0.34	0.42	1.03	4.98	0.596666666667
PGSC0003DMG400000476		Conserved gene of unknown function [Source:PGSC_GENE;Acc:PGSC0003DMG400000476]	4.720	2.23885359385	1.20631106766E-13	5.8560919103E-12	yes	up	19.43	15.6	12.4	2.64	3.83	2.67	15.81	3.04666666667
PGSC0003DMG400000477		Sirohydrochlorin ferrochelatase [Source:PGSC_GENE;Acc:PGSC0003DMG400000477]	5.884	2.55685448962	5.00433336939E-45	4.83072149634E-42	yes	up	67.49	57.57	75.62	9.42	9.23	11.64	66.8933333333	10.0966666667
PGSC0003DMG400000480		Cytochrome c oxidase subunit 5C [Source:PGSC_GENE;Acc:PGSC0003DMG400000480]	0.169	-2.5659258965	1.41912828076E-12	5.73547207578E-11	yes	down	1.47	2.16	2.35	13.96	10.73	6.11	1.99333333333	10.2666666667
PGSC0003DMG400000484		Triose phosphate/phosphate translocator, non-green plastid, chloroplast [Source:PGSC_GENE;Acc:PGSC0003DMG400000484]	0.367	-1.44461420666	0.00547205683971	0.0219740292101	yes	down	0.89	0.48	0.66	1.31	1.74	0.92	0.676666666667	1.32333333333
PGSC0003DMG400000496		Formate dehydrogenase, mitochondrial [Source:PGSC_GENE;Acc:PGSC0003DMG400000496]	0.429	-1.22102672583	9.34160530802E-5	0.000698408132323	yes	down	240.41	346.33	231.29	344.82	648.55	626.16	272.676666667	539.843333333
PGSC0003DMG400000503		IS10 transposase [Source:PGSC_GENE;Acc:PGSC0003DMG400000503]	0.435	-1.20023879971	0.00069127394062	0.0039377197825	yes	down	5.01	3.39	3.84	9.51	5.43	10.41	4.08	8.45
PGSC0003DMG400000505		Alpha-DOX1 [Source:PGSC_GENE;Acc:PGSC0003DMG400000505]	0.486	-1.04196600954	0.000385842079744	0.00238871843054	yes	down	96	137.34	108.82	87.83	100.58	89.41	114.053333333	92.6066666667
PGSC0003DMG400000513		Stachyose synthase [Source:PGSC_GENE;Acc:PGSC0003DMG400000513]	5.465	2.4501175833	8.58192251151E-8	1.38335960947E-6	yes	up	11.37	4.09	12.33	1.93	1.72	0.99	9.26333333333	1.54666666667
PGSC0003DMG400000519		Glucan endo-1,3-beta-glucosidase, acidic isoform GI9 [Source:PGSC_GENE;Acc:PGSC0003DMG400000519]	0.077	-3.70721147413	0.00147062651632	0.00745501601829	yes	down	0.99	25.25	21.79	66.8	235.73	214.9	16.01	172.476666667
PGSC0003DMG400000520		Conserved gene of unknown function [Source:PGSC_GENE;Acc:PGSC0003DMG400000520]	11.715	3.55032653461	0.00484460361857	0.0199099167543	yes	up	0.8	0.33	1.2	0.07	0.14	0	0.776666666667	0.07
PGSC0003DMG400000523		Kinesin light chain [Source:PGSC_GENE;Acc:PGSC0003DMG400000523]	2.147	1.10250578886	0.00181043175398	0.00886772368489	yes	up	14.62	6.57	7.72	2.82	4.37	5.14	9.63666666667	4.11
PGSC0003DMG400000529		Cyclic nucleotide-gated ion channel 18 [Source:PGSC_GENE;Acc:PGSC0003DMG400000529]	0.258	-1.95309979889	0.00837728405876	0.0309648899679	yes	down	0.11	0.34	0.13	0.32	0.54	0.9	0.193333333333	0.586666666667
PGSC0003DMG400000538		ATP binding protein [Source:PGSC_GENE;Acc:PGSC0003DMG400000538]	3.939	1.97776770409	3.96256569367E-9	8.39970217735E-8	yes	up	4.34	3.97	2.35	0.83	1.08	0.91	3.55333333333	0.94
PGSC0003DMG400000540		Cell division control 20 [Source:PGSC_GENE;Acc:PGSC0003DMG400000540]	6.118	2.61312846913	1.26886720227E-6	1.59309800113E-5	yes	up	7.28	5.73	3.69	1.52	0.33	0.63	5.56666666667	0.826666666667
PGSC0003DMG400000545		UP-9A [Source:PGSC_GENE;Acc:PGSC0003DMG400000545]	3.640	1.86407566552	2.75608687207E-5	0.000240766684007	yes	up	10.17	6.28	13.5	2.38	2.88	2.3	9.98333333333	2.52
PGSC0003DMG400000549		Conserved gene of unknown function [Source:PGSC_GENE;Acc:PGSC0003DMG400000549]	0.059	-4.08771379002	7.82996608853E-5	0.000600784129899	yes	down	0.13	0.13	0	0.85	2.06	1.02	0.0866666666667	1.31
PGSC0003DMG400000553		Auxin-induced protein 5NG4 [Source:PGSC_GENE;Acc:PGSC0003DMG400000553]	38.289	5.25885882268	0.00163820680107	0.0081611183591	yes	up	0.58	0.39	0.8	0	0	0	0.59	0
PGSC0003DMG400000556		Copper ion binding protein [Source:PGSC_GENE;Acc:PGSC0003DMG400000556]	8.246	3.04374279763	2.57460675382E-14	1.39261811007E-12	yes	up	18.08	9.57	11.72	1.01	1.86	2.04	13.1233333333	1.63666666667
PGSC0003DMG400000564		Cytochrome P450 [Source:PGSC_GENE;Acc:PGSC0003DMG400000564]	0.500	-1.00050213729	0.0057045212621	0.0227041031773	yes	down	1.25	1.19	1.04	2.31	2.2	1.81	1.16	2.10666666667
PGSC0003DMG400000565		Cytochrome P450 [Source:PGSC_GENE;Acc:PGSC0003DMG400000565]	3.837	1.94015071659	4.70061408794E-6	5.06552221465E-5	yes	up	34.77	26.15	27.32	7.79	9.45	8.63	29.4133333333	8.62333333333
PGSC0003DMG400000570		Conserved gene of unknown function [Source:PGSC_GENE;Acc:PGSC0003DMG400000570]	2.667	1.41541407657	3.62588162704E-15	2.28076133021E-13	yes	up	27.08	22.59	21.84	5.61	5.38	6.77	23.8366666667	5.92
PGSC0003DMG400000573		Osmotin [Source:PGSC_GENE;Acc:PGSC0003DMG400000573]	3.349	1.7438668371	0.00468147306676	0.0193791210671	yes	up	5.36	2.33	1.48	1.14	0.75	0.77	3.05666666667	0.886666666667
PGSC0003DMG400000578		Serine-threonine protein kinase, plant-type [Source:PGSC_GENE;Acc:PGSC0003DMG400000578]	3.041	1.6047152942	4.8262576879E-13	2.11764712327E-11	yes	up	19.19	19.95	26.91	6.21	7.07	6.47	22.0166666667	6.58333333333
PGSC0003DMG400000581		Conserved gene of unknown function [Source:PGSC_GENE;Acc:PGSC0003DMG400000581]	6.819	2.76955774685	9.78569678241E-5	0.000727492351436	yes	up	2.43	1.32	2.7	0.33	0.27	0.27	2.15	0.29
PGSC0003DMG400000583		NDR1/HIN1 [Source:PGSC_GENE;Acc:PGSC0003DMG400000583]	3.860	1.94874503523	8.91156549516E-10	2.15416112102E-8	yes	up	34.12	18.16	29.65	7.08	5.28	6.87	27.31	6.41
PGSC0003DMG400000595		Flavonol synthase/flavanone 3-hydroxylase [Source:PGSC_GENE;Acc:PGSC0003DMG400000595]	3.409	1.76925688779	4.76700884524E-7	6.59550099217E-6	yes	up	20.11	13.28	19.2	4.28	2.48	5.15	17.53	3.97
PGSC0003DMG400000606		Ubiquitin-protein ligase [Source:PGSC_GENE;Acc:PGSC0003DMG400000606]	0.271	-1.88377184412	0.0130503040976	0.0442736594	yes	down	0.58	0.62	0.35	0.38	2.34	2.38	0.516666666667	1.7
PGSC0003DMG400000616		Conserved gene of unknown function [Source:PGSC_GENE;Acc:PGSC0003DMG400000616]	0.304	-1.71874513509	4.17148378926E-6	4.56191286025E-5	yes	down	4.73	4.52	2.66	12.88	9.62	13.33	3.97	11.9433333333
PGSC0003DMG400000620		Stellacyanin CASLP1 [Source:PGSC_GENE;Acc:PGSC0003DMG400000620]	0.091	-3.46230359066	1.91321834389E-7	2.88916690704E-6	yes	down	0.31	0.08	0.74	4.26	4.46	2.94	0.376666666667	3.88666666667
PGSC0003DMG400000621		NtEIG-A1 protein [Source:PGSC_GENE;Acc:PGSC0003DMG400000621]	0.203	-2.29899058411	8.02976608165E-5	0.000612742685063	yes	down	1.24	2.34	1.27	3.21	8.04	10.4	1.61666666667	7.21666666667
PGSC0003DMG400000627		AtEB1b [Source:PGSC_GENE;Acc:PGSC0003DMG400000627]	2.477	1.30835852625	0.00824130790708	0.0305434651288	yes	up	2.65	2.15	1.6	0.65	0.77	0.9	2.13333333333	0.773333333333
PGSC0003DMG400000631		Lactoylglutathione lyase [Source:PGSC_GENE;Acc:PGSC0003DMG400000631]	0.473	-1.07894407125	0.0121549357078	0.0418183106779	yes	down	17.21	29.25	14.35	19.97	55.83	40.5	20.27	38.7666666667
PGSC0003DMG400000633		Glycoside hydrolase, family 28 [Source:PGSC_GENE;Acc:PGSC0003DMG400000633]	21.622	4.43443888893	0.00504478619518	0.0206010484749	yes	up	0.62	0.26	0.38	0	0.05	0	0.42	0.0166666666667
PGSC0003DMG400000637		GTP binding protein [Source:PGSC_GENE;Acc:PGSC0003DMG400000637]	10.447	3.38506588297	7.32581756286E-15	4.33640021681E-13	yes	up	20.42	13.15	22.81	0.81	1.76	2.29	18.7933333333	1.62
PGSC0003DMG400000640		Conserved gene of unknown function [Source:PGSC_GENE;Acc:PGSC0003DMG400000640]	5.789	2.53336044304	1.126787205E-14	6.48626267686E-13	yes	up	23.86	13.75	14.99	2.68	2.09	3.38	17.5333333333	2.71666666667
PGSC0003DMG400000643		Conserved gene of unknown function [Source:PGSC_GENE;Acc:PGSC0003DMG400000643]	0.380	-1.39441853245	7.02530329566E-5	0.000547410934847	yes	down	3.06	2.51	3.63	6.75	6.7	8.57	3.06666666667	7.34
PGSC0003DMG400000647		Gene of unknown function [Source:PGSC_GENE;Acc:PGSC0003DMG400000647]	79.690	6.31632796896	1.36610406024E-5	0.000129725613711	yes	up	1.99	1.13	1.22	0	0	0	1.44666666667	0
PGSC0003DMG400000651		Cytochrome P450 [Source:PGSC_GENE;Acc:PGSC0003DMG400000651]	30.688	4.93962339019	0.00562174805717	0.0224565705457	yes	up	0.43	0.22	0.31	0	0	0	0.32	0
PGSC0003DMG400000655		Serine/threonine-protein phosphatase 7 long form homolog [Source:PGSC_GENE;Acc:PGSC0003DMG400000655]	0.242	-2.0449905244	4.06864147673E-25	1.04198738554E-22	yes	down	15.13	16.52	11.14	50.79	57.38	51.15	14.2633333333	53.1066666667
PGSC0003DMG400000667		Glutathione S-transferase MSR-1 [Source:PGSC_GENE;Acc:PGSC0003DMG400000667]	0.063	-3.99121711321	6.39817427915E-5	0.000505131733432	yes	down	0.52	1.54	0.14	0.85	15.04	16.02	0.733333333333	10.6366666667
PGSC0003DMG400000672		PTAC18 [Source:PGSC_GENE;Acc:PGSC0003DMG400000672]	0.297	-1.7508614859	5.19573862757E-15	3.20399626719E-13	yes	down	4.1	4.29	3.55	12.68	11.89	12.88	3.98	12.4833333333
PGSC0003DMG400000673		Phd finger transcription factor [Source:PGSC_GENE;Acc:PGSC0003DMG400000673]	0.433	-1.20904653446	7.97819839658E-9	1.5816494736E-7	yes	down	6.36	4.97	10.55	12.55	10	9.09	7.29333333333	10.5466666667
PGSC0003DMG400000685		Zinc finger protein [Source:PGSC_GENE;Acc:PGSC0003DMG400000685]	0.010	-6.58788861133	3.1565609479E-6	3.56540804098E-5	yes	down	0	0	0	0.82	0.72	0.79	0	0.776666666667
PGSC0003DMG400000689		Glucan endo-1,3-beta-glucosidase [Source:PGSC_GENE;Acc:PGSC0003DMG400000689]	6.788	2.76298531813	6.53949236184E-10	1.628255747E-8	yes	up	30.25	15.87	24.76	4.73	1.34	3.37	23.6266666667	3.14666666667
PGSC0003DMG400000706		Conserved gene of unknown function [Source:PGSC_GENE;Acc:PGSC0003DMG400000706]	0.469	-1.09136640084	0.000492405885111	0.00294949949988	yes	down	36.05	28.9	53.04	55.73	94.82	77.47	39.33	76.0066666667
PGSC0003DMG400000710		Hydrolase, alpha/beta fold family protein [Source:PGSC_GENE;Acc:PGSC0003DMG400000710]	80.203	6.32558067015	4.99254236111E-6	5.34796535122E-5	yes	up	3.48	1	1.53	0	0.07	0	2.00333333333	0.0233333333333
PGSC0003DMG400000718		Conserved gene of unknown function [Source:PGSC_GENE;Acc:PGSC0003DMG400000718]	0.425	-1.2335478828	0.000132574890689	0.0009458114288	yes	down	6.05	3.93	7.56	10.44	14.43	11.35	5.84666666667	12.0733333333
PGSC0003DMG400000719		Sec14 cytosolic factor [Source:PGSC_GENE;Acc:PGSC0003DMG400000719]	0.243	-2.040328438	8.1378400132E-12	2.93453317028E-10	yes	down	1.03	1.2	0.85	4.26	3.52	3.24	1.02666666667	3.67333333333
PGSC0003DMG400000721		By genefinder and genscan [Source:PGSC_GENE;Acc:PGSC0003DMG400000721]	0.405	-1.30319178586	0.00637504411197	0.0248761944484	yes	down	2.07	1.39	1.07	4.38	3.43	2.33	1.51	3.38
PGSC0003DMG400000723		Adenylyl cyclase-associated protein [Source:PGSC_GENE;Acc:PGSC0003DMG400000723]	2.348	1.23132361744	1.11917817357E-5	0.000108872611629	yes	up	9.66	5.73	7.22	2.88	2.66	3.09	7.53666666667	2.87666666667
PGSC0003DMG400000724		Serine/threonine-protein kinase PBS1 [Source:PGSC_GENE;Acc:PGSC0003DMG400000724]	2.020	1.01468531038	0.000249375181533	0.00163672026834	yes	up	17.56	17.61	12.34	7.11	5.43	8.79	15.8366666667	7.11
PGSC0003DMG400000740		Cyclic nucleotide-gated ion channel [Source:PGSC_GENE;Acc:PGSC0003DMG400000740]	605.751	9.24258054958	5.35491852731E-14	2.7597072936E-12	yes	up	8.91	11.58	9.82	0	0	0	10.1033333333	0
PGSC0003DMG400000746		Geraniol 10-hydroxylase [Source:PGSC_GENE;Acc:PGSC0003DMG400000746]	0.014	-6.20565194965	4.53375476275E-8	7.70307331966E-7	yes	down	0	0.08	0	1.34	1.94	1.59	0.0266666666667	1.62333333333
PGSC0003DMG400000758		Geraniol 10-hydroxylase [Source:PGSC_GENE;Acc:PGSC0003DMG400000758]	2.687	1.42612496444	6.59737257922E-7	8.80281004749E-6	yes	up	5.51	6.03	7.63	2.77	2.81	2.16	6.39	2.58
PGSC0003DMG400000761		Multicopper oxidase [Source:PGSC_GENE;Acc:PGSC0003DMG400000761]	3.772	1.91515593378	8.29308426706E-5	0.000629582059694	yes	up	26.64	20.95	8.58	5.07	2.51	7.28	18.7233333333	4.95333333333
PGSC0003DMG400000766		Patatin 3 [Source:PGSC_GENE;Acc:PGSC0003DMG400000766]	0.171	-2.55058180839	1.67045696464E-5	0.000154991234375	yes	down	4.47	5.48	0.75	13.56	23.85	19.01	3.56666666667	18.8066666667
PGSC0003DMG400000767		Short-chain dehydrogenase [Source:PGSC_GENE;Acc:PGSC0003DMG400000767]	4.214	2.07514347888	0.000214877604792	0.00143890024682	yes	up	1.58	2.86	1.97	0.47	0.55	0.4	2.13666666667	0.473333333333
PGSC0003DMG400000785		Histidine decarboxylase [Source:PGSC_GENE;Acc:PGSC0003DMG400000785]	2.594	1.37515498713	0.000650710772791	0.00374319023046	yes	up	784.88	420.87	929.29	364.78	254.06	135.54	711.68	251.46
PGSC0003DMG400000803		Cytochrome B561 family protein [Source:PGSC_GENE;Acc:PGSC0003DMG400000803]	3.811	1.9303225523	0.000774902551343	0.00433564955319	yes	up	5.25	1.76	3.76	0.6	0.73	1.23	3.59	0.853333333333
PGSC0003DMG400000839		Orcinol O-methyltransferase [Source:PGSC_GENE;Acc:PGSC0003DMG400000839]	2.109	1.07654657635	0.00278278609488	0.0126986118926	yes	up	4.15	3.14	2.77	1.72	1.54	1	3.35333333333	1.42
PGSC0003DMG400000843		Conserved gene of unknown function [Source:PGSC_GENE;Acc:PGSC0003DMG400000843]	3.038	1.60307291811	7.81614141441E-5	0.000599906780486	yes	up	158.93	126.56	185.44	81.08	32.9	27.92	156.976666667	47.3
PGSC0003DMG400000849		Periaxin [Source:PGSC_GENE;Acc:PGSC0003DMG400000849]	88.516	6.46785916389	5.60516225984E-6	5.91085556292E-5	yes	up	0.99	1.34	0.8	0	0	0	1.04333333333	0
PGSC0003DMG400000857		Hypersensitive-induced response protein [Source:PGSC_GENE;Acc:PGSC0003DMG400000857]	0.374	-1.41988614244	2.08257876678E-8	3.79858734655E-7	yes	down	8.29	12.4	9.71	21.58	30.82	21.54	10.1333333333	24.6466666667
PGSC0003DMG400000863		DNA-binding protein [Source:PGSC_GENE;Acc:PGSC0003DMG400000863]	0.305	-1.71541403598	0.00805235867201	0.029980432866	yes	down	0.51	1.46	0.82	3.33	2.47	2.54	0.93	2.78
PGSC0003DMG400000869		Quinonprotein alcohol dehydrogenase [Source:PGSC_GENE;Acc:PGSC0003DMG400000869]	57.371	5.84225775448	0.000198047832984	0.00134014680837	yes	up	0.41	0.36	2.08	0.04	0	0	0.95	0.0133333333333
PGSC0003DMG400000897		LysM domain GPI-anchored protein 1 [Source:PGSC_GENE;Acc:PGSC0003DMG400000897]	2.783	1.47639364406	5.77002288672E-6	6.0567141117E-5	yes	up	20.22	16.64	16.24	5.95	3.53	7.37	17.7	5.61666666667
PGSC0003DMG400000901		Gene of unknown function [Source:PGSC_GENE;Acc:PGSC0003DMG400000901]	108.654	6.76359733245	1.02346199458E-6	1.31055352755E-5	yes	up	1.31	1.69	2.04	0	0	0	1.68	0
PGSC0003DMG400000904		Gene of unknown function [Source:PGSC_GENE;Acc:PGSC0003DMG400000904]	0.033	-4.93305527525	0.0135166443306	0.0455478973427	yes	down	0	0	0	1.96	0.43	0.5	0	0.963333333333
PGSC0003DMG400000908		Zinc finger protein [Source:PGSC_GENE;Acc:PGSC0003DMG400000908]	3.924	1.97237144876	0.000958096547892	0.00519583127895	yes	up	2.79	3.14	1.45	0.41	0.59	0.87	2.46	0.623333333333
PGSC0003DMG400000910		AP2/ERF domain-containing transcription factor [Source:PGSC_GENE;Acc:PGSC0003DMG400000910]	0.440	-1.18284211513	0.00988024842079	0.0352837898214	yes	down	22.28	48.38	16.51	44.22	46.52	87.74	29.0566666667	59.4933333333
PGSC0003DMG400000913		Gene of unknown function [Source:PGSC_GENE;Acc:PGSC0003DMG400000913]	3.348	1.74328484047	2.14515840173E-5	0.000193041181666	yes	up	16.32	26.93	15.77	9.04	4.01	5.2	19.6733333333	6.08333333333
PGSC0003DMG400000915		S-receptor kinase [Source:PGSC_GENE;Acc:PGSC0003DMG400000915]	2.917	1.54449956247	0.0082729933241	0.030642796111	yes	up	1.65	0.86	0.87	0.33	0.16	0.53	1.12666666667	0.34
PGSC0003DMG400000919		Nodulin family protein [Source:PGSC_GENE;Acc:PGSC0003DMG400000919]	0.449	-1.1538445061	1.23593891114E-6	1.55642723491E-5	yes	down	104.43	114.73	72.38	236.79	180.41	171.74	97.18	196.313333333
PGSC0003DMG400000926		-	4.640	2.21414251718	0.00107651823533	0.00574249833589	yes	up	3.37	3.47	3.89	0.14	1.4	0.59	3.57666666667	0.71
PGSC0003DMG400000929		Conserved gene of unknown function [Source:PGSC_GENE;Acc:PGSC0003DMG400000929]	7.012	2.80977540038	5.61761657065E-5	0.000449301914245	yes	up	3.71	3.46	4.41	0.42	0.08	0.98	3.86	0.493333333333
PGSC0003DMG400000932		Reticulon family protein [Source:PGSC_GENE;Acc:PGSC0003DMG400000932]	7.875	2.97724694983	1.68360435852E-20	2.3090219776E-18	yes	up	9.44	7.51	7.44	1.24	1.43	1.04	8.13	1.23666666667
PGSC0003DMG400000942		Exonuclease [Source:PGSC_GENE;Acc:PGSC0003DMG400000942]	0.111	-3.17695465644	0.00022402191793	0.00149061587121	yes	down	0.34	0.03	0.08	0.97	1.06	1.47	0.15	1.16666666667
PGSC0003DMG400000969		Orf147a protein [Source:PGSC_GENE;Acc:PGSC0003DMG400000969]	0.232	-2.10615711059	1.03728664918E-12	4.31023515251E-11	yes	down	1.92	3.16	2.41	8.8	10.56	7.43	2.49666666667	8.93
PGSC0003DMG400000979		Binding protein [Source:PGSC_GENE;Acc:PGSC0003DMG400000979]	0.025	-5.29548291578	9.15074324175E-13	3.83848108798E-11	yes	down	0.04	0.68	0.28	4.08	17.02	14.81	0.333333333333	11.97
PGSC0003DMG400000986		3-oxo-5-alpha-steroid 4-dehydrogenase family protein [Source:PGSC_GENE;Acc:PGSC0003DMG400000986]	0.239	-2.06268684732	3.3870558326E-8	5.91979995033E-7	yes	down	4.73	6.48	3.16	14.43	25.06	15.04	4.79	18.1766666667
PGSC0003DMG400001016		Conserved gene of unknown function [Source:PGSC_GENE;Acc:PGSC0003DMG400001016]	4.126	2.04488721482	2.99517278197E-5	0.000258859664194	yes	up	7.79	4.25	6.08	0.38	1.41	2.06	6.04	1.28333333333
PGSC0003DMG400001017		Gene of unknown function [Source:PGSC_GENE;Acc:PGSC0003DMG400001017]	138.884	7.11773468627	1.35272261143E-7	2.10220632208E-6	yes	up	1.34	0.86	1.45	0	0	0	1.21666666667	0
PGSC0003DMG400001031		Protein COBRA [Source:PGSC_GENE;Acc:PGSC0003DMG400001031]	3.201	1.6787105702	0.00148037914963	0.00750142457045	yes	up	18.25	7.83	10.47	1.47	3.08	5.23	12.1833333333	3.26
PGSC0003DMG400001038		Early nodulin 55-2 [Source:PGSC_GENE;Acc:PGSC0003DMG400001038]	2.409	1.26825225369	3.84476083904E-7	5.41502848138E-6	yes	up	77.26	50.07	46.74	20.06	24.3	21.11	58.0233333333	21.8233333333
PGSC0003DMG400001049		Gene of unknown function [Source:PGSC_GENE;Acc:PGSC0003DMG400001049]	18.807	4.23318543866	1.44331128204E-15	9.60854815823E-14	yes	up	3.86	6.58	3.39	0.34	0.27	0.1	4.61	0.236666666667
PGSC0003DMG400001078		Fatty acid hydroperoxide lyase [Source:PGSC_GENE;Acc:PGSC0003DMG400001078]	0.368	-1.44213221036	0.000395659338768	0.00243926752257	yes	down	1.06	1.11	0.66	5.6	4.35	1.99	0.943333333333	3.98
PGSC0003DMG400001086		Cell differentiation protein rcd1 [Source:PGSC_GENE;Acc:PGSC0003DMG400001086]	67.453	6.07581021488	5.55231925713E-24	1.21175746709E-21	yes	up	3.55	4.49	5.88	0.14	0	0.09	4.64	0.0766666666667
PGSC0003DMG400001093		Conserved gene of unknown function [Source:PGSC_GENE;Acc:PGSC0003DMG400001093]	6.240	2.64158500006	0.0147990959398	0.0490398349482	yes	up	1.23	0.96	0.57	0.06	0	0.31	0.92	0.123333333333
PGSC0003DMG400001100		Electron transport oxidoreductase [Source:PGSC_GENE;Acc:PGSC0003DMG400001100]	0.403	-1.31236054605	0.00765947619228	0.0287953165779	yes	down	13.41	30.22	11.32	19.15	51.14	54.49	18.3166666667	41.5933333333
PGSC0003DMG400001118		Zinc finger protein [Source:PGSC_GENE;Acc:PGSC0003DMG400001118]	2.335	1.22347284906	0.00741557810624	0.0280502340701	yes	up	1.8	1.64	1.34	0.68	0.84	0.36	1.59333333333	0.626666666667
PGSC0003DMG400001122		Coiled-coil protein [Source:PGSC_GENE;Acc:PGSC0003DMG400001122]	2.669	1.41625661358	0.0011908784974	0.00627781317534	yes	up	1.41	1.92	1.43	0.33	0.68	0.76	1.58666666667	0.59
PGSC0003DMG400001130		Phosphatidate cytidylyltransferase [Source:PGSC_GENE;Acc:PGSC0003DMG400001130]	0.238	-2.07377650363	0.0056929586832	0.0226760636456	yes	down	3.78	0.21	2.3	9.57	8.69	6.11	2.09666666667	8.12333333333
PGSC0003DMG400001154		Gene of unknown function [Source:PGSC_GENE;Acc:PGSC0003DMG400001154]	0.009	-6.73634582542	1.36007611762E-6	1.69237433813E-5	yes	down	0	0	0	0.5	0.62	0.57	0	0.563333333333
PGSC0003DMG400001157		Gene of unknown function [Source:PGSC_GENE;Acc:PGSC0003DMG400001157]	13.453	3.74980932093	1.44342682246E-6	1.7784931656E-5	yes	up	1.96	2.34	2.1	0	0.13	0.28	2.13333333333	0.136666666667
PGSC0003DMG400001172		Conserved gene of unknown function [Source:PGSC_GENE;Acc:PGSC0003DMG400001172]	0.153	-2.70558628211	3.67836671585E-9	7.83033484601E-8	yes	down	1.65	1.96	5.25	17.87	10.47	15.66	2.95333333333	14.6666666667
PGSC0003DMG400001211		Hydrolase, hydrolyzing O-glycosyl compounds [Source:PGSC_GENE;Acc:PGSC0003DMG400001211]	4.044	2.01577791766	8.40246800645E-6	8.46248563507E-5	yes	up	15.92	6.29	9.09	2.95	0.75	3.33	10.4333333333	2.34333333333
PGSC0003DMG400001221		EARLY flowering 4 protein [Source:PGSC_GENE;Acc:PGSC0003DMG400001221]	66.536	6.05606227071	1.21716674041E-5	0.000117133630563	yes	up	2.3	5.4	5.25	0	0.19	0	4.31666666667	0.0633333333333
PGSC0003DMG400001223		NAC domain protein [Source:PGSC_GENE;Acc:PGSC0003DMG400001223]	0.187	-2.41680428348	0.0104838356545	0.0370387538369	yes	down	0.14	0.81	1.1	0.67	7.16	2.29	0.683333333333	3.37333333333
PGSC0003DMG400001227		Gibberellin regulated protein [Source:PGSC_GENE;Acc:PGSC0003DMG400001227]	2.601	1.37886044358	0.00535264340433	0.02158132896	yes	up	22.45	8.6	24.71	5.98	4.09	9.33	18.5866666667	6.46666666667
PGSC0003DMG400001240		Gene of unknown function [Source:PGSC_GENE;Acc:PGSC0003DMG400001240]	0.368	-1.44098911497	2.35632670397E-5	0.000209861914891	yes	down	2.13	3.12	2.73	8.04	4.84	7.28	2.66	6.72
PGSC0003DMG400001249		Gibberellin 20 oxidase [Source:PGSC_GENE;Acc:PGSC0003DMG400001249]	5.574	2.47880100073	6.82825776249E-11	2.07476529447E-9	yes	up	137.99	67.56	157.66	22.51	12.97	23.62	121.07	19.7
PGSC0003DMG400001253		Gene of unknown function [Source:PGSC_GENE;Acc:PGSC0003DMG400001253]	3.349	1.74376000232	0.00180997500806	0.00886721701196	yes	up	1.83	3.45	4.81	1.84	0.66	0.51	3.36333333333	1.00333333333
PGSC0003DMG400001265		Gene of unknown function [Source:PGSC_GENE;Acc:PGSC0003DMG400001265]	0.343	-1.54284103531	0.00228164224892	0.0107337689154	yes	down	2.18	1.24	1.04	4.52	4.59	2.82	1.48666666667	3.97666666667
PGSC0003DMG400001282		Orcinol O-methyltransferase [Source:PGSC_GENE;Acc:PGSC0003DMG400001282]	38.525	5.26772874558	0.00152332969805	0.00768493040436	yes	up	6.7	4.96	6.58	0	0	0	6.08	0
PGSC0003DMG400001283		O-methyltransferase 3 [Source:PGSC_GENE;Acc:PGSC0003DMG400001283]	17.281	4.1111085651	9.2309513531E-6	9.17175047744E-5	yes	up	7.55	15.84	8	0	0.77	0.91	10.4633333333	0.56
PGSC0003DMG400001286		NBS-LRR root-knot nematode resistance protein [Source:PGSC_GENE;Acc:PGSC0003DMG400001286]	2.157	1.10871283013	0.00121371634724	0.00637277256969	yes	up	3.71	4.17	3.31	1.39	1.19	2.09	3.73	1.55666666667
PGSC0003DMG400001291		Conserved gene of unknown function [Source:PGSC_GENE;Acc:PGSC0003DMG400001291]	8.097	3.01733708034	2.01854884956E-7	3.02818523768E-6	yes	up	2.21	1.82	1.8	0.4	0.05	0.19	1.94333333333	0.213333333333
PGSC0003DMG400001303		Atlastin [Source:PGSC_GENE;Acc:PGSC0003DMG400001303]	0.202	-2.30556378684	8.72013429726E-6	8.7543172237E-5	yes	down	0.74	0.73	0.9	4.93	2.96	2.91	0.79	3.6
PGSC0003DMG400001320		Alpha-tubulin [Source:PGSC_GENE;Acc:PGSC0003DMG400001320]	4.862	2.28150168703	1.8348269892E-17	1.61015691521E-15	yes	up	20.97	16.12	15.87	11.83	10.56	15.33	17.6533333333	12.5733333333
PGSC0003DMG400001323		NAC domain protein [Source:PGSC_GENE;Acc:PGSC0003DMG400001323]	0.254	-1.97583000124	8.13991084065E-5	0.000620016638175	yes	down	0.51	0.47	0.85	1.28	3.12	2.05	0.61	2.15
PGSC0003DMG400001326		Condensin complex components subunit [Source:PGSC_GENE;Acc:PGSC0003DMG400001326]	3.452	1.78741632077	1.24992120074E-19	1.49383439505E-17	yes	up	15.54	15.67	15.33	4.02	3.54	4.73	15.5133333333	4.09666666667
PGSC0003DMG400001331		Gene of unknown function [Source:PGSC_GENE;Acc:PGSC0003DMG400001331]	19.766	4.3049712505	0.0066078560017	0.0256336371251	yes	up	2.46	4.41	15.28	0	6.72	0	7.38333333333	2.24
PGSC0003DMG400001337		UPF0497 membrane protein 3 [Source:PGSC_GENE;Acc:PGSC0003DMG400001337]	0.281	-1.83344800789	0.00409432803774	0.0173873849562	yes	down	2.2	1.97	5.11	1.27	13.15	14.09	3.09333333333	9.50333333333
PGSC0003DMG400001339		Protein 1 [Source:PGSC_GENE;Acc:PGSC0003DMG400001339]	7.303	2.86848249772	0.000490920311647	0.00294200524874	yes	up	2.25	0.44	2.21	0.26	0.09	0.25	1.63333333333	0.2
PGSC0003DMG400001348		Mitochondrial saccharopine dehydrogenase [Source:PGSC_GENE;Acc:PGSC0003DMG400001348]	12.359	3.62746133169	6.94242687606E-18	6.60003900512E-16	yes	up	2.91	4.46	4.46	0.25	0.11	0.16	3.94333333333	0.173333333333
PGSC0003DMG400001358		Hydroxyproline-rich protein [Source:PGSC_GENE;Acc:PGSC0003DMG400001358]	6.701	2.7443839408	4.52342275141E-6	4.89770768831E-5	yes	up	8.62	5.66	5.05	0.67	0.44	1.44	6.44333333333	0.85
PGSC0003DMG400001361		LysM type receptor kinase [Source:PGSC_GENE;Acc:PGSC0003DMG400001361]	0.499	-1.00251327041	8.53578348068E-8	1.37769192153E-6	yes	down	3.08	2.53	2.64	4.5	3.6	4.15	2.75	4.08333333333
PGSC0003DMG400001364		SP1L [Source:PGSC_GENE;Acc:PGSC0003DMG400001364]	2.034	1.02452576121	4.18795056588E-6	4.57792610202E-5	yes	up	395.66	258.67	320.74	168.9	124.42	143.78	325.023333333	145.7
PGSC0003DMG400001378		MADS-box transcription factor FBP29 [Source:PGSC_GENE;Acc:PGSC0003DMG400001378]	2.222	1.1515705392	0.00022402594096	0.00149061587121	yes	up	19.3	14.64	20.02	9.48	4.88	5.61	17.9866666667	6.65666666667
PGSC0003DMG400001390		Gene of unknown function [Source:PGSC_GENE;Acc:PGSC0003DMG400001390]	12.457	3.63884840097	0.00095604956492	0.00518921539368	yes	up	0.73	0.68	1.36	0	0	0.2	0.923333333333	0.0666666666667
PGSC0003DMG400001399		Paired amphipathic helix protein Sin3-like 2 [Source:PGSC_GENE;Acc:PGSC0003DMG400001399]	0.245	-2.02872382529	2.29600076003E-14	1.25000058732E-12	yes	down	3.74	3.57	4.19	11.34	18.26	13.1	3.83333333333	14.2333333333
PGSC0003DMG400001402		Conserved gene of unknown function [Source:PGSC_GENE;Acc:PGSC0003DMG400001402]	2.258	1.17483814112	0.000368226506361	0.00229722815229	yes	up	7.63	8.13	4.28	3.05	2.61	2.63	6.68	2.76333333333
PGSC0003DMG400001425		Plasma membrane ATPase 3 [Source:PGSC_GENE;Acc:PGSC0003DMG400001425]	7.453	2.89787354036	0.00241454979508	0.0112773167619	yes	up	0.39	0.34	0.43	0.07	0.08	0	0.386666666667	0.05
PGSC0003DMG400001433		ATP binding protein [Source:PGSC_GENE;Acc:PGSC0003DMG400001433]	2.011	1.00760315148	1.70737430651E-5	0.000157891231926	yes	up	10.59	7.08	8.68	3.98	3.76	4.35	8.78333333333	4.03
PGSC0003DMG400001438		Chorismate mutase 1 [Source:PGSC_GENE;Acc:PGSC0003DMG400001438]	2.219	1.14959211183	5.23148850216E-9	1.07358870341E-7	yes	up	96.9	75.98	82.09	29.4	35.19	39.15	84.99	34.58
PGSC0003DMG400001442		Heat shock protein [Source:PGSC_GENE;Acc:PGSC0003DMG400001442]	0.440	-1.184654792	5.07634503655E-5	0.000410457821286	yes	down	15.55	12.02	11.23	37.56	24.38	18.45	12.9333333333	26.7966666667
PGSC0003DMG400001455		Serine carboxypeptidase-like 25 [Source:PGSC_GENE;Acc:PGSC0003DMG400001455]	0.361	-1.47021546998	7.1575370018E-6	7.34422991297E-5	yes	down	2.6	1.09	1.6	4.79	5.35	4.09	1.76333333333	4.74333333333
PGSC0003DMG400001465		Protein COBRA [Source:PGSC_GENE;Acc:PGSC0003DMG400001465]	2.690	1.42784887793	0.00446653636525	0.0186214501155	yes	up	11.25	5.13	6.24	1.61	1.71	4.19	7.54	2.50333333333
PGSC0003DMG400001477		Conserved gene of unknown function [Source:PGSC_GENE;Acc:PGSC0003DMG400001477]	0.206	-2.27743242841	2.21104661128E-12	8.57694711746E-11	yes	down	23.21	35.59	32.05	90.28	134.93	178.23	30.2833333333	134.48
PGSC0003DMG400001478		Conserved gene of unknown function [Source:PGSC_GENE;Acc:PGSC0003DMG400001478]	0.222	-2.17305702421	2.14578282299E-26	6.4112925347E-24	yes	down	28.87	30.06	26.37	94.68	125.37	124.52	28.4333333333	114.856666667
PGSC0003DMG400001479		Conserved gene of unknown function [Source:PGSC_GENE;Acc:PGSC0003DMG400001479]	0.291	-1.77972328589	2.29172378125E-9	5.08106744362E-8	yes	down	5.65	5.96	7.51	17.06	22.78	20.74	6.37333333333	20.1933333333
PGSC0003DMG400001495		Ribonucleoprotein, chloroplast [Source:PGSC_GENE;Acc:PGSC0003DMG400001495]	0.245	-2.02684161852	0.000351660764165	0.00220704722656	yes	down	223.1	367.68	284.03	289.12	1132.74	1508.31	291.603333333	976.723333333
PGSC0003DMG400001503		PGmPM3 [Source:PGSC_GENE;Acc:PGSC0003DMG400001503]	37.301	5.22114778402	0.00185739769977	0.00905887436237	yes	up	0.86	0.56	0.61	0	0	0	0.676666666667	0
PGSC0003DMG400001508		Ammonium transporter 1 member 1 [Source:PGSC_GENE;Acc:PGSC0003DMG400001508]	0.427	-1.22691613239	0.000128919065633	0.000923141429178	yes	down	8.82	6.54	5.34	11.01	19.67	13.17	6.9	14.6166666667
PGSC0003DMG400001523		Cyclin B2 [Source:PGSC_GENE;Acc:PGSC0003DMG400001523]	3.381	1.75754933121	0.00218215765241	0.0103530799169	yes	up	1.98	1.41	1.78	0.76	0.16	0.48	1.72333333333	0.466666666667
PGSC0003DMG400001526		AMP dependent ligase [Source:PGSC_GENE;Acc:PGSC0003DMG400001526]	4.154	2.05459429071	0.00307373229907	0.0137782699128	yes	up	0.57	0.95	0.95	0.28	0.19	0.08	0.823333333333	0.183333333333
PGSC0003DMG400001527		AMP dependent ligase [Source:PGSC_GENE;Acc:PGSC0003DMG400001527]	9.518	3.25069031878	6.01086774526E-6	6.27801742283E-5	yes	up	12.17	2.12	27.58	1.64	1.32	1.06	13.9566666667	1.34
PGSC0003DMG400001528		Class II chitinase [Source:PGSC_GENE;Acc:PGSC0003DMG400001528]	0.150	-2.73969296051	4.63721955724E-6	5.00150135142E-5	yes	down	77.24	211.3	152.56	214.46	1305.44	1162.8	147.033333333	894.233333333
PGSC0003DMG400001529		Acidic 27 kDa endochitinase [Source:PGSC_GENE;Acc:PGSC0003DMG400001529]	3.189	1.67321641474	0.00271189529358	0.0124321255424	yes	up	3.99	8.46	7.48	1.23	1.81	3.29	6.64333333333	2.11
PGSC0003DMG400001536		Conserved gene of unknown function [Source:PGSC_GENE;Acc:PGSC0003DMG400001536]	0.308	-1.69758752747	5.50501073381E-5	0.000441279972523	yes	down	3.09	2.57	1.42	9.09	6.84	5.01	2.36	6.98
PGSC0003DMG400001539		Conserved gene of unknown function [Source:PGSC_GENE;Acc:PGSC0003DMG400001539]	23.177	4.53461501346	0.00285560477725	0.0129836899818	yes	up	0.68	0.59	0.67	0	0.08	0	0.646666666667	0.0266666666667
PGSC0003DMG400001544		Conserved gene of unknown function [Source:PGSC_GENE;Acc:PGSC0003DMG400001544]	2.217	1.14829028922	0.000181890710909	0.00124763407007	yes	up	8.52	5.27	6.78	3.7	2.37	2.23	6.85666666667	2.76666666667
PGSC0003DMG400001547		F-box family protein [Source:PGSC_GENE;Acc:PGSC0003DMG400001547]	2.547	1.34862148083	0.00069722840708	0.00396444009082	yes	up	4.23	6.28	3.21	2.42	1.48	1.14	4.57333333333	1.68
PGSC0003DMG400001550		TSI-1 protein [Source:PGSC_GENE;Acc:PGSC0003DMG400001550]	0.241	-2.0513124693	9.47710577426E-5	0.000706644612531	yes	down	299.61	951.7	438.16	1275.51	3024.61	3896.68	563.156666667	2732.26666667
PGSC0003DMG400001589		Amino acid transporter [Source:PGSC_GENE;Acc:PGSC0003DMG400001589]	2.048	1.03395663357	0.0095574109102	0.034360678846	yes	up	31.78	18.81	20.31	13.37	5.11	12.7	23.6333333333	10.3933333333
PGSC0003DMG400001598	SN2	Snakin-2 [Source:UniProtKB/Swiss-Prot;Acc:Q93X17]	0.088	-3.51250746701	1.17559127872E-26	3.59816950164E-24	yes	down	12.46	18.98	7.53	130.87	145.75	127.84	12.99	134.82
PGSC0003DMG400001599		Pentatricopeptide repeat-containing protein [Source:PGSC_GENE;Acc:PGSC0003DMG400001599]	0.477	-1.06798959835	8.45563484549E-8	1.36593410978E-6	yes	down	3.22	3.18	2.18	6.88	5.5	5.47	2.86	5.95
PGSC0003DMG400001604		Conserved gene of unknown function [Source:PGSC_GENE;Acc:PGSC0003DMG400001604]	0.230	-2.11986741486	7.40048604844E-6	7.55951969247E-5	yes	down	4.88	8.97	2.68	24.12	14.56	20.78	5.51	19.82
PGSC0003DMG400001609		Auxin-induced SAUR [Source:PGSC_GENE;Acc:PGSC0003DMG400001609]	0.213	-2.22922541587	0.00015240096324	0.00107081729434	yes	down	1.69	1.37	2.74	12.21	5.56	7.58	1.93333333333	8.45
PGSC0003DMG400001621		Phospholipase C [Source:PGSC_GENE;Acc:PGSC0003DMG400001621]	3.860	1.94865957603	1.93946035789E-6	2.30694673281E-5	yes	up	26.84	11.92	17.91	5.32	2.44	5.1	18.89	4.28666666667
PGSC0003DMG400001625		Amidase [Source:PGSC_GENE;Acc:PGSC0003DMG400001625]	0.090	-3.47184885795	1.34007112385E-6	1.66996549486E-5	yes	down	0.32	0.08	0.06	1.06	1.91	1.57	0.153333333333	1.51333333333
PGSC0003DMG400001626		Amidase [Source:PGSC_GENE;Acc:PGSC0003DMG400001626]	3.162	1.66073400797	4.39694800201E-5	0.000363128005773	yes	up	4.05	2.3	2.6	0.76	0.67	0.99	2.98333333333	0.806666666667
PGSC0003DMG400001638		39 kDa EF-Hand containing protein [Source:PGSC_GENE;Acc:PGSC0003DMG400001638]	0.498	-1.00696685718	0.0104134613287	0.0368627718514	yes	down	7.98	13.35	7.27	10.45	24.81	16.48	9.53333333333	17.2466666667
PGSC0003DMG400001646		Ubiquitin-protein ligase BRE1A [Source:PGSC_GENE;Acc:PGSC0003DMG400001646]	2.786	1.47798948141	8.19110773871E-6	8.28285342571E-5	yes	up	6.46	7.88	4.09	2.29	1.62	2.06	6.14333333333	1.99
PGSC0003DMG400001648		Auxin-induced SAUR [Source:PGSC_GENE;Acc:PGSC0003DMG400001648]	0.013	-6.31041937231	3.89760382866E-5	0.00032738306858	yes	down	0	0	0	0.66	1.1	0.37	0	0.71
PGSC0003DMG400001676		Sterol desaturase [Source:PGSC_GENE;Acc:PGSC0003DMG400001676]	34.657	5.11509376927	0.00321257035707	0.014295938089	yes	up	0.31	0.24	0.13	0	0	0	0.226666666667	0
PGSC0003DMG400001679		Gene of unknown function [Source:PGSC_GENE;Acc:PGSC0003DMG400001679]	0.141	-2.82283426689	1.8084488235E-59	3.78237071436E-56	yes	down	30.68	33.51	26.52	84.84	75.62	59.83	30.2366666667	73.43
PGSC0003DMG400001682		Dynamin [Source:PGSC_GENE;Acc:PGSC0003DMG400001682]	2.010	1.00711188385	0.000643863546998	0.00370890229575	yes	up	14.19	13.2	10.99	11.16	7.36	6.14	12.7933333333	8.22
PGSC0003DMG400001687		Ferredoxin [Source:PGSC_GENE;Acc:PGSC0003DMG400001687]	3.731	1.8996356179	0.00912809820892	0.0331304423496	yes	up	5.3	0.86	5.75	0.48	0.76	1.02	3.97	0.753333333333
PGSC0003DMG400001695		Ankyrin repeat-containing protein [Source:PGSC_GENE;Acc:PGSC0003DMG400001695]	0.255	-1.97194818797	0.00025387425206	0.00166192093586	yes	down	0.79	0.39	0.64	2.99	1.9	1.16	0.606666666667	2.01666666667
PGSC0003DMG400001708		RING-H2 finger protein ATL1Q [Source:PGSC_GENE;Acc:PGSC0003DMG400001708]	0.489	-1.03119047692	0.00488631186976	0.02006161546	yes	down	16.97	40.23	26.74	39.42	62.38	55.22	27.98	52.34
PGSC0003DMG400001728		Sts15 protein [Source:PGSC_GENE;Acc:PGSC0003DMG400001728]	0.268	-1.90101188664	0.00138591276399	0.00710885725541	yes	down	2.38	4.69	1.43	6.82	6.63	15.21	2.83333333333	9.55333333333
PGSC0003DMG400001736		Ubiquitin-protein ligase [Source:PGSC_GENE;Acc:PGSC0003DMG400001736]	2.338	1.22546940831	0.00120321279623	0.00632371452317	yes	up	3	3.05	2.82	1.62	0.92	0.91	2.95666666667	1.15
PGSC0003DMG400001737		Conserved gene of unknown function [Source:PGSC_GENE;Acc:PGSC0003DMG400001737]	2.076	1.0540952205	0.00148755631411	0.00753627137091	yes	up	3.38	3.29	2.1	1.39	1.13	1	2.92333333333	1.17333333333
PGSC0003DMG400001739		Hydrolase, alpha/beta fold family protein [Source:PGSC_GENE;Acc:PGSC0003DMG400001739]	2.293	1.19709546131	7.49868771537E-5	0.00057926150902	yes	up	6.99	4.17	5.81	2.78	2.05	1.86	5.65666666667	2.23
PGSC0003DMG400001743		Conserved gene of unknown function [Source:PGSC_GENE;Acc:PGSC0003DMG400001743]	3.584	1.8414147428	0.000183353708767	0.00125526769848	yes	up	19.52	6.7	17.87	3.06	3.62	4.42	14.6966666667	3.7
PGSC0003DMG400001754		Arabinogalactan protein 3 [Source:PGSC_GENE;Acc:PGSC0003DMG400001754]	6.237	2.64082033693	7.7280194027E-5	0.000594962671684	yes	up	12.95	3.81	2.75	0.57	1.36	0.88	6.50333333333	0.936666666667
PGSC0003DMG400001756		TIR/NBS/LRR protein [Source:PGSC_GENE;Acc:PGSC0003DMG400001756]	3.949	1.98139696727	0.000900250281554	0.00493652645104	yes	up	12.92	25.94	14.73	5.47	7.74	1.83	17.8633333333	5.01333333333
PGSC0003DMG400001760		P70 protein [Source:PGSC_GENE;Acc:PGSC0003DMG400001760]	7.578	2.92172960257	5.84693957839E-19	6.40814364796E-17	yes	up	8.9	5.48	5.22	0.78	0.77	0.78	6.53333333333	0.776666666667
PGSC0003DMG400001765		Conserved gene of unknown function [Source:PGSC_GENE;Acc:PGSC0003DMG400001765]	0.434	-1.20368308456	0.00793239682139	0.0296349055408	yes	down	1.19	0.86	0.67	2.05	1.9	1.76	0.906666666667	1.90333333333
PGSC0003DMG400001769		Beta-1,3-glucuronyltransferase [Source:PGSC_GENE;Acc:PGSC0003DMG400001769]	3.958	1.98466401938	5.16759690251E-6	5.50924529936E-5	yes	up	38.07	12.75	16.39	4.3	4.72	6.2	22.4033333333	5.07333333333
PGSC0003DMG400001780		Nuclear matrix protein 1 [Source:PGSC_GENE;Acc:PGSC0003DMG400001780]	2.161	1.11143900268	0.00290072895033	0.0131450447833	yes	up	7.4	4.15	4.53	1.82	1.82	2.9	5.36	2.18
PGSC0003DMG400001798		B3 domain-containing protein Os06g0112300 [Source:PGSC_GENE;Acc:PGSC0003DMG400001798]	2.014	1.01022136846	0.000490621833936	0.00294162130629	yes	up	51.05	19.75	29.36	10.15	26.7	8.73	33.3866666667	15.1933333333
PGSC0003DMG400001801		Glutathione S-transferase T3 [Source:PGSC_GENE;Acc:PGSC0003DMG400001801]	0.134	-2.90079556373	6.15881252226E-11	1.89661198385E-9	yes	down	8.82	21.29	7.81	79.89	68.87	47.71	12.64	65.49
PGSC0003DMG400001804		Glutathione s-transferase [Source:PGSC_GENE;Acc:PGSC0003DMG400001804]	0.201	-2.31663151775	1.58428963474E-20	2.19682327363E-18	yes	down	43.26	55.89	50.59	158.37	239.23	268.51	49.9133333333	222.036666667
PGSC0003DMG400001807		Major latex [Source:PGSC_GENE;Acc:PGSC0003DMG400001807]	3094.974	11.5957117578	8.47908799328E-21	1.22303534745E-18	yes	up	79.94	33.75	60.64	0	0	0	58.11	0
PGSC0003DMG400001813		Anthranilic acid methyltransferase 3 [Source:PGSC_GENE;Acc:PGSC0003DMG400001813]	25.792	4.68884526091	2.00140740994E-7	3.00786366316E-6	yes	up	10.41	3.64	5.7	0.13	0.64	0	6.58333333333	0.256666666667
PGSC0003DMG400001816		Benzoate carboxyl methyltransferase [Source:PGSC_GENE;Acc:PGSC0003DMG400001816]	33.047	5.04645283602	0.00998182628245	0.0355807237661	yes	up	1	0.14	0.23	0	0	0	0.456666666667	0
PGSC0003DMG400001830		Conserved gene of unknown function [Source:PGSC_GENE;Acc:PGSC0003DMG400001830]	2.329	1.2199639514	0.000160825766324	0.00111904770813	yes	up	49.66	57.43	39.87	21.76	10.12	15.61	48.9866666667	15.83
PGSC0003DMG400001832		Conserved gene of unknown function [Source:PGSC_GENE;Acc:PGSC0003DMG400001832]	2.737	1.45239374191	6.14578306416E-11	1.89492461111E-9	yes	up	29.44	21.01	19.64	8.91	8	7.1	23.3633333333	8.00333333333
PGSC0003DMG400001833		1-phosphatidylinositol-4-phosphate 5-kinase [Source:PGSC_GENE;Acc:PGSC0003DMG400001833]	0.410	-1.28544561632	0.00141853768021	0.00723774317906	yes	down	16.33	19.66	23.22	19.54	56.22	52.96	19.7366666667	42.9066666667
PGSC0003DMG400001848		Major pollen allergen Ory s 1 [Source:PGSC_GENE;Acc:PGSC0003DMG400001848]	0.154	-2.69700628496	0.00136167473994	0.00700600914781	yes	down	0.23	1.31	1.02	2.79	3.22	5.99	0.853333333333	4
PGSC0003DMG400001850		Eukaryotic translation initiation factor 4g [Source:PGSC_GENE;Acc:PGSC0003DMG400001850]	0.082	-3.60790516197	4.60446005538E-8	7.81357258079E-7	yes	down	0.11	0.08	0.02	1	1.22	0.63	0.07	0.95
PGSC0003DMG400001854		Novel plant snare [Source:PGSC_GENE;Acc:PGSC0003DMG400001854]	3.286	1.71639918265	4.60661264745E-6	4.97490379629E-5	yes	up	8.73	5.17	5.58	1.29	1.68	2.34	6.49333333333	1.77
PGSC0003DMG400001863		Nonsense-mediated mRNA decay protein [Source:PGSC_GENE;Acc:PGSC0003DMG400001863]	0.487	-1.03925391995	1.30150507994E-15	8.78096088613E-14	yes	down	13.1	13.59	13.04	26.34	25.19	22.35	13.2433333333	24.6266666667
PGSC0003DMG400001878		Ulp1 protease family, C-terminal catalytic domain containing protein [Source:PGSC_GENE;Acc:PGSC0003DMG400001878]	0.008	-6.92148326086	6.68869873109E-7	8.91518644466E-6	yes	down	0	0	0	4.85	5.59	3.15	0	4.53
PGSC0003DMG400001888		Conserved gene of unknown function [Source:PGSC_GENE;Acc:PGSC0003DMG400001888]	3.522	1.81659125777	2.18499617197E-7	3.26034684447E-6	yes	up	13.75	9.19	10.34	2.87	1.83	3.77	11.0933333333	2.82333333333
PGSC0003DMG400001890		Conserved gene of unknown function [Source:PGSC_GENE;Acc:PGSC0003DMG400001890]	0.343	-1.54184599138	0.000831700509719	0.00460795130087	yes	down	9.16	4.32	8.81	23.83	25.77	9.98	7.43	19.86
PGSC0003DMG400001913		Transcription factor [Source:PGSC_GENE;Acc:PGSC0003DMG400001913]	3.620	1.85614601643	2.96556486224E-6	3.37856318259E-5	yes	up	5.11	3.12	5.63	1.21	1.04	1.24	4.62	1.16333333333
PGSC0003DMG400001914		(-)-germacrene D synthase [Source:PGSC_GENE;Acc:PGSC0003DMG400001914]	2.402	1.26396645461	0.000164209424318	0.00114037856434	yes	up	40.78	30.23	38.44	9.47	7.46	19.11	36.4833333333	12.0133333333
PGSC0003DMG400001922		F-box and wd40 domain protein [Source:PGSC_GENE;Acc:PGSC0003DMG400001922]	3.634	1.86154408299	0.00032901292152	0.00207999151242	yes	up	3.26	2.19	4.97	1.42	0.39	0.71	3.47333333333	0.84
PGSC0003DMG400001936		Conserved gene of unknown function [Source:PGSC_GENE;Acc:PGSC0003DMG400001936]	0.478	-1.06602645737	7.81798346025E-8	1.2724756737E-6	yes	down	18.71	19.82	23.2	44.5	40.79	33.03	20.5766666667	39.44
PGSC0003DMG400001969		Carotenoid cleavage dioxygenase 4 [Source:PGSC_GENE;Acc:PGSC0003DMG400001969]	10.871	3.44242213312	6.8205288013E-16	4.82201779874E-14	yes	up	6.8	5.41	5.08	0.2	0.47	0.45	5.76333333333	0.373333333333
PGSC0003DMG400001982		NBS-coding resistance gene analog [Source:PGSC_GENE;Acc:PGSC0003DMG400001982]	2.606	1.38181388198	0.0109753729123	0.0384828037653	yes	up	1.98	1.9	0.91	0.76	0.34	0.48	1.59666666667	0.526666666667
PGSC0003DMG400001983		Disease resistance protein BS2 [Source:PGSC_GENE;Acc:PGSC0003DMG400001983]	5.141	2.36215123005	2.29211577547E-8	4.14762233113E-7	yes	up	2.21	2.34	1.94	0.5	0.45	0.2	2.16333333333	0.383333333333
PGSC0003DMG400002009		Hsp20/alpha crystallin family protein [Source:PGSC_GENE;Acc:PGSC0003DMG400002009]	2.034	1.02400495839	0.000516995711304	0.00307769410871	yes	up	33.15	23.24	16.77	10.12	11.08	11.27	24.3866666667	10.8233333333
PGSC0003DMG400002013		Transcription factor DcMYB4 [Source:PGSC_GENE;Acc:PGSC0003DMG400002013]	0.335	-1.57827412637	2.31937574095E-9	5.13783692378E-8	yes	down	23.51	23.24	29.09	52.36	66.72	86.6	25.28	68.56
PGSC0003DMG400002014		Avr9/Cf-9 rapidly elicited protein 76 [Source:PGSC_GENE;Acc:PGSC0003DMG400002014]	0.229	-2.12459501626	5.93095293129E-25	1.48855056669E-22	yes	down	69.81	97.39	71.04	310.89	296.01	339.14	79.4133333333	315.346666667
PGSC0003DMG400002019		Amidase family protein [Source:PGSC_GENE;Acc:PGSC0003DMG400002019]	3.246	1.69887619149	7.34720392065E-10	1.80784435295E-8	yes	up	4.92	4.7	4.13	2.01	1.45	1.08	4.58333333333	1.51333333333
PGSC0003DMG400002027		Cytoplasmic small heat shock protein class I [Source:PGSC_GENE;Acc:PGSC0003DMG400002027]	0.024	-5.3686200773	9.62372407186E-25	2.30034501672E-22	yes	down	7.96	4.31	4.33	94.18	106.56	277.13	5.53333333333	159.29
PGSC0003DMG400002028		Cytoplasmic small heat shock protein class I [Source:PGSC_GENE;Acc:PGSC0003DMG400002028]	0.020	-5.62010321004	1.80882484958E-6	2.16903421284E-5	yes	down	11.39	1.81	0.95	65.62	137.37	412.04	4.71666666667	205.01
PGSC0003DMG400002029		Cytoplasmic small heat shock protein class I [Source:PGSC_GENE;Acc:PGSC0003DMG400002029]	0.007	-7.19009959599	0.00222376453937	0.0105250756525	yes	down	0.65	0	0	1.58	9.13	102.42	0.216666666667	37.71
PGSC0003DMG400002046		Aspartic proteinase nepenthesin-1 [Source:PGSC_GENE;Acc:PGSC0003DMG400002046]	4.254	2.08869959317	0.0132644425541	0.0448304577461	yes	up	4.59	25.02	1.5	2.27	1.16	3.19	10.37	2.20666666667
PGSC0003DMG400002073		Nuclear transport factor [Source:PGSC_GENE;Acc:PGSC0003DMG400002073]	2.801	1.48580630185	0.000122953061614	0.000885473727514	yes	up	38.66	27.82	23.51	8.24	9.61	11.82	29.9966666667	9.89
PGSC0003DMG400002075		Protein COBRA [Source:PGSC_GENE;Acc:PGSC0003DMG400002075]	3.024	1.59667644836	0.00842440222992	0.0311072012898	yes	up	1.65	1.08	1.68	0.5	0.38	0.58	1.47	0.486666666667
PGSC0003DMG400002082		Signal transducer [Source:PGSC_GENE;Acc:PGSC0003DMG400002082]	6.283	2.65138555097	0.00171629069544	0.00848610399411	yes	up	2.2	2.27	1.54	0.37	0	0.46	2.00333333333	0.276666666667
PGSC0003DMG400002084		Xyloglucan endotransglucosylase/hydrolase protein A [Source:PGSC_GENE;Acc:PGSC0003DMG400002084]	4.375	2.12923227711	0.00489946896848	0.0201090551383	yes	up	0.95	1.14	1.39	0.41	0.3	0.33	1.16	0.346666666667
PGSC0003DMG400002091		Gene of unknown function [Source:PGSC_GENE;Acc:PGSC0003DMG400002091]	0.238	-2.07300312724	1.83569745624E-6	2.19496592457E-5	yes	down	1.61	0.76	1.49	8.28	4.2	3.85	1.28666666667	5.44333333333
PGSC0003DMG400002092		Nam 11 [Source:PGSC_GENE;Acc:PGSC0003DMG400002092]	0.285	-1.81095975097	0.00269383103538	0.0123685444493	yes	down	1.35	0.95	0.34	1.31	2.36	4.13	0.88	2.6
PGSC0003DMG400002099		Mitochondrial carrier protein [Source:PGSC_GENE;Acc:PGSC0003DMG400002099]	0.487	-1.03758746749	0.0115064477287	0.0400150789934	yes	down	2.63	4.27	3.1	3.6	7.15	7.84	3.33333333333	6.19666666667
PGSC0003DMG400002100		Abscisic acid receptor PYR1 [Source:PGSC_GENE;Acc:PGSC0003DMG400002100]	0.452	-1.14491655312	0.00152230796979	0.00768131994889	yes	down	15.63	30.82	20.25	29.04	54.72	50.5	22.2333333333	44.7533333333
PGSC0003DMG400002104		Conserved gene of unknown function [Source:PGSC_GENE;Acc:PGSC0003DMG400002104]	5.110	2.35327204651	0.000606400244696	0.0035279168617	yes	up	6.31	4.13	3.02	1.41	0.43	0.47	4.48666666667	0.77
PGSC0003DMG400002108		Glycine-rich protein TomR2 [Source:PGSC_GENE;Acc:PGSC0003DMG400002108]	0.388	-1.36431467304	0.000609349649031	0.0035415537133	yes	down	410.2	936.98	316.44	1193.57	1230.08	1461.92	554.54	1295.19
PGSC0003DMG400002111		CYP86A33 fatty acid omega-hydroxylase [Source:PGSC_GENE;Acc:PGSC0003DMG400002111]	3.101	1.6325178853	0.00225061659684	0.0106276529346	yes	up	11.76	12.08	6.99	5.71	2.32	1.08	10.2766666667	3.03666666667
PGSC0003DMG400002132		Purine transporter [Source:PGSC_GENE;Acc:PGSC0003DMG400002132]	20.157	4.33322988223	8.88947899038E-7	1.15719991546E-5	yes	up	7.03	1.11	9.46	0.22	0.48	0.12	5.86666666667	0.273333333333
PGSC0003DMG400002133		Purine transporter [Source:PGSC_GENE;Acc:PGSC0003DMG400002133]	0.358	-1.48261180714	2.33264749959E-10	6.37742777176E-9	yes	down	21.81	16.88	17.26	36.79	56.77	47.97	18.65	47.1766666667
PGSC0003DMG400002144		NbPCL1 protein [Source:PGSC_GENE;Acc:PGSC0003DMG400002144]	9.251	3.20965864754	7.78992517158E-5	0.000598810235701	yes	up	1.04	0.98	1.32	0.05	0.21	0.08	1.11333333333	0.113333333333
PGSC0003DMG400002154		Conserved gene of unknown function [Source:PGSC_GENE;Acc:PGSC0003DMG400002154]	0.136	-2.88284156943	0.00525544665249	0.0212743871103	yes	down	0.04	0.04	0.11	0.56	0.28	0.49	0.0633333333333	0.443333333333
PGSC0003DMG400002156		C-4 sterol methyl oxidase 2 [Source:PGSC_GENE;Acc:PGSC0003DMG400002156]	23.120	4.53108578276	5.15800170822E-8	8.65344430968E-7	yes	up	2.04	10.69	4	0.38	0.17	0.24	5.57666666667	0.263333333333
PGSC0003DMG400002161		Conserved gene of unknown function [Source:PGSC_GENE;Acc:PGSC0003DMG400002161]	0.297	-1.75361261554	0.000563256220673	0.00331456145989	yes	down	3.9	5.6	5.33	6.27	26.97	15.5	4.94333333333	16.2466666667
PGSC0003DMG400002163		Glutathione S-transferase [Source:PGSC_GENE;Acc:PGSC0003DMG400002163]	0.441	-1.17984034255	0.0142948995792	0.0476395418455	yes	down	7.27	7.81	2.34	10.76	16.03	9.02	5.80666666667	11.9366666667
PGSC0003DMG400002169		Glutathione-S-transferase [Source:PGSC_GENE;Acc:PGSC0003DMG400002169]	0.376	-1.41129078315	9.69413892024E-18	8.84739994982E-16	yes	down	123.97	148.12	117.46	294.31	330.38	305.29	129.85	309.993333333
PGSC0003DMG400002170		Glutathione-S-transferase [Source:PGSC_GENE;Acc:PGSC0003DMG400002170]	0.339	-1.56195091349	1.34526653143E-13	6.49298065495E-12	yes	down	39.62	44.5	30.64	90.2	115.21	99.56	38.2533333333	101.656666667
PGSC0003DMG400002173		Rop guanine nucleotide exchange factor [Source:PGSC_GENE;Acc:PGSC0003DMG400002173]	3.605	1.84983457785	2.64663819337E-6	3.04424039309E-5	yes	up	5.41	2.26	3.72	1.01	1.24	1.13	3.79666666667	1.12666666667
PGSC0003DMG400002176		Glutathione S-transferase [Source:PGSC_GENE;Acc:PGSC0003DMG400002176]	0.007	-7.07766290391	1.55748674255E-54	2.60598681764E-51	yes	down	1.47	0.59	0.34	137.43	74.97	89.79	0.8	100.73
PGSC0003DMG400002186		Serine/threonine-protein kinase Aurora-3 [Source:PGSC_GENE;Acc:PGSC0003DMG400002186]	2.429	1.28060998796	0.0110358036205	0.0386407086033	yes	up	3.34	2.52	2.43	1.5	1.11	0.49	2.76333333333	1.03333333333
PGSC0003DMG400002188		Xyloglucan endotransglucosylase/hydrolase 5 [Source:PGSC_GENE;Acc:PGSC0003DMG400002188]	6.539	2.70911679526	0.0109362774373	0.0383671639811	yes	up	0.28	1.54	0.97	0.14	0.08	0.17	0.93	0.13
PGSC0003DMG400002204		Pollen specific protein sf21 [Source:PGSC_GENE;Acc:PGSC0003DMG400002204]	2.068	1.04791496035	0.00154530782049	0.00778016763865	yes	up	37.38	20.48	19.81	12.27	7.92	12.72	25.89	10.97
PGSC0003DMG400002217		NBS-LRR resistance protein [Source:PGSC_GENE;Acc:PGSC0003DMG400002217]	2.166	1.11528223414	0.000455434475175	0.0027609889995	yes	up	1.94	1.44	1.7	0.48	0.55	0.38	1.69333333333	0.47
PGSC0003DMG400002221		Deacetylase [Source:PGSC_GENE;Acc:PGSC0003DMG400002221]	0.007	-7.17290766124	5.78518581038E-35	3.0249290306E-32	yes	down	0.33	0.27	0.16	44.9	26.93	25.71	0.253333333333	32.5133333333
PGSC0003DMG400002223		Gene of unknown function [Source:PGSC_GENE;Acc:PGSC0003DMG400002223]	0.033	-4.92156153381	0.0072719904492	0.0275906902939	yes	down	0	0	0	0.82	0.59	0.57	0	0.66
PGSC0003DMG400002226		Protein pim1 [Source:PGSC_GENE;Acc:PGSC0003DMG400002226]	0.486	-1.0397333833	7.21612874285E-7	9.5774933468E-6	yes	down	25.64	31.03	33.2	44.71	61.66	56.38	29.9566666667	54.25
PGSC0003DMG400002234		Dad1/CCD8 [Source:PGSC_GENE;Acc:PGSC0003DMG400002234]	6.650	2.73329863392	0.00708632502917	0.0270539375695	yes	up	117.71	14.35	67.09	20.52	5.89	4.12	66.3833333333	10.1766666667
PGSC0003DMG400002238		Gene of unknown function [Source:PGSC_GENE;Acc:PGSC0003DMG400002238]	13.135	3.71534151518	2.62826247778E-12	1.01171981085E-10	yes	up	17	16.82	15.88	2.68	0.14	1.66	16.5666666667	1.49333333333
PGSC0003DMG400002239		EMB2733/ESP3 (EMBRYO DEFECTIVE 2733); ATP-dependent RNA helicase [Source:PGSC_GENE;Acc:PGSC0003DMG400002239]	0.310	-1.68992034491	4.29229726871E-8	7.32844060205E-7	yes	down	1.14	1.32	1.16	4.33	3.04	2.62	1.20666666667	3.33
PGSC0003DMG400002241		Conserved gene of unknown function [Source:PGSC_GENE;Acc:PGSC0003DMG400002241]	0.191	-2.39010933003	1.92343683548E-22	3.26178497952E-20	yes	down	2.79	1.52	2.84	20.2	16.12	13.9	2.38333333333	16.74
PGSC0003DMG400002249		ATP binding protein [Source:PGSC_GENE;Acc:PGSC0003DMG400002249]	2.238	1.16235634883	3.29383724469E-8	5.78507537909E-7	yes	up	40.27	28.03	32.22	15.08	11.42	14.02	33.5066666667	13.5066666667
PGSC0003DMG400002251		Gene of unknown function [Source:PGSC_GENE;Acc:PGSC0003DMG400002251]	0.035	-4.83341651572	0.00999485308867	0.0356119850681	yes	down	0	0	0	0.41	0.29	0.22	0	0.306666666667
PGSC0003DMG400002259		Zinc ion binding [Source:PGSC_GENE;Acc:PGSC0003DMG400002259]	3.418	1.77312840108	0.00582990584159	0.0231078611517	yes	up	1.39	0.8	0.83	0.52	0.33	0.51	1.00666666667	0.453333333333
PGSC0003DMG400002261		Conserved gene of unknown function [Source:PGSC_GENE;Acc:PGSC0003DMG400002261]	4.768	2.25327163202	0.00743356842598	0.0280975452342	yes	up	3.74	2.66	3.15	0.1	1.45	0.29	3.18333333333	0.613333333333
PGSC0003DMG400002271		Disease resistance protein [Source:PGSC_GENE;Acc:PGSC0003DMG400002271]	0.169	-2.56161063534	0.000306482717522	0.00195850027536	yes	down	0.87	0.06	0.46	2.7	1.32	2.89	0.463333333333	2.30333333333
PGSC0003DMG400002275		Cc-nbs-lrr resistance protein [Source:PGSC_GENE;Acc:PGSC0003DMG400002275]	0.105	-3.25578942351	1.70149931893E-5	0.000157463974581	yes	down	0.26	0.01	0.31	1.5	1.39	2.04	0.193333333333	1.64333333333
PGSC0003DMG400002276		Conserved gene of unknown function [Source:PGSC_GENE;Acc:PGSC0003DMG400002276]	0.064	-3.96766190842	8.75178249005E-9	1.72870137774E-7	yes	down	1.23	0.27	0.1	7.76	6.21	8.15	0.533333333333	7.37333333333
PGSC0003DMG400002279		LRR [Source:PGSC_GENE;Acc:PGSC0003DMG400002279]	0.028	-5.14649687125	0.00370798061872	0.0160480940798	yes	down	0	0	0	2.88	2.75	4.96	0	3.53
PGSC0003DMG400002286		Gene of unknown function [Source:PGSC_GENE;Acc:PGSC0003DMG400002286]	8.018	3.00330617046	7.94690995364E-10	1.94019013635E-8	yes	up	6.1	9.69	7.39	0.9	0.3	0.59	7.72666666667	0.596666666667
PGSC0003DMG400002292		Conserved gene of unknown function [Source:PGSC_GENE;Acc:PGSC0003DMG400002292]	0.139	-2.84343305877	2.06090118931E-10	5.67154583875E-9	yes	down	2.27	7.06	3	22.01	28.78	29.61	4.11	26.8
PGSC0003DMG400002303		Glucan endo-1,3-beta-glucosidase [Source:PGSC_GENE;Acc:PGSC0003DMG400002303]	2.627	1.39338165913	0.00135696773947	0.00698895471481	yes	up	7.09	4.78	3.63	1.17	2.71	1.47	5.16666666667	1.78333333333
PGSC0003DMG400002309		Xyloglucan endo-transglycosylase [Source:PGSC_GENE;Acc:PGSC0003DMG400002309]	2.148	1.10307421271	0.000829365903536	0.00459704625595	yes	up	104.44	141.7	60.53	49.84	35.42	43	102.223333333	42.7533333333
PGSC0003DMG400002310		Gene of unknown function [Source:PGSC_GENE;Acc:PGSC0003DMG400002310]	0.393	-1.347716703	1.10587921326E-10	3.2161479136E-9	yes	down	6.76	5.17	6.58	14.13	14.1	13.85	6.17	14.0266666667
PGSC0003DMG400002312		Photosystem II 10 kDa polypeptide, chloroplast [Source:PGSC_GENE;Acc:PGSC0003DMG400002312]	0.201	-2.31204289049	1.54314096337E-6	1.8864954651E-5	yes	down	6.27	5.23	13.47	47.8	49.99	20.1	8.32333333333	39.2966666667
PGSC0003DMG400002314		Mutator transposable element [Source:PGSC_GENE;Acc:PGSC0003DMG400002314]	0.093	-3.42676212943	0.000405429321455	0.00249093393143	yes	down	0	0.19	0.1	1.12	0.93	0.8	0.0966666666667	0.95
PGSC0003DMG400002318		DNA binding protein [Source:PGSC_GENE;Acc:PGSC0003DMG400002318]	2.188	1.12990411755	5.0307952562E-6	5.37975710866E-5	yes	up	8.36	6.81	6.45	3.35	3.45	2.26	7.20666666667	3.02
PGSC0003DMG400002351		CYP72A58 [Source:PGSC_GENE;Acc:PGSC0003DMG400002351]	0.334	-1.58161928922	1.8462831882E-5	0.000169116844736	yes	down	9.27	8.23	9.68	32.93	25.15	12.8	9.06	23.6266666667
PGSC0003DMG400002366		Coatomer alpha subunit [Source:PGSC_GENE;Acc:PGSC0003DMG400002366]	0.140	-2.83690915507	1.57503675552E-20	2.19612624945E-18	yes	down	1.15	1.49	1.35	7.29	8.78	10.88	1.33	8.98333333333
PGSC0003DMG400002373		Gene of unknown function [Source:PGSC_GENE;Acc:PGSC0003DMG400002373]	25.430	4.66846557246	0.0019595896115	0.00947267879773	yes	up	1.46	1.3	1.92	0	0	0.15	1.56	0.05
PGSC0003DMG400002374		Gene of unknown function [Source:PGSC_GENE;Acc:PGSC0003DMG400002374]	0.150	-2.73566639476	0.00585958742577	0.0231925445848	yes	down	0.23	0.12	0.38	2.41	1.19	0.57	0.243333333333	1.39
PGSC0003DMG400002385		Gene of unknown function [Source:PGSC_GENE;Acc:PGSC0003DMG400002385]	20.412	4.35137996054	0.00681036355666	0.0262963853146	yes	up	2	1.43	0.73	0	0	0.15	1.38666666667	0.05
PGSC0003DMG400002405		60S ribosomal protein L10 [Source:PGSC_GENE;Acc:PGSC0003DMG400002405]	0.439	-1.18831531273	2.97713458408E-14	1.60000265078E-12	yes	down	80.33	86.62	83.76	155.94	148.77	173.05	83.57	159.253333333
PGSC0003DMG400002412		Gene of unknown function [Source:PGSC_GENE;Acc:PGSC0003DMG400002412]	0.171	-2.54660193282	2.29259744969E-5	0.000204912232444	yes	down	0.58	0.28	1.32	3.22	3.99	2.86	0.726666666667	3.35666666667
PGSC0003DMG400002414		Sn-2 protein [Source:PGSC_GENE;Acc:PGSC0003DMG400002414]	2.515	1.33078049281	1.62564315943E-10	4.55870301848E-9	yes	up	407.8	349.05	383.44	171.63	118.19	160.25	380.096666667	150.023333333
PGSC0003DMG400002416		Transposon protein, CACTA, En/Spm sub-class [Source:PGSC_GENE;Acc:PGSC0003DMG400002416]	214.532	7.7450501006	1.98481020479E-9	4.46769206455E-8	yes	up	7.26	10.32	9.41	0	0	0	8.99666666667	0
PGSC0003DMG400002417		Gene of unknown function [Source:PGSC_GENE;Acc:PGSC0003DMG400002417]	8.910	3.15537562455	2.12361638452E-16	1.61510678845E-14	yes	up	18.48	13.37	21.82	2.58	2.38	0.74	17.89	1.9
PGSC0003DMG400002438		Gene of unknown function [Source:PGSC_GENE;Acc:PGSC0003DMG400002438]	0.231	-2.11269562541	2.98843863816E-10	7.99614423672E-9	yes	down	1.32	2.12	1.27	6.32	6.08	4.38	1.57	5.59333333333
PGSC0003DMG400002447		Cgi67 serine protease [Source:PGSC_GENE;Acc:PGSC0003DMG400002447]	0.382	-1.38739584581	0.00995963968065	0.0355120396234	yes	down	0.62	0.78	0.63	1.22	1.1	2.37	0.676666666667	1.56333333333
PGSC0003DMG400002448		GPI-anchored protein [Source:PGSC_GENE;Acc:PGSC0003DMG400002448]	39.752	5.31294256641	0.00192602566073	0.00934275068283	yes	up	5.36	3.45	1.92	0	0	0	3.57666666667	0
PGSC0003DMG400002450		Conserved gene of unknown function [Source:PGSC_GENE;Acc:PGSC0003DMG400002450]	0.210	-2.2534049625	1.84342650093E-8	3.41701021568E-7	yes	down	2.2	3.61	3.2	8.26	6.22	6.01	3.00333333333	6.83
PGSC0003DMG400002455		Conserved gene of unknown function [Source:PGSC_GENE;Acc:PGSC0003DMG400002455]	0.446	-1.16367865829	0.00331982354613	0.014671761113	yes	down	5.63	5.35	4.9	14.87	7.74	11.07	5.29333333333	11.2266666667
PGSC0003DMG400002457		Late blight resistance protein Rpi-blb2 [Source:PGSC_GENE;Acc:PGSC0003DMG400002457]	2.440	1.28685180913	1.55789973354E-6	1.90268455048E-5	yes	up	12.06	11.82	12.01	4.16	2.74	2.8	11.9633333333	3.23333333333
PGSC0003DMG400002458		NBS-LRR resistance protein [Source:PGSC_GENE;Acc:PGSC0003DMG400002458]	3.792	1.9229849435	3.58030938894E-5	0.000304192975774	yes	up	2.92	2.63	2.6	0.6	0.57	0.74	2.71666666667	0.636666666667
PGSC0003DMG400002478		NBS-LRR resistance protein [Source:PGSC_GENE;Acc:PGSC0003DMG400002478]	4.361	2.12453209193	5.95710784866E-15	3.62013299723E-13	yes	up	7.67	6.71	7.2	1.83	1.12	1.52	7.19333333333	1.49
PGSC0003DMG400002479		Alpha-1,4 glucan phosphorylase L-1 isozyme, chloroplastic/amyloplastic [Source:PGSC_GENE;Acc:PGSC0003DMG400002479]	3.676	1.8782331088	6.91083382504E-11	2.09225702462E-9	yes	up	370.1	215.63	387.41	79.52	65.91	95.38	324.38	80.27
PGSC0003DMG400002492		Calmodulin binding protein [Source:PGSC_GENE;Acc:PGSC0003DMG400002492]	6.219	2.63671532024	8.19921036201E-6	8.28437124258E-5	yes	up	1.33	1.71	1.15	0.2	0.17	0.22	1.39666666667	0.196666666667
PGSC0003DMG400002498		WD-repeat protein [Source:PGSC_GENE;Acc:PGSC0003DMG400002498]	2.047	1.03326733209	1.76414638463E-6	2.12357534588E-5	yes	up	13.37	12.54	10.62	5.35	4.21	5.64	12.1766666667	5.06666666667
PGSC0003DMG400002523		Stem 28 kDa glycoprotein [Source:PGSC_GENE;Acc:PGSC0003DMG400002523]	4.936	2.30336160897	0.000977067471253	0.00528273145056	yes	up	1.4	1.38	1.66	0.36	0.16	0.3	1.48	0.273333333333
PGSC0003DMG400002528		Downstream target of agl15-4 [Source:PGSC_GENE;Acc:PGSC0003DMG400002528]	2.386	1.25440816847	0.00214504869534	0.0102040242903	yes	up	16.06	6.75	11.32	5.27	2.56	5.04	11.3766666667	4.29
PGSC0003DMG400002529		Conserved gene of unknown function [Source:PGSC_GENE;Acc:PGSC0003DMG400002529]	2.436	1.28460816919	6.63814114835E-8	1.09320253636E-6	yes	up	15.02	12.93	15.38	5.8	4.62	5.77	14.4433333333	5.39666666667
PGSC0003DMG400002539		BY-2 kinesin 10 [Source:PGSC_GENE;Acc:PGSC0003DMG400002539]	2.218	1.14922390605	1.72884213297E-8	3.2188783274E-7	yes	up	28.66	22.14	22.22	9.1	11.22	8.23	24.34	9.51666666667
PGSC0003DMG400002561		Conserved gene of unknown function [Source:PGSC_GENE;Acc:PGSC0003DMG400002561]	2.518	1.33232306592	0.00165400529856	0.00822675881556	yes	up	9.43	5.7	12.95	2.21	3.25	4.6	9.36	3.35333333333
PGSC0003DMG400002564		MAR-binding filament 1 [Source:PGSC_GENE;Acc:PGSC0003DMG400002564]	2.117	1.08186539573	1.09206356052E-5	0.000106689806313	yes	up	5.1	5.14	5.47	1.97	2.79	2	5.23666666667	2.25333333333
PGSC0003DMG400002567		COP1-interacting protein 7 (CIP7) [Source:PGSC_GENE;Acc:PGSC0003DMG400002567]	3.019	1.59399855429	2.37692722943E-20	3.13979576864E-18	yes	up	9.16	9.91	7.05	2.78	1.92	1.66	8.70666666667	2.12
PGSC0003DMG400002574		Actin-binding protein ABP140 [Source:PGSC_GENE;Acc:PGSC0003DMG400002574]	3.278	1.71260302436	0.00119875893657	0.00630611020539	yes	up	3.4	1.64	2.15	0.94	0.36	0.65	2.39666666667	0.65
PGSC0003DMG400002582		Heterogeneous nuclear ribonucleoprotein A3 [Source:PGSC_GENE;Acc:PGSC0003DMG400002582]	1037.918	10.0194774421	6.70835612972E-17	5.46861010603E-15	yes	up	14.58	15.92	14.08	0.04	0	0	14.86	0.0133333333333
PGSC0003DMG400002613		PDR8/PEN3 (PLEIOTROPIC DRUG RESISTANCE8) [Source:PGSC_GENE;Acc:PGSC0003DMG400002613]	2.124	1.08703334031	7.93026625221E-10	1.93929045203E-8	yes	up	125.74	101.55	102.79	41.09	44.88	52.69	110.026666667	46.22
PGSC0003DMG400002614		ESTs AU078251(R0889) [Source:PGSC_GENE;Acc:PGSC0003DMG400002614]	3.984	1.99417852701	0.00700054628448	0.0268187287454	yes	up	1.2	0.76	1.01	0.42	0.1	0.15	0.99	0.223333333333
PGSC0003DMG400002619		Endo-1,4-beta-D-glucanase [Source:PGSC_GENE;Acc:PGSC0003DMG400002619]	0.330	-1.59840921012	5.68033343377E-5	0.000454173330744	yes	down	3.52	3.41	2.27	12.77	6.81	6.46	3.06666666667	8.68
PGSC0003DMG400002634		Conserved gene of unknown function [Source:PGSC_GENE;Acc:PGSC0003DMG400002634]	2.691	1.42823395863	5.58922761346E-5	0.000447173843298	yes	up	11.31	6.34	6.88	2.28	3.57	2.37	8.17666666667	2.74
PGSC0003DMG400002651		NAD(P)H-quinone oxidoreductase subunit J, chloroplastic [Source:PGSC_GENE;Acc:PGSC0003DMG400002651]	2.141	1.09821905105	5.6998345157E-6	5.99557613894E-5	yes	up	76.52	88.18	56.7	38.68	28.93	26.1	73.8	31.2366666667
PGSC0003DMG400002679		GRF domain class transcription factor [Source:PGSC_GENE;Acc:PGSC0003DMG400002679]	8.239	3.04252938959	0.00166662856307	0.00827806128556	yes	up	0.87	0.89	1.21	0.12	0.13	0.29	0.99	0.18
PGSC0003DMG400002681		OO_Ba0013J05-OO_Ba0033A15.20 protein [Source:PGSC_GENE;Acc:PGSC0003DMG400002681]	4.315	2.10941283044	8.31338731403E-11	2.478021316E-9	yes	up	2.87	4.87	4.57	1.06	1.07	1.05	4.10333333333	1.06
PGSC0003DMG400002682		Phytosulfokine peptide [Source:PGSC_GENE;Acc:PGSC0003DMG400002682]	0.492	-1.02466449982	0.00497466799307	0.0203604343683	yes	down	47.13	62.95	56.65	53.63	129.45	127.27	55.5766666667	103.45
PGSC0003DMG400002689		Receptor kinase [Source:PGSC_GENE;Acc:PGSC0003DMG400002689]	6.771	2.75937734992	1.22661385789E-11	4.25214842616E-10	yes	up	60.89	21.69	42.89	7.6	3.84	5.27	41.8233333333	5.57
PGSC0003DMG400002690		Pyruvate kinase [Source:PGSC_GENE;Acc:PGSC0003DMG400002690]	3.781	1.91864269541	0.00566917500121	0.0225992620998	yes	up	4.09	2.53	2.35	0.1	1.18	0.86	2.99	0.713333333333
PGSC0003DMG400002715		Gene of unknown function [Source:PGSC_GENE;Acc:PGSC0003DMG400002715]	17.922	4.16366722342	0.0117525467543	0.0407129632077	yes	up	0.76	0.5	0.21	0	0	0.05	0.49	0.0166666666667
PGSC0003DMG400002720		Delta14-sterol reductase [Source:PGSC_GENE;Acc:PGSC0003DMG400002720]	2.632	1.39596347427	1.55002606091E-8	2.91186782012E-7	yes	up	10.97	9.31	9.77	4.43	2.91	3.18	10.0166666667	3.50666666667
PGSC0003DMG400002724		Conserved gene of unknown function [Source:PGSC_GENE;Acc:PGSC0003DMG400002724]	0.220	-2.18582139755	1.78993772757E-20	2.42831659927E-18	yes	down	41.81	36.28	49.4	220.42	166.83	143.24	42.4966666667	176.83
PGSC0003DMG400002738		Conserved gene of unknown function [Source:PGSC_GENE;Acc:PGSC0003DMG400002738]	2.289	1.19469277645	0.00283122004429	0.01289384153	yes	up	3.01	2.65	2.47	1	1.09	1.13	2.71	1.07333333333
PGSC0003DMG400002744		Gene of unknown function [Source:PGSC_GENE;Acc:PGSC0003DMG400002744]	0.115	-3.12531857918	5.96770423346E-9	1.21255846961E-7	yes	down	0.4	0.2	0.76	3.78	3.4	3.8	0.453333333333	3.66
PGSC0003DMG400002749		Polygalacturonase [Source:PGSC_GENE;Acc:PGSC0003DMG400002749]	0.222	-2.17104819421	0.00123554768616	0.00646306290689	yes	down	6.96	6.51	10.64	4.6	62.67	26.32	8.03666666667	31.1966666667
PGSC0003DMG400002762		Ferroportin protein family [Source:PGSC_GENE;Acc:PGSC0003DMG400002762]	0.372	-1.42502193244	6.05481253746E-8	1.00505082715E-6	yes	down	6.83	8.32	6.13	13.86	21.93	16.14	7.09333333333	17.31
PGSC0003DMG400002763		Kelch repeat protein [Source:PGSC_GENE;Acc:PGSC0003DMG400002763]	48.775	5.608073974	2.95610430518E-6	3.37084533627E-5	yes	up	1.28	1.21	0.74	0.06	0	0	1.07666666667	0.02
PGSC0003DMG400002769		Knox [Source:PGSC_GENE;Acc:PGSC0003DMG400002769]	0.381	-1.39323640574	1.73524857966E-11	5.84580789965E-10	yes	down	15.57	20.59	19.62	40.21	44.53	41.86	18.5933333333	42.2
PGSC0003DMG400002787		Zinc finger protein [Source:PGSC_GENE;Acc:PGSC0003DMG400002787]	3.158	1.65895461659	0.00331809882016	0.0146693049478	yes	up	3.88	2.38	2.03	0.4	0.79	1.14	2.76333333333	0.776666666667
PGSC0003DMG400002791		Conserved gene of unknown function [Source:PGSC_GENE;Acc:PGSC0003DMG400002791]	0.153	-2.71144093344	1.33015100435E-5	0.000126550909428	yes	down	1.82	0.59	0.58	8.24	3.71	5.55	0.996666666667	5.83333333333
PGSC0003DMG400002808		DNA helicase hus2 [Source:PGSC_GENE;Acc:PGSC0003DMG400002808]	2.626	1.39309770262	0.0135646911114	0.0456730101307	yes	up	0.86	1.33	1.15	0.18	0.64	0.57	1.11333333333	0.463333333333
PGSC0003DMG400002810		3-5 exonuclease [Source:PGSC_GENE;Acc:PGSC0003DMG400002810]	0.491	-1.02476162411	0.0128999389473	0.0438664970534	yes	down	5.47	12.85	5.6	8.19	18.66	14.28	7.97333333333	13.71
PGSC0003DMG400002824		NAC domain protein NAC2 [Source:PGSC_GENE;Acc:PGSC0003DMG400002824]	0.272	-1.87832050085	0.00249459811038	0.0115964851592	yes	down	12.19	31.4	13.59	22.7	125.38	44.94	19.06	64.34
PGSC0003DMG400002847		Gene of unknown function [Source:PGSC_GENE;Acc:PGSC0003DMG400002847]	0.235	-2.08767328719	8.74367163628E-18	8.15794314971E-16	yes	down	2.44	1.63	2.67	14.15	10	9.86	2.24666666667	11.3366666667
PGSC0003DMG400002865		Nitrate transporter [Source:PGSC_GENE;Acc:PGSC0003DMG400002865]	2.185	1.12738232325	8.37276242116E-6	8.43934101391E-5	yes	up	12.33	7.68	10.7	3.6	3.96	4.04	10.2366666667	3.86666666667
PGSC0003DMG400002871		Conserved gene of unknown function [Source:PGSC_GENE;Acc:PGSC0003DMG400002871]	0.154	-2.70353340407	1.29960331566E-17	1.15664695094E-15	yes	down	1.97	1.17	1	9.54	6.71	7.98	1.38	8.07666666667
PGSC0003DMG400002879		Conserved gene of unknown function [Source:PGSC_GENE;Acc:PGSC0003DMG400002879]	3.343	1.74099042553	0.00193003189728	0.00936037498704	yes	up	3.77	3.49	1.72	0.98	0.31	1.28	2.99333333333	0.856666666667
PGSC0003DMG400002890		Xenotropic and polytropic murine leukemia virus receptor ids-4 [Source:PGSC_GENE;Acc:PGSC0003DMG400002890]	2.707	1.43642879466	6.50199894276E-7	8.69867641073E-6	yes	up	27.59	46.85	39.72	10.78	13.17	14.99	38.0533333333	12.98
PGSC0003DMG400002895		Sucrose synthase [Source:PGSC_GENE;Acc:PGSC0003DMG400002895]	4.023	2.00819788616	5.03982103427E-15	3.11714644666E-13	yes	up	205.88	117.43	154.66	31.66	33.46	41.95	159.323333333	35.69
PGSC0003DMG400002898		Conserved gene of unknown function [Source:PGSC_GENE;Acc:PGSC0003DMG400002898]	5.380	2.42756730794	1.36994167956E-5	0.00012997250115	yes	up	15.49	8.83	10.31	1.3	0.9	3.52	11.5433333333	1.90666666667
PGSC0003DMG400002910		Cf-2.1 [Source:PGSC_GENE;Acc:PGSC0003DMG400002910]	0.018	-5.77864050251	2.92814348516E-10	7.85155397334E-9	yes	down	0	1.1	0.19	1.26	1.71	8.13	0.43	3.7
PGSC0003DMG400002914		EIN3-binding F-box protein 1 [Source:PGSC_GENE;Acc:PGSC0003DMG400002914]	0.481	-1.05698830716	3.19868112002E-5	0.000274839091922	yes	down	68.86	85.39	74.38	196.44	125.41	111.52	76.21	144.456666667
PGSC0003DMG400002921		Pyruvate dehydrogenase E1 alpha subunit [Source:PGSC_GENE;Acc:PGSC0003DMG400002921]	2.002	1.00162048317	1.40235753217E-5	0.00013271632482	yes	up	17.21	15.98	12.91	7.13	6.47	8.25	15.3666666667	7.28333333333
PGSC0003DMG400002928		Small molecular heat shock protein [Source:PGSC_GENE;Acc:PGSC0003DMG400002928]	0.088	-3.5111371014	3.01151199155E-9	6.53831556781E-8	yes	down	13.12	7.22	13.51	189.12	138.81	25.47	11.2833333333	117.8
PGSC0003DMG400002936		Gene of unknown function [Source:PGSC_GENE;Acc:PGSC0003DMG400002936]	21.489	4.42549869981	0.00576880110266	0.0228909676007	yes	up	0.12	0.31	0.25	0.03	0	0	0.226666666667	0.01
PGSC0003DMG400002937		Disease resistance protein [Source:PGSC_GENE;Acc:PGSC0003DMG400002937]	5.276	2.39933303151	0.000755108979548	0.00424062615688	yes	up	3.09	2.93	0.88	0.78	0.11	0.29	2.3	0.393333333333
PGSC0003DMG400002941		Ulp1 protease family, C-terminal catalytic domain containing protein [Source:PGSC_GENE;Acc:PGSC0003DMG400002941]	10.238	3.35588231134	0.0108372117858	0.0380520946192	yes	up	1.52	1.52	0.38	0.11	0	0.18	1.14	0.0966666666667
PGSC0003DMG400002943		Microsomal omega-6-desaturase [Source:PGSC_GENE;Acc:PGSC0003DMG400002943]	0.241	-2.05260592391	0.000217782918608	0.00145486177568	yes	down	6.85	25.15	7.1	26.05	57.57	63.54	13.0333333333	49.0533333333
PGSC0003DMG400002944		Plastidic phosphate translocator1 [Source:PGSC_GENE;Acc:PGSC0003DMG400002944]	2.963	1.56687918849	0.00319370853693	0.0142271382428	yes	up	6.33	3.96	7.62	1.15	2.54	1.95	5.97	1.88
PGSC0003DMG400002965		Histone H4 [Source:PGSC_GENE;Acc:PGSC0003DMG400002965]	0.009	-6.84287795312	1.15348697025E-7	1.81392330698E-6	yes	down	0	0.23	0	9.73	6.74	9.08	0.0766666666667	8.51666666667
PGSC0003DMG400002967		Pheophorbide A oxygenase [Source:PGSC_GENE;Acc:PGSC0003DMG400002967]	21.162	4.40341582056	9.46434025814E-7	1.22504389788E-5	yes	up	1.68	1.93	0.71	0.04	0.04	0.1	1.44	0.06
PGSC0003DMG400002982		Potato resistance I2GA-SH23-1 [Source:PGSC_GENE;Acc:PGSC0003DMG400002982]	2.343	1.22842427085	2.01054638585E-9	4.50944532546E-8	yes	up	35.16	41.78	18.96	13.73	9.25	14.95	31.9666666667	12.6433333333
PGSC0003DMG400002985		Conserved gene of unknown function [Source:PGSC_GENE;Acc:PGSC0003DMG400002985]	0.367	-1.446245292	2.65761207239E-5	0.000233382602494	yes	down	2.09	1.92	1.3	5.49	3.92	3.67	1.77	4.36
PGSC0003DMG400002987		DNAJ protein [Source:PGSC_GENE;Acc:PGSC0003DMG400002987]	0.133	-2.90557646127	7.93293193505E-17	6.38143351622E-15	yes	down	10.77	6.51	12.71	97.36	55.82	48.65	9.99666666667	67.2766666667
PGSC0003DMG400003007		Serine/threonine-protein kinase PBS1 [Source:PGSC_GENE;Acc:PGSC0003DMG400003007]	2.064	1.04522390699	0.003470195721	0.0152157533553	yes	up	7.96	6.99	7.98	1.96	4.51	3.93	7.64333333333	3.46666666667
PGSC0003DMG400003013		Beta-D-glucan exohydrolase [Source:PGSC_GENE;Acc:PGSC0003DMG400003013]	3.304	1.72422916521	7.68015038524E-9	1.52738838644E-7	yes	up	23.81	29.02	19.07	5.43	5.75	8.24	23.9666666667	6.47333333333
PGSC0003DMG400003036		Calmodulin binding protein [Source:PGSC_GENE;Acc:PGSC0003DMG400003036]	2.388	1.25562022897	4.69277952123E-5	0.00038377119721	yes	up	12.91	16.55	9.73	4.13	4.41	6.37	13.0633333333	4.97
PGSC0003DMG400003043		Osmotin [Source:PGSC_GENE;Acc:PGSC0003DMG400003043]	0.168	-2.57078750832	0.0123910354356	0.0424791978366	yes	down	93.68	514.32	119.75	228.15	1579.96	2117.42	242.583333333	1308.51
PGSC0003DMG400003044		Osmotin [Source:PGSC_GENE;Acc:PGSC0003DMG400003044]	0.021	-5.55572729978	1.67784570957E-6	2.03040364604E-5	yes	down	7.1	66.64	75.75	406.37	2115.29	3897.19	49.83	2139.61666667
PGSC0003DMG400003047		GRAS family transcription factor [Source:PGSC_GENE;Acc:PGSC0003DMG400003047]	2.755	1.46201005821	0.0017489736046	0.00862730729724	yes	up	3.52	4.05	1.95	1.7	1.38	0.78	3.17333333333	1.28666666667
PGSC0003DMG400003049		Generative cell specific-1 [Source:PGSC_GENE;Acc:PGSC0003DMG400003049]	0.126	-2.99219911898	0.000736383600514	0.00414947364295	yes	down	0.06	0.13	0.09	0.92	0.62	0.39	0.0933333333333	0.643333333333
PGSC0003DMG400003054		UDP-Glc-4-epimerase [Source:PGSC_GENE;Acc:PGSC0003DMG400003054]	0.372	-1.42809817464	0.00118354583169	0.00624440472643	yes	down	105.17	259.32	128.45	209.85	545.47	446.74	164.313333333	400.686666667
PGSC0003DMG400003070		Gene of unknown function [Source:PGSC_GENE;Acc:PGSC0003DMG400003070]	2.693	1.42937864978	0.00032769330454	0.00207269318482	yes	up	7.11	6.17	3.74	1.79	2.85	2.03	5.67333333333	2.22333333333
PGSC0003DMG400003075		Plasma membrane associated protein [Source:PGSC_GENE;Acc:PGSC0003DMG400003075]	2.942	1.5569072472	6.15688752988E-6	6.41184909646E-5	yes	up	22.74	14.29	15.03	3.98	4.7	6.87	17.3533333333	5.18333333333
PGSC0003DMG400003089		Flavonol synthase/flavanone 3-hydroxylase [Source:PGSC_GENE;Acc:PGSC0003DMG400003089]	3.572	1.83657745376	6.43716557796E-11	1.96784386937E-9	yes	up	26.02	24.12	23.28	7.9	4.74	5.16	24.4733333333	5.93333333333
PGSC0003DMG400003090		Leucoanthocyanidin dioxygenase [Source:PGSC_GENE;Acc:PGSC0003DMG400003090]	3.898	1.9626031525	0.0118276712135	0.0409223727759	yes	up	7.94	2.93	4.99	1.45	0.15	3.62	5.28666666667	1.74
PGSC0003DMG400003091		Leucoanthocyanidin dioxygenase [Source:PGSC_GENE;Acc:PGSC0003DMG400003091]	2.847	1.50969492185	0.000153507058291	0.00107798549216	yes	up	18.86	25.21	31.29	4.1	7.04	3.75	25.12	4.96333333333
PGSC0003DMG400003099		Gene of unknown function [Source:PGSC_GENE;Acc:PGSC0003DMG400003099]	16.830	4.07298166698	0.00352786256671	0.0154201140194	yes	up	0.3	0.49	0.2	0	0.06	0	0.33	0.02
PGSC0003DMG400003109		Salt-tolerance protein [Source:PGSC_GENE;Acc:PGSC0003DMG400003109]	0.353	-1.50198005783	4.13079082878E-6	4.52135142698E-5	yes	down	7.49	7.42	5.74	27.29	18.16	11.73	6.88333333333	19.06
PGSC0003DMG400003119		Glutamyl-tRNA(Gln) amidotransferase subunit A [Source:PGSC_GENE;Acc:PGSC0003DMG400003119]	0.496	-1.01068355928	0.00124932492334	0.006520182351	yes	down	3.76	4.29	2.92	9.03	4.78	6.3	3.65666666667	6.70333333333
PGSC0003DMG400003124		Endo-1,4-beta-glucanase [Source:PGSC_GENE;Acc:PGSC0003DMG400003124]	6.039	2.59432554943	0.0003649257725	0.00228003660398	yes	up	1.33	1.41	1.76	0.18	0.05	0.34	1.5	0.19
PGSC0003DMG400003143		Pentatricopeptide repeat-containing protein [Source:PGSC_GENE;Acc:PGSC0003DMG400003143]	2.777	1.47373069837	1.84711613995E-11	6.18118945075E-10	yes	up	10.75	11.32	9.26	4.08	4.04	3.07	10.4433333333	3.73
PGSC0003DMG400003155		4-coumarate:CoA ligase [Source:PGSC_GENE;Acc:PGSC0003DMG400003155]	2.320	1.2141638643	1.04899946969E-5	0.000102762641258	yes	up	21.82	24.01	14.08	9.23	8.1	6.13	19.97	7.82
PGSC0003DMG400003161		Inositol-tetrakisphosphate 1-kinase [Source:PGSC_GENE;Acc:PGSC0003DMG400003161]	0.352	-1.5046859746	0.00106508162249	0.00569238044318	yes	down	0.72	0.6	0.99	2.5	1.62	1.87	0.77	1.99666666667
PGSC0003DMG400003187		Temperature-induced lipocalin' [Source:PGSC_GENE;Acc:PGSC0003DMG400003187]	0.261	-1.9356710959	6.05696806907E-14	3.09608522602E-12	yes	down	58.69	76.49	67.52	169.5	262.47	276.26	67.5666666667	236.076666667
PGSC0003DMG400003188		Lysosomal pro-X carboxypeptidase [Source:PGSC_GENE;Acc:PGSC0003DMG400003188]	2.637	1.39909399277	0.00622300897691	0.0243772560172	yes	up	12.59	9.55	9.16	1.59	2.15	5.67	10.4333333333	3.13666666667
PGSC0003DMG400003216		Avr9/Cf-9 rapidly elicited protein 65 [Source:PGSC_GENE;Acc:PGSC0003DMG400003216]	0.351	-1.51114225149	0.000243980751751	0.00160467214556	yes	down	4.6	4.69	2.82	13.63	7.41	10.23	4.03666666667	10.4233333333
PGSC0003DMG400003219		Small heat shock protein, chloroplastic [Source:PGSC_GENE;Acc:PGSC0003DMG400003219]	0.127	-2.97683158648	7.9387634904E-5	0.000607090451194	yes	down	0.17	0.1	0.1	0.84	1.45	0.3	0.123333333333	0.863333333333
PGSC0003DMG400003221		Lung seven transmembrane receptor [Source:PGSC_GENE;Acc:PGSC0003DMG400003221]	2.012	1.00863022204	4.15612094428E-8	7.12356534948E-7	yes	up	35.71	35.05	31.94	17.49	12.9	15.83	34.2333333333	15.4066666667
PGSC0003DMG400003226		SAUR family protein [Source:PGSC_GENE;Acc:PGSC0003DMG400003226]	2.503	1.32381265995	1.74238008544E-5	0.000160832127195	yes	up	73.49	106.04	73.61	80.19	129.83	160.28	84.38	123.433333333
PGSC0003DMG400003227		SAUR family protein [Source:PGSC_GENE;Acc:PGSC0003DMG400003227]	0.189	-2.40005791523	2.29234205774E-11	7.53052368654E-10	yes	down	2.64	4.81	3.78	15.92	22.63	15.97	3.74333333333	18.1733333333
PGSC0003DMG400003228		SAUR family protein [Source:PGSC_GENE;Acc:PGSC0003DMG400003228]	0.188	-2.40913106461	1.36064816411E-13	6.55461566657E-12	yes	down	19.42	22.55	10.24	101.89	77.63	72.74	17.4033333333	84.0866666667
PGSC0003DMG400003229		Conserved gene of unknown function [Source:PGSC_GENE;Acc:PGSC0003DMG400003229]	3.032	1.6003384235	8.86581907536E-10	2.14989688071E-8	yes	up	18.7	12.89	15.67	4.96	3.84	5.77	15.7533333333	4.85666666667
PGSC0003DMG400003235		Nucleobase ascorbate transporter [Source:PGSC_GENE;Acc:PGSC0003DMG400003235]	7.605	2.92701992596	0.000197596668443	0.00133845403121	yes	up	0.6	1.02	0.57	0.1	0.08	0.08	0.73	0.0866666666667
PGSC0003DMG400003236		Transposon MuDR mudrA [Source:PGSC_GENE;Acc:PGSC0003DMG400003236]	9.965	3.31693598896	1.07425138394E-11	3.78142513804E-10	yes	up	6.52	5.26	5.66	0.83	0.57	0.15	5.81333333333	0.516666666667
PGSC0003DMG400003241		Glucose acyltransferase [Source:PGSC_GENE;Acc:PGSC0003DMG400003241]	0.053	-4.24534310408	1.14848621349E-21	1.75760408453E-19	yes	down	0.34	0.31	0.22	4	6.21	4.28	0.29	4.83
PGSC0003DMG400003243		Gene of unknown function [Source:PGSC_GENE;Acc:PGSC0003DMG400003243]	0.284	-1.81525161732	3.87701300744E-10	1.00939079316E-8	yes	down	39.62	64.66	63.38	136.27	219.93	180.71	55.8866666667	178.97
PGSC0003DMG400003293		Protein regulator of cytokinesis [Source:PGSC_GENE;Acc:PGSC0003DMG400003293]	3.058	1.61274598075	0.00300562709116	0.0135286335088	yes	up	0.95	0.73	0.98	0.38	0.26	0.33	0.886666666667	0.323333333333
PGSC0003DMG400003308		Cytochrome P450 [Source:PGSC_GENE;Acc:PGSC0003DMG400003308]	8.082	3.0147381318	7.76896590215E-5	0.000597555497222	yes	up	3.13	3.03	0.51	0.32	0.22	0.32	2.22333333333	0.286666666667
PGSC0003DMG400003319		ADP-ribosylation factor [Source:PGSC_GENE;Acc:PGSC0003DMG400003319]	2.400	1.26331290838	2.14510666532E-5	0.000193041181666	yes	up	5.86	4.55	6.56	2.67	2.15	1.88	5.65666666667	2.23333333333
PGSC0003DMG400003323		RNA-binding protein [Source:PGSC_GENE;Acc:PGSC0003DMG400003323]	0.049	-4.34623989944	0.00870306164785	0.031906140993	yes	down	0	0	0.03	0.18	0.3	0.1	0.01	0.193333333333
PGSC0003DMG400003341		Cytochrome P450 [Source:PGSC_GENE;Acc:PGSC0003DMG400003341]	12.991	3.69941561706	0.000859044905913	0.00473852946123	yes	up	0.77	0.55	0.41	0.04	0.05	0.03	0.576666666667	0.04
PGSC0003DMG400003344		Dual-specific kinase DSK1 [Source:PGSC_GENE;Acc:PGSC0003DMG400003344]	2.218	1.14907008856	0.00175024989414	0.00863190643411	yes	up	6.82	4.87	4.76	2.19	1.95	2.26	5.48333333333	2.13333333333
PGSC0003DMG400003357		CONSTANS interacting protein 2b [Source:PGSC_GENE;Acc:PGSC0003DMG400003357]	0.315	-1.66520179045	3.71393822835E-15	2.33031054138E-13	yes	down	9.08	6.99	8.46	28.44	22.37	21.5	8.17666666667	24.1033333333
PGSC0003DMG400003360		Copper ion binding protein [Source:PGSC_GENE;Acc:PGSC0003DMG400003360]	263.752	8.043037325	1.12212466087E-9	2.66443564224E-8	yes	up	7.48	6.31	14.05	0	0	0	9.28	0
PGSC0003DMG400003371		Arabinogalactan protein 2 [Source:PGSC_GENE;Acc:PGSC0003DMG400003371]	4.099	2.03522418329	0.000220977576999	0.00147267531267	yes	up	134.29	49.58	45.14	8.23	11.84	25.24	76.3366666667	15.1033333333
PGSC0003DMG400003383		Protein SUR2 [Source:PGSC_GENE;Acc:PGSC0003DMG400003383]	0.253	-1.98443696869	8.41688653768E-7	1.10311758915E-5	yes	down	4.57	2.88	3.62	15.77	10.65	7.24	3.69	11.22
PGSC0003DMG400003402		PPR1 protein [Source:PGSC_GENE;Acc:PGSC0003DMG400003402]	2.644	1.40268806936	6.73866943644E-9	1.35518530061E-7	yes	up	4.5	4.33	4.3	1.23	1.39	1.69	4.37666666667	1.43666666667
PGSC0003DMG400003410		Kinesin [Source:PGSC_GENE;Acc:PGSC0003DMG400003410]	2.715	1.44115088898	3.49049979039E-7	4.97188216454E-6	yes	up	21.21	19.19	13.73	4.01	7.41	6.28	18.0433333333	5.9
PGSC0003DMG400003411		DNA-damage-inducible protein f [Source:PGSC_GENE;Acc:PGSC0003DMG400003411]	2.250	1.16983542983	7.13570078564E-6	7.32481874511E-5	yes	up	9.09	7.71	9.19	3.21	4.23	3.04	8.66333333333	3.49333333333
PGSC0003DMG400003415		Neutral amino acid transport protein [Source:PGSC_GENE;Acc:PGSC0003DMG400003415]	0.086	-3.53217621036	9.4553078558E-18	8.71766747222E-16	yes	down	0.82	0.29	0.41	5.26	6.88	4.94	0.506666666667	5.69333333333
PGSC0003DMG400003420		Gene of unknown function [Source:PGSC_GENE;Acc:PGSC0003DMG400003420]	0.206	-2.28035648336	4.8160708779E-5	0.000391938219499	yes	down	0.84	0.53	0.41	1.97	1.13	2.47	0.593333333333	1.85666666667
PGSC0003DMG400003424		Conserved gene of unknown function [Source:PGSC_GENE;Acc:PGSC0003DMG400003424]	7.628	2.93128653284	9.17411276559E-5	0.000687113942676	yes	up	4.05	2.4	3.64	0.65	0.96	0.06	3.36333333333	0.556666666667
PGSC0003DMG400003427		F-Box protein [Source:PGSC_GENE;Acc:PGSC0003DMG400003427]	0.394	-1.34212268636	0.00135625293288	0.006986706919	yes	down	1.69	2.53	2.09	2.66	4.82	6.66	2.10333333333	4.71333333333
PGSC0003DMG400003439		NBS-LRR resistance protein [Source:PGSC_GENE;Acc:PGSC0003DMG400003439]	0.499	-1.00421595368	1.64238749533E-5	0.000152491198538	yes	down	15.05	15.35	24.16	28.46	25.91	29.76	18.1866666667	28.0433333333
PGSC0003DMG400003445		Disease resistance protein [Source:PGSC_GENE;Acc:PGSC0003DMG400003445]	0.385	-1.37832311549	1.25710203997E-11	4.34583292E-10	yes	down	1.65	1.39	1.21	6.09	3.42	3.14	1.41666666667	4.21666666667
PGSC0003DMG400003454		ATP/GTP/Ca++ binding protein [Source:PGSC_GENE;Acc:PGSC0003DMG400003454]	694.848	9.44055405817	2.05472789869E-14	1.13339694069E-12	yes	up	12.8	9.92	15.59	0	0	0	12.77	0
PGSC0003DMG400003458		RNase H family protein [Source:PGSC_GENE;Acc:PGSC0003DMG400003458]	2.009	1.00651782161	7.05769866696E-5	0.000549593922257	yes	up	4.07	4.32	6.03	2.4	1.66	1.82	4.80666666667	1.96
PGSC0003DMG400003461		3-hydroxy-3-methylglutaryl coenzyme A reductase [Source:PGSC_GENE;Acc:PGSC0003DMG400003461]	0.457	-1.1299673904	0.00199659016777	0.00963106285425	yes	down	52.3	81.06	62.38	71.34	186.93	128.66	65.2466666667	128.976666667
PGSC0003DMG400003478		Oxidoreductase, 2OG-Fe(II) oxygenase family protein [Source:PGSC_GENE;Acc:PGSC0003DMG400003478]	14.217	3.82951021435	2.57255781183E-8	4.61845893857E-7	yes	up	5.04	4.58	4.28	0.11	0.42	0.42	4.63333333333	0.316666666667
PGSC0003DMG400003494		TNP2-like transposon protein [Source:PGSC_GENE;Acc:PGSC0003DMG400003494]	2.999	1.58448086541	0.000161330532374	0.00112224880863	yes	up	8.4	7.55	6.21	3.88	2.58	1.17	7.38666666667	2.54333333333
PGSC0003DMG400003495		Alpha-1,4 glucan phosphorylase L-1 isozyme, chloroplastic/amyloplastic [Source:PGSC_GENE;Acc:PGSC0003DMG400003495]	3.721	1.89549897472	3.34103158734E-10	8.81737232168E-9	yes	up	261.15	162.35	329.25	57.05	59.19	68.32	250.916666667	61.52
PGSC0003DMG400003501		Vacuolar protein sorting protein [Source:PGSC_GENE;Acc:PGSC0003DMG400003501]	0.478	-1.06409614509	0.000102071133721	0.000754352565998	yes	down	1.92	2.15	2.13	4.5	4.17	3.44	2.06666666667	4.03666666667
PGSC0003DMG400003502		Gene of unknown function [Source:PGSC_GENE;Acc:PGSC0003DMG400003502]	0.437	-1.1954346919	4.35573275829E-8	7.42664271519E-7	yes	down	6.21	6.61	5.48	13.35	12.09	10.19	6.1	11.8766666667
PGSC0003DMG400003509		Abhydrolase domain containing [Source:PGSC_GENE;Acc:PGSC0003DMG400003509]	6.644	2.73202396132	4.2521611888E-19	4.76431881771E-17	yes	up	23.87	19.76	17.3	2.78	1.81	3.64	20.31	2.74333333333
PGSC0003DMG400003510		Transcription factor [Source:PGSC_GENE;Acc:PGSC0003DMG400003510]	0.096	-3.37711803903	0.000787479036322	0.00439300930287	yes	down	0.27	0.11	0.04	2.06	1.49	0.26	0.14	1.27
PGSC0003DMG400003521		Endo-beta-mannanase [Source:PGSC_GENE;Acc:PGSC0003DMG400003521]	4.897	2.29201402583	3.24116170347E-6	3.64783302393E-5	yes	up	29.31	7.88	24.61	3.69	2.47	4.96	20.6	3.70666666667
PGSC0003DMG400003525		AAA-type ATPase [Source:PGSC_GENE;Acc:PGSC0003DMG400003525]	22.887	4.51645866188	1.44543838509E-5	0.000135973060679	yes	up	1.55	1.02	1.08	0.1	0	0.04	1.21666666667	0.0466666666667
PGSC0003DMG400003530		Abscisic acid and environmental stress-inducible protein TAS14 [Source:PGSC_GENE;Acc:PGSC0003DMG400003530]	20.811	4.37930470403	1.66688609254E-15	1.09231089166E-13	yes	up	101.9	27.92	130.36	5.12	4.49	2.02	86.7266666667	3.87666666667
PGSC0003DMG400003537		Beta-galactosidase [Source:PGSC_GENE;Acc:PGSC0003DMG400003537]	3.345	1.74214326441	4.77339130214E-10	1.21750584249E-8	yes	up	76.83	39.04	51.97	14.63	13.4	17.16	55.9466666667	15.0633333333
PGSC0003DMG400003543		Serine-threonine protein kinase, plant-type [Source:PGSC_GENE;Acc:PGSC0003DMG400003543]	3.041	1.60431028346	0.000121649164911	0.000877846676516	yes	up	26.17	10.79	20.1	8.44	3.69	4.87	19.02	5.66666666667
PGSC0003DMG400003544		Serine-threonine protein kinase, plant-type [Source:PGSC_GENE;Acc:PGSC0003DMG400003544]	2.743	1.45586395131	1.16847946345E-7	1.8340523811E-6	yes	up	4.74	3.81	4.88	1.69	1.48	1.29	4.47666666667	1.48666666667
PGSC0003DMG400003545		GATA transcription factor 5 [Source:PGSC_GENE;Acc:PGSC0003DMG400003545]	2.331	1.22124783967	0.00694327699044	0.0266456216982	yes	up	7.72	3.45	10.46	2.55	2.48	3.4	7.21	2.81
PGSC0003DMG400003549		Protein kinase [Source:PGSC_GENE;Acc:PGSC0003DMG400003549]	3.339	1.73922440146	6.23420510641E-6	6.48429671614E-5	yes	up	4.92	2.43	3.37	0.86	0.81	1.2	3.57333333333	0.956666666667
PGSC0003DMG400003550		Kinesin motor family protein [Source:PGSC_GENE;Acc:PGSC0003DMG400003550]	2.778	1.47426667044	2.80582367844E-7	4.08471941308E-6	yes	up	11.05	7.72	6.8	2.93	2.03	3.3	8.52333333333	2.75333333333
PGSC0003DMG400003556		Zinc finger CCCH domain-containing protein 6 [Source:PGSC_GENE;Acc:PGSC0003DMG400003556]	0.135	-2.88946729106	0.000546442378912	0.00323305299998	yes	down	0.13	0.18	0.03	1.27	0.9	0.21	0.113333333333	0.793333333333
PGSC0003DMG400003558		Peroxidase 57 [Source:PGSC_GENE;Acc:PGSC0003DMG400003558]	0.056	-4.16514080168	4.53546574022E-8	7.70307331966E-7	yes	down	0.81	0	0.86	7.27	8.84	8.96	0.556666666667	8.35666666667
PGSC0003DMG400003580		Conserved gene of unknown function [Source:PGSC_GENE;Acc:PGSC0003DMG400003580]	4.778	2.25644268438	0.000728748088327	0.00411661479199	yes	up	2.21	1.8	0.88	0.61	0.2	0.15	1.63	0.32
PGSC0003DMG400003585		Zinc finger protein [Source:PGSC_GENE;Acc:PGSC0003DMG400003585]	0.469	-1.09141175232	1.40724257919E-12	5.70581167244E-11	yes	down	21.32	23.7	19.28	42.55	40.44	39.28	21.4333333333	40.7566666667
PGSC0003DMG400003607		Jasmonate O-methyltransferase [Source:PGSC_GENE;Acc:PGSC0003DMG400003607]	0.314	-1.67268390747	6.63638303545E-10	1.64747716542E-8	yes	down	9.9	9.23	12.19	23.7	39.16	27.69	10.44	30.1833333333
PGSC0003DMG400003616		Transcription factor [Source:PGSC_GENE;Acc:PGSC0003DMG400003616]	0.327	-1.61453447629	2.06595362093E-8	3.77649701225E-7	yes	down	4.82	4.19	3.16	14.22	11.08	8.47	4.05666666667	11.2566666667
PGSC0003DMG400003626		Lactoylglutathione lyase [Source:PGSC_GENE;Acc:PGSC0003DMG400003626]	27.716	4.79262819543	2.01527795525E-22	3.39459369938E-20	yes	up	194.44	277.42	142.49	2.15	9.65	8.34	204.783333333	6.71333333333
PGSC0003DMG400003627		Gene of unknown function [Source:PGSC_GENE;Acc:PGSC0003DMG400003627]	0.471	-1.08585063065	2.81868138265E-5	0.000245636337992	yes	down	9.12	9.07	12.56	22.27	20.73	16.88	10.25	19.96
PGSC0003DMG400003640		Conserved gene of unknown function [Source:PGSC_GENE;Acc:PGSC0003DMG400003640]	4.263	2.09178960173	2.88784456967E-5	0.000250724762295	yes	up	5.41	4.42	2.95	1.5	0.52	0.7	4.26	0.906666666667
PGSC0003DMG400003645		Ascorbate peroxidase [Source:PGSC_GENE;Acc:PGSC0003DMG400003645]	2.718	1.44263623743	7.40391565384E-5	0.000572998689732	yes	up	15.48	8.97	8.22	2.31	4.18	4.27	10.89	3.58666666667
PGSC0003DMG400003649		Farnesylated protein (ATFP6) [Source:PGSC_GENE;Acc:PGSC0003DMG400003649]	0.365	-1.45557696028	2.29042048006E-5	0.000204791497002	yes	down	7.87	12.59	9.23	19.5	32.02	17.81	9.89666666667	23.11
PGSC0003DMG400003654		Peroxidase [Source:PGSC_GENE;Acc:PGSC0003DMG400003654]	3.077	1.62139618379	8.6331429444E-7	1.12851365426E-5	yes	up	138.25	70.91	86.67	29.26	21.46	37.37	98.61	29.3633333333
PGSC0003DMG400003660		Amine oxidase [Source:PGSC_GENE;Acc:PGSC0003DMG400003660]	0.418	-1.25779895592	0.000103033048649	0.000760565722054	yes	down	2.5	2.45	2.26	4	6.02	3.82	2.40333333333	4.61333333333
PGSC0003DMG400003678		Nucleic acid binding protein [Source:PGSC_GENE;Acc:PGSC0003DMG400003678]	10.405	3.37926412544	0.000103773769603	0.000763787117154	yes	up	5.05	2.06	2.08	0.12	0.26	0.4	3.06333333333	0.26
PGSC0003DMG400003686		Oxidoreductase [Source:PGSC_GENE;Acc:PGSC0003DMG400003686]	2.005	1.00325048662	0.000457257949868	0.00277003621187	yes	up	24.77	19.89	14.48	6.7	10.74	7.33	19.7133333333	8.25666666667
PGSC0003DMG400003691		Phenylcoumaran benzylic ether reductase [Source:PGSC_GENE;Acc:PGSC0003DMG400003691]	5.276	2.39931975027	8.67149753203E-6	8.71245977017E-5	yes	up	196.08	137.26	141.36	24.72	4.52	100.57	158.233333333	43.27
PGSC0003DMG400003695		Endo-1,4-beta-mannosidase protein 1 [Source:PGSC_GENE;Acc:PGSC0003DMG400003695]	9.404	3.2332091907	0.0013051459651	0.00675532139246	yes	up	1.09	1.01	1.1	0	0.07	0.22	1.06666666667	0.0966666666667
PGSC0003DMG400003696		50S ribosomal protein L31 [Source:PGSC_GENE;Acc:PGSC0003DMG400003696]	2.004	1.00308607302	0.00318137666429	0.0141847915296	yes	up	19.55	12.11	17	6.79	6.08	9.25	16.22	7.37333333333
PGSC0003DMG400003713		ATP binding protein [Source:PGSC_GENE;Acc:PGSC0003DMG400003713]	2.304	1.20435251177	0.00406986469783	0.0173039919001	yes	up	0.91	0.72	0.74	0.27	0.39	0.29	0.79	0.316666666667
PGSC0003DMG400003714		Leucine-rich repeat receptor protein kinase EXS [Source:PGSC_GENE;Acc:PGSC0003DMG400003714]	108.016	6.75509733892	2.57505646867E-9	5.6661545888E-8	yes	up	1.81	0.83	1.23	0.03	0	0	1.29	0.01
PGSC0003DMG400003728		ATP binding protein [Source:PGSC_GENE;Acc:PGSC0003DMG400003728]	2.238	1.1620796556	0.0113882330435	0.0396644286602	yes	up	2.1	1.76	1.55	0.61	0.82	0.86	1.80333333333	0.763333333333
PGSC0003DMG400003733		Agglutinin isoform [Source:PGSC_GENE;Acc:PGSC0003DMG400003733]	3.172	1.66520942611	2.4413592223E-7	3.61707401189E-6	yes	up	20.05	11.12	12.59	3.59	5.36	4.79	14.5866666667	4.58
PGSC0003DMG400003738		CBS domain-containing protein [Source:PGSC_GENE;Acc:PGSC0003DMG400003738]	2.846	1.50889257298	0.00011032959508	0.000805659638438	yes	up	7.57	5.34	3.12	1.57	1.29	2.25	5.34333333333	1.70333333333
PGSC0003DMG400003739		Conserved gene of unknown function [Source:PGSC_GENE;Acc:PGSC0003DMG400003739]	5.713	2.51423531136	0.00054160894842	0.0032067236111	yes	up	9.5	4.14	4.66	0.44	0.36	1.92	6.1	0.906666666667
PGSC0003DMG400003746		Transcription factor [Source:PGSC_GENE;Acc:PGSC0003DMG400003746]	2.513	1.32969491907	0.000372479383978	0.00231972396503	yes	up	6.6	4.26	5.91	2	1.74	1.31	5.59	1.68333333333
PGSC0003DMG400003750		Bell-like homeodomain protein 1 [Source:PGSC_GENE;Acc:PGSC0003DMG400003750]	4.464	2.15831923521	0.00504837998583	0.0206123704058	yes	up	2.06	0.41	2.58	0.45	0.29	0.29	1.68333333333	0.343333333333
PGSC0003DMG400003773		SAUR family protein [Source:PGSC_GENE;Acc:PGSC0003DMG400003773]	44.594	5.47877098649	0.000731209686867	0.00412635959751	yes	up	1.32	0.87	1.53	0	0	0	1.24	0
PGSC0003DMG400003774		Endo-1,4-beta-glucanase [Source:PGSC_GENE;Acc:PGSC0003DMG400003774]	5.711	2.51377055666	1.05577896962E-9	2.52121223402E-8	yes	up	26.65	9.15	14.6	2.54	2.19	3.44	16.8	2.72333333333
PGSC0003DMG400003787		Conserved gene of unknown function [Source:PGSC_GENE;Acc:PGSC0003DMG400003787]	37.196	5.21709050208	0.0034099853147	0.0149942054836	yes	up	1.44	0.32	0.72	0	0	0	0.826666666667	0
PGSC0003DMG400003789		Fragment [Source:PGSC_GENE;Acc:PGSC0003DMG400003789]	3.945	1.98009824949	1.2128444815E-10	3.49483017185E-9	yes	up	16.15	10.88	11.82	4.11	2.33	2.49	12.95	2.97666666667
PGSC0003DMG400003793		Endo-1,3-1,4-beta-d-glucanase [Source:PGSC_GENE;Acc:PGSC0003DMG400003793]	0.354	-1.4999130642	5.21932798883E-11	1.62726327781E-9	yes	down	21.79	34.35	28.65	75.14	76.51	67.15	28.2633333333	72.9333333333
PGSC0003DMG400003803		Gene of unknown function [Source:PGSC_GENE;Acc:PGSC0003DMG400003803]	0.261	-1.93996687459	2.34175946448E-6	2.72984110727E-5	yes	down	10.28	3.74	8.51	33.67	26.78	18.39	7.51	26.28
PGSC0003DMG400003805		Oxidoreductase [Source:PGSC_GENE;Acc:PGSC0003DMG400003805]	2.972	1.57151651982	1.98867374506E-5	0.000180382123793	yes	up	8.05	5.29	4.61	2.26	1.63	0.99	5.98333333333	1.62666666667
PGSC0003DMG400003816		Histone H2A [Source:PGSC_GENE;Acc:PGSC0003DMG400003816]	4.596	2.20048699534	0.00585050422793	0.0231675536624	yes	up	15.68	22.02	2.5	1.21	1.98	4.67	13.4	2.62
PGSC0003DMG400003822		Cellulose synthase [Source:PGSC_GENE;Acc:PGSC0003DMG400003822]	2.892	1.53181883577	5.84124706796E-6	6.12635264988E-5	yes	up	64.01	30.95	29.81	10.8	12.63	15.48	41.59	12.97
PGSC0003DMG400003834		F-box protein [Source:PGSC_GENE;Acc:PGSC0003DMG400003834]	0.024	-5.39285815666	0.00224445057802	0.0106065186607	yes	down	0	0	0	4.19	2.37	2.47	0	3.01
PGSC0003DMG400003844		TRNA (5-methylaminomethyl-2-thiouridylate)-methyltransferase [Source:PGSC_GENE;Acc:PGSC0003DMG400003844]	0.426	-1.23036992307	7.09084633312E-6	7.2817537344E-5	yes	down	11.65	19.7	18	33.06	39.42	30.27	16.45	34.25
PGSC0003DMG400003847		Gene of unknown function [Source:PGSC_GENE;Acc:PGSC0003DMG400003847]	0.249	-2.00726031717	0.000398086561279	0.00245182245767	yes	down	11.57	5.34	6.38	12.63	7.76	4.41	7.76333333333	8.26666666667
PGSC0003DMG400003850		Conserved gene of unknown function [Source:PGSC_GENE;Acc:PGSC0003DMG400003850]	4.126	2.04463996825	5.80472074828E-11	1.7963857132E-9	yes	up	15.82	10.65	13.05	3.16	2.04	3.42	13.1733333333	2.87333333333
PGSC0003DMG400003866		Xyloglucan endotransglucosylase/hydrolase 12 [Source:PGSC_GENE;Acc:PGSC0003DMG400003866]	7.726	2.9497446797	3.29773856716E-8	5.787877102E-7	yes	up	19.46	6.77	14.46	1.17	0.89	2.64	13.5633333333	1.56666666667
PGSC0003DMG400003869		Conserved gene of unknown function [Source:PGSC_GENE;Acc:PGSC0003DMG400003869]	78.567	6.2958577054	1.47050600831E-6	1.80822070424E-5	yes	up	1.62	1.46	1.23	0	0	0.04	1.43666666667	0.0133333333333
PGSC0003DMG400003870		Conserved gene of unknown function [Source:PGSC_GENE;Acc:PGSC0003DMG400003870]	24.129	4.59269676241	0.00294984058052	0.0133204567992	yes	up	0.47	0.21	0.29	0.04	0	0	0.323333333333	0.0133333333333
PGSC0003DMG400003871		Pectate lyase [Source:PGSC_GENE;Acc:PGSC0003DMG400003871]	9.265	3.21186162293	3.04419102059E-9	6.59785027934E-8	yes	up	28.71	7.37	18.56	2.67	1	2.12	18.2133333333	1.93
PGSC0003DMG400003873		Ankyrin repeat-containing protein [Source:PGSC_GENE;Acc:PGSC0003DMG400003873]	2.398	1.26175798483	0.00199722517222	0.00963227466801	yes	up	6.02	4.95	6.58	1.84	1.92	2.95	5.85	2.23666666667
PGSC0003DMG400003881		Gene of unknown function [Source:PGSC_GENE;Acc:PGSC0003DMG400003881]	102.786	6.68349530567	2.42377060931E-6	2.81368153342E-5	yes	up	6	4.01	8.33	0	0	0	6.11333333333	0
PGSC0003DMG400003890		Transcription factor DcMYB4 [Source:PGSC_GENE;Acc:PGSC0003DMG400003890]	3.797	1.9249073276	4.08203257231E-7	5.73311994963E-6	yes	up	46.75	32.06	59.74	8.4	8.16	16.33	46.1833333333	10.9633333333
PGSC0003DMG400003903		ATSMC2 [Source:PGSC_GENE;Acc:PGSC0003DMG400003903]	4.526	2.17813407234	2.01489021781E-7	3.0245044669E-6	yes	up	4.2	1.82	1.94	0.41	0.54	0.6	2.65333333333	0.516666666667
PGSC0003DMG400003906		Multifunctional protein [Source:PGSC_GENE;Acc:PGSC0003DMG400003906]	0.038	-4.71755903177	0.00300262762555	0.0135223305484	yes	down	0.05	0	0	0.58	1.43	0.95	0.0166666666667	0.986666666667
PGSC0003DMG400003916		Triose phosphate/phosphate translocator, chloroplast [Source:PGSC_GENE;Acc:PGSC0003DMG400003916]	3.617	1.85468347563	1.97018295873E-7	2.96626586072E-6	yes	up	12.68	5.98	9.12	1.92	2.26	2.72	9.26	2.3
PGSC0003DMG400003921		Conserved gene of unknown function [Source:PGSC_GENE;Acc:PGSC0003DMG400003921]	10.760	3.42766302967	1.05437973253E-8	2.04188445425E-7	yes	up	20.61	10.59	12.67	1.11	1.22	0.9	14.6233333333	1.07666666667
PGSC0003DMG400003927		Ubiquitin-protein ligase [Source:PGSC_GENE;Acc:PGSC0003DMG400003927]	0.347	-1.5269428014	1.1963074169E-9	2.82454595949E-8	yes	down	1.22	1.11	1.19	3.35	2.98	3.05	1.17333333333	3.12666666667
PGSC0003DMG400003931		Conserved gene of unknown function [Source:PGSC_GENE;Acc:PGSC0003DMG400003931]	2.407	1.2673437009	0.000456888318936	0.0027684652411	yes	up	18.4	12.39	16.58	6.2	2.96	7.4	15.79	5.52
PGSC0003DMG400003932		CPD photolyase [Source:PGSC_GENE;Acc:PGSC0003DMG400003932]	7.136	2.83519261739	0.00742932693882	0.0280857429598	yes	up	1	1.47	0.16	0.15	0.05	0.16	0.876666666667	0.12
PGSC0003DMG400003958		Leucine rich repeat receptor kinase [Source:PGSC_GENE;Acc:PGSC0003DMG400003958]	3.467	1.79383810627	1.82562183143E-8	3.38650825759E-7	yes	up	34.66	18.79	26.98	8.91	5.95	9.18	26.81	8.01333333333
PGSC0003DMG400003961		Cytochrome P450 [Source:PGSC_GENE;Acc:PGSC0003DMG400003961]	0.288	-1.79340816898	1.70240463341E-9	3.88074037142E-8	yes	down	16.42	9.18	12.68	29.79	28.47	25.69	12.76	27.9833333333
PGSC0003DMG400003974		DNA binding protein [Source:PGSC_GENE;Acc:PGSC0003DMG400003974]	0.424	-1.23728654977	6.57805925264E-7	8.7863827101E-6	yes	down	8.2	9.2	11.26	23.19	20.01	16.97	9.55333333333	20.0566666667
PGSC0003DMG400003993		Citrate binding protein [Source:PGSC_GENE;Acc:PGSC0003DMG400003993]	0.010	-6.6445793426	9.27245210172E-6	9.20933925006E-5	yes	down	0	0	0.15	0.28	7.6	7.43	0.05	5.10333333333
PGSC0003DMG400004007		Myosin heavy chain, fast skeletal muscle, embryonic [Source:PGSC_GENE;Acc:PGSC0003DMG400004007]	2.821	1.49596389836	1.00924303722E-6	1.29498884192E-5	yes	up	14.3	8.33	7.49	3.48	2.7	3.52	10.04	3.23333333333
PGSC0003DMG400004014		Nucleoporin 98 [Source:PGSC_GENE;Acc:PGSC0003DMG400004014]	0.342	-1.54674468752	0.000547888344645	0.00323855432734	yes	down	1.52	1.18	1.81	5.56	3.16	1.82	1.50333333333	3.51333333333
PGSC0003DMG400004016		Triacylglycerol lipase [Source:PGSC_GENE;Acc:PGSC0003DMG400004016]	2.446	1.29052538075	2.07117511248E-9	4.62888272245E-8	yes	up	67.42	59.4	55.3	19.67	29.3	19.88	60.7066666667	22.95
PGSC0003DMG400004017		Conserved gene of unknown function [Source:PGSC_GENE;Acc:PGSC0003DMG400004017]	5.922	2.56601771869	1.19213781538E-17	1.0724112864E-15	yes	up	43.93	29.16	36.02	30.19	34.27	20.68	36.37	28.38
PGSC0003DMG400004018		Triacylglycerol lipase [Source:PGSC_GENE;Acc:PGSC0003DMG400004018]	7.039	2.81539815473	1.22422134773E-7	1.91555532328E-6	yes	up	13.53	6.51	8.29	2.15	0.46	1.02	9.44333333333	1.21
PGSC0003DMG400004025		AP2 domain class transcription factor [Source:PGSC_GENE;Acc:PGSC0003DMG400004025]	4.085	2.03038202754	0.000478704105598	0.00287841773893	yes	up	32.05	21.43	8.25	6.84	4.55	2.37	20.5766666667	4.58666666667
PGSC0003DMG400004038		Rapid alkalinization factor 3 [Source:PGSC_GENE;Acc:PGSC0003DMG400004038]	25.605	4.6783628486	0.0116881044846	0.0405512920038	yes	up	0.5	0.39	0.56	0	0	0	0.483333333333	0
PGSC0003DMG400004044		Root phototropism protein [Source:PGSC_GENE;Acc:PGSC0003DMG400004044]	5.642	2.49623060464	3.78426795795E-16	2.79345756496E-14	yes	up	8.4	8.67	8.2	2.05	0.94	1.16	8.42333333333	1.38333333333
PGSC0003DMG400004064		Subtilisin inhibitor 1 [Source:PGSC_GENE;Acc:PGSC0003DMG400004064]	24.115	4.59188833103	1.5891197048E-7	2.44235923767E-6	yes	up	5.12	5.7	5.22	0.16	0.17	0.26	5.34666666667	0.196666666667
PGSC0003DMG400004078		Conserved gene of unknown function [Source:PGSC_GENE;Acc:PGSC0003DMG400004078]	2.455	1.2957790791	0.00267066260437	0.0122807420382	yes	up	6.9	2.74	3.8	1.75	1.06	2.05	4.48	1.62
PGSC0003DMG400004081		Agamous-like MADS-box protein AGL8 homolog [Source:PGSC_GENE;Acc:PGSC0003DMG400004081]	0.410	-1.28659404441	0.000981048622958	0.00529968969845	yes	down	26.74	35.73	59.86	71.95	151.73	80.14	40.7766666667	101.273333333
PGSC0003DMG400004086		Heat shock [Source:PGSC_GENE;Acc:PGSC0003DMG400004086]	2.694	1.42975219146	3.44554152138E-7	4.91901030168E-6	yes	up	14.84	10.34	13.79	4.53	3.12	5.37	12.99	4.34
PGSC0003DMG400004097		Ribulose bisphosphate carboxylase small chain [Source:PGSC_GENE;Acc:PGSC0003DMG400004097]	21.526	4.42800593164	0.00885510203304	0.032336003321	yes	up	0.95	0.44	0.15	0	0.07	0	0.513333333333	0.0233333333333
PGSC0003DMG400004108		Serine-threonine protein kinase, plant-type [Source:PGSC_GENE;Acc:PGSC0003DMG400004108]	13.024	3.7031523732	0.000641387739881	0.00369888545394	yes	up	1.57	0.16	2.08	0.06	0.17	0.04	1.27	0.09
PGSC0003DMG400004109		Xyloglucan endotransglycosylase hydrolase [Source:PGSC_GENE;Acc:PGSC0003DMG400004109]	0.242	-2.04635634012	0.00225331886762	0.0106372870603	yes	down	5.14	4.68	0.97	15.42	5.9	20.76	3.59666666667	14.0266666667
PGSC0003DMG400004111		Spermidine synthase [Source:PGSC_GENE;Acc:PGSC0003DMG400004111]	2.209	1.14322891178	5.1387050147E-7	7.0630459178E-6	yes	up	375.32	307.29	486.4	181.53	147.5	152.65	389.67	160.56
PGSC0003DMG400004113		Potassium transporter [Source:PGSC_GENE;Acc:PGSC0003DMG400004113]	2.616	1.38711623885	3.43831713175E-14	1.83606134836E-12	yes	up	12	10.25	12.67	4.21	3.84	4.06	11.64	4.03666666667
PGSC0003DMG400004114		Trehalose 6-phosphate synthase [Source:PGSC_GENE;Acc:PGSC0003DMG400004114]	0.477	-1.06940009168	0.000701710884038	0.0039876435335	yes	down	30.85	46.49	35.76	47.18	99.53	70.01	37.7	72.24
PGSC0003DMG400004115		NHL repeat-containing protein [Source:PGSC_GENE;Acc:PGSC0003DMG400004115]	2.238	1.16197779443	1.57954509088E-5	0.000147209144786	yes	up	23.06	13.69	16.99	6.44	7.47	8.46	17.9133333333	7.45666666667
PGSC0003DMG400004129		Conserved gene of unknown function [Source:PGSC_GENE;Acc:PGSC0003DMG400004129]	0.196	-2.35381977321	2.44588593439E-6	2.83542010075E-5	yes	down	1.06	1.61	0.58	5.53	3.69	5.01	1.08333333333	4.74333333333
PGSC0003DMG400004137		Leucine-rich repeat resistance protein [Source:PGSC_GENE;Acc:PGSC0003DMG400004137]	0.441	-1.18263566542	1.21513948033E-5	0.000116983393469	yes	down	10.55	11.56	8.01	22.22	25.13	17.27	10.04	21.54
PGSC0003DMG400004146		Receptor protein kinase CLAVATA1 [Source:PGSC_GENE;Acc:PGSC0003DMG400004146]	7.317	2.87121920498	0.00238749318384	0.0111772624376	yes	up	0.23	0.23	0.48	0.02	0.05	0.05	0.313333333333	0.04
PGSC0003DMG400004151		Thiamine biosynthesis protein ThiC variant L1 [Source:PGSC_GENE;Acc:PGSC0003DMG400004151]	4.372	2.1283740875	1.50109559592E-19	1.76875574021E-17	yes	up	91.3	76.24	121.14	22.68	18.56	18.41	96.2266666667	19.8833333333
PGSC0003DMG400004152		Conserved gene of unknown function [Source:PGSC_GENE;Acc:PGSC0003DMG400004152]	2.554	1.3525336765	0.00201878162934	0.00972315895856	yes	up	3.83	2.41	3.04	1.58	0.94	0.8	3.09333333333	1.10666666667
PGSC0003DMG400004158		Ca2+ antiporter/cation exchanger [Source:PGSC_GENE;Acc:PGSC0003DMG400004158]	59.161	5.8865633545	1.32212221434E-31	5.82151286588E-29	yes	up	15.32	13.13	12.94	0.16	0.48	0.03	13.7966666667	0.223333333333
PGSC0003DMG400004161		Conserved gene of unknown function [Source:PGSC_GENE;Acc:PGSC0003DMG400004161]	2.707	1.43670237192	2.11185991004E-5	0.00019052286133	yes	up	12.99	16.1	9.62	2.88	5.05	4.97	12.9033333333	4.3
PGSC0003DMG400004164		Serine-threonine protein kinase, plant-type [Source:PGSC_GENE;Acc:PGSC0003DMG400004164]	0.340	-1.55688977428	0.00692833433155	0.0265998123688	yes	down	1.11	0.4	1.62	0.45	0.4	0.98	1.04333333333	0.61
PGSC0003DMG400004170		Asparagine synthetase [glutamine-hydrolyzing] [Source:PGSC_GENE;Acc:PGSC0003DMG400004170]	0.300	-1.73666585366	0.000231452676066	0.00153110154557	yes	down	85.79	182.45	113.22	175.24	624.99	480.92	127.153333333	427.05
PGSC0003DMG400004204		60S ribosomal protein L27 [Source:PGSC_GENE;Acc:PGSC0003DMG400004204]	0.234	-2.09357274944	9.2824278954E-8	1.49053343134E-6	yes	down	0.84	1.11	0.67	4.01	2.66	3.29	0.873333333333	3.32
PGSC0003DMG400004211		Photosystem Q(B) protein [Source:PGSC_GENE;Acc:PGSC0003DMG400004211]	4.211	2.07402291422	0.000151490046461	0.00106561019789	yes	up	1.43	1.58	1.84	0.35	0.24	0.45	1.61666666667	0.346666666667
PGSC0003DMG400004235		Ribonuclease P family protein [Source:PGSC_GENE;Acc:PGSC0003DMG400004235]	0.367	-1.44633165347	3.04160675489E-7	4.39483283444E-6	yes	down	5.07	3.13	2.4	14.16	12.58	10.12	3.53333333333	12.2866666667
PGSC0003DMG400004247		SET domain-containing protein [Source:PGSC_GENE;Acc:PGSC0003DMG400004247]	0.408	-1.29261378789	0.000191147884892	0.00130019249569	yes	down	3.22	3.11	4.74	5.89	9.11	8.56	3.69	7.85333333333
PGSC0003DMG400004251		Conserved gene of unknown function [Source:PGSC_GENE;Acc:PGSC0003DMG400004251]	4.727	2.24086415448	0.00609086000213	0.0239568099567	yes	up	0.33	0.65	0.67	0.09	0.04	0.18	0.55	0.103333333333
PGSC0003DMG400004258		Cleavage and polyadenylation specificity factor [Source:PGSC_GENE;Acc:PGSC0003DMG400004258]	2.322	1.21516656965	3.32182678698E-6	3.72692037102E-5	yes	up	13.21	12.82	15.22	4.81	4.46	6.43	13.75	5.23333333333
PGSC0003DMG400004276		NADH dehydrogenase [Source:PGSC_GENE;Acc:PGSC0003DMG400004276]	0.364	-1.45676037615	8.81466953543E-8	1.41905436819E-6	yes	down	9.72	10.49	15.55	36.32	25.23	25.74	11.92	29.0966666667
PGSC0003DMG400004284		Disease resistance protein [Source:PGSC_GENE;Acc:PGSC0003DMG400004284]	0.448	-1.15802529181	2.267676958E-5	0.000203047293228	yes	down	36.66	46.56	41.94	109.63	89.37	54.82	41.72	84.6066666667
PGSC0003DMG400004291		Oligopeptide transporter [Source:PGSC_GENE;Acc:PGSC0003DMG400004291]	4.681	2.2269332839	7.82933918308E-16	5.48884789992E-14	yes	up	13.25	18.52	19.6	2.66	3.47	3.82	17.1233333333	3.31666666667
PGSC0003DMG400004298		Fasciclin-like arabinogalactan protein 19 [Source:PGSC_GENE;Acc:PGSC0003DMG400004298]	10.949	3.45268532233	0.000100779451775	0.000746137294903	yes	up	3.13	1.9	0.93	0.1	0.11	0.38	1.98666666667	0.196666666667
PGSC0003DMG400004305		DWARF1/DIMINUTO [Source:PGSC_GENE;Acc:PGSC0003DMG400004305]	0.094	-3.40999068687	4.96321498012E-27	1.61775025417E-24	yes	down	0.97	1.08	0.68	9.8	11.13	7.45	0.91	9.46
PGSC0003DMG400004318		Conserved gene of unknown function [Source:PGSC_GENE;Acc:PGSC0003DMG400004318]	2.285	1.19249266169	0.000318437129687	0.00202025659274	yes	up	9.46	6.35	7.1	2.17	2.89	4.01	7.63666666667	3.02333333333
PGSC0003DMG400004319		Ankyrin repeat-containing protein [Source:PGSC_GENE;Acc:PGSC0003DMG400004319]	0.308	-1.69993218343	0.000274612476221	0.00178001651038	yes	down	1.19	0.95	0.77	2.43	4.16	2.83	0.97	3.14
PGSC0003DMG400004337		MTN3 [Source:PGSC_GENE;Acc:PGSC0003DMG400004337]	41.669	5.38089888053	1.15336819093E-6	1.45976978598E-5	yes	up	10.53	2.83	3.51	0	0.34	0	5.62333333333	0.113333333333
PGSC0003DMG400004340		DNA binding protein [Source:PGSC_GENE;Acc:PGSC0003DMG400004340]	2.769	1.46932739675	0.00156800143856	0.00786130645328	yes	up	1.94	1.04	1.36	0.53	0.37	0.51	1.44666666667	0.47
PGSC0003DMG400004342		O-methyltransferase [Source:PGSC_GENE;Acc:PGSC0003DMG400004342]	355.268	8.47276368543	8.86619731423E-11	2.62410165321E-9	yes	up	2.9	6.88	3.13	0	0	0	4.30333333333	0
PGSC0003DMG400004354		Plasma membrane associated protein [Source:PGSC_GENE;Acc:PGSC0003DMG400004354]	3.130	1.64635051223	0.00017965733768	0.0012353533866	yes	up	30.71	19.91	20.78	3.75	6.73	10.13	23.8	6.87
PGSC0003DMG400004355		Glutamine synthetase [Source:PGSC_GENE;Acc:PGSC0003DMG400004355]	3.905	1.96533946825	5.75119702471E-9	1.17257142913E-7	yes	up	3.88	5.04	3.12	0.73	0.91	1.15	4.01333333333	0.93
PGSC0003DMG400004363		Auxin-regulated dual specificity cytosolic kinase [Source:PGSC_GENE;Acc:PGSC0003DMG400004363]	0.485	-1.04399847648	3.22028261107E-9	6.91382831245E-8	yes	down	20.49	19.61	17.6	38.47	38.91	29.85	19.2333333333	35.7433333333
PGSC0003DMG400004367		Salt responsive protein 1 [Source:PGSC_GENE;Acc:PGSC0003DMG400004367]	3.150	1.65512670975	1.70677229854E-5	0.000157891231926	yes	up	8.77	6.55	8.95	2.17	4.15	1.61	8.09	2.64333333333
PGSC0003DMG400004370		Multidomain cyclophilin type peptidyl-prolyl cis-trans isomerase [Source:PGSC_GENE;Acc:PGSC0003DMG400004370]	0.375	-1.41515821663	8.76206368564E-9	1.72885435835E-7	yes	down	4.1	3.34	3.97	9.98	12.43	11.1	3.80333333333	11.17
PGSC0003DMG400004376		Gene of unknown function [Source:PGSC_GENE;Acc:PGSC0003DMG400004376]	5.693	2.50914344006	0.000510697665839	0.00304386991741	yes	up	3.32	1.71	3.14	0.73	0.46	0.05	2.72333333333	0.413333333333
PGSC0003DMG400004377		Translation initiation factor if-2 [Source:PGSC_GENE;Acc:PGSC0003DMG400004377]	69.511	6.11916272708	1.84419723909E-20	2.47516910731E-18	yes	up	5.02	6.23	4.98	0	0.22	0.12	5.41	0.113333333333
PGSC0003DMG400004387		Alpha galactosidase [Source:PGSC_GENE;Acc:PGSC0003DMG400004387]	3.372	1.75373123108	7.37205140126E-5	0.000570708655364	yes	up	42.08	17.69	26.78	8.62	4.24	9.74	28.85	7.53333333333
PGSC0003DMG400004388		Conserved gene of unknown function [Source:PGSC_GENE;Acc:PGSC0003DMG400004388]	4.106	2.03772866922	0.0141203759815	0.0471812628585	yes	up	3.41	1.76	4.69	0.79	0.17	1.19	3.28666666667	0.716666666667
PGSC0003DMG400004393		Kinase [Source:PGSC_GENE;Acc:PGSC0003DMG400004393]	0.391	-1.35365681248	0.0128173404735	0.0436465655701	yes	down	0.77	1.79	0.55	3.12	1.85	2.41	1.03666666667	2.46
PGSC0003DMG400004404		Expansin9 [Source:PGSC_GENE;Acc:PGSC0003DMG400004404]	6.385	2.67471427364	5.2433717522E-6	5.5761925524E-5	yes	up	62.19	11.51	57.83	5.09	4.08	9.38	43.8433333333	6.18333333333
PGSC0003DMG400004414		Glutathione S-transferase [Source:PGSC_GENE;Acc:PGSC0003DMG400004414]	0.190	-2.39934077233	0.00118325472918	0.00624440472643	yes	down	0.95	1.42	0.25	2.44	4.46	5.19	0.873333333333	4.03
PGSC0003DMG400004418		ATOFP3/OFP3 [Source:PGSC_GENE;Acc:PGSC0003DMG400004418]	12.090	3.5957985619	0.0066390770502	0.0257300117057	yes	up	1.26	0.61	1.86	0	0.24	0	1.24333333333	0.08
PGSC0003DMG400004420		Transposon protein, CACTA, En/Spm sub-class [Source:PGSC_GENE;Acc:PGSC0003DMG400004420]	3.949	1.98149941903	5.07010857139E-5	0.00041008567491	yes	up	2.83	3.38	5.61	1.03	0.73	0.95	3.94	0.903333333333
PGSC0003DMG400004421		Transferase, transferring glycosyl groups [Source:PGSC_GENE;Acc:PGSC0003DMG400004421]	0.414	-1.27176722561	0.00561016629343	0.0224281544493	yes	down	1.16	0.78	1.1	1.79	3.39	1.54	1.01333333333	2.24
PGSC0003DMG400004445		Carboxylic ester hydrolase [Source:PGSC_GENE;Acc:PGSC0003DMG400004445]	3.653	1.8690217778	1.9730197737E-15	1.27297815631E-13	yes	up	16.04	13.2	19.53	3.96	4.61	3.6	16.2566666667	4.05666666667
PGSC0003DMG400004459		Paramyosin [Source:PGSC_GENE;Acc:PGSC0003DMG400004459]	2.053	1.03768486836	4.71002953619E-12	1.7487029778E-10	yes	up	85.73	81.07	67.44	34.82	36.28	32.12	78.08	34.4066666667
PGSC0003DMG400004460		Conserved gene of unknown function [Source:PGSC_GENE;Acc:PGSC0003DMG400004460]	0.323	-1.62897601037	1.92426842109E-5	0.000174982930553	yes	down	1.43	2.24	2.31	4.56	7.53	4.87	1.99333333333	5.65333333333
PGSC0003DMG400004465		Gene of unknown function [Source:PGSC_GENE;Acc:PGSC0003DMG400004465]	0.009	-6.82677186312	2.71828665903E-7	3.97805006229E-6	yes	down	0.08	0	0	4.45	2.32	2.21	0.0266666666667	2.99333333333
PGSC0003DMG400004474		Multidrug resistance pump [Source:PGSC_GENE;Acc:PGSC0003DMG400004474]	11.251	3.49195129267	1.94197186907E-6	2.30883988489E-5	yes	up	5.88	3.26	4.25	0.88	0.09	0.12	4.46333333333	0.363333333333
PGSC0003DMG400004479		Conserved gene of unknown function [Source:PGSC_GENE;Acc:PGSC0003DMG400004479]	0.321	-1.63800336244	0.00417933858142	0.0176795954351	yes	down	3.67	2.71	1.09	10.86	5.38	4.74	2.49	6.99333333333
PGSC0003DMG400004494		Ulp1 protease family, C-terminal catalytic domain containing protein [Source:PGSC_GENE;Acc:PGSC0003DMG400004494]	0.016	-5.92958222894	4.10931552205E-13	1.82218376276E-11	yes	down	0.12	0.09	0	9.81	4.36	6.89	0.07	7.02
PGSC0003DMG400004496		Beta-galactosidase [Source:PGSC_GENE;Acc:PGSC0003DMG400004496]	11.476	3.52053059676	3.49942066777E-11	1.11316172268E-9	yes	up	2.51	5.47	1.61	0.15	0.4	0.23	3.19666666667	0.26
PGSC0003DMG400004499		Homeobox protein [Source:PGSC_GENE;Acc:PGSC0003DMG400004499]	3.675	1.87759762072	5.13298293936E-5	0.000414636645678	yes	up	5.07	5.54	3.41	1.53	0.98	0.96	4.67333333333	1.15666666667
PGSC0003DMG400004521		Leucine-rich repeat-containing protein [Source:PGSC_GENE;Acc:PGSC0003DMG400004521]	0.201	-2.313930703	0.000201504349866	0.00136061695434	yes	down	0.48	0.79	1.19	3.85	5.43	1.69	0.82	3.65666666667
PGSC0003DMG400004530		Gene of unknown function [Source:PGSC_GENE;Acc:PGSC0003DMG400004530]	0.001	-9.69384224751	1.70833652643E-15	1.11655807657E-13	yes	down	0	0	0	26.88	26.79	22.74	0	25.47
PGSC0003DMG400004540		Gene of unknown function [Source:PGSC_GENE;Acc:PGSC0003DMG400004540]	4.428	2.14654612814	0.00106316141034	0.00568332802488	yes	up	15.1	18.06	18.68	9.16	5.57	0.82	17.28	5.18333333333
PGSC0003DMG400004547		Proteinase inhibitor type-2 P303.51 [Source:PGSC_GENE;Acc:PGSC0003DMG400004547]	12.680	3.66452192881	0.000366948277229	0.0022909621547	yes	up	1.16	2.57	4.08	0	0.23	0.26	2.60333333333	0.163333333333
PGSC0003DMG400004548		Proteinase inhibitor type-2 CEVI57 [Source:PGSC_GENE;Acc:PGSC0003DMG400004548]	0.015	-6.06713816678	0.000127159849581	0.000912888416699	yes	down	0	2.21	1.22	8.42	150.72	34.44	1.14333333333	64.5266666667
PGSC0003DMG400004575		Gene of unknown function [Source:PGSC_GENE;Acc:PGSC0003DMG400004575]	0.474	-1.07678987177	0.013288481382	0.0448935665265	yes	down	334.67	1019.9	412.95	798.03	1317.75	1333.19	589.173333333	1149.65666667
PGSC0003DMG400004576		Gene of unknown function [Source:PGSC_GENE;Acc:PGSC0003DMG400004576]	0.373	-1.42161380613	0.000906338529401	0.00496123978428	yes	down	60.96	151.83	65.38	138.48	264.15	271.13	92.7233333333	224.586666667
PGSC0003DMG400004579		NBS-coding resistance gene analog [Source:PGSC_GENE;Acc:PGSC0003DMG400004579]	0.425	-1.23429072704	4.54472760344E-10	1.1651028947E-8	yes	down	6.16	6.5	4.66	15.29	14.57	13.42	5.77333333333	14.4266666667
PGSC0003DMG400004580		Transcription factor bHLH62 [Source:PGSC_GENE;Acc:PGSC0003DMG400004580]	2.723	1.44538867745	7.06945234747E-11	2.13256147857E-9	yes	up	21.23	17.6	19.01	6.81	5.67	7.21	19.28	6.56333333333
PGSC0003DMG400004595		Multidrug/pheromone exporter, MDR family, ABC transporter family [Source:PGSC_GENE;Acc:PGSC0003DMG400004595]	3.194	1.67523380872	0.000232883881112	0.00153935202743	yes	up	2.3	1.69	1.67	0.41	0.48	0.73	1.88666666667	0.54
PGSC0003DMG400004599		Gene of unknown function [Source:PGSC_GENE;Acc:PGSC0003DMG400004599]	587.107	9.19748060482	6.12478772334E-14	3.12438866424E-12	yes	up	5.11	3.7	4.47	0	0	0	4.42666666667	0
PGSC0003DMG400004623		AMP dependent ligase [Source:PGSC_GENE;Acc:PGSC0003DMG400004623]	0.463	-1.11032072896	0.00113160829365	0.00600573164603	yes	down	7.89	11.29	17.81	20.13	28.36	24.35	12.33	24.28
PGSC0003DMG400004630		Glyoxysomal fatty acid beta-oxidation multifunctional protein [Source:PGSC_GENE;Acc:PGSC0003DMG400004630]	0.415	-1.26831607696	0.00016743281933	0.00115891585757	yes	down	73.17	131	105.99	143.96	284.37	249.57	103.386666667	225.966666667
PGSC0003DMG400004646		Calcium-dependent protein kinase [Source:PGSC_GENE;Acc:PGSC0003DMG400004646]	7.792	2.96197738913	1.40938982124E-5	0.000133331570801	yes	up	1.33	1.39	0.78	0.17	0.17	0.06	1.16666666667	0.133333333333
PGSC0003DMG400004654		Conserved gene of unknown function [Source:PGSC_GENE;Acc:PGSC0003DMG400004654]	0.459	-1.12480361672	0.0144691704077	0.0481372267886	yes	down	1.27	1.39	1.65	2.14	4.11	2.37	1.43666666667	2.87333333333
PGSC0003DMG400004657		Non-imprinted in Prader-Willi/Angelman syndrome region protein [Source:PGSC_GENE;Acc:PGSC0003DMG400004657]	6.157	2.62213719176	0.00945724711932	0.0340786774157	yes	up	0.83	0.71	0.77	0	0.25	0.09	0.77	0.113333333333
PGSC0003DMG400004659		UDP-D-glucuronic acid 4-epimerase [Source:PGSC_GENE;Acc:PGSC0003DMG400004659]	2.646	1.40393173177	0.00116158890551	0.00614535378381	yes	up	16.69	11.11	10.09	2.35	3.6	6.84	12.63	4.26333333333
PGSC0003DMG400004660		Serine hydroxymethyltransferase [Source:PGSC_GENE;Acc:PGSC0003DMG400004660]	2.776	1.47286253313	0.00183776719052	0.00897883608093	yes	up	44.44	21.13	23.01	6.55	5.7	16.19	29.5266666667	9.48
PGSC0003DMG400004663		Conserved gene of unknown function [Source:PGSC_GENE;Acc:PGSC0003DMG400004663]	2.452	1.29371566082	6.69478241247E-5	0.000524588351509	yes	up	49.34	42.42	64.48	42.32	39.49	44.1	52.08	41.97
PGSC0003DMG400004670		Xyloglucan endo-transglycosylase [Source:PGSC_GENE;Acc:PGSC0003DMG400004670]	0.015	-6.0628200366	6.78171410578E-7	9.02000321287E-6	yes	down	0	0.27	0	0.72	7.63	7.57	0.09	5.30666666667
PGSC0003DMG400004673		Kinesin [Source:PGSC_GENE;Acc:PGSC0003DMG400004673]	3.037	1.60277727204	2.51976225185E-5	0.000223072285704	yes	up	2.71	1.66	2.07	0.92	0.43	0.57	2.14666666667	0.64
PGSC0003DMG400004688		S-adenosylmethionine synthase 2 [Source:PGSC_GENE;Acc:PGSC0003DMG400004688]	4.089	2.03158652453	5.59846581642E-7	7.6239986468E-6	yes	up	287.02	114.78	393.1	66.68	56.17	54	264.966666667	58.95
PGSC0003DMG400004708		Kif4 [Source:PGSC_GENE;Acc:PGSC0003DMG400004708]	2.019	1.01356454769	0.000504378531051	0.00301187065723	yes	up	9.72	7.04	7.24	4.84	3.37	2.65	8	3.62
PGSC0003DMG400004715		Trichohyalin [Source:PGSC_GENE;Acc:PGSC0003DMG400004715]	6.388	2.67535612382	0.0030727328633	0.0137782699128	yes	up	1.02	0.75	0.31	0.16	0.04	0.07	0.693333333333	0.09
PGSC0003DMG400004721		F-box domain-containing protein [Source:PGSC_GENE;Acc:PGSC0003DMG400004721]	6.151	2.62082515913	0.000903834448294	0.00495293383914	yes	up	1.8	1.04	1.51	0.28	0.38	0.06	1.45	0.24
PGSC0003DMG400004734		Conserved gene of unknown function [Source:PGSC_GENE;Acc:PGSC0003DMG400004734]	0.481	-1.05684025091	0.000933124701127	0.00508457745308	yes	down	6.73	5.03	7.63	15.57	11.78	9.06	6.46333333333	12.1366666667
PGSC0003DMG400004736		P-rich protein EIG-I30 [Source:PGSC_GENE;Acc:PGSC0003DMG400004736]	3.190	1.67370094125	0.00281333596369	0.0128170459279	yes	up	27.78	37.5	13.47	2.76	8.34	11.15	26.25	7.41666666667
PGSC0003DMG400004742		Exostosin family protein [Source:PGSC_GENE;Acc:PGSC0003DMG400004742]	2.498	1.32100102835	0.000119026322407	0.000861396378253	yes	up	10.87	4.9	7.99	3.27	2.67	2.66	7.92	2.86666666667
PGSC0003DMG400004743		Conserved gene of unknown function [Source:PGSC_GENE;Acc:PGSC0003DMG400004743]	4.880	2.28687100631	3.83258241572E-6	4.22813861406E-5	yes	up	3.24	1.5	1.65	0.45	0.24	0.52	2.13	0.403333333333
PGSC0003DMG400004748		Extensin [Source:PGSC_GENE;Acc:PGSC0003DMG400004748]	16.748	4.06593136953	0.0108667940054	0.0381500623792	yes	up	0.36	3.57	2.3	0.35	0	0	2.07666666667	0.116666666667
PGSC0003DMG400004749		Na(+)/H(+) antiporter [Source:PGSC_GENE;Acc:PGSC0003DMG400004749]	3.404	1.76705570343	0.00802666246409	0.0299025047534	yes	up	129.52	123.19	30.69	12.68	15.33	50.31	94.4666666667	26.1066666667
PGSC0003DMG400004758		Glucosyltransferase [Source:PGSC_GENE;Acc:PGSC0003DMG400004758]	0.361	-1.47159283944	7.45301814863E-5	0.000576265710087	yes	down	2.33	3.34	3.12	6.32	11.18	5.17	2.93	7.55666666667
PGSC0003DMG400004759		Pectinesterase [Source:PGSC_GENE;Acc:PGSC0003DMG400004759]	11.201	3.48553187678	0.00510248803684	0.0207881922461	yes	up	1.15	0.65	0.39	0	0.13	0.09	0.73	0.0733333333333
PGSC0003DMG400004780		Protein ODORANT1 [Source:PGSC_GENE;Acc:PGSC0003DMG400004780]	2.640	1.40062742662	0.00745728181254	0.0281786899927	yes	up	16.43	5.33	11.49	2.89	2.26	6.1	11.0833333333	3.75
PGSC0003DMG400004784		Heat shock protein 70 (HSP70)-interacting protein [Source:PGSC_GENE;Acc:PGSC0003DMG400004784]	0.477	-1.06810664454	5.08591130236E-9	1.04713865354E-7	yes	down	226.69	190.56	233.2	475.73	424.5	339.49	216.816666667	413.24
PGSC0003DMG400004785		Auxin-induced protein X10A [Source:PGSC_GENE;Acc:PGSC0003DMG400004785]	2.850	1.51086231632	0.00176699168059	0.00870079599754	yes	up	2.7	4.08	3.2	0.99	0.81	1.36	3.32666666667	1.05333333333
PGSC0003DMG400004789		Multicopper oxidase [Source:PGSC_GENE;Acc:PGSC0003DMG400004789]	3.062	1.61459062402	0.000215724581085	0.00144380147628	yes	up	31.86	19.82	12.87	10.28	4.26	4.54	21.5166666667	6.36
PGSC0003DMG400004792		Trehalose-6-phosphate synthase [Source:PGSC_GENE;Acc:PGSC0003DMG400004792]	3.275	1.7114457477	0.0087448254679	0.0320171596781	yes	up	3.11	3.71	0.9	0.42	0.53	1.14	2.57333333333	0.696666666667
PGSC0003DMG400004794		Conserved gene of unknown function [Source:PGSC_GENE;Acc:PGSC0003DMG400004794]	3.155	1.65750105396	0.00268416659336	0.0123270289406	yes	up	4.32	2.98	4.38	0.42	1.11	1.78	3.89333333333	1.10333333333
PGSC0003DMG400004795		Nitrate transporter [Source:PGSC_GENE;Acc:PGSC0003DMG400004795]	6.748	2.75444775754	0.0143909991448	0.0479195841245	yes	up	1.4	0.62	0.25	0	0.21	0.1	0.756666666667	0.103333333333
PGSC0003DMG400004808		Mitochondrial small heat shock protein [Source:PGSC_GENE;Acc:PGSC0003DMG400004808]	0.061	-4.02714041733	1.42907516655E-48	1.63031493319E-45	yes	down	26.92	22.48	35.03	543.46	399.66	315.53	28.1433333333	419.55
PGSC0003DMG400004822		Oxidoreductase [Source:PGSC_GENE;Acc:PGSC0003DMG400004822]	0.302	-1.72615826144	0.0109992450647	0.0385466051995	yes	down	6.49	30.49	8.63	13.82	62.86	59.69	15.2033333333	45.4566666667
PGSC0003DMG400004826		Dehydration-responsive element binding protein 6 [Source:PGSC_GENE;Acc:PGSC0003DMG400004826]	6.907	2.78806919341	4.42718107335E-5	0.000365024279169	yes	up	2.31	2.11	4.05	0.12	1.53	0.55	2.82333333333	0.733333333333
PGSC0003DMG400004830		Gene of unknown function [Source:PGSC_GENE;Acc:PGSC0003DMG400004830]	0.474	-1.07645530077	0.00783783180767	0.0293471434744	yes	down	2.48	1.69	2.31	3.86	5.8	2.85	2.16	4.17
PGSC0003DMG400004842		Beta-galactosidase [Source:PGSC_GENE;Acc:PGSC0003DMG400004842]	4.169	2.05956233597	6.79342698897E-9	1.36292110767E-7	yes	up	3.01	2.93	1.83	0.81	0.7	0.5	2.59	0.67
PGSC0003DMG400004872		Myo-inositol oxygenase [Source:PGSC_GENE;Acc:PGSC0003DMG400004872]	0.329	-1.60329466306	0.0142662206622	0.0475692315903	yes	down	0.56	1.47	0.58	4.06	1.14	1.99	0.87	2.39666666667
PGSC0003DMG400004873		Resistance protein PSH-RGH6 [Source:PGSC_GENE;Acc:PGSC0003DMG400004873]	10.809	3.43414217733	0.0057112771973	0.0227237848918	yes	up	0.48	1.35	1.54	0	0.28	0	1.12333333333	0.0933333333333
PGSC0003DMG400004885		Kinase [Source:PGSC_GENE;Acc:PGSC0003DMG400004885]	8.512	3.08952400594	0.0005627591196	0.00331241284797	yes	up	0.42	0.46	0.41	0.1	0	0.03	0.43	0.0433333333333
PGSC0003DMG400004891		Subtilase family protein [Source:PGSC_GENE;Acc:PGSC0003DMG400004891]	3.244	1.69785336888	2.82562927491E-10	7.60103360576E-9	yes	up	83.98	89.67	79.05	16.02	24.43	29.78	84.2333333333	23.41
PGSC0003DMG400004892		Conserved gene of unknown function [Source:PGSC_GENE;Acc:PGSC0003DMG400004892]	2.383	1.25253451365	0.00338354473185	0.0149061270283	yes	up	7.73	3.61	7.59	3.07	1.66	2.46	6.31	2.39666666667
PGSC0003DMG400004895		Allyl alcohol dehydrogenase [Source:PGSC_GENE;Acc:PGSC0003DMG400004895]	2.619	1.38886692501	0.00244803316141	0.0114138466069	yes	up	7.54	5.58	8.56	1.13	2.43	3.6	7.22666666667	2.38666666667
PGSC0003DMG400004897		Auxin-repressed protein [Source:PGSC_GENE;Acc:PGSC0003DMG400004897]	0.321	-1.64038063625	7.06729953532E-6	7.26351694257E-5	yes	down	4.28	6.41	6.52	10.25	20.18	18.51	5.73666666667	16.3133333333
PGSC0003DMG400004921		ANT [Source:PGSC_GENE;Acc:PGSC0003DMG400004921]	2.767	1.4681310837	0.000197830460952	0.00133903692259	yes	up	47.52	26.02	43.73	13.64	5.36	16.85	39.09	11.95
PGSC0003DMG400004931		Gene of unknown function [Source:PGSC_GENE;Acc:PGSC0003DMG400004931]	0.351	-1.50975896847	0.00775211692238	0.0290869532842	yes	down	0.91	0.95	0.49	1.81	2.78	2.98	0.783333333333	2.52333333333
PGSC0003DMG400004934		UPA25 [Source:PGSC_GENE;Acc:PGSC0003DMG400004934]	28.882	4.85210132674	6.45241369955E-6	6.68632035637E-5	yes	up	1.65	2.62	1.61	0	0	0.16	1.96	0.0533333333333
PGSC0003DMG400004935		Conserved gene of unknown function [Source:PGSC_GENE;Acc:PGSC0003DMG400004935]	2.019	1.01366022954	0.000911724603479	0.00498721173048	yes	up	18.59	10.85	15.34	9.47	3.6	3.61	14.9266666667	5.56
PGSC0003DMG400004942		UPA17 [Source:PGSC_GENE;Acc:PGSC0003DMG400004942]	3.280	1.71378839534	5.55709671914E-5	0.000444886805285	yes	up	2.51	5.13	2.3	0.72	0.91	1.02	3.31333333333	0.883333333333
PGSC0003DMG400004949		Branched-chain-amino-acid aminotransferase [Source:PGSC_GENE;Acc:PGSC0003DMG400004949]	2.708	1.43744414696	0.00299534741809	0.0134992331656	yes	up	2.84	2.95	1.89	1.04	0.9	0.68	2.56	0.873333333333
PGSC0003DMG400004961		Amino acid transporter [Source:PGSC_GENE;Acc:PGSC0003DMG400004961]	0.435	-1.20140542876	0.000510707475585	0.00304386991741	yes	down	64.17	83	66.86	82.71	210.68	149.34	71.3433333333	147.576666667
PGSC0003DMG400004962		Alpha-tubulin [Source:PGSC_GENE;Acc:PGSC0003DMG400004962]	2.615	1.38657497437	8.33353925345E-10	2.02866312496E-8	yes	up	181.79	110.27	124.04	48.39	52.08	43.55	138.7	48.0066666667
PGSC0003DMG400004971		Gene of unknown function [Source:PGSC_GENE;Acc:PGSC0003DMG400004971]	8.847	3.14525585246	0.00106117487158	0.00567754571026	yes	up	3.44	4.78	2.26	0.3	0.83	0	3.49333333333	0.376666666667
PGSC0003DMG400004972		Receptor kinase [Source:PGSC_GENE;Acc:PGSC0003DMG400004972]	2.369	1.24452375978	4.90810815903E-5	0.000398652746198	yes	up	15.97	9.22	9.48	5.08	3.35	5.23	11.5566666667	4.55333333333
PGSC0003DMG400004979		Gene of unknown function [Source:PGSC_GENE;Acc:PGSC0003DMG400004979]	0.095	-3.3911621827	2.75182357248E-10	7.41043648306E-9	yes	down	0.27	0.14	0.11	2.08	1.28	1.41	0.173333333333	1.59
PGSC0003DMG400004987		CHCH domain containing protein [Source:PGSC_GENE;Acc:PGSC0003DMG400004987]	0.436	-1.19631205785	4.55126299929E-5	0.000373659138882	yes	down	5.82	3.89	4.94	10.72	10.7	9.2	4.88333333333	10.2066666667
PGSC0003DMG400004990		Gene of unknown function [Source:PGSC_GENE;Acc:PGSC0003DMG400004990]	0.035	-4.84243993181	0.00160343969175	0.00802135327556	yes	down	0	0	0.06	1.21	0.15	0.28	0.02	0.546666666667
PGSC0003DMG400004992		Endo-beta-1,4-glucanase [Source:PGSC_GENE;Acc:PGSC0003DMG400004992]	19.690	4.29941513257	2.44322636631E-9	5.40265157195E-8	yes	up	28.05	2.46	45.68	1.22	0.69	2.79	25.3966666667	1.56666666667
PGSC0003DMG400005002		GTP binding protein [Source:PGSC_GENE;Acc:PGSC0003DMG400005002]	14.797	3.88722148647	0.000163781434195	0.00113772112799	yes	up	2.68	1.52	0.88	0.1	0.11	0.04	1.69333333333	0.0833333333333
PGSC0003DMG400005004		Auxin-induced SAUR [Source:PGSC_GENE;Acc:PGSC0003DMG400005004]	33.912	5.08372614316	0.00292869014293	0.0132463984875	yes	up	1.14	0.85	1.02	0	0	0	1.00333333333	0
PGSC0003DMG400005005		C-terminal zinc-finger [Source:PGSC_GENE;Acc:PGSC0003DMG400005005]	0.399	-1.32382927541	2.99374334664E-7	4.32816650425E-6	yes	down	3.82	12.75	0.93	2.7	2.56	2.63	5.83333333333	2.63
PGSC0003DMG400005008		ACC synthase [Source:PGSC_GENE;Acc:PGSC0003DMG400005008]	0.166	-2.59147366559	0.000844283197897	0.00466838944719	yes	down	0.5	3.95	0.4	7.85	6.58	12.02	1.61666666667	8.81666666667
PGSC0003DMG400005009		Cation proton exchanger [Source:PGSC_GENE;Acc:PGSC0003DMG400005009]	0.447	-1.16197023333	9.92244534436E-9	1.93800414983E-7	yes	down	4.88	5.8	5.88	10.31	10.97	12.31	5.52	11.1966666667
PGSC0003DMG400005015		Cysteine protease [Source:PGSC_GENE;Acc:PGSC0003DMG400005015]	0.270	-1.88770106142	0.00052523761329	0.00312231492618	yes	down	2.05	1.32	0.86	4.31	7.59	2.32	1.41	4.74
PGSC0003DMG400005016		Pathogenesis-induced protein [Source:PGSC_GENE;Acc:PGSC0003DMG400005016]	0.378	-1.40309025537	6.65702753349E-6	6.87570434742E-5	yes	down	23.46	40.95	28.37	42.52	78.74	70.93	30.9266666667	64.0633333333
PGSC0003DMG400005021		Glucan endo-1,3-beta-glucosidase [Source:PGSC_GENE;Acc:PGSC0003DMG400005021]	2.113	1.07945959522	0.000315719162317	0.00200579666397	yes	up	15.52	10.75	13.19	6.41	4.15	7.5	13.1533333333	6.02
PGSC0003DMG400005023		Castasterone 26-hydroxylase [Source:PGSC_GENE;Acc:PGSC0003DMG400005023]	0.051	-4.28032047584	0.00210115951324	0.0100317738028	yes	down	0	0	0.15	1.15	1.15	0.58	0.05	0.96
PGSC0003DMG400005036		Cotton fiber expressed protein 1 [Source:PGSC_GENE;Acc:PGSC0003DMG400005036]	2.653	1.40737865749	0.00558330107832	0.0223492329288	yes	up	15.55	30.11	6.83	7.82	5.24	4.72	17.4966666667	5.92666666667
PGSC0003DMG400005038		F-box family protein [Source:PGSC_GENE;Acc:PGSC0003DMG400005038]	0.432	-1.21232800992	4.91933890664E-5	0.000399306493787	yes	down	5.65	5.87	8.19	11.58	18.37	11.72	6.57	13.89
PGSC0003DMG400005043		Gene of unknown function [Source:PGSC_GENE;Acc:PGSC0003DMG400005043]	0.263	-1.92698051544	0.0101699943355	0.0361487774864	yes	down	0.86	1.9	0.87	6.7	4.59	3.96	1.21	5.08333333333
PGSC0003DMG400005050		Cytochrome P450 hydroxylase [Source:PGSC_GENE;Acc:PGSC0003DMG400005050]	54.356	5.76435561221	3.33545086824E-20	4.33746869902E-18	yes	up	17.41	6.77	16.12	0.65	0.14	0.15	13.4333333333	0.313333333333
PGSC0003DMG400005055		Conserved gene of unknown function [Source:PGSC_GENE;Acc:PGSC0003DMG400005055]	7.988	2.99786522966	5.51372486867E-6	5.83404160008E-5	yes	up	1.49	1.61	2.17	0.1	0.36	0.16	1.75666666667	0.206666666667
PGSC0003DMG400005062		Peroxidase [Source:PGSC_GENE;Acc:PGSC0003DMG400005062]	0.243	-2.04378857112	7.10170739108E-5	0.000552677991012	yes	down	94.48	208.06	96.68	179.12	602.15	708.31	133.073333333	496.526666667
PGSC0003DMG400005063		Ccd1 [Source:PGSC_GENE;Acc:PGSC0003DMG400005063]	16.053	4.00475066031	0.00402803409719	0.0171581126564	yes	up	1.27	1.26	2.27	0	0.3	0	1.6	0.1
PGSC0003DMG400005073		Signal transducer [Source:PGSC_GENE;Acc:PGSC0003DMG400005073]	9.515	3.25016825783	2.28074567524E-5	0.00020407185368	yes	up	4.95	1.27	2.1	0.2	0.28	0.29	2.77333333333	0.256666666667
PGSC0003DMG400005082		Beta-glucosidase [Source:PGSC_GENE;Acc:PGSC0003DMG400005082]	2.336	1.22417162618	0.00264434160817	0.0121909782663	yes	up	22.53	8.92	27.1	8.12	5.13	5.41	19.5166666667	6.22
PGSC0003DMG400005092		F-box and wd40 domain protein [Source:PGSC_GENE;Acc:PGSC0003DMG400005092]	0.134	-2.89678265893	0.00442083960742	0.0184923720778	yes	down	0.07	0.18	0.04	0.08	1.39	0.46	0.0966666666667	0.643333333333
PGSC0003DMG400005098		Gene of unknown function [Source:PGSC_GENE;Acc:PGSC0003DMG400005098]	134.191	7.06814216658	1.43281812808E-7	2.21706962877E-6	yes	up	19.05	18.79	24.89	0	0	0	20.91	0
PGSC0003DMG400005100		Gag-pol protein [Source:PGSC_GENE;Acc:PGSC0003DMG400005100]	2.070	1.04957858662	0.00972288110391	0.0348407866856	yes	up	1.27	1.37	0.84	0.39	0.44	0.66	1.16	0.496666666667
PGSC0003DMG400005106		Conserved gene of unknown function [Source:PGSC_GENE;Acc:PGSC0003DMG400005106]	2.226	1.15448169924	4.80467164016E-10	1.22175935993E-8	yes	up	34.86	26.55	32.1	12.95	12.53	12.65	31.17	12.71
PGSC0003DMG400005123		Conserved gene of unknown function [Source:PGSC_GENE;Acc:PGSC0003DMG400005123]	3.820	1.93341620838	0.000249898984939	0.00163887241286	yes	up	2.17	2.78	1.29	0.64	0.23	0.59	2.08	0.486666666667
PGSC0003DMG400005125		Arf GTPase-activating domain-containing protein [Source:PGSC_GENE;Acc:PGSC0003DMG400005125]	0.088	-3.50897170294	6.85635729953E-12	2.51580198105E-10	yes	down	3.22	4.32	2.68	25.87	86.22	110.51	3.40666666667	74.2
PGSC0003DMG400005127		Xyloglucan endotransglucosylase/hydrolase protein A [Source:PGSC_GENE;Acc:PGSC0003DMG400005127]	3.346	1.7422511097	0.00246156515484	0.0114748072541	yes	up	7.99	4.35	2.37	2	1.22	0.77	4.90333333333	1.33
PGSC0003DMG400005129		Serine/threonine-protein kinase Cx32, chloroplast [Source:PGSC_GENE;Acc:PGSC0003DMG400005129]	22.335	4.48123124675	1.50723940071E-18	1.5894409445E-16	yes	up	7.15	7.65	9.53	0.2	0.17	0.51	8.11	0.293333333333
PGSC0003DMG400005130		Conserved gene of unknown function [Source:PGSC_GENE;Acc:PGSC0003DMG400005130]	0.455	-1.1367289059	1.11656491521E-7	1.76027300514E-6	yes	down	170.37	216.98	146.28	414.57	334.08	317.89	177.876666667	355.513333333
PGSC0003DMG400005136		2-hydroxyacid dehydrogenase [Source:PGSC_GENE;Acc:PGSC0003DMG400005136]	0.470	-1.09056489677	2.41231010944E-6	2.80297032994E-5	yes	down	68.23	95.92	72.72	135.24	184.42	131.71	78.9566666667	150.456666667
PGSC0003DMG400005137		Conserved gene of unknown function [Source:PGSC_GENE;Acc:PGSC0003DMG400005137]	2.001	1.0009012797	0.0129680103012	0.0440638673057	yes	up	15.11	9.83	7.29	2.61	5.63	6.19	10.7433333333	4.81
PGSC0003DMG400005153		Class S F-box protein [Source:PGSC_GENE;Acc:PGSC0003DMG400005153]	0.193	-2.37123047652	7.93754544123E-5	0.000607090451194	yes	down	0.87	2.58	0.77	7.18	9.17	3.65	1.40666666667	6.66666666667
PGSC0003DMG400005162		Conserved gene of unknown function [Source:PGSC_GENE;Acc:PGSC0003DMG400005162]	2.307	1.20613609791	4.47554923884E-5	0.000368528001301	yes	up	2.95	2.84	2.88	0.84	1.17	1.26	2.89	1.09
PGSC0003DMG400005173		Tospovirus resistance protein A [Source:PGSC_GENE;Acc:PGSC0003DMG400005173]	0.496	-1.01051712838	3.02544061605E-6	3.43896346104E-5	yes	down	3.29	3.56	3.06	6.92	5.28	5.88	3.30333333333	6.02666666667
PGSC0003DMG400005192		40S ribosomal protein S11 [Source:PGSC_GENE;Acc:PGSC0003DMG400005192]	33.562	5.06875760375	2.39922541623E-58	4.30112567832E-55	yes	up	102.97	98.01	132.33	2.96	3.23	4.03	111.103333333	3.40666666667
PGSC0003DMG400005197		Cinnamoyl-CoA reductase [Source:PGSC_GENE;Acc:PGSC0003DMG400005197]	2.490	1.31633076489	1.68389752484E-7	2.57855156061E-6	yes	up	65.69	52.3	49.29	17.99	16.33	25.93	55.76	20.0833333333
PGSC0003DMG400005204		Polygalacturonase [Source:PGSC_GENE;Acc:PGSC0003DMG400005204]	8.613	3.10654255729	0.000172222788361	0.00118911899375	yes	up	0.93	1.69	1.84	0.25	0	0.21	1.48666666667	0.153333333333
PGSC0003DMG400005214		Boron transporter [Source:PGSC_GENE;Acc:PGSC0003DMG400005214]	2.074	1.05255478169	0.00806404763196	0.0300061478824	yes	up	7.17	3.07	7.6	3.32	2.4	2.1	5.94666666667	2.60666666667
PGSC0003DMG400005215		Zinc finger protein [Source:PGSC_GENE;Acc:PGSC0003DMG400005215]	5.913	2.56380851178	7.23862637891E-6	7.41228253194E-5	yes	up	27.83	4.74	25.85	2.78	2.67	1.44	19.4733333333	2.29666666667
PGSC0003DMG400005216		Galactinol synthase [Source:PGSC_GENE;Acc:PGSC0003DMG400005216]	7.260	2.85997699945	4.45211458526E-9	9.2883767133E-8	yes	up	70.73	19.46	32.59	3.87	3.95	7.31	40.9266666667	5.04333333333
PGSC0003DMG400005228		Glycerophosphodiester phosphodiesterase [Source:PGSC_GENE;Acc:PGSC0003DMG400005228]	0.207	-2.2721347987	0.00547306247527	0.0219745515925	yes	down	0.35	0.37	0.04	1.25	1.35	0.6	0.253333333333	1.06666666667
PGSC0003DMG400005234		Conserved gene of unknown function [Source:PGSC_GENE;Acc:PGSC0003DMG400005234]	0.457	-1.12973494202	0.000107634824534	0.000789881330181	yes	down	7.05	8.9	4.33	18.77	13.07	10.58	6.76	14.14
PGSC0003DMG400005247		Superoxide dismutase [Source:PGSC_GENE;Acc:PGSC0003DMG400005247]	2.020	1.01417190239	0.000351829387467	0.00220755349166	yes	up	5.77	4.6	6.28	3.56	2.13	2.08	5.55	2.59
PGSC0003DMG400005248		Pentatricopeptide repeat-containing protein [Source:PGSC_GENE;Acc:PGSC0003DMG400005248]	2.003	1.00229624237	0.00068443543613	0.00390496944214	yes	up	2.43	2	2.93	1.18	0.89	1.18	2.45333333333	1.08333333333
PGSC0003DMG400005254		Nodulation receptor kinase [Source:PGSC_GENE;Acc:PGSC0003DMG400005254]	2.494	1.31849108771	1.49848240452E-8	2.82349184599E-7	yes	up	68.6	43.54	60.88	24.55	18.19	21.22	57.6733333333	21.32
PGSC0003DMG400005261		Cytochrome P450 [Source:PGSC_GENE;Acc:PGSC0003DMG400005261]	3.444	1.78426267848	6.69141701125E-8	1.10053200621E-6	yes	up	35.04	18.12	42.51	9.16	8.5	8.78	31.89	8.81333333333
PGSC0003DMG400005279		Peroxidase [Source:PGSC_GENE;Acc:PGSC0003DMG400005279]	2.467	1.30282627315	0.00357380854121	0.0155802408836	yes	up	63.67	74.82	29.35	16.04	13.97	31.81	55.9466666667	20.6066666667
PGSC0003DMG400005351		MLO1 [Source:PGSC_GENE;Acc:PGSC0003DMG400005351]	0.332	-1.58997244529	0.00278062964467	0.0126910788911	yes	down	6.45	9.02	1.85	13.74	17.34	16.1	5.77333333333	15.7266666667
PGSC0003DMG400005365		Formin 1 [Source:PGSC_GENE;Acc:PGSC0003DMG400005365]	4.329	2.11410974975	4.83327668787E-6	5.19287578391E-5	yes	up	38.63	15.8	30.49	5.69	2.87	8.99	28.3066666667	5.85
PGSC0003DMG400005368		Gene of unknown function [Source:PGSC_GENE;Acc:PGSC0003DMG400005368]	0.033	-4.90093469064	0.00832395716632	0.0307952059199	yes	down	0	0	0	0.99	0.54	0.83	0	0.786666666667
PGSC0003DMG400005385		40S ribosomal protein S7 [Source:PGSC_GENE;Acc:PGSC0003DMG400005385]	3.185	1.67138212924	3.48729455402E-7	4.97013734906E-6	yes	up	15.57	10.02	14.47	5.66	2.75	3.56	13.3533333333	3.99
PGSC0003DMG400005388		Basic helix-loop-helix protein BHLH5 [Source:PGSC_GENE;Acc:PGSC0003DMG400005388]	5.573	2.47836751359	4.281057522E-8	7.31422611894E-7	yes	up	4.59	4.92	5.52	0.48	0.67	0.78	5.01	0.643333333333
PGSC0003DMG400005404		NAD(P)H:quinone oxidoreductase [Source:UniProtKB/Swiss-Prot;Acc:Q8H9D2]	2.072	1.05078980994	0.000114147671764	0.000829918385264	yes	up	167.69	137.73	89.33	55.51	55.8	64.2	131.583333333	58.5033333333
PGSC0003DMG400005409		Aspartic proteinase nepenthesin-1 [Source:PGSC_GENE;Acc:PGSC0003DMG400005409]	3.954	1.98344908735	1.44167851624E-5	0.000135670218975	yes	up	343.16	93.23	215.83	42.59	35.64	69.49	217.406666667	49.24
PGSC0003DMG400005410		NAD(P)H:quinone oxidoreductase [Source:PGSC_GENE;Acc:PGSC0003DMG400005410]	2.852	1.51184225373	2.88733499177E-7	4.18638553573E-6	yes	up	101.87	81.71	65.77	29.68	17.61	31.73	83.1166666667	26.34
PGSC0003DMG400005442		Uncharacterized GPI-anchored protein [Source:PGSC_GENE;Acc:PGSC0003DMG400005442]	2.395	1.26001956246	0.000385378429387	0.00238704881965	yes	up	29.72	14.87	22.1	8.93	5.13	11.66	22.23	8.57333333333
PGSC0003DMG400005445		Flavonol synthase/flavanone 3-hydroxylase [Source:PGSC_GENE;Acc:PGSC0003DMG400005445]	38.560	5.26904459303	2.16579128195E-8	3.93321487658E-7	yes	up	6.27	1.67	5.95	0	0.17	0.21	4.63	0.126666666667
PGSC0003DMG400005449		Flavonol synthase/flavanone 3-hydroxylase [Source:PGSC_GENE;Acc:PGSC0003DMG400005449]	326.136	8.34932966027	1.97074708859E-8	3.62092316467E-7	yes	up	2.91	0.72	7.16	0	0.01	0	3.59666666667	0.00333333333333
PGSC0003DMG400005450		Methylketone synthase Ie [Source:PGSC_GENE;Acc:PGSC0003DMG400005450]	162.733	7.3463669084	3.21417369524E-7	4.62818883552E-6	yes	up	4.43	1.19	3.26	0	0	0	2.96	0
PGSC0003DMG400005484		Protein kinase family protein [Source:PGSC_GENE;Acc:PGSC0003DMG400005484]	2.564	1.35840670605	0.000564647233176	0.00332072788692	yes	up	32.39	24.48	28.03	10.18	4.22	13.04	28.3	9.14666666667
PGSC0003DMG400005485		Receptor-kinase [Source:PGSC_GENE;Acc:PGSC0003DMG400005485]	0.122	-3.03608146087	1.07744559739E-10	3.14438716317E-9	yes	down	0.19	0.12	0.15	1.23	0.97	1.23	0.153333333333	1.14333333333
PGSC0003DMG400005490		Glycosyltransferase [Source:PGSC_GENE;Acc:PGSC0003DMG400005490]	224.944	7.81342016301	2.87289515715E-9	6.25902106373E-8	yes	up	10.46	4.19	9.42	0	0	0	8.02333333333	0
PGSC0003DMG400005501		NAC domain-containing protein [Source:PGSC_GENE;Acc:PGSC0003DMG400005501]	3.461	1.79102179852	0.00986600401058	0.0352479670687	yes	up	10.57	5.5	2.82	2.43	0.93	1.13	6.29666666667	1.49666666667
PGSC0003DMG400005522		Pectate lyase P56 [Source:PGSC_GENE;Acc:PGSC0003DMG400005522]	28.281	4.82173811452	0.00908930948339	0.0330198889685	yes	up	0.2	0.2	0.4	0	0	0	0.266666666667	0
PGSC0003DMG400005526		Cytochrome P450 [Source:PGSC_GENE;Acc:PGSC0003DMG400005526]	4.340	2.11760984444	0.00149667899598	0.00756873855352	yes	up	3.84	1.47	3.84	0.96	0.12	0.88	3.05	0.653333333333
PGSC0003DMG400005538		Hcr2-0A [Source:PGSC_GENE;Acc:PGSC0003DMG400005538]	2.157	1.10925924795	0.000177624495496	0.00122305064142	yes	up	10.64	14.94	9.65	5.32	4.17	4.13	11.7433333333	4.54
PGSC0003DMG400005542		Cf-2.2 [Source:PGSC_GENE;Acc:PGSC0003DMG400005542]	0.063	-3.98611402556	7.75500703939E-27	2.42383154732E-24	yes	down	0.59	1.57	0.75	25.18	30.81	26.58	0.97	27.5233333333
PGSC0003DMG400005558		RING-H2 finger protein ATL3J [Source:PGSC_GENE;Acc:PGSC0003DMG400005558]	2.029	1.0209859723	0.0118097803899	0.0408773780479	yes	up	4.8	3.36	5.96	1.23	2.62	2.74	4.70666666667	2.19666666667
PGSC0003DMG400005559		Gene of unknown function [Source:PGSC_GENE;Acc:PGSC0003DMG400005559]	0.044	-4.51242000697	1.73293544181E-6	2.08901122568E-5	yes	down	0.05	0.05	0.11	2.31	0.63	1.69	0.07	1.54333333333
PGSC0003DMG400005573		Heat shock protein 83 [Source:PGSC_GENE;Acc:PGSC0003DMG400005573]	0.040	-4.6349909867	4.61369983552E-28	1.54392851296E-25	yes	down	1.45	1	0.95	45.04	22.7	14.58	1.13333333333	27.44
PGSC0003DMG400005582		Cytochrome P450 hydroxylase [Source:PGSC_GENE;Acc:PGSC0003DMG400005582]	3.803	1.92706143481	4.21299447843E-9	8.8557567353E-8	yes	up	49.62	42.99	52.89	6.73	17.43	14.24	48.5	12.8
PGSC0003DMG400005584		Flavonol 4'-sulfotransferase [Source:PGSC_GENE;Acc:PGSC0003DMG400005584]	16.082	4.00741080148	1.85221665302E-11	6.19000446839E-10	yes	up	11.04	7.26	11.46	0.91	0.19	0.36	9.92	0.486666666667
PGSC0003DMG400005585		Gene of unknown function [Source:PGSC_GENE;Acc:PGSC0003DMG400005585]	2.665	1.41390301781	0.000159174747393	0.00110971328057	yes	up	26.42	25.33	25.48	4.42	3.03	2.91	25.7433333333	3.45333333333
PGSC0003DMG400005586		Gene of unknown function [Source:PGSC_GENE;Acc:PGSC0003DMG400005586]	0.113	-3.14999706259	0.00186398751562	0.00908732307158	yes	down	0.61	0	0.49	4.73	1.94	2.39	0.366666666667	3.02
PGSC0003DMG400005600		NBS-LRR resistance protein [Source:PGSC_GENE;Acc:PGSC0003DMG400005600]	0.465	-1.10578836008	8.59424928324E-5	0.000649694182261	yes	down	2.87	3.7	2.46	6.73	4.99	5.86	3.01	5.86
PGSC0003DMG400005630		Non-specific lipid-transfer protein [Source:PGSC_GENE;Acc:PGSC0003DMG400005630]	2.072	1.05107589358	0.00939437195752	0.0339007832336	yes	up	4.49	1.64	3.52	1.95	1.15	1.8	3.21666666667	1.63333333333
PGSC0003DMG400005636		Zinc finger CCCH domain-containing protein 42 [Source:PGSC_GENE;Acc:PGSC0003DMG400005636]	2.355	1.23568242917	1.13015889847E-7	1.77946850902E-6	yes	up	25.63	23.29	30.6	8.38	12.44	9.8	26.5066666667	10.2066666667
PGSC0003DMG400005639		F-box/kelch-repeat protein [Source:PGSC_GENE;Acc:PGSC0003DMG400005639]	0.403	-1.30969410673	0.000264618808785	0.00172101654908	yes	down	0.98	1.26	1.18	2.73	2.7	2.3	1.14	2.57666666667
PGSC0003DMG400005651		Reticulon family protein [Source:PGSC_GENE;Acc:PGSC0003DMG400005651]	4.380	2.13088861298	3.84626224846E-8	6.6483119774E-7	yes	up	8.31	6.09	9.26	4.19	1.01	1.46	7.88666666667	2.22
PGSC0003DMG400005663		Glycosyltransferase [Source:PGSC_GENE;Acc:PGSC0003DMG400005663]	13.669	3.77287289511	0.000372684142154	0.00232042336883	yes	up	1.45	0.92	0.63	0.05	0.17	0	1	0.0733333333333
PGSC0003DMG400005671		Beta tubulin [Source:PGSC_GENE;Acc:PGSC0003DMG400005671]	46.565	5.54115977301	5.30184628072E-6	5.63599059523E-5	yes	up	2.08	1.56	0.71	0	0.05	0.06	1.45	0.0366666666667
PGSC0003DMG400005672		Nuclear localized protein 1 [Source:PGSC_GENE;Acc:PGSC0003DMG400005672]	6.209	2.6343269987	1.16496276553E-5	0.000112932543412	yes	up	2.67	2.32	2.31	0.09	0.35	0.57	2.43333333333	0.336666666667
PGSC0003DMG400005693		Castasterone 26-hydroxylase [Source:PGSC_GENE;Acc:PGSC0003DMG400005693]	5.957	2.57449199659	4.42387258269E-5	0.000364991302039	yes	up	1.55	1.05	1.38	0.32	0.09	0.19	1.32666666667	0.2
PGSC0003DMG400005697		Conserved gene of unknown function [Source:PGSC_GENE;Acc:PGSC0003DMG400005697]	5.828	2.54311932213	6.48005429804E-7	8.67394148118E-6	yes	up	2.75	1.64	2.24	0.38	0.15	0.48	2.21	0.336666666667
PGSC0003DMG400005705		TCP transcription factor [Source:PGSC_GENE;Acc:PGSC0003DMG400005705]	0.212	-2.2408913843	0.000837127799715	0.00463597385641	yes	down	0.74	1.1	0.46	1.4	4.11	2.44	0.766666666667	2.65
PGSC0003DMG400005732		Muconate cycloisomerase [Source:PGSC_GENE;Acc:PGSC0003DMG400005732]	2.297	1.19995967557	3.23937631218E-6	3.64745925003E-5	yes	up	126.32	111.41	157.35	64.51	38.62	53.29	131.693333333	52.14
PGSC0003DMG400005748		Protein P21 [Source:PGSC_GENE;Acc:PGSC0003DMG400005748]	7.462	2.89962381591	7.11903936284E-12	2.60457215639E-10	yes	up	26.32	10.21	16.02	1.57	2.28	2.56	17.5166666667	2.13666666667
PGSC0003DMG400005760		Sulfate transporter [Source:PGSC_GENE;Acc:PGSC0003DMG400005760]	2.463	1.30032949893	1.26123293859E-12	5.1470608606E-11	yes	up	26.31	27.37	31.41	9.74	11.58	10.33	28.3633333333	10.55
PGSC0003DMG400005762		Gene of unknown function [Source:PGSC_GENE;Acc:PGSC0003DMG400005762]	0.466	-1.10162175611	0.000423561872517	0.00258738184453	yes	down	58.14	38.52	26.9	96.24	73.51	71.29	41.1866666667	80.3466666667
PGSC0003DMG400005778		NADPH-dependent thioredoxin reductase B [Source:PGSC_GENE;Acc:PGSC0003DMG400005778]	5.785	2.53243672489	0.00346566564087	0.0151985455626	yes	up	0.27	1.04	0.3	0.14	0.04	0.08	0.536666666667	0.0866666666667
PGSC0003DMG400005780		Water channel protein [Source:PGSC_GENE;Acc:PGSC0003DMG400005780]	6.966	2.8002950878	3.52210618343E-20	4.53322158932E-18	yes	up	19.46	14.65	15.86	1.53	2.52	2.44	16.6566666667	2.16333333333
PGSC0003DMG400005785		Kinase family protein [Source:PGSC_GENE;Acc:PGSC0003DMG400005785]	9.099	3.18569448636	0.00672325727451	0.0260040547196	yes	up	0.11	0.14	0.19	0.02	0.02	0.01	0.146666666667	0.0166666666667
PGSC0003DMG400005792		Nucleoside diphosphate kinase [Source:PGSC_GENE;Acc:PGSC0003DMG400005792]	3.916	1.96920745062	4.53350194397E-5	0.000372444621243	yes	up	10.22	4.62	5.41	0.98	2.02	1.68	6.75	1.56
PGSC0003DMG400005805		Photosystem I reaction center subunit [Source:PGSC_GENE;Acc:PGSC0003DMG400005805]	47.754	5.57755849467	0.000693770331408	0.00394656567943	yes	up	1.65	0.76	0.62	0	0	0	1.01	0
PGSC0003DMG400005807		NAC domain protein [Source:PGSC_GENE;Acc:PGSC0003DMG400005807]	5.408	2.43497501552	2.52514815751E-13	1.16500309664E-11	yes	up	14.72	8.01	10.67	1.71	1.67	1.96	11.1333333333	1.78
PGSC0003DMG400005808		Valacyclovir hydrolase [Source:PGSC_GENE;Acc:PGSC0003DMG400005808]	4.146	2.05160236688	0.00989667636142	0.0353374282713	yes	up	1.65	1.43	0.72	0.04	1.35	0.42	1.26666666667	0.603333333333
PGSC0003DMG400005809		Gene of unknown function [Source:PGSC_GENE;Acc:PGSC0003DMG400005809]	0.028	-5.14817810478	2.49979329701E-20	3.28480691981E-18	yes	down	0	0.57	0.52	9.53	12.55	9.13	0.363333333333	10.4033333333
PGSC0003DMG400005815		Cytochrome P450 [Source:PGSC_GENE;Acc:PGSC0003DMG400005815]	64.132	6.00297205396	0.000234476256436	0.00154865396948	yes	up	1.99	0.42	1.31	0	0	0	1.24	0
PGSC0003DMG400005816		Cytochrome P450 [Source:PGSC_GENE;Acc:PGSC0003DMG400005816]	7.253	2.85864362192	0.00512880962504	0.0208627008054	yes	up	1.15	0.86	1	0.24	0	0.13	1.00333333333	0.123333333333
PGSC0003DMG400005818		GTP binding protein [Source:PGSC_GENE;Acc:PGSC0003DMG400005818]	2.504	1.32427048957	0.000183199328296	0.00125455299906	yes	up	10.65	13.26	13.53	5.46	3.53	3.74	12.48	4.24333333333
PGSC0003DMG400005822		Potassium channel tetramerization domain-containing protein [Source:PGSC_GENE;Acc:PGSC0003DMG400005822]	2.290	1.19513666395	3.41381616809E-5	0.00029172610891	yes	up	36.44	59.41	32.37	20	14.45	15.39	42.74	16.6133333333
PGSC0003DMG400005823		Zinc finger protein [Source:PGSC_GENE;Acc:PGSC0003DMG400005823]	0.128	-2.96254621449	5.03999223878E-14	2.60811804554E-12	yes	down	5.91	6.2	9.59	32.48	78.49	44.12	7.23333333333	51.6966666667
PGSC0003DMG400005843		Conserved gene of unknown function [Source:PGSC_GENE;Acc:PGSC0003DMG400005843]	4.023	2.0083090244	0.0079806459501	0.0297708460249	yes	up	2.75	2.54	0.53	0.29	0.5	0.48	1.94	0.423333333333
PGSC0003DMG400005846		Short chain dehydrogenase [Source:PGSC_GENE;Acc:PGSC0003DMG400005846]	3.444	1.78393181641	1.40788354723E-6	1.73978637461E-5	yes	up	3.68	4.74	4.28	0.91	1.68	1.76	4.23333333333	1.45
PGSC0003DMG400005853		F-box family protein [Source:PGSC_GENE;Acc:PGSC0003DMG400005853]	0.212	-2.23528023244	9.95438765523E-6	9.8089996612E-5	yes	down	0.54	0.49	1.02	5.55	5.04	7.51	0.683333333333	6.03333333333
PGSC0003DMG400005854		F-box protein SKIP19 [Source:PGSC_GENE;Acc:PGSC0003DMG400005854]	0.364	-1.45826359563	0.00941167447644	0.0339436996709	yes	down	1.04	0.67	1.22	3.4	1.3	2.45	0.976666666667	2.38333333333
PGSC0003DMG400005860		DNA binding protein [Source:PGSC_GENE;Acc:PGSC0003DMG400005860]	3.124	1.64338250374	0.00100829752416	0.0054351914221	yes	up	1.73	1.49	1.66	0.48	0.52	0.43	1.62666666667	0.476666666667
PGSC0003DMG400005875		UDP-glucose:glucosyltransferase [Source:PGSC_GENE;Acc:PGSC0003DMG400005875]	5.278	2.39988908246	0.00624473285956	0.0244470917656	yes	up	3.04	2.92	2.97	0	0.77	0.77	2.97666666667	0.513333333333
PGSC0003DMG400005876		Gene of unknown function [Source:PGSC_GENE;Acc:PGSC0003DMG400005876]	48.444	5.59825899406	9.49925877891E-23	1.74023647323E-20	yes	up	4.88	4.49	4	0.03	0.03	0.17	4.45666666667	0.0766666666667
PGSC0003DMG400005877		Gene of unknown function [Source:PGSC_GENE;Acc:PGSC0003DMG400005877]	23.097	4.52963191642	5.16347522789E-10	1.29982849819E-8	yes	up	1.49	1.64	1.63	0.1	0.07	0.03	1.58666666667	0.0666666666667
PGSC0003DMG400005892		Transcription factor [Source:PGSC_GENE;Acc:PGSC0003DMG400005892]	0.456	-1.13424638026	0.00517169603276	0.0209895257164	yes	down	1.98	2.1	1.12	4.66	3.09	2.48	1.73333333333	3.41
PGSC0003DMG400005896		Protein kinase [Source:PGSC_GENE;Acc:PGSC0003DMG400005896]	3.688	1.88278051536	1.41336823324E-5	0.000133607216263	yes	up	6.01	2.36	4.13	0.95	0.67	1.37	4.16666666667	0.996666666667
PGSC0003DMG400005898		Harpin-induced family protein [Source:PGSC_GENE;Acc:PGSC0003DMG400005898]	2.581	1.36802815063	0.00595447146429	0.0235235833167	yes	up	9.5	5.31	5.75	0.93	2.76	3.43	6.85333333333	2.37333333333
PGSC0003DMG400005901		Aspartic proteinase nepenthesin-2 [Source:PGSC_GENE;Acc:PGSC0003DMG400005901]	6.535	2.70814524568	5.67945459361E-8	9.4712924512E-7	yes	up	12.98	4.16	11.08	0.81	1.31	1.75	9.40666666667	1.29
PGSC0003DMG400005925		Cytochrome P450 [Source:PGSC_GENE;Acc:PGSC0003DMG400005925]	2.742	1.45535042262	6.52151296086E-5	0.000513254726534	yes	up	6.61	3.37	5.47	1.32	1.93	1.82	5.15	1.69
PGSC0003DMG400005930		BEL5 protein [Source:PGSC_GENE;Acc:PGSC0003DMG400005930]	0.462	-1.11299136633	6.3058609301E-7	8.46787039185E-6	yes	down	14.38	16.94	18.38	26.23	37.1	34.1	16.5666666667	32.4766666667
PGSC0003DMG400005943		Hydrolase, hydrolyzing O-glycosyl compounds [Source:PGSC_GENE;Acc:PGSC0003DMG400005943]	3.382	1.75779822482	1.0514667066E-6	1.34157156198E-5	yes	up	11.01	11.91	10.41	1.81	3.71	4.19	11.11	3.23666666667
PGSC0003DMG400005944		Glycosyl hydrolase family 17 protein [Source:PGSC_GENE;Acc:PGSC0003DMG400005944]	3.536	1.8219710181	4.59964939164E-5	0.000377138191544	yes	up	4.83	3.33	2.72	1.29	0.83	0.84	3.62666666667	0.986666666667
PGSC0003DMG400005950		Multicystatin [Source:PGSC_GENE;Acc:PGSC0003DMG400005950]	52.005	5.70058295561	1.23072588867E-9	2.89491643428E-8	yes	up	0.91	65.75	27.64	0.14	0.17	0.09	31.4333333333	0.133333333333
PGSC0003DMG400005960		Glucosyltransferase [Source:PGSC_GENE;Acc:PGSC0003DMG400005960]	3.830	1.93720834043	0.00473264963865	0.0195329782323	yes	up	0.89	2.04	0.76	0.32	0.25	0.3	1.23	0.29
PGSC0003DMG400005967		TRANSPARENT TESTA 12 protein [Source:PGSC_GENE;Acc:PGSC0003DMG400005967]	11.699	3.54831054227	2.38272744462E-8	4.30228010109E-7	yes	up	1.96	2.05	1.32	0.31	0.1	0.09	1.77666666667	0.166666666667
PGSC0003DMG400005974		Tropinone reductase II [Source:PGSC_GENE;Acc:PGSC0003DMG400005974]	9.222	3.20504116391	5.1200008645E-18	4.96145875279E-16	yes	up	150.19	78.81	201.97	13.44	11.73	17.62	143.656666667	14.2633333333
PGSC0003DMG400006002		Conserved gene of unknown function [Source:PGSC_GENE;Acc:PGSC0003DMG400006002]	9.862	3.30192105929	0.0043310950333	0.0182110610062	yes	up	2.16	0.78	0.95	0.1	0	0.24	1.29666666667	0.113333333333
PGSC0003DMG400006020		Cyclin A1 [Source:PGSC_GENE;Acc:PGSC0003DMG400006020]	5.388	2.42967252625	3.75693324275E-11	1.18904805204E-9	yes	up	3.53	2.31	2.15	0.71	0.34	0.55	2.66333333333	0.533333333333
PGSC0003DMG400006022		Kinase [Source:PGSC_GENE;Acc:PGSC0003DMG400006022]	2.911	1.54132092247	0.00705780239436	0.0269778745802	yes	up	22.36	23.92	7.07	8.98	5.21	2.12	17.7833333333	5.43666666667
PGSC0003DMG400006024		Cytochrome P450 [Source:PGSC_GENE;Acc:PGSC0003DMG400006024]	4.598	2.20098621971	0.000921945731927	0.0050345939904	yes	up	1.77	1.1	1.96	0.62	0.14	0.22	1.61	0.326666666667
PGSC0003DMG400006025		1-aminocyclopropane-1-carboxylic acid oxidase [Source:PGSC_GENE;Acc:PGSC0003DMG400006025]	3.976	1.99139374806	0.012719389892	0.0433973963445	yes	up	1.71	1.09	0.54	0.18	0.39	0.2	1.11333333333	0.256666666667
PGSC0003DMG400006040		F-box family protein [Source:PGSC_GENE;Acc:PGSC0003DMG400006040]	0.105	-3.24888386816	5.34323958077E-13	2.32417031193E-11	yes	down	1.07	1.44	1.67	8.66	19.52	8.83	1.39333333333	12.3366666667
PGSC0003DMG400006042		RING-H2 finger protein ATL1L [Source:PGSC_GENE;Acc:PGSC0003DMG400006042]	0.223	-2.16609954707	4.27818763051E-8	7.31422611894E-7	yes	down	9.31	12.84	13.78	29.13	75.97	42.53	11.9766666667	49.21
PGSC0003DMG400006043		RING-H2 finger protein ATL1L [Source:PGSC_GENE;Acc:PGSC0003DMG400006043]	0.296	-1.75524545938	1.904345127E-6	2.27055838468E-5	yes	down	9	11.83	9.03	18.72	45.45	27.83	9.95333333333	30.6666666667
PGSC0003DMG400006044		RING-H2 finger protein ATL1L [Source:PGSC_GENE;Acc:PGSC0003DMG400006044]	3.586	1.84244407356	0.00226965920409	0.010691423931	yes	up	11.66	4.31	14.69	3.51	1.03	3.2	10.22	2.58
PGSC0003DMG400006045		RING-H2 finger protein ATL1L [Source:PGSC_GENE;Acc:PGSC0003DMG400006045]	3.340	1.73982147698	0.000795118300471	0.0044287348214	yes	up	11.06	5.03	11.37	3.99	2.25	1.3	9.15333333333	2.51333333333
PGSC0003DMG400006073		Singapore isolate B (sub-type 7) whole genome shotgun sequence assembly, scaffold_0 [Source:PGSC_GENE;Acc:PGSC0003DMG400006073]	2.163	1.11270441449	0.000901619189965	0.00494295291169	yes	up	4.07	3.9	5.8	2.29	2.21	1.32	4.59	1.94
PGSC0003DMG400006075		CYP72A56 [Source:PGSC_GENE;Acc:PGSC0003DMG400006075]	0.404	-1.30655087119	1.86031818356E-7	2.82102195537E-6	yes	down	25.54	35.72	32.94	54.03	81.95	74.34	31.4	70.1066666667
PGSC0003DMG400006087		Serine-threonine protein kinase, plant-type [Source:PGSC_GENE;Acc:PGSC0003DMG400006087]	0.474	-1.07615943837	0.00295394793835	0.0133318081922	yes	down	17.56	24.25	24.22	22.71	47.69	56.06	22.01	42.1533333333
PGSC0003DMG400006096		Gene of unknown function [Source:PGSC_GENE;Acc:PGSC0003DMG400006096]	0.101	-3.30687188976	1.89908514395E-7	2.87127945438E-6	yes	down	0.55	0.68	0.67	4.87	8.82	3.71	0.633333333333	5.8
PGSC0003DMG400006098		RTM1 protein [Source:PGSC_GENE;Acc:PGSC0003DMG400006098]	3.208	1.68177117193	4.73633547306E-8	8.0102794948E-7	yes	up	33.73	18.13	29.76	8.68	7.51	6.98	27.2066666667	7.72333333333
PGSC0003DMG400006100		Restricted tev movement 1 [Source:PGSC_GENE;Acc:PGSC0003DMG400006100]	8.356	3.06276882447	9.04773201817E-39	6.307777172E-36	yes	up	254.58	273.65	373.1	31.35	30	37.1	300.443333333	32.8166666667
PGSC0003DMG400006102		E3 ubiquitin ligase PUB14 [Source:PGSC_GENE;Acc:PGSC0003DMG400006102]	0.377	-1.40758122628	0.000311923874668	0.00198646673596	yes	down	2.04	3.22	2.03	3.25	7.4	6.54	2.43	5.73
PGSC0003DMG400006111		Phosphatidate cytidylyltransferase [Source:PGSC_GENE;Acc:PGSC0003DMG400006111]	0.414	-1.27195996133	3.20478151311E-12	1.21684729828E-10	yes	down	12.41	11.77	14.57	29.09	26.75	26.23	12.9166666667	27.3566666667
PGSC0003DMG400006132		GRAS family transcription factor [Source:PGSC_GENE;Acc:PGSC0003DMG400006132]	0.394	-1.34219235781	0.00280313312504	0.0127821648205	yes	down	20.88	43.46	32.99	32.34	100.31	93.2	32.4433333333	75.2833333333
PGSC0003DMG400006161		Conserved gene of unknown function [Source:PGSC_GENE;Acc:PGSC0003DMG400006161]	5.570	2.47775069963	2.12537757641E-5	0.000191398372489	yes	up	1.9	1.41	0.85	0.12	0.26	0.19	1.38666666667	0.19
PGSC0003DMG400006170		farnesylated protein 6 [Source:Projected from Arabidopsis thaliana (AT4G38580) TAIR;Acc:AT4G38580]	2.191	1.13151807522	1.32167833721E-6	1.65114399738E-5	yes	up	261.29	186.75	235.18	91.12	77.05	114.83	227.74	94.3333333333
PGSC0003DMG400006187		ATP binding protein [Source:PGSC_GENE;Acc:PGSC0003DMG400006187]	3.495	1.80531310872	9.61927306081E-8	1.53577935929E-6	yes	up	8.5	9.15	7.53	1.93	3.05	1.63	8.39333333333	2.20333333333
PGSC0003DMG400006190		Minichromosome maintenance protein 10 isoform 1 [Source:PGSC_GENE;Acc:PGSC0003DMG400006190]	3.750	1.90689743428	0.00115689697596	0.00612440419799	yes	up	2.15	3.05	2.61	0.48	0.26	1.1	2.60333333333	0.613333333333
PGSC0003DMG400006201		Zeamatin [Source:PGSC_GENE;Acc:PGSC0003DMG400006201]	3.687	1.88256145526	0.000219134642644	0.00146155760326	yes	up	17.17	4.79	10.87	2.27	1.27	3.6	10.9433333333	2.38
PGSC0003DMG400006224		Conserved gene of unknown function [Source:PGSC_GENE;Acc:PGSC0003DMG400006224]	2.846	1.50901675245	2.22307905797E-7	3.31323267203E-6	yes	up	8.25	9.84	8.12	2.72	2.59	2.64	8.73666666667	2.65
PGSC0003DMG400006233		Periaxin [Source:PGSC_GENE;Acc:PGSC0003DMG400006233]	11.899	3.57278198441	0.0042925359557	0.0180792192341	yes	up	1.75	0.57	1.03	0	0	0.25	1.11666666667	0.0833333333333
PGSC0003DMG400006242		Protein phosphatase 2c [Source:PGSC_GENE;Acc:PGSC0003DMG400006242]	0.311	-1.68328945208	1.50439591437E-8	2.83038445718E-7	yes	down	13.02	8.7	18.49	42.72	41.83	32.56	13.4033333333	39.0366666667
PGSC0003DMG400006244		Quinone reductase family protein [Source:PGSC_GENE;Acc:PGSC0003DMG400006244]	0.003	-8.46423532908	7.44996959655E-11	2.24195847643E-9	yes	down	0	0	0	9.16	19.69	11.06	0	13.3033333333
PGSC0003DMG400006261		Conserved gene of unknown function [Source:PGSC_GENE;Acc:PGSC0003DMG400006261]	18.620	4.21876627346	2.97035761013E-8	5.26483300135E-7	yes	up	6.21	6.64	6.99	1.34	0	3.61	6.61333333333	1.65
PGSC0003DMG400006264		Conserved gene of unknown function [Source:PGSC_GENE;Acc:PGSC0003DMG400006264]	0.028	-5.18303097771	0.000346858508203	0.00217963315946	yes	down	0.13	0	0	0.93	1.21	0.99	0.0433333333333	1.04333333333
PGSC0003DMG400006271		Heat shock protein binding protein [Source:PGSC_GENE;Acc:PGSC0003DMG400006271]	0.422	-1.2439085923	5.77363528323E-9	1.17619073327E-7	yes	down	6.69	6.09	8.59	16.47	14.01	15.16	7.12333333333	15.2133333333
PGSC0003DMG400006276		NtPRp27 [Source:PGSC_GENE;Acc:PGSC0003DMG400006276]	0.043	-4.55498533923	2.91095145693E-5	0.000252362900401	yes	down	6.86	38.88	10.23	62.91	502.81	637.49	18.6566666667	401.07
PGSC0003DMG400006280		Receptor protein kinase CLAVATA1 [Source:PGSC_GENE;Acc:PGSC0003DMG400006280]	2.376	1.24873165465	1.01620634961E-13	4.97168556773E-12	yes	up	13.78	13.02	14.65	4.89	5.43	5.47	13.8166666667	5.26333333333
PGSC0003DMG400006294		Clasp [Source:PGSC_GENE;Acc:PGSC0003DMG400006294]	5.501	2.45972491904	2.6345799891E-5	0.000231765469913	yes	up	4.58	4.32	3.46	0.86	0.14	0.92	4.12	0.64
PGSC0003DMG400006304		Conserved gene of unknown function [Source:PGSC_GENE;Acc:PGSC0003DMG400006304]	14.480	3.85600709165	3.49383676762E-16	2.58667596442E-14	yes	up	10.74	7.89	7.75	0.45	0.27	0.62	8.79333333333	0.446666666667
PGSC0003DMG400006342		ER glycerol-phosphate acyltransferase [Source:PGSC_GENE;Acc:PGSC0003DMG400006342]	7.349	2.87758949142	7.21490142044E-8	1.18198169615E-6	yes	up	2.73	2.58	2.9	0.34	0.18	0.46	2.73666666667	0.326666666667
PGSC0003DMG400006346		Gene of unknown function [Source:PGSC_GENE;Acc:PGSC0003DMG400006346]	33.407	5.06206269446	1.24261755658E-10	3.57241872107E-9	yes	up	2.34	2.75	1.89	0	0.19	0.06	2.32666666667	0.0833333333333
PGSC0003DMG400006358		Gene of unknown function [Source:PGSC_GENE;Acc:PGSC0003DMG400006358]	4.680	2.2266501725	0.000201085052924	0.00135923314255	yes	up	1.53	1.04	2.82	0.18	0.49	0.37	1.79666666667	0.346666666667
PGSC0003DMG400006359		Conserved gene of unknown function [Source:PGSC_GENE;Acc:PGSC0003DMG400006359]	0.054	-4.20874477841	0.0106611374542	0.0375330660437	yes	down	0	0	0.42	2.06	3.45	3.66	0.14	3.05666666667
PGSC0003DMG400006365		Fimbriae-associated protein Fap1 [Source:PGSC_GENE;Acc:PGSC0003DMG400006365]	3.731	1.89958685375	1.69745175919E-8	3.16763202913E-7	yes	up	3.1	2.83	2.03	0.46	0.56	0.89	2.65333333333	0.636666666667
PGSC0003DMG400006376		Gene of unknown function [Source:PGSC_GENE;Acc:PGSC0003DMG400006376]	0.216	-2.21012459026	3.17162488411E-13	1.44467225665E-11	yes	down	3.1	3.85	2.09	14.79	13.61	8.14	3.01333333333	12.18
PGSC0003DMG400006378		Multidrug resistance pump [Source:PGSC_GENE;Acc:PGSC0003DMG400006378]	4.116	2.04115817686	0.00327187424589	0.0145135206474	yes	up	4.11	1.87	2.83	1.26	0.58	0.13	2.93666666667	0.656666666667
PGSC0003DMG400006389		Conserved gene of unknown function [Source:PGSC_GENE;Acc:PGSC0003DMG400006389]	82.056	6.35853686553	8.53973386489E-12	3.06624092333E-10	yes	up	16.91	10.9	12.81	0	0.5	0	13.54	0.166666666667
PGSC0003DMG400006391		Phosphoenolpyruvate carboxykinase [Source:PGSC_GENE;Acc:PGSC0003DMG400006391]	0.342	-1.54764975911	0.000653806946345	0.00375755592841	yes	down	82.04	242.13	133.47	240.23	592	375.06	152.546666667	402.43
PGSC0003DMG400006405		Protein brittle-1, chloroplast [Source:PGSC_GENE;Acc:PGSC0003DMG400006405]	9.741	3.28404610591	0.0108041081767	0.0379724838283	yes	up	2.14	1.55	0.52	0	0.42	0	1.40333333333	0.14
PGSC0003DMG400006408		Transcription factor MYB102 [Source:PGSC_GENE;Acc:PGSC0003DMG400006408]	7.756	2.95537210456	5.00956816682E-6	5.36391390149E-5	yes	up	2.39	2.79	1.98	0.15	0.4	0.3	2.38666666667	0.283333333333
PGSC0003DMG400006440		Aldo/keto reductase [Source:PGSC_GENE;Acc:PGSC0003DMG400006440]	4.601	2.20203289595	1.51798953796E-9	3.49848497922E-8	yes	up	11.27	13.86	9.07	1.47	1.86	1.84	11.4	1.72333333333
PGSC0003DMG400006442		Early light inducible protein [Source:PGSC_GENE;Acc:PGSC0003DMG400006442]	56.512	5.82047892255	4.62518954813E-5	0.000378822726131	yes	up	1.06	1.89	0.6	0	0.06	0	1.18333333333	0.02
PGSC0003DMG400006444		Calmodulin binding protein [Source:PGSC_GENE;Acc:PGSC0003DMG400006444]	4.696	2.23136026816	1.83860184369E-6	2.19739186062E-5	yes	up	2	2.41	1.56	0.33	0.34	0.38	1.99	0.35
PGSC0003DMG400006453		Ice binding protein [Source:PGSC_GENE;Acc:PGSC0003DMG400006453]	2.460	1.29886916067	3.74213415581E-5	0.000315379728148	yes	up	24.47	22.98	19.2	8.62	6.17	10.47	22.2166666667	8.42
PGSC0003DMG400006455		Gene of unknown function [Source:PGSC_GENE;Acc:PGSC0003DMG400006455]	0.449	-1.15539191131	0.00249968220572	0.0116179674073	yes	down	3.74	4.81	2.46	5.88	8.91	7.37	3.67	7.38666666667
PGSC0003DMG400006458		Leucine rich repeat protein [Source:PGSC_GENE;Acc:PGSC0003DMG400006458]	0.288	-1.79784095415	6.47663862632E-5	0.000510523480664	yes	down	1.74	2.95	3.09	3.54	9.35	9.78	2.59333333333	7.55666666667
PGSC0003DMG400006461		GDSL-like Lipase/Acylhydrolase family protein [Source:PGSC_GENE;Acc:PGSC0003DMG400006461]	8.906	3.15485049557	3.8681900112E-12	1.44469989436E-10	yes	up	45.05	15.31	19.49	1.92	2.56	3.55	26.6166666667	2.67666666667
PGSC0003DMG400006462		GDSL-like Lipase/Acylhydrolase family protein [Source:PGSC_GENE;Acc:PGSC0003DMG400006462]	9.869	3.30289572662	8.89498990186E-17	7.08718909704E-15	yes	up	22.79	11.96	11.64	1.07	1.27	1.85	15.4633333333	1.39666666667
PGSC0003DMG400006466		Gag-pol polyprotein [Source:PGSC_GENE;Acc:PGSC0003DMG400006466]	56.163	5.8115541537	0.000193670129147	0.00131442209338	yes	up	0.69	0.57	0.32	0	0	0	0.526666666667	0
PGSC0003DMG400006482		APETALA2 [Source:PGSC_GENE;Acc:PGSC0003DMG400006482]	2.080	1.05660400686	0.000351067086042	0.00220387236755	yes	up	88.05	57.01	98.1	45.16	28.4	31.46	81.0533333333	35.0066666667
PGSC0003DMG400006502		Receptor-kinase [Source:PGSC_GENE;Acc:PGSC0003DMG400006502]	2.035	1.0250273648	0.00441224249617	0.0184662096904	yes	up	6.45	9.64	9.65	2.27	4.29	4.88	8.58	3.81333333333
PGSC0003DMG400006507		Metal ion binding protein [Source:PGSC_GENE;Acc:PGSC0003DMG400006507]	27.471	4.77983627505	0.00276628315939	0.0126416924134	yes	up	1.01	2.71	0.7	0	0.15	0	1.47333333333	0.05
PGSC0003DMG400006515		RNase H family protein [Source:PGSC_GENE;Acc:PGSC0003DMG400006515]	14.944	3.90153655383	1.3608476506E-8	2.58550751966E-7	yes	up	3.37	3.61	3.05	0.16	0.44	0.06	3.34333333333	0.22
PGSC0003DMG400006525		Conserved gene of unknown function [Source:PGSC_GENE;Acc:PGSC0003DMG400006525]	0.038	-4.73000667698	0.000216275043603	0.00144671403101	yes	down	0.25	0	0	6.71	5.26	5.1	0.0833333333333	5.69
PGSC0003DMG400006537		Gene of unknown function [Source:PGSC_GENE;Acc:PGSC0003DMG400006537]	0.290	-1.78529731037	2.33101381042E-6	2.71857735194E-5	yes	down	2.37	1.37	1.84	8.55	5.12	3.83	1.86	5.83333333333
PGSC0003DMG400006548		KOM [Source:PGSC_GENE;Acc:PGSC0003DMG400006548]	44.923	5.48939399974	2.94755166536E-6	3.36262053169E-5	yes	up	1.47	0.82	1.19	0.04	0	0.05	1.16	0.03
PGSC0003DMG400006550		Auxin influx transport protein [Source:PGSC_GENE;Acc:PGSC0003DMG400006550]	4.993	2.31976660071	1.3898061536E-9	3.22975507805E-8	yes	up	31.68	21.56	24.77	7.39	2.55	4.22	26.0033333333	4.72
PGSC0003DMG400006576		Tospovirus resistance protein A [Source:PGSC_GENE;Acc:PGSC0003DMG400006576]	2.215	1.14734526186	9.05564322264E-5	0.000679660686609	yes	up	20.89	14.58	15.62	9.09	6.93	4.23	17.03	6.75
PGSC0003DMG400006581		Tospovirus resistance protein A [Source:PGSC_GENE;Acc:PGSC0003DMG400006581]	2.845	1.50835680246	9.46224830162E-6	9.3718827101E-5	yes	up	13.86	13.02	9	4.83	3.35	3.3	11.96	3.82666666667
PGSC0003DMG400006588		Conserved gene of unknown function [Source:PGSC_GENE;Acc:PGSC0003DMG400006588]	3.094	1.62961641904	3.23354446797E-6	3.64252688767E-5	yes	up	2.55	2.44	1.87	0.65	0.82	0.55	2.28666666667	0.673333333333
PGSC0003DMG400006589		Conserved gene of unknown function [Source:PGSC_GENE;Acc:PGSC0003DMG400006589]	9.590	3.26159297964	0.00388883217628	0.0166897930849	yes	up	0.74	0.94	0.64	0	0	0.21	0.773333333333	0.07
PGSC0003DMG400006591		Class III chitinase [Source:PGSC_GENE;Acc:PGSC0003DMG400006591]	0.374	-1.41875983933	0.000899369806013	0.00493277609076	yes	down	0.93	1.1	1.2	2.74	3.23	2	1.07666666667	2.65666666667
PGSC0003DMG400006594		ATMRP14 [Source:PGSC_GENE;Acc:PGSC0003DMG400006594]	3.659	1.8713224421	0.00303185138201	0.0136294834293	yes	up	0.36	0.84	0.28	0.2	0.14	0.26	0.493333333333	0.2
PGSC0003DMG400006602		Conserved gene of unknown function [Source:PGSC_GENE;Acc:PGSC0003DMG400006602]	3.744	1.904617294	0.00129638829757	0.00672108107672	yes	up	19.15	5.96	17.24	5.43	1.28	3.02	14.1166666667	3.24333333333
PGSC0003DMG400006613		Serine/threonine protein kinase [Source:PGSC_GENE;Acc:PGSC0003DMG400006613]	0.480	-1.05834029201	3.58384913997E-8	6.24201566378E-7	yes	down	10.76	12.43	13.22	20.91	25.84	21.87	12.1366666667	22.8733333333
PGSC0003DMG400006637		Phenylalanine ammonia-lyase [Source:PGSC_GENE;Acc:PGSC0003DMG400006637]	0.383	-1.38283651252	0.005655433301	0.0225623239695	yes	down	0.49	0.56	0.54	1	1.2	1.19	0.53	1.13
PGSC0003DMG400006643		Gene of unknown function [Source:PGSC_GENE;Acc:PGSC0003DMG400006643]	0.476	-1.07157891915	5.41987773452E-6	5.73958191481E-5	yes	down	538.37	739.83	529.73	1040.24	1433.6	1005.94	602.643333333	1159.92666667
PGSC0003DMG400006644		Polyribonucleotide nucleotidyltransferase [Source:PGSC_GENE;Acc:PGSC0003DMG400006644]	0.258	-1.95718379163	1.71163440158E-7	2.61464395684E-6	yes	down	0.93	0.56	0.58	2.57	2.76	2.27	0.69	2.53333333333
PGSC0003DMG400006647		Gene of unknown function [Source:PGSC_GENE;Acc:PGSC0003DMG400006647]	0.077	-3.7063101836	5.36444664728E-5	0.000431113935169	yes	down	0.13	0.06	0.11	1.77	1	0.91	0.1	1.22666666667
PGSC0003DMG400006660		Cellulose synthase catalytic subunit [Source:PGSC_GENE;Acc:PGSC0003DMG400006660]	2.950	1.56090477309	0.000210909256818	0.00141421333893	yes	up	96.06	51.99	57.49	17.17	11.66	33.44	68.5133333333	20.7566666667
PGSC0003DMG400006661		ASR4 [Source:PGSC_GENE;Acc:PGSC0003DMG400006661]	11.190	3.48410395129	4.97540489191E-26	1.41900809065E-23	yes	up	173.87	75.72	130.55	10.32	11.86	7.87	126.713333333	10.0166666667
PGSC0003DMG400006662		Ci21A protein [Source:PGSC_GENE;Acc:PGSC0003DMG400006662]	3.590	1.84389407074	2.92806961223E-8	5.20089816898E-7	yes	up	5742.22	2840.18	6127.7	1015.52	1310.86	1610.1	4903.36666667	1312.16
PGSC0003DMG400006669		Conserved gene of unknown function [Source:PGSC_GENE;Acc:PGSC0003DMG400006669]	2.594	1.37514133671	0.0132526260322	0.0448086229498	yes	up	4.07	1.92	2.92	1.39	1.13	0.64	2.97	1.05333333333
PGSC0003DMG400006674		ATP binding protein [Source:PGSC_GENE;Acc:PGSC0003DMG400006674]	43.136	5.43083330083	0.000854465317857	0.0047184533658	yes	up	1.16	0.74	1.26	0	0	0	1.05333333333	0
PGSC0003DMG400006675		Gene of unknown function [Source:PGSC_GENE;Acc:PGSC0003DMG400006675]	0.209	-2.25976423112	0.0138217638182	0.0463954297591	yes	down	0.57	0	0.31	1.73	0.94	1.11	0.293333333333	1.26
PGSC0003DMG400006680		Peroxidase 1 [Source:PGSC_GENE;Acc:PGSC0003DMG400006680]	5.406	2.4345458972	0.0124863680268	0.0427534604007	yes	up	17.91	31.5	6.81	3.14	0	6.3	18.74	3.14666666667
PGSC0003DMG400006683		Lysyl-tRNA synthetase [Source:PGSC_GENE;Acc:PGSC0003DMG400006683]	0.016	-5.9532898365	1.30978248493E-9	3.06042608121E-8	yes	down	0.49	0	0.24	23.94	11.63	15.26	0.243333333333	16.9433333333
PGSC0003DMG400006692		Cytochrome P450 hydroxylase [Source:PGSC_GENE;Acc:PGSC0003DMG400006692]	0.227	-2.13937996656	0.0102943064008	0.0365233958225	yes	down	0.77	10.99	3.02	6.54	33.13	19.95	4.92666666667	19.8733333333
PGSC0003DMG400006693		Gene of unknown function [Source:PGSC_GENE;Acc:PGSC0003DMG400006693]	0.391	-1.35498777569	0.00269987895884	0.0123923851699	yes	down	8.07	3.52	6.92	16.53	11.44	15.61	6.17	14.5266666667
PGSC0003DMG400006696		Catechol O-methyltransferase [Source:PGSC_GENE;Acc:PGSC0003DMG400006696]	21.575	4.43127898026	3.79677481516E-5	0.000319448388572	yes	up	8.94	3.04	10.67	0	0	0.9	7.55	0.3
PGSC0003DMG400006699		Gene of unknown function [Source:PGSC_GENE;Acc:PGSC0003DMG400006699]	0.092	-3.4419143439	0.00495428365703	0.0203041494487	yes	down	0.26	0	0.21	2.05	0.42	2.23	0.156666666667	1.56666666667
PGSC0003DMG400006708		HSR203J protein [Source:PGSC_GENE;Acc:PGSC0003DMG400006708]	0.435	-1.200357483	0.00940034625055	0.033907716326	yes	down	19.9	38.14	9.83	51.84	57.36	32.88	22.6233333333	47.36
PGSC0003DMG400006719		Gene of unknown function [Source:PGSC_GENE;Acc:PGSC0003DMG400006719]	0.062	-4.00123347676	1.01665265811E-6	1.30316386175E-5	yes	down	0	0.21	0.32	2.96	1.06	3.15	0.176666666667	2.39
PGSC0003DMG400006727		Cyclic nucleotide-gated ion channel 15 [Source:PGSC_GENE;Acc:PGSC0003DMG400006727]	0.449	-1.1563274747	1.99991275027E-5	0.000181205090997	yes	down	1.05	0.81	0.77	1.72	1.57	1.96	0.876666666667	1.75
PGSC0003DMG400006731		Aromatic amino acid decarboxylase 1A [Source:PGSC_GENE;Acc:PGSC0003DMG400006731]	75.898	6.24598939448	6.28050842135E-8	1.03771033811E-6	yes	up	18.75	14.23	9.55	0	0	0.46	14.1766666667	0.153333333333
PGSC0003DMG400006735		DNAJ heat shock N-terminal domain-containing protein [Source:PGSC_GENE;Acc:PGSC0003DMG400006735]	3.022	1.59538145547	0.00010326596554	0.000761836920375	yes	up	9.68	10.2	16.9	2.09	3.98	4.95	12.26	3.67333333333
PGSC0003DMG400006740		CDPK adapter protein 1 [Source:PGSC_GENE;Acc:PGSC0003DMG400006740]	33.726	5.07579781841	0.0105376918025	0.0371745065002	yes	up	2.63	0.22	1.4	0	0	0	1.41666666667	0
PGSC0003DMG400006751		F-box and wd40 domain protein [Source:PGSC_GENE;Acc:PGSC0003DMG400006751]	2.025	1.0180197746	0.011771787922	0.0407627391371	yes	up	4.15	3.02	2.5	1.03	1.28	1.96	3.22333333333	1.42333333333
PGSC0003DMG400006785		CC-NBS-LRR resistance protein [Source:PGSC_GENE;Acc:PGSC0003DMG400006785]	2.035	1.02508060289	7.60390744042E-6	7.7389646772E-5	yes	up	5.41	5.59	6.43	2.18	3.13	2.47	5.81	2.59333333333
PGSC0003DMG400006788		Conserved gene of unknown function [Source:PGSC_GENE;Acc:PGSC0003DMG400006788]	4.078	2.02797147795	1.48303000649E-9	3.4210557999E-8	yes	up	125.83	212.47	112.68	26.91	16.18	22.23	150.326666667	21.7733333333
PGSC0003DMG400006789		Conserved gene of unknown function [Source:PGSC_GENE;Acc:PGSC0003DMG400006789]	2.739	1.45355139412	7.23403862319E-5	0.000562104957786	yes	up	259.09	409.76	172.28	116.63	68.11	98.34	280.376666667	94.36
PGSC0003DMG400006793		DNA topoisomerase 2 [Source:PGSC_GENE;Acc:PGSC0003DMG400006793]	5.965	2.57641959253	9.32332708419E-18	8.63457059627E-16	yes	up	8.25	6.8	6.09	1.48	0.78	0.91	7.04666666667	1.05666666667
PGSC0003DMG400006815		Retinoblastoma binding protein [Source:PGSC_GENE;Acc:PGSC0003DMG400006815]	2.860	1.51610069571	0.000114763783293	0.000833673352557	yes	up	1.43	1.84	1.34	0.38	0.51	0.58	1.53666666667	0.49
PGSC0003DMG400006824		IQ-domain 11 [Source:PGSC_GENE;Acc:PGSC0003DMG400006824]	7.709	2.94660680288	0.000948645063752	0.00515639088006	yes	up	1.42	1.19	1.1	0	0.09	0.35	1.23666666667	0.146666666667
PGSC0003DMG400006835		Gd2b [Source:PGSC_GENE;Acc:PGSC0003DMG400006835]	2.572	1.3631379119	2.54406872321E-6	2.93298285784E-5	yes	up	8.25	4.93	5.71	1.71	3.76	2.47	6.29666666667	2.64666666667
PGSC0003DMG400006845		Subtilase [Source:PGSC_GENE;Acc:PGSC0003DMG400006845]	0.309	-1.69659408934	0.00264115051129	0.0121785036804	yes	down	0.49	0.42	0.31	0.95	0.59	1.82	0.406666666667	1.12
PGSC0003DMG400006855		S-adenosyl-methionine-sterol-C-methyltransferase [Source:PGSC_GENE;Acc:PGSC0003DMG400006855]	0.496	-1.01036730471	0.00135999090088	0.00700021567481	yes	down	52.14	95.03	45.67	103.78	133.48	113.9	64.28	117.053333333
PGSC0003DMG400006856		Conserved gene of unknown function [Source:PGSC_GENE;Acc:PGSC0003DMG400006856]	8.070	3.01265704325	4.13392345432E-11	1.30179687398E-9	yes	up	122.99	34.13	86.79	10.5	5.81	10.87	81.3033333333	9.06
PGSC0003DMG400006866		DNA-damage-inducible protein f [Source:PGSC_GENE;Acc:PGSC0003DMG400006866]	3.170	1.66438097422	1.64054564198E-12	6.56689226835E-11	yes	up	10.72	15.01	12.69	3.98	3.46	3.69	12.8066666667	3.71
PGSC0003DMG400006867		Conserved gene of unknown function [Source:PGSC_GENE;Acc:PGSC0003DMG400006867]	2.658	1.41039714292	0.000208327844332	0.00139989618127	yes	up	25.38	14.18	15.19	10.91	4.89	5.61	18.25	7.13666666667
PGSC0003DMG400006872		Thylakoid lumenal 19 kDa protein, chloroplast [Source:PGSC_GENE;Acc:PGSC0003DMG400006872]	0.402	-1.31359519865	0.000334124824252	0.00210859060575	yes	down	5.7	9.79	6.63	8.05	16.96	15.55	7.37333333333	13.52
PGSC0003DMG400006880		DRT100 [Source:PGSC_GENE;Acc:PGSC0003DMG400006880]	13.371	3.74105144712	7.23999150627E-7	9.60408598438E-6	yes	up	12.47	1.45	8.59	0.6	0.21	0.69	7.50333333333	0.5
PGSC0003DMG400006912		Protein kinase family protein [Source:PGSC_GENE;Acc:PGSC0003DMG400006912]	0.447	-1.16022316932	0.00287921424649	0.0130650007518	yes	down	0.56	0.67	0.72	1.05	1.38	1.5	0.65	1.31
PGSC0003DMG400006914		LOB domain-containing protein [Source:PGSC_GENE;Acc:PGSC0003DMG400006914]	2.018	1.01319404239	0.00156352695076	0.00784984985202	yes	up	11.74	7.69	8.48	3.32	4.73	4.59	9.30333333333	4.21333333333
PGSC0003DMG400006922		F-box family protein [Source:PGSC_GENE;Acc:PGSC0003DMG400006922]	3.607	1.85066664957	3.99462102269E-13	1.78076373761E-11	yes	up	10.88	10.41	10.42	1.79	2.58	3.21	10.57	2.52666666667
PGSC0003DMG400006924		Lipase [Source:PGSC_GENE;Acc:PGSC0003DMG400006924]	2.758	1.46384608055	0.0079706117671	0.0297445202911	yes	up	2.2	4.07	1.26	0.92	0.6	0.58	2.51	0.7
PGSC0003DMG400006928		Homeobox domain, ZF-HD class; ZF-HD homeobox protein Cys/His-rich dimerisation region; Homeodomain [Source:PGSC_GENE;Acc:PGSC0003DMG400006928]	4.932	2.30215365684	0.00266621555932	0.0122712242791	yes	up	3.46	0.85	0.96	0.26	0.34	0.34	1.75666666667	0.313333333333
PGSC0003DMG400006946		Glycosyltransferase UGT90A7 [Source:PGSC_GENE;Acc:PGSC0003DMG400006946]	0.490	-1.0291973248	0.00471472587826	0.0194846352861	yes	down	2.1	2.01	1.9	4.37	3.45	2.1	2.00333333333	3.30666666667
PGSC0003DMG400006949		Glycosyltransferase UGT90A7 [Source:PGSC_GENE;Acc:PGSC0003DMG400006949]	0.091	-3.46277314647	1.79822723358E-11	6.04175463298E-10	yes	down	0.25	0.29	0.7	5.27	5.93	3.19	0.413333333333	4.79666666667
PGSC0003DMG400006952		HEAT repeat family protein [Source:PGSC_GENE;Acc:PGSC0003DMG400006952]	3.777	1.91708539503	1.0526808018E-8	2.04016855316E-7	yes	up	4.09	2.52	4.4	0.85	0.47	0.78	3.67	0.7
PGSC0003DMG400006953		Gene of unknown function [Source:PGSC_GENE;Acc:PGSC0003DMG400006953]	0.163	-2.61774395084	4.40970957248E-10	1.1339640456E-8	yes	down	10.12	21.31	26.46	136.82	101.57	110.62	19.2966666667	116.336666667
PGSC0003DMG400006956		Carbonic anhydrase [Source:PGSC_GENE;Acc:PGSC0003DMG400006956]	0.291	-1.78195308428	0.00854436886402	0.0314622314773	yes	down	1.94	19.88	10.25	29.83	29.12	42.47	10.69	33.8066666667
PGSC0003DMG400006957		Carbonic anhydrase [Source:PGSC_GENE;Acc:PGSC0003DMG400006957]	0.177	-2.49464349359	4.38555375167E-5	0.000362425512214	yes	down	0.75	1.67	0.35	5.66	4.89	3.06	0.923333333333	4.53666666667
PGSC0003DMG400006967		Conserved gene of unknown function [Source:PGSC_GENE;Acc:PGSC0003DMG400006967]	10.636	3.41086193761	1.40858893535E-6	1.73980143206E-5	yes	up	2.56	1.44	1.84	0.39	0.2	0.02	1.94666666667	0.203333333333
PGSC0003DMG400006977		B2 protein [Source:PGSC_GENE;Acc:PGSC0003DMG400006977]	3.320	1.73104859887	8.47374811864E-12	3.04690731062E-10	yes	up	28.52	18.09	25.64	7.33	5.52	6.29	24.0833333333	6.38
PGSC0003DMG400006982		Gene of unknown function [Source:PGSC_GENE;Acc:PGSC0003DMG400006982]	4.851	2.27818438157	6.73021532577E-9	1.35457052323E-7	yes	up	2.87	2.25	2.17	0.6	0.31	0.44	2.43	0.45
PGSC0003DMG400006983		RNase H family protein [Source:PGSC_GENE;Acc:PGSC0003DMG400006983]	0.075	-3.73257821293	0.0004287204481	0.0026122908003	yes	down	0.6	0	0.56	1.58	3.81	2.81	0.386666666667	2.73333333333
PGSC0003DMG400007006		Arsenical pump-driving atpase [Source:PGSC_GENE;Acc:PGSC0003DMG400007006]	0.017	-5.89083035762	9.86762906526E-13	4.12076130249E-11	yes	down	0.06	0.06	0.09	3.43	4.82	3.36	0.07	3.87
PGSC0003DMG400007035		Conserved gene of unknown function [Source:PGSC_GENE;Acc:PGSC0003DMG400007035]	0.445	-1.16786504225	0.000505580541465	0.00301833026396	yes	down	11.16	15.21	14.15	18.55	40.17	24.28	13.5066666667	27.6666666667
PGSC0003DMG400007082		Conserved gene of unknown function [Source:PGSC_GENE;Acc:PGSC0003DMG400007082]	5.418	2.43775108088	6.90392602665E-11	2.09225702462E-9	yes	up	15.92	17.09	16.06	4.56	2.26	1.74	16.3566666667	2.85333333333
PGSC0003DMG400007089		Trehalose-phosphate synthase 1 [Source:PGSC_GENE;Acc:PGSC0003DMG400007089]	2.483	1.31212044679	0.00147032876299	0.00745501238251	yes	up	58.05	30.7	55.85	28.01	10.37	11.67	48.2	16.6833333333
PGSC0003DMG400007090		Receptor protein kinase [Source:PGSC_GENE;Acc:PGSC0003DMG400007090]	3.281	1.71426852451	2.89590931542E-6	3.30821720521E-5	yes	up	16.41	8.85	15.92	3.4	3.38	4.58	13.7266666667	3.78666666667
PGSC0003DMG400007095		BES1/BZR1 homolog protein 4 [Source:PGSC_GENE;Acc:PGSC0003DMG400007095]	3.810	1.92997339648	4.07856794967E-5	0.000340531930808	yes	up	14.22	6.38	8.44	1.97	1.15	3.34	9.68	2.15333333333
PGSC0003DMG400007111		Protein SELF-PRUNING [Source:PGSC_GENE;Acc:PGSC0003DMG400007111]	4.622	2.20843962177	0.000184466241981	0.00126219567646	yes	up	71.17	34.16	52.67	21.21	6.52	3.97	52.6666666667	10.5666666667
PGSC0003DMG400007113		Fatty acyl-CoA reductase 3 [Source:PGSC_GENE;Acc:PGSC0003DMG400007113]	4.022	2.00804743223	0.00119732153242	0.00630511198884	yes	up	4.96	10.1	1.99	0.84	0.96	1.98	5.68333333333	1.26
PGSC0003DMG400007120		Gene of unknown function [Source:PGSC_GENE;Acc:PGSC0003DMG400007120]	35.827	5.16297893823	0.00370356645203	0.0160317541934	yes	up	0.13	0.16	0.89	0	0	0	0.393333333333	0
PGSC0003DMG400007131		Histone H2B [Source:PGSC_GENE;Acc:PGSC0003DMG400007131]	0.371	-1.42881071774	0.00103747732397	0.00556975526783	yes	down	5.5	11.11	9	10.69	29.53	18.56	8.53666666667	19.5933333333
PGSC0003DMG400007150		UPA15 [Source:PGSC_GENE;Acc:PGSC0003DMG400007150]	6.030	2.59216124933	1.52724490514E-8	2.87122042166E-7	yes	up	22.09	8.41	22.7	2.37	2.39	3.68	17.7333333333	2.81333333333
PGSC0003DMG400007169		2,4-dienoyl-CoA reductase [Source:PGSC_GENE;Acc:PGSC0003DMG400007169]	9.486	3.24587485847	0.00872129103762	0.0319543010894	yes	up	1.07	0.47	0.86	0.08	0.17	0	0.8	0.0833333333333
PGSC0003DMG400007171		3'-N-debenzoyl-2'-deoxytaxol N-benzoyltransferase [Source:PGSC_GENE;Acc:PGSC0003DMG400007171]	3.799	1.92565149667	0.00728074490471	0.0276087380871	yes	up	2.05	0.87	0.94	0.23	0.25	0.42	1.28666666667	0.3
PGSC0003DMG400007172		B-type cyclin [Source:PGSC_GENE;Acc:PGSC0003DMG400007172]	5.048	2.33570273412	8.99383515142E-5	0.000675627879768	yes	up	3.15	3.45	1.53	0.65	0.16	0.55	2.71	0.453333333333
PGSC0003DMG400007176		Auxin-induced protein 5NG4 [Source:PGSC_GENE;Acc:PGSC0003DMG400007176]	3.265	1.70716855042	0.00195960428392	0.00947267879773	yes	up	1.72	1.46	2.02	0.24	0.52	0.67	1.73333333333	0.476666666667
PGSC0003DMG400007182		DNA methyltransferase [Source:PGSC_GENE;Acc:PGSC0003DMG400007182]	2.302	1.2029964698	3.48966646678E-6	3.89097568675E-5	yes	up	6.39	5.48	6.25	2.68	2.22	1.91	6.04	2.27
PGSC0003DMG400007190		Carbohydrate transporter [Source:PGSC_GENE;Acc:PGSC0003DMG400007190]	10.076	3.33282140355	0.000765887823921	0.00429355653446	yes	up	28.71	8.23	48.27	4.7	2.83	0.53	28.4033333333	2.68666666667
PGSC0003DMG400007219		NB-ARC domain containing protein [Source:PGSC_GENE;Acc:PGSC0003DMG400007219]	2.939	1.55519857357	0.0110616304662	0.0387149353563	yes	up	2.11	1.71	1.44	0.4	0.79	0.49	1.75333333333	0.56
PGSC0003DMG400007227		Nodulin MtN3 family protein [Source:PGSC_GENE;Acc:PGSC0003DMG400007227]	2.533	1.34108052294	0.00402484973169	0.0171503698754	yes	up	4.38	3.47	3.74	0.63	1.65	1.9	3.86333333333	1.39333333333
PGSC0003DMG400007230		Flavonol synthase/flavanone 3-hydroxylase [Source:PGSC_GENE;Acc:PGSC0003DMG400007230]	0.434	-1.20312553868	0.000423601561845	0.00258738184453	yes	down	5.56	12.51	8.1	16.17	17.18	20.06	8.72333333333	17.8033333333
PGSC0003DMG400007231		Flavonol synthase/flavanone 3-hydroxylase [Source:PGSC_GENE;Acc:PGSC0003DMG400007231]	17.212	4.10532263653	3.50260792961E-6	3.90010886501E-5	yes	up	3.36	4.94	1.59	0.33	0	0.12	3.29666666667	0.15
PGSC0003DMG400007241		Zinc finger protein [Source:PGSC_GENE;Acc:PGSC0003DMG400007241]	6.245	2.64281568271	1.28090060182E-6	1.60659886579E-5	yes	up	44.39	12.63	30.25	5.23	1.62	5.65	29.09	4.16666666667
PGSC0003DMG400007247		Exonuclease 1 [Source:PGSC_GENE;Acc:PGSC0003DMG400007247]	3.633	1.86131376517	0.0069279839057	0.0265998123688	yes	up	0.47	0.5	0.41	0.23	0.05	0.11	0.46	0.13
PGSC0003DMG400007250		Gene of unknown function [Source:PGSC_GENE;Acc:PGSC0003DMG400007250]	0.107	-3.22400100528	0.000457375417122	0.00277007920341	yes	down	0.08	0.15	0.13	0.23	1.7	1.12	0.12	1.01666666667
PGSC0003DMG400007251		Gene of unknown function [Source:PGSC_GENE;Acc:PGSC0003DMG400007251]	0.164	-2.61258608367	7.65877650696E-5	0.000590719031259	yes	down	0.52	0.39	0.76	1.16	5.44	2.6	0.556666666667	3.06666666667
PGSC0003DMG400007263		Cyclopropane fatty acid synthase [Source:PGSC_GENE;Acc:PGSC0003DMG400007263]	0.114	-3.13795886165	6.2071870731E-17	5.12460464344E-15	yes	down	2.13	4.44	1.49	16.93	15.16	17.44	2.68666666667	16.51
PGSC0003DMG400007271		Gene of unknown function [Source:PGSC_GENE;Acc:PGSC0003DMG400007271]	41.896	5.38873218187	5.36162695976E-8	8.98305163125E-7	yes	up	3.32	4.39	4.54	0.28	0	0	4.08333333333	0.0933333333333
PGSC0003DMG400007278		Gene of unknown function [Source:PGSC_GENE;Acc:PGSC0003DMG400007278]	0.130	-2.9425713618	0.00124363511957	0.00649505936281	yes	down	0.81	0	0.96	5.07	5.27	1.48	0.59	3.94
PGSC0003DMG400007291		Kinesin heavy chain [Source:PGSC_GENE;Acc:PGSC0003DMG400007291]	2.405	1.26627900767	4.13112247974E-7	5.79234145232E-6	yes	up	30.62	19.09	20.38	10.46	7.04	8.3	23.3633333333	8.6
PGSC0003DMG400007292		Monovalent cation:proton antiporter [Source:PGSC_GENE;Acc:PGSC0003DMG400007292]	2.415	1.27228373616	0.00887229665607	0.032379947866	yes	up	2.19	2.05	2.02	1.15	0.94	0.31	2.08666666667	0.8
PGSC0003DMG400007307		ATP binding protein [Source:PGSC_GENE;Acc:PGSC0003DMG400007307]	0.107	-3.22623750487	0.000185230481489	0.00126638916492	yes	down	0.02	0.07	0.05	0.46	0.54	0.23	0.0466666666667	0.41
PGSC0003DMG400007325		Transcription factor Myb [Source:PGSC_GENE;Acc:PGSC0003DMG400007325]	2.802	1.48655781992	0.0131929597572	0.0446385348078	yes	up	9.06	3.62	3.27	0.93	1.28	2.84	5.31666666667	1.68333333333
PGSC0003DMG400007330		Mo-molybdopterin cofactor sulfurase [Source:PGSC_GENE;Acc:PGSC0003DMG400007330]	2.652	1.40712128659	4.56449604255E-7	6.35383924991E-6	yes	up	265.66	328.36	327.88	79.24	93.55	142.04	307.3	104.943333333
PGSC0003DMG400007342		Ulp1 protease family, C-terminal catalytic domain containing protein [Source:PGSC_GENE;Acc:PGSC0003DMG400007342]	38.441	5.2645758902	0.00255117794529	0.0118196089478	yes	up	7.62	10.09	3.02	0	0	0	6.91	0
PGSC0003DMG400007360		MYB20 [Source:PGSC_GENE;Acc:PGSC0003DMG400007360]	4.871	2.28421873148	0.000171729166298	0.00118607789659	yes	up	7.83	2.37	3.71	0.68	0.54	1.31	4.63666666667	0.843333333333
PGSC0003DMG400007381		Zinc finger (Ran-binding) family protein [Source:PGSC_GENE;Acc:PGSC0003DMG400007381]	7.922	2.98590833942	3.51785495669E-11	1.11619625415E-9	yes	up	28.47	12.53	20.83	2.68	1.23	3.06	20.61	2.32333333333
PGSC0003DMG400007384		Conserved gene of unknown function [Source:PGSC_GENE;Acc:PGSC0003DMG400007384]	2.816	1.49348627789	1.99704616969E-9	4.48317216162E-8	yes	up	24.33	24.21	28.02	8.94	7.33	9.8	25.52	8.69
PGSC0003DMG400007385		CC-NB-LRR protein [Source:PGSC_GENE;Acc:PGSC0003DMG400007385]	4.652	2.2177799503	0.00297543603138	0.0134191363011	yes	up	3.57	1.25	0.7	0.7	0.24	0.15	1.84	0.363333333333
PGSC0003DMG400007387		MRNA, 1346 bp sequence [Source:PGSC_GENE;Acc:PGSC0003DMG400007387]	0.162	-2.62500042268	1.32788001431E-6	1.65641812123E-5	yes	down	0.81	0.8	0.19	3.62	3.33	3.81	0.6	3.58666666667
PGSC0003DMG400007405		Acyl CoA reductase [Source:PGSC_GENE;Acc:PGSC0003DMG400007405]	13.745	3.78085885039	2.1171207145E-6	2.49462421091E-5	yes	up	1.64	1.28	1.25	0.1	0	0.17	1.39	0.09
PGSC0003DMG400007408		Aldo-keto reductase [Source:PGSC_GENE;Acc:PGSC0003DMG400007408]	0.288	-1.79717236056	8.0842531141E-14	4.00194447057E-12	yes	down	13.88	10.5	18.43	49.15	43.17	34.64	14.27	42.32
PGSC0003DMG400007410		60s acidic ribosomal protein [Source:PGSC_GENE;Acc:PGSC0003DMG400007410]	2.004	1.00283314697	5.24887138303E-7	7.19869803122E-6	yes	up	327.82	264.22	316.29	144.24	113.03	155.82	302.776666667	137.696666667
PGSC0003DMG400007431		Conserved gene of unknown function [Source:PGSC_GENE;Acc:PGSC0003DMG400007431]	4.735	2.24332692822	3.5236985004E-9	7.51383049814E-8	yes	up	3.93	3.98	3.87	0.75	0.92	0.61	3.92666666667	0.76
PGSC0003DMG400007436		SLF-interacting SKP1 [Source:PGSC_GENE;Acc:PGSC0003DMG400007436]	0.456	-1.1341514023	0.000101261257007	0.000749470665988	yes	down	4.9	3.98	4.79	10.24	7.64	9.42	4.55666666667	9.1
PGSC0003DMG400007450		Gene of unknown function [Source:PGSC_GENE;Acc:PGSC0003DMG400007450]	21.934	4.45507708122	0.00448377529125	0.0186809084097	yes	up	0.31	0.36	0.56	0	0.06	0	0.41	0.02
PGSC0003DMG400007464		Gene of unknown function [Source:PGSC_GENE;Acc:PGSC0003DMG400007464]	0.223	-2.16421841628	4.74252749495E-5	0.00038708278071	yes	down	46.49	35.71	119.67	442.39	239.23	165.14	67.29	282.253333333
PGSC0003DMG400007465		White-brown-complex ABC transporter family [Source:PGSC_GENE;Acc:PGSC0003DMG400007465]	2.351	1.23313043639	5.53506152967E-6	5.84921996933E-5	yes	up	49.78	29.83	52.59	21.61	14.8	15.77	44.0666666667	17.3933333333
PGSC0003DMG400007466		Phosphoenolpyruvate carboxylase [Source:PGSC_GENE;Acc:PGSC0003DMG400007466]	3.387	1.7599759495	1.44194024342E-13	6.9064534789E-12	yes	up	56.92	41.4	53.89	16.99	10.43	12.68	50.7366666667	13.3666666667
PGSC0003DMG400007481		Calcium ion binding protein [Source:PGSC_GENE;Acc:PGSC0003DMG400007481]	2.124	1.08669556521	0.00176766868146	0.00870242223762	yes	up	11.55	9.24	10.8	5.83	3.31	4.4	10.53	4.51333333333
PGSC0003DMG400007496		Adenylate kinase isoenzyme 6 [Source:PGSC_GENE;Acc:PGSC0003DMG400007496]	3.076	1.62127587248	2.35064177252E-10	6.41963081683E-9	yes	up	14.24	10.21	23.77	3.91	3.9	4.22	16.0733333333	4.01
PGSC0003DMG400007512		Nitrate excretion transporter 2 [Source:PGSC_GENE;Acc:PGSC0003DMG400007512]	2.260	1.17621575305	0.000368898170801	0.00229970349994	yes	up	8.76	8.57	6.35	3.99	2.66	2.87	7.89333333333	3.17333333333
PGSC0003DMG400007516		Conserved gene of unknown function [Source:PGSC_GENE;Acc:PGSC0003DMG400007516]	2.017	1.01239022635	0.00692552830737	0.0265998123688	yes	up	16.98	14.63	17.93	4.68	6.17	11.26	16.5133333333	7.37
PGSC0003DMG400007517		Leucine-rich repeat receptor-like kinase [Source:PGSC_GENE;Acc:PGSC0003DMG400007517]	2.407	1.26698343848	0.00359188170388	0.015637302169	yes	up	55.08	26.02	53.86	27.55	8.97	15.71	44.9866666667	17.41
PGSC0003DMG400007523		Ocs element-binding factor [Source:PGSC_GENE;Acc:PGSC0003DMG400007523]	0.199	-2.3267067922	6.30241577689E-7	8.46777468782E-6	yes	down	5.56	2.05	4.93	12.78	28.11	16.53	4.18	19.14
PGSC0003DMG400007549		Gene of unknown function [Source:PGSC_GENE;Acc:PGSC0003DMG400007549]	8.055	3.0098268337	6.33836032876E-10	1.57974347102E-8	yes	up	11.54	8.59	13.14	1.97	0.32	1.08	11.09	1.12333333333
PGSC0003DMG400007550		Gene of unknown function [Source:PGSC_GENE;Acc:PGSC0003DMG400007550]	6.279	2.65062098821	1.13600287633E-19	1.36763613348E-17	yes	up	13.23	15.11	17.81	2.75	2.44	1.58	15.3833333333	2.25666666667
PGSC0003DMG400007559		DNA binding protein [Source:PGSC_GENE;Acc:PGSC0003DMG400007559]	0.405	-1.30299515131	0.00443236728091	0.0185313266727	yes	down	1.61	1.27	1.2	1.82	3.71	2.52	1.36	2.68333333333
PGSC0003DMG400007562		SBT2 protein [Source:PGSC_GENE;Acc:PGSC0003DMG400007562]	7.008	2.80900569924	2.51686219967E-24	5.84890810068E-22	yes	up	7.11	5.74	6.91	0.68	0.84	1.01	6.58666666667	0.843333333333
PGSC0003DMG400007563		TA4 protein [Source:PGSC_GENE;Acc:PGSC0003DMG400007563]	0.207	-2.27550456624	3.0667884438E-7	4.42612169998E-6	yes	down	6.38	2.74	6.33	24.62	21.69	23.53	5.15	23.28
PGSC0003DMG400007576		Membrane protein [Source:PGSC_GENE;Acc:PGSC0003DMG400007576]	2.624	1.39169954122	1.18180259979E-5	0.00011438828249	yes	up	11.92	7.14	9.37	3.63	2.1	2.58	9.47666666667	2.77
PGSC0003DMG400007581		Conserved gene of unknown function [Source:PGSC_GENE;Acc:PGSC0003DMG400007581]	2.168	1.11604354064	0.00519924838397	0.0210843005237	yes	up	6.91	6.82	4.68	1.42	2.4	3.75	6.13666666667	2.52333333333
PGSC0003DMG400007597		Cationic amino acid transporter [Source:PGSC_GENE;Acc:PGSC0003DMG400007597]	0.306	-1.70802048523	0.000930283977718	0.00507350440521	yes	down	2.95	4.12	6.08	5.02	21.34	12.78	4.38333333333	13.0466666667
PGSC0003DMG400007608		Blight resistance protein RGA1 [Source:PGSC_GENE;Acc:PGSC0003DMG400007608]	23.962	4.58269859211	0.00260415283346	0.012021156486	yes	up	0.79	1.12	1.09	0	0.12	0	1	0.04
PGSC0003DMG400007614		Alternative oxidase [Source:PGSC_GENE;Acc:PGSC0003DMG400007614]	2.627	1.39361021052	3.10034770107E-9	6.68492496576E-8	yes	up	43.99	45.59	47.18	17.13	10.55	18.23	45.5866666667	15.3033333333
PGSC0003DMG400007621		GAST1 protein [Source:PGSC_GENE;Acc:PGSC0003DMG400007621]	198.340	7.63183506087	2.76028240487E-8	4.93429970067E-7	yes	up	5.96	3.45	10.26	0	0	0	6.55666666667	0
PGSC0003DMG400007622		Chaperonin containing t-complex protein 1, beta subunit, tcpb [Source:PGSC_GENE;Acc:PGSC0003DMG400007622]	30.055	4.90951328015	0.00797974749996	0.0297708460249	yes	up	0.53	0.51	0.18	0	0	0	0.406666666667	0
PGSC0003DMG400007665		Cinnamoyl-CoA reductase [Source:PGSC_GENE;Acc:PGSC0003DMG400007665]	2.386	1.25487214754	0.0026754528749	0.0122967886967	yes	up	75.33	31.78	110.88	26.59	24.92	31.51	72.6633333333	27.6733333333
PGSC0003DMG400007670		Transcription factor [Source:PGSC_GENE;Acc:PGSC0003DMG400007670]	0.497	-1.0082500418	0.000843999279259	0.00466784793099	yes	down	98.37	86.04	144.03	149.24	263.72	188.93	109.48	200.63
PGSC0003DMG400007682		SRF-type transcription factor family protein [Source:PGSC_GENE;Acc:PGSC0003DMG400007682]	0.173	-2.5296638402	2.86995698977E-15	1.81894395276E-13	yes	down	2.61	3.3	3.31	20.35	16.5	11.79	3.07333333333	16.2133333333
PGSC0003DMG400007683		Sulfate/bicarbonate/oxalate exchanger and transporter sat-1 [Source:PGSC_GENE;Acc:PGSC0003DMG400007683]	154.590	7.27230699139	2.34039094819E-7	3.473632881E-6	yes	up	1.24	0.39	1.05	0	0	0	0.893333333333	0
PGSC0003DMG400007689		Dopamine beta-monooxygenase [Source:PGSC_GENE;Acc:PGSC0003DMG400007689]	6.724	2.74929468695	2.67854791621E-9	5.86616017462E-8	yes	up	27.8	8.59	12.06	1.62	2.24	2.51	16.15	2.12333333333
PGSC0003DMG400007690		RING-H2 finger protein ATL3K [Source:PGSC_GENE;Acc:PGSC0003DMG400007690]	12.232	3.61258645124	0.00156762207039	0.00786105233337	yes	up	2.31	2.28	1.72	0	0.35	0.13	2.10333333333	0.16
PGSC0003DMG400007691		Gene of unknown function [Source:PGSC_GENE;Acc:PGSC0003DMG400007691]	0.027	-5.18961523509	0.00865719805512	0.031797798412	yes	down	0	0	0	0.08	0.62	0.39	0	0.363333333333
PGSC0003DMG400007701		Lactose permease [Source:PGSC_GENE;Acc:PGSC0003DMG400007701]	21.791	4.44563798911	7.85606531529E-13	3.33060012303E-11	yes	up	15.59	5.37	39.1	0.79	0.94	0.79	20.02	0.84
PGSC0003DMG400007702		Gene of unknown function [Source:PGSC_GENE;Acc:PGSC0003DMG400007702]	58.837	5.8786465846	0.000130464405912	0.000932610555276	yes	up	1.01	1.37	1.83	0	0	0	1.40333333333	0
PGSC0003DMG400007706		Cytochrome b5 [Source:PGSC_GENE;Acc:PGSC0003DMG400007706]	2.879	1.52535294584	5.52952111931E-7	7.54648836609E-6	yes	up	39.47	41.18	47.02	12.5	9.42	17.58	42.5566666667	13.1666666667
PGSC0003DMG400007725		Conserved gene of unknown function [Source:PGSC_GENE;Acc:PGSC0003DMG400007725]	253.763	7.98733624593	7.79913640993E-10	1.90968512797E-8	yes	up	3.84	2.82	1.73	0	0	0	2.79666666667	0
PGSC0003DMG400007729		Isoform 2 of F-box protein [Source:PGSC_GENE;Acc:PGSC0003DMG400007729]	2.517	1.33158918827	0.00397362461297	0.0169811051483	yes	up	4.87	6.81	2.83	2.38	1.86	0.99	4.83666666667	1.74333333333
PGSC0003DMG400007734		Conserved gene of unknown function [Source:PGSC_GENE;Acc:PGSC0003DMG400007734]	2.703	1.43468830855	2.05525517813E-6	2.43085742039E-5	yes	up	2.72	3.18	2.79	1.2	0.84	0.67	2.89666666667	0.903333333333
PGSC0003DMG400007741		Conserved gene of unknown function [Source:PGSC_GENE;Acc:PGSC0003DMG400007741]	5.460	2.44886728843	1.78924108232E-12	7.11669931601E-11	yes	up	49.44	75.81	68.39	17.15	8.63	7.73	64.5466666667	11.17
PGSC0003DMG400007743		Tir-nbs-lrr resistance protein [Source:PGSC_GENE;Acc:PGSC0003DMG400007743]	2.804	1.48768084601	4.55748188996E-6	4.93033105493E-5	yes	up	20.15	37.68	28.03	12.94	7.84	7.32	28.62	9.36666666667
PGSC0003DMG400007751		Conserved gene of unknown function [Source:PGSC_GENE;Acc:PGSC0003DMG400007751]	42.907	5.4231487632	0.000111711577326	0.000814803012999	yes	up	4.59	6.79	6.79	0	0	0.32	6.05666666667	0.106666666667
PGSC0003DMG400007760		Bet v I allergen family protein [Source:PGSC_GENE;Acc:PGSC0003DMG400007760]	2.021	1.01488638103	3.39074692063E-5	0.000289952184715	yes	up	743.37	417.53	644.04	258.47	257.91	290.2	601.646666667	268.86
PGSC0003DMG400007782		Alpha-1,4 glucan phosphorylase L-1 isozyme, chloroplastic/amyloplastic [Source:PGSC_GENE;Acc:PGSC0003DMG400007782]	3.600	1.84791317177	3.48645382516E-10	9.16261969674E-9	yes	up	217.66	127.5	251.12	51.03	41.09	60.24	198.76	50.7866666667
PGSC0003DMG400007786		2,4-D inducible glutathione S-transferase [Source:PGSC_GENE;Acc:PGSC0003DMG400007786]	0.255	-1.97054373781	7.34091974437E-10	1.80784435295E-8	yes	down	9.36	13.8	12.85	44.04	69.75	31.3	12.0033333333	48.3633333333
PGSC0003DMG400007800		Anthocyanin acyltransferase [Source:PGSC_GENE;Acc:PGSC0003DMG400007800]	10.950	3.45281350601	2.9401554615E-5	0.000254718749647	yes	up	6.76	5.62	4.36	0	0.89	0.93	5.58	0.606666666667
PGSC0003DMG400007801		Anthocyanin acyltransferase [Source:PGSC_GENE;Acc:PGSC0003DMG400007801]	10.165	3.34557924214	0.00533261008506	0.0215249256056	yes	up	0.7	0.7	0.4	0	0.06	0.09	0.6	0.05
PGSC0003DMG400007803		Allyl alcohol dehydrogenase [Source:PGSC_GENE;Acc:PGSC0003DMG400007803]	0.042	-4.57998795187	1.79310801774E-5	0.000164908116633	yes	down	0	0.62	0	2.21	6.37	4.56	0.206666666667	4.38
PGSC0003DMG400007804		Conserved gene of unknown function [Source:PGSC_GENE;Acc:PGSC0003DMG400007804]	0.407	-1.29635860903	0.00540461648604	0.0217519346643	yes	down	1.64	4.4	5.21	7.67	10.05	7.76	3.75	8.49333333333
PGSC0003DMG400007805		Triacylglycerol lipase [Source:PGSC_GENE;Acc:PGSC0003DMG400007805]	0.286	-1.80560121615	0.00264491686337	0.0121913908975	yes	down	0.51	1.59	0.77	4.05	5.57	1.68	0.956666666667	3.76666666667
PGSC0003DMG400007832		Conserved gene of unknown function [Source:PGSC_GENE;Acc:PGSC0003DMG400007832]	0.477	-1.06908789795	1.81078377867E-8	3.36395642318E-7	yes	down	5.25	4.87	5.1	8.66	9.94	10.69	5.07333333333	9.76333333333
PGSC0003DMG400007835		Conserved gene of unknown function [Source:PGSC_GENE;Acc:PGSC0003DMG400007835]	0.242	-2.04686827895	7.28592137375E-21	1.06936874058E-18	yes	down	17.17	14.19	21.77	64.85	70.14	65.23	17.71	66.74
PGSC0003DMG400007844		Glutathione S-transferase [Source:PGSC_GENE;Acc:PGSC0003DMG400007844]	6.333	2.66288059927	2.55198608672E-13	1.17522471201E-11	yes	up	130.87	65.87	162.32	21.73	16.32	13.78	119.686666667	17.2766666667
PGSC0003DMG400007848		Phospholipase D [Source:PGSC_GENE;Acc:PGSC0003DMG400007848]	2.178	1.12311546774	0.0017824009954	0.00876120254261	yes	up	4.96	3.16	2.29	1.37	1.58	1.36	3.47	1.43666666667
PGSC0003DMG400007856		F-box family protein [Source:PGSC_GENE;Acc:PGSC0003DMG400007856]	0.446	-1.16497788184	0.000181787898768	0.00124726973299	yes	down	4.66	6.81	7.54	9.08	15.69	13.93	6.33666666667	12.9
PGSC0003DMG400007863		Caffeic acid 3-O-methyltransferase [Source:PGSC_GENE;Acc:PGSC0003DMG400007863]	41.483	5.3744521315	0.00152139533455	0.00767825861782	yes	up	1.55	1.02	0.52	0	0	0	1.03	0
PGSC0003DMG400007870		NBS-LRR protein [Source:PGSC_GENE;Acc:PGSC0003DMG400007870]	0.324	-1.62693535305	1.4914012025E-5	0.00013992967245	yes	down	11.56	13.58	13.58	17.43	41.44	44.29	12.9066666667	34.3866666667
PGSC0003DMG400007873		E3 ubiquitin-protein ligase RMA1H1 [Source:PGSC_GENE;Acc:PGSC0003DMG400007873]	0.101	-3.30950329056	1.52798925826E-12	6.14574910319E-11	yes	down	0.65	0.76	0.43	4.29	7.84	4.44	0.613333333333	5.52333333333
PGSC0003DMG400007879		Protein WAX2 [Source:PGSC_GENE;Acc:PGSC0003DMG400007879]	10.507	3.39333354871	0.00111588084573	0.00592853036963	yes	up	0.44	1.93	0.5	0.2	0	0.11	0.956666666667	0.103333333333
PGSC0003DMG400007880		Senescence-associated protein [Source:PGSC_GENE;Acc:PGSC0003DMG400007880]	0.320	-1.6445391293	1.09513600968E-7	1.73083901581E-6	yes	down	4.38	15.08	4.7	24.11	22.41	21.23	8.05333333333	22.5833333333
PGSC0003DMG400007893		Temperature-induced lipocalin [Source:PGSC_GENE;Acc:PGSC0003DMG400007893]	4.677	2.22563894528	0.000217692852166	0.00145464728532	yes	up	4.92	9.16	3.94	0.37	1.22	1.79	6.00666666667	1.12666666667
PGSC0003DMG400007894		Conserved gene of unknown function [Source:PGSC_GENE;Acc:PGSC0003DMG400007894]	0.091	-3.45460698541	0.00605108876139	0.0238353348038	yes	down	0.17	0.08	0	0.42	1.19	0.83	0.0833333333333	0.813333333333
PGSC0003DMG400007908		UDP-glucosyltransferase [Source:PGSC_GENE;Acc:PGSC0003DMG400007908]	2.103	1.07239324423	0.00608557958151	0.0239435454361	yes	up	1.9	8.82	1.71	0.67	1.01	10.13	4.14333333333	3.93666666667
PGSC0003DMG400007928		Rnf5 [Source:PGSC_GENE;Acc:PGSC0003DMG400007928]	0.130	-2.93830800647	3.45996001041E-9	7.40307556191E-8	yes	down	2.84	2.03	2.17	6.82	22.55	19.83	2.34666666667	16.4
PGSC0003DMG400007948		ATP binding protein [Source:PGSC_GENE;Acc:PGSC0003DMG400007948]	35.842	5.16358691576	0.00236711073188	0.0110963289408	yes	up	0.24	0.16	0.15	0	0	0	0.183333333333	0
PGSC0003DMG400007962		HSF domain class transcription factor [Source:PGSC_GENE;Acc:PGSC0003DMG400007962]	5.608	2.48756428302	4.39930182611E-7	6.14091642001E-6	yes	up	15.52	5.69	13.83	1.65	1.15	2.78	11.68	1.86
PGSC0003DMG400007964		DNA binding protein [Source:PGSC_GENE;Acc:PGSC0003DMG400007964]	54.065	5.75663021624	0.000687779553025	0.00392048403857	yes	up	0.21	0.95	1.19	0	0	0	0.783333333333	0
PGSC0003DMG400007969		Glutamate-gated kainate-type ion channel receptor subunit GluR5 [Source:PGSC_GENE;Acc:PGSC0003DMG400007969]	3.179	1.66867163103	9.9613293545E-6	9.81198760358E-5	yes	up	2.03	2.11	2.07	0.29	0.67	0.43	2.07	0.463333333333
PGSC0003DMG400007972		ABA 8'-hydroxylase CYP707A2 [Source:PGSC_GENE;Acc:PGSC0003DMG400007972]	0.185	-2.43311750649	0.000567005527808	0.00333193742377	yes	down	0.28	0.14	0.45	0.66	2.46	1.23	0.29	1.45
PGSC0003DMG400007974		Alpha-amylase [Source:PGSC_GENE;Acc:PGSC0003DMG400007974]	0.389	-1.3615093275	3.48102877154E-6	3.88665691895E-5	yes	down	12.39	18.83	11.89	35.77	35.15	25.06	14.37	31.9933333333
PGSC0003DMG400007977		UDP-glucosyltransferase [Source:PGSC_GENE;Acc:PGSC0003DMG400007977]	4.265	2.09264064703	2.17383162698E-12	8.46050885374E-11	yes	up	12.56	11.39	9.45	1.82	3.26	2.05	11.1333333333	2.37666666667
PGSC0003DMG400007980		UDP-glucosyltransferase [Source:PGSC_GENE;Acc:PGSC0003DMG400007980]	8.212	3.0377967355	9.32832548713E-5	0.000697623102133	yes	up	1.96	1.98	3.58	0.35	0	0.36	2.50666666667	0.236666666667
PGSC0003DMG400007982		UDP-glucosyltransferase [Source:PGSC_GENE;Acc:PGSC0003DMG400007982]	3.546	1.82608530102	0.000532947000621	0.00316215220369	yes	up	3.91	4.14	2.56	1.38	1.13	0.65	3.53666666667	1.05333333333
PGSC0003DMG400007992		Conserved gene of unknown function [Source:PGSC_GENE;Acc:PGSC0003DMG400007992]	2.815	1.49302999155	5.2651096212E-11	1.63950026393E-9	yes	up	21.61	14.91	20.83	5.17	6.59	5.6	19.1166666667	5.78666666667
PGSC0003DMG400008006		Kinesin heavy chain [Source:PGSC_GENE;Acc:PGSC0003DMG400008006]	2.306	1.20509989178	1.16194098173E-6	1.46913827503E-5	yes	up	73.81	39.9	51.92	23.42	16.05	18.02	55.21	19.1633333333
PGSC0003DMG400008016		Glycogenin [Source:PGSC_GENE;Acc:PGSC0003DMG400008016]	3.058	1.61273938214	0.000755223315032	0.00424062615688	yes	up	13.57	6.41	6.31	1.36	2.53	3.87	8.76333333333	2.58666666667
PGSC0003DMG400008022		DNA binding protein [Source:PGSC_GENE;Acc:PGSC0003DMG400008022]	3.132	1.64723148457	0.0041527077143	0.0175965993945	yes	up	3.75	5.24	2.19	1.61	0.48	1.09	3.72666666667	1.06
PGSC0003DMG400008035		Gene of unknown function [Source:PGSC_GENE;Acc:PGSC0003DMG400008035]	2.217	1.14891766303	0.0126533228791	0.0432072241658	yes	up	8.05	10.81	6.47	5.55	3.46	1.47	8.44333333333	3.49333333333
PGSC0003DMG400008036		Serine-threonine protein kinase, plant-type [Source:PGSC_GENE;Acc:PGSC0003DMG400008036]	3.165	1.66222060167	8.40112288955E-6	8.46248563507E-5	yes	up	9.74	5.52	6.02	2.72	1.87	1.53	7.09333333333	2.04
PGSC0003DMG400008057		Bel1 homeotic protein [Source:PGSC_GENE;Acc:PGSC0003DMG400008057]	3.032	1.60023147703	0.00130108465649	0.0067384693992	yes	up	4.86	1.33	2.43	0.87	0.92	0.89	2.87333333333	0.893333333333
PGSC0003DMG400008061		Structural constituent of cell wall [Source:PGSC_GENE;Acc:PGSC0003DMG400008061]	8.778	3.13392337934	0.00519689772601	0.0210781737439	yes	up	0.4	6.34	0.74	0.57	0.1	0.11	2.49333333333	0.26
PGSC0003DMG400008063		Fasciclin-like AGP 13 [Source:PGSC_GENE;Acc:PGSC0003DMG400008063]	10.298	3.36429993005	1.56249032139E-14	8.79268656645E-13	yes	up	166.64	57.94	77.94	7.92	6.32	15.85	100.84	10.03
PGSC0003DMG400008078		Major intrinsic protein 2 [Source:PGSC_GENE;Acc:PGSC0003DMG400008078]	0.366	-1.45200477373	2.92503249079E-10	7.85155397334E-9	yes	down	345.54	461.45	366.89	761.79	1097.74	1049.97	391.293333333	969.833333333
PGSC0003DMG400008085		UDP-glucuronic acid/UDP-N-acetylgalactosamine transporter [Source:PGSC_GENE;Acc:PGSC0003DMG400008085]	2.254	1.17267144926	0.00430775740826	0.0181281179464	yes	up	106.19	48.71	49.13	19.43	24.23	38	68.01	27.22
PGSC0003DMG400008087		Glycosyl transferase family 2 protein [Source:PGSC_GENE;Acc:PGSC0003DMG400008087]	5.813	2.53915950031	9.68775871876E-7	1.24945204688E-5	yes	up	5.38	3.09	1.4	0.4	0.61	0.51	3.29	0.506666666667
PGSC0003DMG400008088		Carboxy-lyase [Source:PGSC_GENE;Acc:PGSC0003DMG400008088]	0.390	-1.35957914302	9.98613261991E-5	0.000740857098713	yes	down	16	19.18	18.72	39.11	60.97	23.3	17.9666666667	41.1266666667
PGSC0003DMG400008090		Kinase [Source:PGSC_GENE;Acc:PGSC0003DMG400008090]	7.545	2.91559868989	1.57853718319E-11	5.34657573869E-10	yes	up	18.19	6.69	12.15	1.09	1.76	1.99	12.3433333333	1.61333333333
PGSC0003DMG400008105		Zinc finger family protein [Source:PGSC_GENE;Acc:PGSC0003DMG400008105]	2.421	1.27583443021	3.53967449834E-5	0.000301164868792	yes	up	115.31	81.59	142.52	59.1	38.32	31.22	113.14	42.88
PGSC0003DMG400008109		Beta-galactosidase [Source:PGSC_GENE;Acc:PGSC0003DMG400008109]	3.642	1.86459063928	4.18437637814E-5	0.000348323311239	yes	up	5.94	5.41	4.38	0.57	1.4	2.14	5.24333333333	1.37
PGSC0003DMG400008113	IVD	Isovaleryl-CoA dehydrogenase, mitochondrial [Source:UniProtKB/Swiss-Prot;Acc:Q9FS87]	0.244	-2.03213320657	9.70698883372E-7	1.25128919234E-5	yes	down	40.76	77.08	42.36	105.55	298.84	196.21	53.4	200.2
PGSC0003DMG400008141		Calcium ATPase [Source:PGSC_GENE;Acc:PGSC0003DMG400008141]	2.959	1.56496463477	1.45381632336E-6	1.7894988761E-5	yes	up	7.59	5.77	6.05	2.78	1.17	1.98	6.47	1.97666666667
PGSC0003DMG400008144		Mitochondrial carrier protein [Source:PGSC_GENE;Acc:PGSC0003DMG400008144]	2.484	1.31243525705	6.88053819828E-5	0.000537633087486	yes	up	11.41	9.4	7.22	2.54	4.02	3.74	9.34333333333	3.43333333333
PGSC0003DMG400008157		Conserved gene of unknown function [Source:PGSC_GENE;Acc:PGSC0003DMG400008157]	4.378	2.13022174319	2.55520041314E-5	0.000225731854872	yes	up	2.28	2.09	2.15	0.35	0.25	0.72	2.17333333333	0.44
PGSC0003DMG400008174		Sdl1 [Source:PGSC_GENE;Acc:PGSC0003DMG400008174]	0.129	-2.95242329852	1.28788464055E-13	6.22800167794E-12	yes	down	0.77	0.56	0.71	5.11	4.26	5.03	0.68	4.8
PGSC0003DMG400008184		Squalene synthase [Source:PGSC_GENE;Acc:PGSC0003DMG400008184]	35.775	5.16087977301	0.00324320835055	0.0144067333066	yes	up	0.68	0.22	0.31	0	0	0	0.403333333333	0
PGSC0003DMG400008187		Class II small heat shock protein Le-HSP17.6 [Source:PGSC_GENE;Acc:PGSC0003DMG400008187]	0.055	-4.18288529389	5.41539107751E-15	3.31501183569E-13	yes	down	46.31	12.02	56.86	1008.37	483.4	421.79	38.3966666667	637.853333333
PGSC0003DMG400008188		WRKY transcription factor [Source:PGSC_GENE;Acc:PGSC0003DMG400008188]	0.232	-2.10937970579	0.00012961989747	0.000927366073748	yes	down	0.96	6.28	7.77	11.46	39.19	29.04	5.00333333333	26.5633333333
PGSC0003DMG400008189		Gene of unknown function [Source:PGSC_GENE;Acc:PGSC0003DMG400008189]	0.178	-2.4921705702	0.00144609081226	0.00735589525865	yes	down	0.14	0.28	0.23	1.39	0.75	1.19	0.216666666667	1.11
PGSC0003DMG400008212		Abscisic insensitive 1B [Source:PGSC_GENE;Acc:PGSC0003DMG400008212]	137.336	7.10156211547	5.29387413218E-15	3.24854897236E-13	yes	up	3.73	2.41	3.85	0.04	0.02	0	3.33	0.02
PGSC0003DMG400008215		Gene of unknown function [Source:PGSC_GENE;Acc:PGSC0003DMG400008215]	0.003	-8.1590103363	3.36972900383E-11	1.07736889858E-9	yes	down	0	0	0.13	10.41	11.01	14.35	0.0433333333333	11.9233333333
PGSC0003DMG400008218		Carboxy-lyase [Source:PGSC_GENE;Acc:PGSC0003DMG400008218]	4.635	2.21241757994	6.4083732158E-16	4.56924292529E-14	yes	up	13.82	10.98	13.58	3.05	2.02	2.82	12.7933333333	2.63
PGSC0003DMG400008223		Heat shock factor protein HSF30 [Source:PGSC_GENE;Acc:PGSC0003DMG400008223]	0.355	-1.49392281648	3.56765248229E-12	1.34043326348E-10	yes	down	13.76	13.32	12.35	27.32	41.59	35.22	13.1433333333	34.71
PGSC0003DMG400008227		Transposon MuDR mudrA [Source:PGSC_GENE;Acc:PGSC0003DMG400008227]	93.799	6.55150811453	1.34412315799E-5	0.000127831765893	yes	up	6.44	1.78	5.57	0	0	0	4.59666666667	0
PGSC0003DMG400008245		Ulp1 protease family, C-terminal catalytic domain containing protein [Source:PGSC_GENE;Acc:PGSC0003DMG400008245]	10.597	3.40552207262	0.00949714975284	0.0341881044889	yes	up	0.54	0.92	0.76	0.2	0	0	0.74	0.0666666666667
PGSC0003DMG400008261		Conserved gene of unknown function [Source:PGSC_GENE;Acc:PGSC0003DMG400008261]	401.792	8.65030429594	7.80607880765E-12	2.83117002767E-10	yes	up	4.22	3.98	2.37	0	0	0	3.52333333333	0
PGSC0003DMG400008267		CYP72A54 [Source:PGSC_GENE;Acc:PGSC0003DMG400008267]	0.362	-1.46562986754	0.000962612736972	0.00521180713578	yes	down	7.55	14.64	5	15.55	32.02	19.77	9.06333333333	22.4466666667
PGSC0003DMG400008268		Ternary complex factor MIP1 [Source:PGSC_GENE;Acc:PGSC0003DMG400008268]	3.536	1.82196575496	3.51604362721E-11	1.11619625415E-9	yes	up	35.94	26.51	34.7	8.49	5.92	10.25	32.3833333333	8.22
PGSC0003DMG400008269		Tic62 protein [Source:PGSC_GENE;Acc:PGSC0003DMG400008269]	0.095	-3.4020046512	8.88409772494E-17	7.08718909704E-15	yes	down	0.33	1.32	0.74	7.73	7.03	7.71	0.796666666667	7.49
PGSC0003DMG400008271		Multidrug resistance pump [Source:PGSC_GENE;Acc:PGSC0003DMG400008271]	2.068	1.04853742492	1.47118761577E-6	1.80822070424E-5	yes	up	10.78	12.45	11.18	5.31	4.22	5.6	11.47	5.04333333333
PGSC0003DMG400008278		Gene of unknown function [Source:PGSC_GENE;Acc:PGSC0003DMG400008278]	26.382	4.72145837732	0.0109452359394	0.0383932259408	yes	up	0.27	0.27	0.15	0	0	0	0.23	0
PGSC0003DMG400008346		Pentatricopeptide repeat-containing protein [Source:PGSC_GENE;Acc:PGSC0003DMG400008346]	2.754	1.46132486867	0.0104043237663	0.036846254127	yes	up	1.64	1.88	2.55	1.01	0.29	0.7	2.02333333333	0.666666666667
PGSC0003DMG400008347		Pentatricopeptide repeat-containing protein [Source:PGSC_GENE;Acc:PGSC0003DMG400008347]	0.228	-2.13328040662	0.00481036976908	0.0198048983702	yes	down	0.53	0.39	0.53	0.47	2.67	2.31	0.483333333333	1.81666666667
PGSC0003DMG400008353		Conserved gene of unknown function [Source:PGSC_GENE;Acc:PGSC0003DMG400008353]	2.168	1.11615624396	0.00700935685875	0.0268376565127	yes	up	263.64	133.79	297.77	156.07	75.86	65.1	231.733333333	99.01
PGSC0003DMG400008362		F-box family protein [Source:PGSC_GENE;Acc:PGSC0003DMG400008362]	2.443	1.2886736075	0.000122631888584	0.000883921636901	yes	up	6.18	3.87	5.69	1.48	2.46	1.88	5.24666666667	1.94
PGSC0003DMG400008372		VQ motif family protein [Source:PGSC_GENE;Acc:PGSC0003DMG400008372]	0.241	-2.05211325587	4.43682227753E-6	4.81224570102E-5	yes	down	2.44	5.96	1.96	8.47	15.02	12.4	3.45333333333	11.9633333333
PGSC0003DMG400008375		Pentatricopeptide repeat-containing protein, mitochondrial [Source:PGSC_GENE;Acc:PGSC0003DMG400008375]	3.979	1.99232606695	5.66811161557E-8	9.45866125848E-7	yes	up	4.08	2.4	3.3	0.79	0.62	0.8	3.26	0.736666666667
PGSC0003DMG400008389		Short chain alcohol dehydrogenase [Source:PGSC_GENE;Acc:PGSC0003DMG400008389]	0.487	-1.0383873289	0.0017973272813	0.00882247606222	yes	down	37.37	74.19	39.59	80.17	119.5	83.44	50.3833333333	94.37
PGSC0003DMG400008391		DNA-binding protein 4 [Source:PGSC_GENE;Acc:PGSC0003DMG400008391]	0.150	-2.73288102807	1.62284864086E-9	3.71287649847E-8	yes	down	2.36	4.37	2.61	9.8	24.47	23.7	3.11333333333	19.3233333333
PGSC0003DMG400008393		Cc-nbs-lrr resistance protein [Source:PGSC_GENE;Acc:PGSC0003DMG400008393]	4.079	2.02815389019	5.20076088494E-28	1.71748285119E-25	yes	up	7.07	7.74	7.68	1.69	1.53	1.81	7.49666666667	1.67666666667
PGSC0003DMG400008413		Endo-1,4-beta-D-glucanase [Source:PGSC_GENE;Acc:PGSC0003DMG400008413]	2.975	1.57289907385	1.79424178565E-7	2.72920486887E-6	yes	up	48.43	26.35	32.86	13.78	8.25	11.95	35.88	11.3266666667
PGSC0003DMG400008423		Pentatricopeptide repeat-containing protein [Source:PGSC_GENE;Acc:PGSC0003DMG400008423]	0.329	-1.60352827333	0.00631146777583	0.0246852451672	yes	down	0.36	0.54	0.23	1.14	1.19	0.86	0.376666666667	1.06333333333
PGSC0003DMG400008433		Gene of unknown function [Source:PGSC_GENE;Acc:PGSC0003DMG400008433]	362.322	8.50113057186	1.00296974547E-11	3.55042802142E-10	yes	up	5.26	3.85	4.83	0	0	0	4.64666666667	0
PGSC0003DMG400008438		Metal ion binding protein [Source:PGSC_GENE;Acc:PGSC0003DMG400008438]	0.475	-1.07471657993	0.00438299313616	0.0183646680687	yes	down	27.7	25.1	10.06	41.75	47.13	31.05	20.9533333333	39.9766666667
PGSC0003DMG400008444		Induced stolon tip protein [Source:PGSC_GENE;Acc:PGSC0003DMG400008444]	2.551	1.35118363869	0.00240172868094	0.0112337134298	yes	up	76.17	91.71	49.85	15.66	50.92	24.56	72.5766666667	30.38
PGSC0003DMG400008453		Conserved gene of unknown function [Source:PGSC_GENE;Acc:PGSC0003DMG400008453]	0.395	-1.33926431737	0.00480415790772	0.0197825685263	yes	down	1.68	1.05	1.92	2.51	4.41	3.84	1.55	3.58666666667
PGSC0003DMG400008480		CBS domain-containing protein [Source:PGSC_GENE;Acc:PGSC0003DMG400008480]	24.450	4.61177629223	0.0143715813659	0.0478696680983	yes	up	0.38	0.56	0.38	0	0	0	0.44	0
PGSC0003DMG400008484		Tellurite resistance protein tehA [Source:PGSC_GENE;Acc:PGSC0003DMG400008484]	0.251	-1.99238605287	0.00292052208258	0.0132142172758	yes	down	1.55	1.24	0.75	4.68	0.91	6.88	1.18	4.15666666667
PGSC0003DMG400008485		Major latex [Source:PGSC_GENE;Acc:PGSC0003DMG400008485]	5.889	2.55802246723	3.20872052852E-6	3.6178107738E-5	yes	up	91.76	42.19	75.61	3.74	9	19.29	69.8533333333	10.6766666667
PGSC0003DMG400008488		Chloroplast pigment-binding protein CP29 [Source:PGSC_GENE;Acc:PGSC0003DMG400008488]	4.056	2.02023166425	0.00310869093842	0.0139143881592	yes	up	3.05	1.38	2.59	0.32	0.35	0.86	2.34	0.51
PGSC0003DMG400008491		ATP binding protein [Source:PGSC_GENE;Acc:PGSC0003DMG400008491]	2.321	1.21467493004	0.00429218971494	0.0180792192341	yes	up	5.89	4	2.84	1.4	1.21	2.32	4.24333333333	1.64333333333
PGSC0003DMG400008493		Receptor ser thr protein kinase [Source:PGSC_GENE;Acc:PGSC0003DMG400008493]	0.423	-1.24137585546	5.00139828858E-7	6.8894124175E-6	yes	down	1.74	2.21	1.69	4.25	3.49	3.83	1.88	3.85666666667
PGSC0003DMG400008512		Dopamine beta-monooxygenase [Source:PGSC_GENE;Acc:PGSC0003DMG400008512]	5.234	2.38801793126	0.000295792679716	0.00190158931238	yes	up	2.42	1.9	1.73	0.11	0.29	0.62	2.01666666667	0.34
PGSC0003DMG400008533		Carbonyl reductase [Source:PGSC_GENE;Acc:PGSC0003DMG400008533]	72.614	6.18217479235	0.000487047374495	0.00292298302369	yes	up	0.49	1.67	1.48	0	0	0	1.21333333333	0
PGSC0003DMG400008545		Cryptochrome 1b [Source:PGSC_GENE;Acc:PGSC0003DMG400008545]	2.174	1.12038333731	0.000150840784679	0.00106223401063	yes	up	5.96	9.9	9.16	2.6	4.12	3.67	8.34	3.46333333333
PGSC0003DMG400008562		Glyoxalase II [Source:PGSC_GENE;Acc:PGSC0003DMG400008562]	0.459	-1.12213526321	3.78441970704E-6	4.18051786124E-5	yes	down	6.74	5.09	5	10.31	11.58	11.48	5.61	11.1233333333
PGSC0003DMG400008563		60S ribosomal protein L18a, plant [Source:PGSC_GENE;Acc:PGSC0003DMG400008563]	0.349	-1.51997965066	1.43995657046E-10	4.09286863028E-9	yes	down	55.33	73.99	52.26	129.74	151.52	186	60.5266666667	155.753333333
PGSC0003DMG400008564		Chlorophyll a-b binding protein 13, chloroplastic [Source:PGSC_GENE;Acc:PGSC0003DMG400008564]	0.416	-1.26512279078	5.220459217E-5	0.000420349969292	yes	down	10.82	13.24	10.84	19.96	36.53	19.85	11.6333333333	25.4466666667
PGSC0003DMG400008573		Conserved gene of unknown function [Source:PGSC_GENE;Acc:PGSC0003DMG400008573]	0.409	-1.28874814926	3.52450270193E-7	5.01178293559E-6	yes	down	20.63	13.73	22.12	45.34	38.7	35.08	18.8266666667	39.7066666667
PGSC0003DMG400008591		O-methyltransferase [Source:PGSC_GENE;Acc:PGSC0003DMG400008591]	8.423	3.07428127757	2.95524710457E-5	0.00025576135114	yes	up	3.35	2.02	1.98	0.52	0.07	0.35	2.45	0.313333333333
PGSC0003DMG400008598		Conserved gene of unknown function [Source:PGSC_GENE;Acc:PGSC0003DMG400008598]	6.925	2.79180515025	1.54435687641E-11	5.2520689545E-10	yes	up	15.09	7.41	11.83	0.97	1.8	1.7	11.4433333333	1.49
PGSC0003DMG400008609		Meprin and TRAF homology domain-containing protein / MATH domain-containing protein [Source:PGSC_GENE;Acc:PGSC0003DMG400008609]	4.252	2.08799879055	1.20637986849E-5	0.000116273893777	yes	up	16.55	11.33	7.11	0.9	3.35	2.73	11.6633333333	2.32666666667
PGSC0003DMG400008629		Conserved gene of unknown function [Source:PGSC_GENE;Acc:PGSC0003DMG400008629]	3.174	1.66633267172	2.42404667022E-5	0.00021535831267	yes	up	21.92	11.45	18.78	7.38	3.79	3.75	17.3833333333	4.97333333333
PGSC0003DMG400008632		Chalcone synthase J [Source:PGSC_GENE;Acc:PGSC0003DMG400008632]	50.935	5.67059072939	0.000317599837856	0.00201545404058	yes	up	0.52	0.36	0.63	0	0	0	0.503333333333	0
PGSC0003DMG400008643		Conserved gene of unknown function [Source:PGSC_GENE;Acc:PGSC0003DMG400008643]	4.764	2.25207250633	0.000100474615292	0.000744746572531	yes	up	2.28	0.78	1.7	0.24	0.25	0.39	1.58666666667	0.293333333333
PGSC0003DMG400008659		ROP [Source:PGSC_GENE;Acc:PGSC0003DMG400008659]	4.005	2.00170143783	4.51552465395E-8	7.68513637734E-7	yes	up	11.11	9.88	11	1.83	1.76	3.52	10.6633333333	2.37
PGSC0003DMG400008660		Sugar transporter [Source:PGSC_GENE;Acc:PGSC0003DMG400008660]	0.422	-1.24347711459	2.26548804931E-9	5.03624615249E-8	yes	down	9.01	9.63	9.92	18.22	19.85	21.93	9.52	20
PGSC0003DMG400008669		Conserved gene of unknown function [Source:PGSC_GENE;Acc:PGSC0003DMG400008669]	0.226	-2.14407875707	8.90026720903E-12	3.18657498448E-10	yes	down	0.95	0.94	1.22	4.19	4.29	4.06	1.03666666667	4.18
PGSC0003DMG400008673		Endochitinase (Chitinase) [Source:PGSC_GENE;Acc:PGSC0003DMG400008673]	0.077	-3.69688460189	3.14707807912E-10	8.36709381671E-9	yes	down	11.37	70.27	30.69	233.23	521.4	575.29	37.4433333333	443.306666667
PGSC0003DMG400008691		Conserved gene of unknown function [Source:PGSC_GENE;Acc:PGSC0003DMG400008691]	2.337	1.22457036774	0.000144132878194	0.00101899914843	yes	up	11.17	6.03	10.24	4.25	2.71	3.63	9.14666666667	3.53
PGSC0003DMG400008697		NBS-coding resistance gene protein [Source:PGSC_GENE;Acc:PGSC0003DMG400008697]	0.476	-1.07171243347	1.42878854225E-5	0.000134829604104	yes	down	6.74	4.58	6.9	9.51	12.56	11.49	6.07333333333	11.1866666667
PGSC0003DMG400008713		Hsp20/alpha crystallin family protein [Source:PGSC_GENE;Acc:PGSC0003DMG400008713]	2.126	1.08797494612	0.00156101972165	0.00783883012687	yes	up	20.33	20.15	12.38	4.85	7.84	9.1	17.62	7.26333333333
PGSC0003DMG400008714		Hsp20/alpha crystallin family protein [Source:PGSC_GENE;Acc:PGSC0003DMG400008714]	6.260	2.64623878293	0.00493149169399	0.0202272558483	yes	up	2.58	1.7	1.27	0.14	0.3	0.35	1.85	0.263333333333
PGSC0003DMG400008727		Beta-1,3-glucanase [Source:PGSC_GENE;Acc:PGSC0003DMG400008727]	2.192	1.13229881801	3.19448894957E-9	6.86432223084E-8	yes	up	14.84	12.49	12.49	5.95	5.09	5.4	13.2733333333	5.48
PGSC0003DMG400008737		Conserved gene of unknown function [Source:PGSC_GENE;Acc:PGSC0003DMG400008737]	0.113	-3.1399825974	0.00189657902901	0.00922487218412	yes	down	0.43	0.31	0.46	0.54	1.65	7.24	0.4	3.14333333333
PGSC0003DMG400008751		Conserved gene of unknown function [Source:PGSC_GENE;Acc:PGSC0003DMG400008751]	2.014	1.00980088823	0.000642317451869	0.0037008455939	yes	up	6.54	4.06	6.57	2.8	3.01	2.27	5.72333333333	2.69333333333
PGSC0003DMG400008767		RNA-binding protein [Source:PGSC_GENE;Acc:PGSC0003DMG400008767]	0.378	-1.40383087537	1.89548992932E-9	4.27430424492E-8	yes	down	6.56	7.55	8.78	16.61	20.73	15.42	7.63	17.5866666667
PGSC0003DMG400008781		Protein TIFY 5A [Source:PGSC_GENE;Acc:PGSC0003DMG400008781]	4.825	2.27059019195	0.00475992120113	0.0196326215786	yes	up	50.07	44.22	5.87	11.15	4.92	1.55	33.3866666667	5.87333333333
PGSC0003DMG400008782		Conserved gene of unknown function [Source:PGSC_GENE;Acc:PGSC0003DMG400008782]	3.736	1.90133389727	0.0102380547612	0.036359798839	yes	up	12.43	31.93	7.45	7.07	2.9	1.51	17.27	3.82666666667
PGSC0003DMG400008794		Major latex [Source:PGSC_GENE;Acc:PGSC0003DMG400008794]	5.798	2.53545354761	0.0009099555819	0.0049788674939	yes	up	35.01	17.43	26.97	2.53	1.18	9.59	26.47	4.43333333333
PGSC0003DMG400008824		Armadillo/beta-catenin repeat family protein [Source:PGSC_GENE;Acc:PGSC0003DMG400008824]	0.344	-1.53895781278	5.29006306337E-24	1.16464914706E-21	yes	down	37.84	38.16	43.06	110.7	109.86	94.32	39.6866666667	104.96
PGSC0003DMG400008829		Conserved gene of unknown function [Source:PGSC_GENE;Acc:PGSC0003DMG400008829]	2.822	1.49655719302	0.00024063142603	0.0015847198978	yes	up	27.1	28.2	25.87	3.77	10.97	11.14	27.0566666667	8.62666666667
PGSC0003DMG400008834		Phantastica [Source:PGSC_GENE;Acc:PGSC0003DMG400008834]	4.859	2.28065504505	0.00221461055107	0.0104880851438	yes	up	6.56	3.02	3.67	1.86	0.15	0.54	4.41666666667	0.85
PGSC0003DMG400008836		Osmotic avoidance abnormal protein [Source:PGSC_GENE;Acc:PGSC0003DMG400008836]	5.869	2.55307304138	5.50182638683E-9	1.12355442357E-7	yes	up	3.84	2.55	2.5	0.65	0.36	0.53	2.96333333333	0.513333333333
PGSC0003DMG400008871		Signal recognition particle protein [Source:PGSC_GENE;Acc:PGSC0003DMG400008871]	0.395	-1.34054236005	1.44345787645E-6	1.7784931656E-5	yes	down	10.9	19.4	13.31	31.2	42.16	29.97	14.5366666667	34.4433333333
PGSC0003DMG400008894		Serine/threonine-protein kinase Nek8 [Source:PGSC_GENE;Acc:PGSC0003DMG400008894]	0.374	-1.41719831631	3.49848492383E-5	0.000298048114794	yes	down	15.84	7.87	15.68	41.89	26.17	25.55	13.13	31.2033333333
PGSC0003DMG400008897		Kinase [Source:PGSC_GENE;Acc:PGSC0003DMG400008897]	0.071	-3.82519289945	2.68772494669E-5	0.000235532544386	yes	down	0	0.12	0.05	0.9	0.82	0.42	0.0566666666667	0.713333333333
PGSC0003DMG400008905		Gene of unknown function [Source:PGSC_GENE;Acc:PGSC0003DMG400008905]	2.080	1.0568860113	0.00191163868332	0.00928193222558	yes	up	3.3	1.7	2.6	1.11	1.03	0.99	2.53333333333	1.04333333333
PGSC0003DMG400008932		Magnesium dependent soluble inorganic pyrophosphatase [Source:PGSC_GENE;Acc:PGSC0003DMG400008932]	2.094	1.06658680575	7.2355414764E-6	7.41214775407E-5	yes	up	86.95	65.09	58.42	27.58	27.39	37.37	70.1533333333	30.78
PGSC0003DMG400008938		Endo-1,4-beta-glucanase [Source:PGSC_GENE;Acc:PGSC0003DMG400008938]	6.512	2.70300980012	7.18276383128E-14	3.60546013275E-12	yes	up	76.69	29.29	57.81	6.84	6.82	9	54.5966666667	7.55333333333
PGSC0003DMG400008945		Bipolar kinesin KRP-130 [Source:PGSC_GENE;Acc:PGSC0003DMG400008945]	5.008	2.32409117078	7.61726354951E-14	3.8007570689E-12	yes	up	5.48	5.08	4.96	0.69	0.61	1.1	5.17333333333	0.8
PGSC0003DMG400008952		Glutaredoxin family protein [Source:PGSC_GENE;Acc:PGSC0003DMG400008952]	10.271	3.36051748047	0.00106264869253	0.00568316184103	yes	up	0.56	0.6	0.98	0.1	0.05	0.04	0.713333333333	0.0633333333333
PGSC0003DMG400008978		Xyloglucanase inhibitor [Source:PGSC_GENE;Acc:PGSC0003DMG400008978]	0.220	-2.18356552537	0.00316532392875	0.0141247540632	yes	down	2.76	2.53	2.23	1.18	11.65	17.82	2.50666666667	10.2166666667
PGSC0003DMG400008980		Basic 7S globulin 2 small subunit [Source:PGSC_GENE;Acc:PGSC0003DMG400008980]	10.066	3.33145212948	3.98313508423E-9	8.42196498265E-8	yes	up	37.47	16.9	23.59	1.05	1.24	4.54	25.9866666667	2.27666666667
PGSC0003DMG400008981		Conserved gene of unknown function [Source:PGSC_GENE;Acc:PGSC0003DMG400008981]	4.194	2.06826422972	0.000317292468646	0.00201452223073	yes	up	1.66	1.15	15.07	0.18	0.19	0.63	5.96	0.333333333333
PGSC0003DMG400008982		Basic 7S globulin 2 small subunit [Source:PGSC_GENE;Acc:PGSC0003DMG400008982]	3.205	1.68048178245	7.397193009E-9	1.47345039794E-7	yes	up	6.88	6.17	4.93	1.48	1.79	1.74	5.99333333333	1.67
PGSC0003DMG400008984		Basic 7S globulin 2 small subunit [Source:PGSC_GENE;Acc:PGSC0003DMG400008984]	0.143	-2.81050969689	3.35799644556E-9	7.19718145096E-8	yes	down	9.97	1.42	2.3	9.98	14.34	12.01	4.56333333333	12.11
PGSC0003DMG400008990		Conserved gene of unknown function [Source:PGSC_GENE;Acc:PGSC0003DMG400008990]	2.949	1.5603681353	0.00479826418266	0.0197680292936	yes	up	4.06	2.1	1.74	0.52	0.52	1.25	2.63333333333	0.763333333333
PGSC0003DMG400008993		Conserved gene of unknown function [Source:PGSC_GENE;Acc:PGSC0003DMG400008993]	0.101	-3.31471389581	0.00104041194032	0.00558431541449	yes	down	0.11	0.45	0.18	0.77	4.31	1.64	0.246666666667	2.24
PGSC0003DMG400008997		Protein kinase [Source:PGSC_GENE;Acc:PGSC0003DMG400008997]	5.822	2.5415377081	1.59107928792E-15	1.04810782069E-13	yes	up	5.22	3.8	3.38	0.65	0.7	0.58	4.13333333333	0.643333333333
PGSC0003DMG400009007		PIT1 [Source:PGSC_GENE;Acc:PGSC0003DMG400009007]	0.323	-1.62959429879	2.09673541172E-5	0.000189294479724	yes	down	22.76	43.73	21.73	57.86	117.67	71.61	29.4066666667	82.38
PGSC0003DMG400009018		Gene of unknown function [Source:PGSC_GENE;Acc:PGSC0003DMG400009018]	0.459	-1.12300561465	0.00570559164539	0.0227047628216	yes	down	2.4	1.59	2.71	5.16	4.97	2.56	2.23333333333	4.23
PGSC0003DMG400009040		DNA replication licensing factor MCM7 [Source:PGSC_GENE;Acc:PGSC0003DMG400009040]	2.168	1.11634750432	0.00204720526196	0.00983363783058	yes	up	5.86	6.19	5.14	1.37	2.48	3.31	5.73	2.38666666667
PGSC0003DMG400009055		RNase H family protein [Source:PGSC_GENE;Acc:PGSC0003DMG400009055]	0.010	-6.66350317647	4.28676930449E-6	4.67373310183E-5	yes	down	0	0	0	0.53	0.91	0.4	0	0.613333333333
PGSC0003DMG400009061		N-acetyl-glutamate synthase [Source:PGSC_GENE;Acc:PGSC0003DMG400009061]	2.983	1.57658026895	1.0799786318E-6	1.37450830127E-5	yes	up	17.81	11.23	20.55	5.36	6.98	5.71	16.53	6.01666666667
PGSC0003DMG400009064		XPA-binding protein [Source:PGSC_GENE;Acc:PGSC0003DMG400009064]	8.779	3.13409984192	0.0102338872202	0.0363501417282	yes	up	0.57	0.63	0.75	0	0.15	0.06	0.65	0.07
PGSC0003DMG400009073		Nodulin MtN3 family protein [Source:PGSC_GENE;Acc:PGSC0003DMG400009073]	9.281	3.21430215255	0.000163603722786	0.00113680128308	yes	up	1.19	0.82	1.16	0.21	0.11	0.06	1.05666666667	0.126666666667
PGSC0003DMG400009077		Spermine synthase [Source:PGSC_GENE;Acc:PGSC0003DMG400009077]	2.196	1.13488513207	2.68304170178E-5	0.000235286445252	yes	up	86.47	50.8	93.83	35.5	29.74	30.6	77.0333333333	31.9466666667
PGSC0003DMG400009078		Receptor serine/threonine kinase [Source:PGSC_GENE;Acc:PGSC0003DMG400009078]	2.512	1.32872067213	3.51426814689E-6	3.91135707098E-5	yes	up	69.37	79.73	39.67	24.85	23.91	19.36	62.9233333333	22.7066666667
PGSC0003DMG400009081		Pectin methylesterase 1 [Source:PGSC_GENE;Acc:PGSC0003DMG400009081]	6.744	2.75368877119	4.02001164126E-13	1.78890518036E-11	yes	up	13.16	9.3	7.67	1.45	0.75	1.91	10.0433333333	1.37
PGSC0003DMG400009086		SF16 [Source:PGSC_GENE;Acc:PGSC0003DMG400009086]	8.906	3.15472505381	1.59832717133E-9	3.66345345625E-8	yes	up	31.02	10.67	12.04	1.35	1.01	2.99	17.91	1.78333333333
PGSC0003DMG400009088		Galactomannan galactosyl transferase [Source:PGSC_GENE;Acc:PGSC0003DMG400009088]	5.602	2.48600441947	2.46185671563E-6	2.85130040834E-5	yes	up	5.1	3	2.82	0.93	0.81	0.37	3.64	0.703333333333
PGSC0003DMG400009112		Protein phosphatase 2C 8 [Source:PGSC_GENE;Acc:PGSC0003DMG400009112]	10.442	3.38433267795	4.85438904273E-16	3.49098728351E-14	yes	up	25.65	10.72	29.64	1.77	2.95	1.65	22.0033333333	2.12333333333
PGSC0003DMG400009116		Membrane receptor 1 [Source:PGSC_GENE;Acc:PGSC0003DMG400009116]	3.868	1.95152330186	3.52782524673E-6	3.92406672321E-5	yes	up	33.1	58.64	18.38	8.05	10.09	7.07	36.7066666667	8.40333333333
PGSC0003DMG400009131		Gene of unknown function [Source:PGSC_GENE;Acc:PGSC0003DMG400009131]	2.003	1.00183600678	0.00239539006981	0.0112100503397	yes	up	4.16	3.29	4.6	2.75	1.1	1.8	4.01666666667	1.88333333333
PGSC0003DMG400009141		Subtilisin serine protease [Source:PGSC_GENE;Acc:PGSC0003DMG400009141]	2.408	1.26775101301	2.59913204776E-8	4.66283174659E-7	yes	up	33.53	28.1	31.69	13.08	8.71	13.19	31.1066666667	11.66
PGSC0003DMG400009151		Conserved gene of unknown function [Source:PGSC_GENE;Acc:PGSC0003DMG400009151]	3.513	1.8125120197	0.000555376423477	0.00327356446135	yes	up	18	7.29	11.32	3.91	1.26	3.99	12.2033333333	3.05333333333
PGSC0003DMG400009153		Conserved gene of unknown function [Source:PGSC_GENE;Acc:PGSC0003DMG400009153]	3.577	1.83891059067	5.42817583497E-9	1.11032075881E-7	yes	up	29.01	14.29	17.92	4.61	4.59	6.12	20.4066666667	5.10666666667
PGSC0003DMG400009159		D-3-phosphoglycerate dehydrogenase, chloroplastic [Source:PGSC_GENE;Acc:PGSC0003DMG400009159]	2.282	1.19057106421	5.3535791438E-5	0.000430516274755	yes	up	179.89	81.79	116.39	67.73	42.72	72.79	126.023333333	61.08
PGSC0003DMG400009163		Conserved gene of unknown function [Source:PGSC_GENE;Acc:PGSC0003DMG400009163]	3.113	1.6382238585	4.63260251163E-8	7.84541550856E-7	yes	up	74.29	34.66	61.61	18.31	14.95	16.34	56.8533333333	16.5333333333
PGSC0003DMG400009168		Indole-3-acetic acid-induced protein ARG7 [Source:PGSC_GENE;Acc:PGSC0003DMG400009168]	27.560	4.78450955756	0.000609570098956	0.0035415537133	yes	up	8.16	1.69	2.92	0	0.46	0	4.25666666667	0.153333333333
PGSC0003DMG400009173		Small heat stress protein class CIII [Source:PGSC_GENE;Acc:PGSC0003DMG400009173]	0.092	-3.44838947406	5.30764626941E-10	1.3334465072E-8	yes	down	5.06	2.31	2.78	51.33	33.98	16.75	3.38333333333	34.02
PGSC0003DMG400009178		Pectinesterase [Source:PGSC_GENE;Acc:PGSC0003DMG400009178]	7.525	2.91175760697	2.08236457978E-12	8.14068321236E-11	yes	up	123.43	43.59	72.79	8.94	7.04	14.66	79.9366666667	10.2133333333
PGSC0003DMG400009198		Gene of unknown function [Source:PGSC_GENE;Acc:PGSC0003DMG400009198]	2.204	1.14023515464	3.31543546789E-6	3.72307827173E-5	yes	up	4.6	3.87	5.04	1.88	1.8	1.87	4.50333333333	1.85
PGSC0003DMG400009206		Conserved gene of unknown function [Source:PGSC_GENE;Acc:PGSC0003DMG400009206]	0.021	-5.6049028691	9.48252139579E-18	8.71766747222E-16	yes	down	0	0.18	0.37	9.77	10.63	5.03	0.183333333333	8.47666666667
PGSC0003DMG400009244		Gibberellin-regulated protein 1 [Source:PGSC_GENE;Acc:PGSC0003DMG400009244]	4.177	2.06246077977	0.00534053194807	0.0215493039924	yes	up	2.47	2.22	1.38	0.21	0.68	0.43	2.02333333333	0.44
PGSC0003DMG400009252		Gene of unknown function [Source:PGSC_GENE;Acc:PGSC0003DMG400009252]	2.477	1.30871571743	0.00580187659491	0.023007662945	yes	up	6	4.23	2.39	2.54	1.42	1.86	4.20666666667	1.94
PGSC0003DMG400009255		Small heat-shock protein homolog protein [Source:PGSC_GENE;Acc:PGSC0003DMG400009255]	0.022	-5.49900204116	0.000395896839154	0.00244013233524	yes	down	0.11	0	1.37	39.84	15.69	7.46	0.493333333333	20.9966666667
PGSC0003DMG400009257		Neutral/alkaline invertase [Source:PGSC_GENE;Acc:PGSC0003DMG400009257]	0.379	-1.40113467985	1.16119723414E-9	2.74940831909E-8	yes	down	17.61	22.32	16.16	35.37	48.84	47.2	18.6966666667	43.8033333333
PGSC0003DMG400009265		Gene of unknown function [Source:PGSC_GENE;Acc:PGSC0003DMG400009265]	0.316	-1.66008599062	0.00379262356803	0.0163580163982	yes	down	0.63	0.26	0.59	1.89	0.74	1.61	0.493333333333	1.41333333333
PGSC0003DMG400009268		Proteinase inhibitor [Source:PGSC_GENE;Acc:PGSC0003DMG400009268]	23.038	4.52592092771	6.1053280361E-18	5.82629365209E-16	yes	up	258.25	59.81	82.85	5.23	3.98	6.57	133.636666667	5.26
PGSC0003DMG400009299		Conserved gene of unknown function [Source:PGSC_GENE;Acc:PGSC0003DMG400009299]	0.407	-1.29782962276	1.36368914615E-7	2.11662771738E-6	yes	down	6.02	6.75	9.17	17.45	19.96	14.15	7.31333333333	17.1866666667
PGSC0003DMG400009300		Xyloglucan endotransglucosylase/hydrolase protein 2 [Source:PGSC_GENE;Acc:PGSC0003DMG400009300]	2.620	1.38963409352	0.00374480644305	0.01617679038	yes	up	3.95	5.11	3.66	1.95	0.96	0.57	4.24	1.16
PGSC0003DMG400009302		Micronuclear linker histone polyprotein [Source:PGSC_GENE;Acc:PGSC0003DMG400009302]	2.350	1.23279714318	1.27681636903E-11	4.40197041036E-10	yes	up	15.96	14.11	13.63	5.26	6.64	6.33	14.5666666667	6.07666666667
PGSC0003DMG400009307		Blight resistance protein T118 [Source:PGSC_GENE;Acc:PGSC0003DMG400009307]	5.503	2.46012092318	5.97494877872E-21	8.82113320284E-19	yes	up	18.83	17.03	20.65	2.55	2.41	3.05	18.8366666667	2.67
PGSC0003DMG400009308		Blight resistance protein T118 [Source:PGSC_GENE;Acc:PGSC0003DMG400009308]	3.713	1.8927289866	0.00106852867709	0.00570715742449	yes	up	8.79	3.54	13.16	1.57	2.1	2.59	8.49666666667	2.08666666667
PGSC0003DMG400009313		Cytochrome P450 [Source:PGSC_GENE;Acc:PGSC0003DMG400009313]	5.519	2.46443227137	1.81121267163E-5	0.000166390247557	yes	up	9.73	5.84	14.96	1.11	1.29	3.2	10.1766666667	1.86666666667
PGSC0003DMG400009314		Cytochrome P450 [Source:PGSC_GENE;Acc:PGSC0003DMG400009314]	5.160	2.36739551573	3.06268785443E-16	2.28771844555E-14	yes	up	19.99	14.08	24.65	3.75	3.76	3.89	19.5733333333	3.8
PGSC0003DMG400009315		Cytochrome P450 [Source:PGSC_GENE;Acc:PGSC0003DMG400009315]	13.079	3.70912762222	1.32608156191E-11	4.55917740286E-10	yes	up	2.85	2.24	3.56	0.26	0.14	0.18	2.88333333333	0.193333333333
PGSC0003DMG400009316		Cytochrome P450 [Source:PGSC_GENE;Acc:PGSC0003DMG400009316]	52.249	5.7073447337	1.27064731304E-9	2.98043983763E-8	yes	up	2.29	2.81	2.68	0.1	0	0.02	2.59333333333	0.04
PGSC0003DMG400009357		Protein VERNALIZATION-INSENSITIVE [Source:PGSC_GENE;Acc:PGSC0003DMG400009357]	2.745	1.45668213412	0.000336440717732	0.0021210723772	yes	up	2.21	1.43	1.44	0.63	0.42	0.62	1.69333333333	0.556666666667
PGSC0003DMG400009361		Chromosome-associated kinesin KIF4A [Source:PGSC_GENE;Acc:PGSC0003DMG400009361]	5.496	2.45833224312	1.12341540212E-11	3.93791616792E-10	yes	up	3.69	4.23	3	0.91	0.41	0.49	3.64	0.603333333333
PGSC0003DMG400009365		AT-hook DNA-binding protein [Source:PGSC_GENE;Acc:PGSC0003DMG400009365]	0.382	-1.38722506045	0.00802579795126	0.0299025047534	yes	down	3.72	7.35	4.19	4.42	16.22	15.48	5.08666666667	12.04
PGSC0003DMG400009374		Aminotransferase family protein [Source:PGSC_GENE;Acc:PGSC0003DMG400009374]	2.976	1.57359889903	2.49652139901E-9	5.50594851251E-8	yes	up	11.9	10.15	12.53	3.13	3.06	4.29	11.5266666667	3.49333333333
PGSC0003DMG400009375		Reticulon B17 [Source:PGSC_GENE;Acc:PGSC0003DMG400009375]	3.066	1.61650540114	1.43040016583E-5	0.000134912376407	yes	up	3.83	2.51	2.5	1.14	0.76	0.77	2.94666666667	0.89
PGSC0003DMG400009381		NAC domain protein [Source:PGSC_GENE;Acc:PGSC0003DMG400009381]	2.801	1.48600840634	0.00145285056348	0.00738427947633	yes	up	17.22	7.83	8.31	2.15	3.99	4.57	11.12	3.57
PGSC0003DMG400009382		Nucleic acid binding protein [Source:PGSC_GENE;Acc:PGSC0003DMG400009382]	2.175	1.12072026443	1.78558447238E-6	2.1442391908E-5	yes	up	12.76	10.02	13.99	5.36	5.71	4.35	12.2566666667	5.14
PGSC0003DMG400009396		Arabinogalactan-protein [Source:PGSC_GENE;Acc:PGSC0003DMG400009396]	2.622	1.3907826473	0.000553135538891	0.00326188810035	yes	up	27.05	11.52	26.45	7.58	4.61	9.19	21.6733333333	7.12666666667
PGSC0003DMG400009399		Glutaredoxin-C9 [Source:PGSC_GENE;Acc:PGSC0003DMG400009399]	0.328	-1.60621936942	6.82634010571E-7	9.07454893926E-6	yes	down	172.26	130.86	83.6	434.57	387.1	241.9	128.906666667	354.523333333
PGSC0003DMG400009410		UDP-glucosyltransferase [Source:PGSC_GENE;Acc:PGSC0003DMG400009410]	6.656	2.73461732823	1.28180612758E-8	2.45017290099E-7	yes	up	6.62	4.81	3.16	0.71	0.77	1.54	4.86333333333	1.00666666667
PGSC0003DMG400009411		UDP-glucosyltransferase [Source:PGSC_GENE;Acc:PGSC0003DMG400009411]	2.535	1.34191494932	0.00977016541311	0.034980258422	yes	up	1.52	1.18	0.65	0.67	0.91	0.68	1.11666666667	0.753333333333
PGSC0003DMG400009428		Kinesin heavy chain [Source:PGSC_GENE;Acc:PGSC0003DMG400009428]	2.149	1.1035665447	8.09015151075E-12	2.92574384174E-10	yes	up	58.57	44.37	49.29	23.12	18.88	21.96	50.7433333333	21.32
PGSC0003DMG400009434		VQ motif-containing protein [Source:PGSC_GENE;Acc:PGSC0003DMG400009434]	0.162	-2.62853909104	0.00124037046721	0.00648153612033	yes	down	0.48	0.24	0.29	1.17	2.41	2.03	0.336666666667	1.87
PGSC0003DMG400009451		Calcium-dependent protein kinase 17 [Source:PGSC_GENE;Acc:PGSC0003DMG400009451]	0.035	-4.81710923339	0.000207957656015	0.00139847152152	yes	down	0.08	0	0	0.58	0.98	0.47	0.0266666666667	0.676666666667
PGSC0003DMG400009452		C2 domain-containing protein [Source:PGSC_GENE;Acc:PGSC0003DMG400009452]	2.410	1.26901587727	0.00340101353291	0.0149673220496	yes	up	10.32	4.39	9.39	1.95	4.32	2.8	8.03333333333	3.02333333333
PGSC0003DMG400009455		Disease resistance protein R3a [Source:PGSC_GENE;Acc:PGSC0003DMG400009455]	7.415	2.89042162508	2.49656704968E-25	6.81074345792E-23	yes	up	3.94	3.68	3.22	0.42	0.4	0.49	3.61333333333	0.436666666667
PGSC0003DMG400009462		Gene of unknown function [Source:PGSC_GENE;Acc:PGSC0003DMG400009462]	15.298	3.93523133457	4.30640772676E-14	2.26587465673E-12	yes	up	3.32	2.26	4.09	0.21	0.27	0.09	3.22333333333	0.19
PGSC0003DMG400009464		Gene of unknown function [Source:PGSC_GENE;Acc:PGSC0003DMG400009464]	15.893	3.99027744947	2.6745164689E-22	4.41611936424E-20	yes	up	7.28	4.35	6.81	0.44	0.42	0.23	6.14666666667	0.363333333333
PGSC0003DMG400009472		Phosphoglycerate mutase [Source:PGSC_GENE;Acc:PGSC0003DMG400009472]	4.109	2.03895039645	3.18357142532E-5	0.000273634505591	yes	up	49.01	16.84	12.45	5.9	5.54	5.11	26.1	5.51666666667
PGSC0003DMG400009480		Sulfate transporter [Source:PGSC_GENE;Acc:PGSC0003DMG400009480]	0.066	-3.92057557434	3.66934508196E-7	5.19420320739E-6	yes	down	0.37	0.09	0.97	7.34	10.87	1.99	0.476666666667	6.73333333333
PGSC0003DMG400009484		Periplasmic beta-glucosidase [Source:PGSC_GENE;Acc:PGSC0003DMG400009484]	2.692	1.42870051642	5.876391165E-5	0.000468505925855	yes	up	29.89	16.61	16.31	5.63	5.73	10.14	20.9366666667	7.16666666667
PGSC0003DMG400009496		Hemolysin [Source:PGSC_GENE;Acc:PGSC0003DMG400009496]	2.375	1.24784700689	0.000123951357236	0.000892151179786	yes	up	16.16	15.58	14.58	8.44	5.89	3.49	15.44	5.94
PGSC0003DMG400009501		Gene of unknown function [Source:PGSC_GENE;Acc:PGSC0003DMG400009501]	25.947	4.69748044276	6.04666430361E-7	8.16787840108E-6	yes	up	10.2	5.82	10.93	1.05	0	0	8.98333333333	0.35
PGSC0003DMG400009509		Heat shock protein 83 [Source:PGSC_GENE;Acc:PGSC0003DMG400009509]	0.073	-3.77154595239	7.79730103206E-27	2.42383154732E-24	yes	down	16.86	7.27	15.55	219.67	139.86	132.88	13.2266666667	164.136666667
PGSC0003DMG400009523		Retrotransposon protein [Source:PGSC_GENE;Acc:PGSC0003DMG400009523]	353.007	8.46355283217	1.62492973055E-58	3.13711433672E-55	yes	up	77.26	50.36	69.59	0.11	0.04	0.19	65.7366666667	0.113333333333
PGSC0003DMG400009524		Retrotransposon protein [Source:PGSC_GENE;Acc:PGSC0003DMG400009524]	554.837	9.11592028795	2.4265000775E-49	3.20527889185E-46	yes	up	76.43	47.45	67.4	0.06	0.03	0.16	63.76	0.0833333333333
PGSC0003DMG400009525		UDP-glucose:glucosyltransferase [Source:PGSC_GENE;Acc:PGSC0003DMG400009525]	2.317	1.21195436305	0.00409943398483	0.0174002357773	yes	up	7.51	5.32	3.33	2.12	2.14	1.99	5.38666666667	2.08333333333
PGSC0003DMG400009526		UDP-xylose phenolic glycosyltransferase [Source:PGSC_GENE;Acc:PGSC0003DMG400009526]	4.513	2.17398459183	0.00407428164893	0.0173198375381	yes	up	6.17	2.91	1.11	0.23	1.05	0.8	3.39666666667	0.693333333333
PGSC0003DMG400009536		Transferase, transferring glycosyl groups [Source:PGSC_GENE;Acc:PGSC0003DMG400009536]	10.141	3.34219241253	2.04181222721E-15	1.31062412477E-13	yes	up	6.82	2.97	4.99	0.41	0.57	0.35	4.92666666667	0.443333333333
PGSC0003DMG400009559		Specific tissue protein 1 [Source:PGSC_GENE;Acc:PGSC0003DMG400009559]	0.356	-1.48872374935	4.34727025508E-13	1.91753583237E-11	yes	down	304.35	254.19	315.3	786.59	597.16	842.86	291.28	742.203333333
PGSC0003DMG400009591		UDP-glucuronate 4-epimerase 3 [Source:PGSC_GENE;Acc:PGSC0003DMG400009591]	5.452	2.44680710664	0.000897838030218	0.00492652795855	yes	up	1.57	0.83	1.15	0.18	0.04	0.35	1.18333333333	0.19
PGSC0003DMG400009594		Gene of unknown function [Source:PGSC_GENE;Acc:PGSC0003DMG400009594]	7.359	2.87943535159	5.54074881505E-14	2.84962528197E-12	yes	up	6.69	7.79	7.43	0.88	0.67	1.18	7.30333333333	0.91
PGSC0003DMG400009601		Lactoylglutathione lyase [Source:PGSC_GENE;Acc:PGSC0003DMG400009601]	0.465	-1.10401607242	0.0108295410179	0.0380352393601	yes	down	0.62	0.37	0.46	0.85	0.73	0.89	0.483333333333	0.823333333333
PGSC0003DMG400009604		Aquaglyceroporin (Tonoplast intrinsic protein (Tipa)) [Source:PGSC_GENE;Acc:PGSC0003DMG400009604]	3.286	1.71643640903	0.00427181520496	0.0180191626914	yes	up	11.62	4.76	10.95	3.98	0.74	2.8	9.11	2.50666666667
PGSC0003DMG400009605		Ice binding protein [Source:PGSC_GENE;Acc:PGSC0003DMG400009605]	0.213	-2.22978497981	1.07323286059E-10	3.13573903784E-9	yes	down	4.41	3.34	3	22.56	10.48	12.62	3.58333333333	15.22
PGSC0003DMG400009623		Cytochrome P450 71D7 [Source:PGSC_GENE;Acc:PGSC0003DMG400009623]	3.231	1.69199355059	0.000960397714434	0.0052049366955	yes	up	1.83	1.51	2.3	0.42	0.36	0.78	1.88	0.52
PGSC0003DMG400009632		Conserved gene of unknown function [Source:PGSC_GENE;Acc:PGSC0003DMG400009632]	0.357	-1.48547490806	2.5451093514E-5	0.000224998783027	yes	down	0.97	2.59	1.41	4.84	4.53	4.28	1.65666666667	4.55
PGSC0003DMG400009634		Bacterial spot disease resistance protein 4 [Source:PGSC_GENE;Acc:PGSC0003DMG400009634]	0.439	-1.18646147954	0.000208518681935	0.00140080350085	yes	down	3.31	2.49	2.29	5.43	5.65	5.25	2.69666666667	5.44333333333
PGSC0003DMG400009635		Gene of unknown function [Source:PGSC_GENE;Acc:PGSC0003DMG400009635]	2.929	1.55058471954	2.31398895453E-5	0.000206530920273	yes	up	10.71	9.92	10.19	4.92	1.66	4.4	10.2733333333	3.66
PGSC0003DMG400009638		Sinapyl alcohol dehydrogenase 2 [Source:PGSC_GENE;Acc:PGSC0003DMG400009638]	2.015	1.01048912187	3.3499428241E-5	0.000287049726866	yes	up	60.98	65.6	65.6	31.55	19.97	32.24	64.06	27.92
PGSC0003DMG400009652		Conserved gene of unknown function [Source:PGSC_GENE;Acc:PGSC0003DMG400009652]	0.364	-1.45653522593	2.66497044096E-5	0.000233946932939	yes	down	6.54	4.29	4.84	16	11.92	11.33	5.22333333333	13.0833333333
PGSC0003DMG400009657		Conserved gene of unknown function [Source:PGSC_GENE;Acc:PGSC0003DMG400009657]	3.519	1.81517337482	0.000809712234146	0.00450194489707	yes	up	4.04	7.59	1.53	0.69	0.72	0.73	4.38666666667	0.713333333333
PGSC0003DMG400009682		PPR1 protein [Source:PGSC_GENE;Acc:PGSC0003DMG400009682]	0.276	-1.85466606849	0.00348913711957	0.0152801192509	yes	down	0.25	0.25	0.36	0.89	0.55	1.04	0.286666666667	0.826666666667
PGSC0003DMG400009686		Bacterial spot disease resistance protein 4 [Source:PGSC_GENE;Acc:PGSC0003DMG400009686]	0.265	-1.9181084896	5.25213629915E-7	7.19924177149E-6	yes	down	2.27	2.04	0.91	9.29	5.43	5.38	1.74	6.7
PGSC0003DMG400009692		Gene of unknown function [Source:PGSC_GENE;Acc:PGSC0003DMG400009692]	124.749	6.96288001895	9.50782008202E-7	1.2294037528E-5	yes	up	1.51	1.61	0.57	0	0	0	1.23	0
PGSC0003DMG400009700		Conserved gene of unknown function [Source:PGSC_GENE;Acc:PGSC0003DMG400009700]	5.782	2.5314755694	0.00486539445919	0.0199888148857	yes	up	2.63	0.69	1.76	0.26	0.09	0.42	1.69333333333	0.256666666667
PGSC0003DMG400009705		Purine transporter [Source:PGSC_GENE;Acc:PGSC0003DMG400009705]	3.707	1.89012876918	9.45414761211E-11	2.78497883531E-9	yes	up	11.94	12.62	13.34	5.11	6.08	2.99	12.6333333333	4.72666666667
PGSC0003DMG400009707		Purine transporter [Source:PGSC_GENE;Acc:PGSC0003DMG400009707]	18.049	4.1738168101	1.69998811218E-5	0.000157382152857	yes	up	1.69	1	1.41	0.06	0	0.14	1.36666666667	0.0666666666667
PGSC0003DMG400009713		LOB domain-containing protein [Source:PGSC_GENE;Acc:PGSC0003DMG400009713]	4.778	2.25639381645	0.0116659882966	0.0404857541854	yes	up	2.12	0.8	1.14	0.3	0.32	0.16	1.35333333333	0.26
PGSC0003DMG400009720		1-aminocyclopropane-1-carboxylate oxidase [Source:PGSC_GENE;Acc:PGSC0003DMG400009720]	5.345	2.41805879934	1.69821570374E-7	2.597307601E-6	yes	up	4.7	2.58	4.49	0.58	0.66	0.65	3.92333333333	0.63
PGSC0003DMG400009731		Conserved gene of unknown function [Source:PGSC_GENE;Acc:PGSC0003DMG400009731]	0.363	-1.46249808784	0.00426409272201	0.0179926360351	yes	down	4.2	11.41	5.21	11.04	24.15	17.26	6.94	17.4833333333
PGSC0003DMG400009734		Conserved gene of unknown function [Source:PGSC_GENE;Acc:PGSC0003DMG400009734]	0.007	-7.09051312547	7.4483440666E-23	1.3745480837E-20	yes	down	0.48	0.1	0	92.46	34.18	22.86	0.193333333333	49.8333333333
PGSC0003DMG400009737		Gene of unknown function [Source:PGSC_GENE;Acc:PGSC0003DMG400009737]	0.111	-3.17599486538	2.36655893426E-16	1.7836605445E-14	yes	down	1.05	1.47	1.77	11.76	15.16	8.88	1.43	11.9333333333
PGSC0003DMG400009746		Synaptotagmin [Source:PGSC_GENE;Acc:PGSC0003DMG400009746]	4.421	2.14453533499	0.00434751538207	0.0182505158852	yes	up	1.15	1.37	0.37	0.36	0.08	0.15	0.963333333333	0.196666666667
PGSC0003DMG400009759		Cytochrome P450 71D7 [Source:PGSC_GENE;Acc:PGSC0003DMG400009759]	10.312	3.36619037821	2.66238674403E-9	5.8409600089E-8	yes	up	14.05	12.07	20.22	1.07	2.21	0.8	15.4466666667	1.36
PGSC0003DMG400009760		Cytochrome P450 71D6 [Source:PGSC_GENE;Acc:PGSC0003DMG400009760]	2.258	1.175103021	0.00266092251109	0.0122539143456	yes	up	7.52	5.29	10.97	1.5	1.52	2.33	7.92666666667	1.78333333333
PGSC0003DMG400009761		Cytochrome P450 [Source:PGSC_GENE;Acc:PGSC0003DMG400009761]	5.384	2.42866520394	4.56393103701E-14	2.38636544098E-12	yes	up	111.06	118.98	158.58	12.94	20.86	24.64	129.54	19.48
PGSC0003DMG400009762		Cytochrome P450 [Source:PGSC_GENE;Acc:PGSC0003DMG400009762]	4.028	2.01019212933	3.30736204312E-10	8.73770237456E-9	yes	up	45.82	39.05	47.91	5.49	12.08	11.12	44.26	9.56333333333
PGSC0003DMG400009774		Arabinose kinase [Source:PGSC_GENE;Acc:PGSC0003DMG400009774]	2.265	1.1797698993	6.67040520919E-8	1.09779560617E-6	yes	up	11.93	8.77	11.89	5.31	4.29	3.54	10.8633333333	4.38
PGSC0003DMG400009782		Brg-1 associated factor [Source:PGSC_GENE;Acc:PGSC0003DMG400009782]	2.514	1.33016099422	0.00277120111636	0.0126580650125	yes	up	17.61	10.45	11.51	7.46	3.29	4.13	13.19	4.96
PGSC0003DMG400009783		Proline-rich cell wall protein [Source:PGSC_GENE;Acc:PGSC0003DMG400009783]	3.664	1.87358419248	1.49318093274E-5	0.0001400069447	yes	up	322.51	126.74	157.19	33.52	39.28	75.3	202.146666667	49.3666666667
PGSC0003DMG400009790		Cytochrome P450 hydroxylase [Source:PGSC_GENE;Acc:PGSC0003DMG400009790]	0.248	-2.00945689806	1.11560752075E-5	0.00010860945522	yes	down	2.38	3.94	1.89	5.76	15.77	8.14	2.73666666667	9.89
PGSC0003DMG400009805		Gene of unknown function [Source:PGSC_GENE;Acc:PGSC0003DMG400009805]	0.284	-1.8144134143	1.68336399862E-10	4.70479617343E-9	yes	down	7.69	4.73	5.55	20.1	16.17	13.61	5.99	16.6266666667
PGSC0003DMG400009848		Glucose-6-phosphate isomerase [Source:PGSC_GENE;Acc:PGSC0003DMG400009848]	0.189	-2.40580526943	8.13092370893E-22	1.26751505122E-19	yes	down	2.14	1.67	2	9.68	8.91	9.48	1.93666666667	9.35666666667
PGSC0003DMG400009849		Protein OBERON 3 [Source:PGSC_GENE;Acc:PGSC0003DMG400009849]	20.436	4.35304960874	3.33870855281E-9	7.16195788534E-8	yes	up	3.15	2.61	4.72	0.06	0	0.2	3.49333333333	0.0866666666667
PGSC0003DMG400009850		Progesterone 5-beta-reductase [Source:PGSC_GENE;Acc:PGSC0003DMG400009850]	2.222	1.15182950784	2.89250451367E-8	5.14500909171E-7	yes	up	41.46	50.53	46.66	18.38	22.7	15.82	46.2166666667	18.9666666667
PGSC0003DMG400009851		Gene of unknown function [Source:PGSC_GENE;Acc:PGSC0003DMG400009851]	0.038	-4.71915694743	7.47082091412E-6	7.62205948385E-5	yes	down	0	0.07	0.03	0.94	0.77	0.5	0.0333333333333	0.736666666667
PGSC0003DMG400009852		Gene of unknown function [Source:PGSC_GENE;Acc:PGSC0003DMG400009852]	0.025	-5.32116520101	1.35777002008E-7	2.10874455223E-6	yes	down	0.07	0	0.03	1.45	0.76	1.23	0.0333333333333	1.14666666667
PGSC0003DMG400009853		Conserved gene of unknown function [Source:PGSC_GENE;Acc:PGSC0003DMG400009853]	3.526	1.81809303777	0.00804863270093	0.0299739130449	yes	up	1.05	0.98	1.18	0.17	0.43	0.23	1.07	0.276666666667
PGSC0003DMG400009882		Nucleoredoxin [Source:PGSC_GENE;Acc:PGSC0003DMG400009882]	2.211	1.14441431721	2.57324567858E-5	0.000227006397332	yes	up	25.71	15.87	25.36	7.28	9.11	10.03	22.3133333333	8.80666666667
PGSC0003DMG400009886		Tetracycline transporter [Source:PGSC_GENE;Acc:PGSC0003DMG400009886]	2.046	1.03246750067	0.00416732701232	0.0176347282676	yes	up	17.63	12.65	13.65	3.56	7.3	8.45	14.6433333333	6.43666666667
PGSC0003DMG400009903		Conserved gene of unknown function [Source:PGSC_GENE;Acc:PGSC0003DMG400009903]	2.594	1.37496155746	0.000456575747663	0.00276723934191	yes	up	8.09	4.63	10.3	3.07	2.56	2.55	7.67333333333	2.72666666667
PGSC0003DMG400009906		Catalase isozyme 3 [Source:PGSC_GENE;Acc:PGSC0003DMG400009906]	0.350	-1.51600427848	4.3052702557E-5	0.00035689512822	yes	down	10.74	23.65	11.18	30.31	48.88	39.62	15.19	39.6033333333
PGSC0003DMG400009910		Cuticular water permeability [Source:PGSC_GENE;Acc:PGSC0003DMG400009910]	0.085	-3.55697050614	8.8751476748E-5	0.000667511106809	yes	down	0.4	2.89	0.22	6.29	22.88	7.68	1.17	12.2833333333
PGSC0003DMG400009915		Zinc finger protein [Source:PGSC_GENE;Acc:PGSC0003DMG400009915]	3.350	1.74424762568	3.33966770628E-5	0.000286364810701	yes	up	11.35	5.68	5.37	1.85	1.25	2.89	7.46666666667	1.99666666667
PGSC0003DMG400009916		FK506 binding protein [Source:PGSC_GENE;Acc:PGSC0003DMG400009916]	0.211	-2.24336297003	1.2769830153E-5	0.000122233866201	yes	down	0.39	0.61	0.64	1.79	1.86	3.05	0.546666666667	2.23333333333
PGSC0003DMG400009930		Conserved gene of unknown function [Source:PGSC_GENE;Acc:PGSC0003DMG400009930]	6.728	2.75019681357	2.7017852933E-6	3.10198569494E-5	yes	up	5.54	2.11	2.43	0.7	0.32	0.24	3.36	0.42
PGSC0003DMG400009933		Electron transporter [Source:PGSC_GENE;Acc:PGSC0003DMG400009933]	3.703	1.88853145427	7.93437700604E-5	0.000607090451194	yes	up	8.93	4.26	4.92	1.2	0.85	2.48	6.03666666667	1.51
PGSC0003DMG400009959		Ornithine decarboxylase [Source:PGSC_GENE;Acc:PGSC0003DMG400009959]	8.020	3.00366986196	4.91455023342E-10	1.24465571905E-8	yes	up	185.88	57.69	262.54	24.78	15.87	16.79	168.703333333	19.1466666667
PGSC0003DMG400009962		Gene of unknown function [Source:PGSC_GENE;Acc:PGSC0003DMG400009962]	75.615	6.24060651647	1.28451188171E-9	3.01014745165E-8	yes	up	3.45	7.09	1.73	0.07	0.14	0	4.09	0.07
PGSC0003DMG400009965		Pectinesterase [Source:PGSC_GENE;Acc:PGSC0003DMG400009965]	2.035	1.02528083964	0.00382766067412	0.0164723298352	yes	up	93.35	54.45	43.87	36.24	18.6	29.63	63.89	28.1566666667
PGSC0003DMG400009973		Conserved gene of unknown function [Source:PGSC_GENE;Acc:PGSC0003DMG400009973]	2.642	1.40157256137	0.00982071096924	0.0351244608445	yes	up	15.1	10.77	8.42	3.89	1.29	6.42	11.43	3.86666666667
PGSC0003DMG400009975		Conserved gene of unknown function [Source:PGSC_GENE;Acc:PGSC0003DMG400009975]	0.139	-2.84265190807	4.74551999683E-10	1.21286212709E-8	yes	down	7.49	8.24	6.83	24.41	92.01	42.5	7.52	52.9733333333
PGSC0003DMG400009982		BTB/POZ domain-containing protein [Source:PGSC_GENE;Acc:PGSC0003DMG400009982]	0.306	-1.70857803208	6.49481534258E-5	0.000511634888475	yes	down	51.68	124.11	72.07	148.65	323.85	299.28	82.62	257.26
PGSC0003DMG400009983		Cyclin B [Source:PGSC_GENE;Acc:PGSC0003DMG400009983]	9.932	3.31203461957	5.53711040249E-16	3.95927056643E-14	yes	up	5.08	5.08	3.71	0.4	0.3	0.55	4.62333333333	0.416666666667
PGSC0003DMG400009994		Hexose transporter [Source:PGSC_GENE;Acc:PGSC0003DMG400009994]	2.423	1.27697838286	8.39060766482E-11	2.49775677406E-9	yes	up	115.24	112.86	151.59	20.22	21.04	25.28	126.563333333	22.18
PGSC0003DMG400009996		Small heat shock protein [Source:PGSC_GENE;Acc:PGSC0003DMG400009996]	0.414	-1.27293194267	8.4211446194E-20	1.03838299543E-17	yes	down	30.65	30.9	33.76	58.91	58.65	57.04	31.77	58.2
PGSC0003DMG400010006		Pentatricopeptide repeat-containing protein [Source:PGSC_GENE;Acc:PGSC0003DMG400010006]	0.422	-1.24472431397	0.0132596158627	0.0448201803263	yes	down	0.7	0.42	0.17	1.03	1.01	1.03	0.43	1.02333333333
PGSC0003DMG400010009		Bubr1 [Source:PGSC_GENE;Acc:PGSC0003DMG400010009]	3.234	1.6933529482	3.54471414186E-5	0.000301474874729	yes	up	4.61	4.08	2.8	1.26	1.31	0.68	3.83	1.08333333333
PGSC0003DMG400010010		Conserved gene of unknown function [Source:PGSC_GENE;Acc:PGSC0003DMG400010010]	2.249	1.16935948194	0.0119357215884	0.0412564027579	yes	up	13.27	4.98	12.07	6.28	3.44	2.47	10.1066666667	4.06333333333
PGSC0003DMG400010018		Autoinhibited calcium ATPase [Source:PGSC_GENE;Acc:PGSC0003DMG400010018]	0.135	-2.88504564951	1.2675809004E-17	1.13216175937E-15	yes	down	2.03	1.45	1.42	6.85	5.86	6.85	1.63333333333	6.52
PGSC0003DMG400010020		Autoinhibited calcium ATPase [Source:PGSC_GENE;Acc:PGSC0003DMG400010020]	0.234	-2.09264364611	0.00473032851424	0.0195266093833	yes	down	0.05	0.13	0.04	0.28	0.24	0.29	0.0733333333333	0.27
PGSC0003DMG400010021		Short-chain dehydrogenase [Source:PGSC_GENE;Acc:PGSC0003DMG400010021]	30.274	4.92001770574	0.0107060982781	0.0376807817392	yes	up	0.66	0.56	0.06	0	0	0	0.426666666667	0
PGSC0003DMG400010027		Zinc finger protein [Source:PGSC_GENE;Acc:PGSC0003DMG400010027]	2.387	1.25500966751	0.00050409493515	0.0030108935465	yes	up	28.98	16.41	21.88	9.85	5.03	10.52	22.4233333333	8.46666666667
PGSC0003DMG400010037		Conserved gene of unknown function [Source:PGSC_GENE;Acc:PGSC0003DMG400010037]	0.206	-2.27680348563	3.66068545857E-13	1.64064077927E-11	yes	down	3.23	3.19	2.88	9.62	16.76	14.44	3.1	13.6066666667
PGSC0003DMG400010038		Conserved gene of unknown function [Source:PGSC_GENE;Acc:PGSC0003DMG400010038]	0.284	-1.81629906796	0.00172868187093	0.0085423228188	yes	down	2.81	4.26	5.99	5.06	13.97	22.88	4.35333333333	13.97
PGSC0003DMG400010042		NAD dependent epimerase/dehydratase [Source:PGSC_GENE;Acc:PGSC0003DMG400010042]	0.375	-1.41660205518	1.99438050958E-13	9.35606766905E-12	yes	down	9.12	6.49	8.07	19.61	18.18	19.77	7.89333333333	19.1866666667
PGSC0003DMG400010043		Conserved gene of unknown function [Source:PGSC_GENE;Acc:PGSC0003DMG400010043]	0.294	-1.76805828639	3.87098504233E-5	0.000325473978534	yes	down	1.9	2.65	1.1	4.11	8.34	7.15	1.88333333333	6.53333333333
PGSC0003DMG400010044		GNS1/SUR4 membrane family protein [Source:PGSC_GENE;Acc:PGSC0003DMG400010044]	0.115	-3.1207588579	0.00189037649283	0.0092000522042	yes	down	0.08	0.25	0.07	0.66	1.15	1.28	0.133333333333	1.03
PGSC0003DMG400010050		Proline oxidase/dehydrogenase 1 [Source:PGSC_GENE;Acc:PGSC0003DMG400010050]	0.297	-1.75241596112	0.00257640729281	0.011914993594	yes	down	37.26	60.27	20.18	233.77	81.52	43.7	39.2366666667	119.663333333
PGSC0003DMG400010051		S-adenosylmethionine decarboxylase proenzyme [Source:PGSC_GENE;Acc:PGSC0003DMG400010051]	0.454	-1.13775510004	2.21438315952E-5	0.000198669925269	yes	down	402.8	434.27	397.07	1092.9	815.16	529.6	411.38	812.553333333
PGSC0003DMG400010055		Receptor protein kinase [Source:PGSC_GENE;Acc:PGSC0003DMG400010055]	2.407	1.26745909375	2.42805729938E-5	0.000215638294763	yes	up	25.51	14.61	18.18	8.22	5.25	8.36	19.4333333333	7.27666666667
PGSC0003DMG400010064		Peroxidase 10 [Source:PGSC_GENE;Acc:PGSC0003DMG400010064]	2.274	1.18514838043	0.00311167262937	0.0139185100075	yes	up	7.2	9.33	7.72	4.27	2.46	4.02	8.08333333333	3.58333333333
PGSC0003DMG400010070		Conserved gene of unknown function [Source:PGSC_GENE;Acc:PGSC0003DMG400010070]	0.437	-1.19329085903	0.00010802443344	0.000792284403994	yes	down	4.77	2.99	3.83	7.03	7.34	9.64	3.86333333333	8.00333333333
PGSC0003DMG400010076		Zinc finger protein [Source:PGSC_GENE;Acc:PGSC0003DMG400010076]	14.025	3.80997349233	3.41583331781E-10	8.98643444554E-9	yes	up	8.66	16.57	4.44	0.62	0.3	0.96	9.89	0.626666666667
PGSC0003DMG400010091		Conserved gene of unknown function [Source:PGSC_GENE;Acc:PGSC0003DMG400010091]	0.458	-1.12594704068	8.82470758172E-9	1.73984690405E-7	yes	down	23.14	27.49	20.37	44.22	52.34	43.28	23.6666666667	46.6133333333
PGSC0003DMG400010095		Conserved gene of unknown function [Source:PGSC_GENE;Acc:PGSC0003DMG400010095]	2.162	1.11217501808	0.0102569491049	0.0364165947992	yes	up	13.22	6.44	8.94	2.54	3.05	6.16	9.53333333333	3.91666666667
PGSC0003DMG400010098		Conserved gene of unknown function [Source:PGSC_GENE;Acc:PGSC0003DMG400010098]	22.728	4.50641386118	4.5833285246E-6	4.95402150346E-5	yes	up	1.31	1.42	1.52	0.18	0	0	1.41666666667	0.06
PGSC0003DMG400010102		Gene of unknown function [Source:PGSC_GENE;Acc:PGSC0003DMG400010102]	0.427	-1.22721438988	1.36721616937E-8	2.59368037935E-7	yes	down	73.44	104.64	66.94	215.9	211.37	200.12	81.6733333333	209.13
PGSC0003DMG400010112		Conserved gene of unknown function [Source:PGSC_GENE;Acc:PGSC0003DMG400010112]	0.228	-2.13023784878	0.00191730230597	0.00930763119441	yes	down	2.59	6.37	1.87	4.04	21.38	17.66	3.61	14.36
PGSC0003DMG400010114		Methyltransferase family protein [Source:PGSC_GENE;Acc:PGSC0003DMG400010114]	0.418	-1.25686994394	9.92565270501E-7	1.27816332268E-5	yes	down	6.39	3.24	5.75	10.88	13.83	10.97	5.12666666667	11.8933333333
PGSC0003DMG400010122		Conserved gene of unknown function [Source:PGSC_GENE;Acc:PGSC0003DMG400010122]	13.550	3.76021327245	2.84794348659E-6	3.25935638971E-5	yes	up	2.78	1.93	1.91	0.35	0	0.09	2.20666666667	0.146666666667
PGSC0003DMG400010125		Ferric-chelate reductase [Source:PGSC_GENE;Acc:PGSC0003DMG400010125]	14.801	3.88766621794	1.03682745875E-5	0.000101689314419	yes	up	0.92	0.57	0.66	0.11	0.04	0.03	0.716666666667	0.06
PGSC0003DMG400010131		Nb cell deth marker [Source:PGSC_GENE;Acc:PGSC0003DMG400010131]	0.038	-4.71046153099	0.00138225539675	0.00709444702405	yes	down	2.26	10.68	1.82	2.56	225.66	125.33	4.92	117.85
PGSC0003DMG400010132		Conserved gene of unknown function [Source:PGSC_GENE;Acc:PGSC0003DMG400010132]	0.424	-1.23670283199	0.00995234647814	0.0355058979258	yes	down	3.31	6.97	2.74	7.09	13.56	7.33	4.34	9.32666666667
PGSC0003DMG400010136		Stigma expressed protein [Source:PGSC_GENE;Acc:PGSC0003DMG400010136]	89.960	6.49121971674	5.73156831057E-6	6.02491584022E-5	yes	up	3.1	28.55	163.76	1.02	0.21	0.72	65.1366666667	0.65
PGSC0003DMG400010143		Cysteine protease inhibitor 1 [Source:PGSC_GENE;Acc:PGSC0003DMG400010143]	4.957	2.30942491113	1.62622769301E-6	1.97460390126E-5	yes	up	906.33	1618.54	1413.67	295.51	340.93	939.55	1312.84666667	525.33
PGSC0003DMG400010144		Stigma expressed protein [Source:PGSC_GENE;Acc:PGSC0003DMG400010144]	769.003	9.5868451653	0.000855147569906	0.00472118207424	yes	up	0.42	2.48	57.04	0	0	0	19.98	0
PGSC0003DMG400010146		Kunitz-type tuber invertase inhibitor [Source:PGSC_GENE;Acc:PGSC0003DMG400010146]	121.615	6.92617902329	4.93188900174E-6	5.28750748251E-5	yes	up	1.07	1.87	4.85	0	0	0	2.59666666667	0
PGSC0003DMG400010147		Kunitz-type enzyme inhibitor S9C11 [Source:PGSC_GENE;Acc:PGSC0003DMG400010147]	41.518	5.37567781805	0.00299856455105	0.0135113057634	yes	up	1.39	0.21	0.95	0	0	0	0.85	0
PGSC0003DMG400010151		ARC6H [Source:PGSC_GENE;Acc:PGSC0003DMG400010151]	2.565	1.35883455382	4.2294802781E-9	8.88297037823E-8	yes	up	5.64	4.49	4.69	1.87	1.61	2.06	4.94	1.84666666667
PGSC0003DMG400010155		Gene of unknown function [Source:PGSC_GENE;Acc:PGSC0003DMG400010155]	4.119	2.04233730345	0.00395947971584	0.0169308841281	yes	up	2.11	1.41	0.74	0.17	0.58	0.2	1.42	0.316666666667
PGSC0003DMG400010163		Retinoblastoma-binding protein [Source:PGSC_GENE;Acc:PGSC0003DMG400010163]	2.617	1.38770594628	8.77438241381E-5	0.000660328185373	yes	up	22.97	19.89	11.79	7.56	7.78	3.85	18.2166666667	6.39666666667
PGSC0003DMG400010166		Anthocyanin permease [Source:PGSC_GENE;Acc:PGSC0003DMG400010166]	8.008	3.00150098735	0.000479422825512	0.00288135873436	yes	up	0.89	2.05	0.82	0.28	0.05	0.06	1.25333333333	0.13
PGSC0003DMG400010168		UDP-N-acetylmuramate-alanine ligase [Source:PGSC_GENE;Acc:PGSC0003DMG400010168]	5.105	2.35181292319	1.16268817414E-6	1.46934278925E-5	yes	up	7.22	2.63	4.12	1.18	0.59	0.42	4.65666666667	0.73
PGSC0003DMG400010169		Beta-carotene hydroxylase [Source:PGSC_GENE;Acc:PGSC0003DMG400010169]	2.868	1.52010514852	0.00037591368321	0.00233821105854	yes	up	51.29	24.81	44.02	20.93	7.88	9.16	40.04	12.6566666667
PGSC0003DMG400010170		Miraculin [Source:PGSC_GENE;Acc:PGSC0003DMG400010170]	24.793	4.63188717485	9.78076480706E-5	0.000727341141119	yes	up	0.41	2.22	28.28	0.4	0.43	0.33	10.3033333333	0.386666666667
PGSC0003DMG400010172		Gene of unknown function [Source:PGSC_GENE;Acc:PGSC0003DMG400010172]	76.500	6.25738784795	6.16825470709E-5	0.000488362323781	yes	up	0.84	3.14	1.83	0	0	0	1.93666666667	0
PGSC0003DMG400010174		Peroxisomal membrane 22 kDa family protein [Source:PGSC_GENE;Acc:PGSC0003DMG400010174]	2.155	1.10792032613	0.00755297911597	0.028475996371	yes	up	3.94	3.04	4.38	1.97	1.26	1.04	3.78666666667	1.42333333333
PGSC0003DMG400010194		MYB transcription factor [Source:PGSC_GENE;Acc:PGSC0003DMG400010194]	0.486	-1.04148212911	0.00688463118454	0.0264868484311	yes	down	3.34	2.61	2.26	7.73	4.15	3.48	2.73666666667	5.12
PGSC0003DMG400010209		Ubiquitin-protein ligase [Source:PGSC_GENE;Acc:PGSC0003DMG400010209]	0.450	-1.1528240568	0.000385615863739	0.00238790696969	yes	down	3.66	2.87	3.5	5.19	9.49	5.61	3.34333333333	6.76333333333
PGSC0003DMG400010221		Phospholipase A1 [Source:PGSC_GENE;Acc:PGSC0003DMG400010221]	17.127	4.09818959537	1.25191856239E-22	2.24433229134E-20	yes	up	64.24	24.5	55.17	3.44	1.65	2.46	47.97	2.51666666667
PGSC0003DMG400010222		Phospholipase A1 [Source:PGSC_GENE;Acc:PGSC0003DMG400010222]	13.558	3.76103824776	2.68151975362E-18	2.74697072557E-16	yes	up	25.43	9.27	21.02	1.51	1.07	1.14	18.5733333333	1.24
PGSC0003DMG400010224		Phytophthora-inhibited protease 1 [Source:PGSC_GENE;Acc:PGSC0003DMG400010224]	0.019	-5.73256552346	0.00022780623453	0.00151138773407	yes	down	0.06	0	0	0.67	0.33	1.93	0.02	0.976666666667
PGSC0003DMG400010231		Conserved gene of unknown function [Source:PGSC_GENE;Acc:PGSC0003DMG400010231]	5.502	2.46000193876	2.17400048935E-6	2.55684462426E-5	yes	up	15.72	3.53	13.72	1.83	1.35	2.22	10.99	1.8
PGSC0003DMG400010236		Cysteine protease Cp5 [Source:PGSC_GENE;Acc:PGSC0003DMG400010236]	5.006	2.32375054068	2.01631635583E-29	7.90711060914E-27	yes	up	30.45	24.03	23.62	4.46	4.56	3.84	26.0333333333	4.28666666667
PGSC0003DMG400010246		Conserved gene of unknown function [Source:PGSC_GENE;Acc:PGSC0003DMG400010246]	3.276	1.71184962194	0.000831245030519	0.00460644464031	yes	up	9.18	4.28	6.83	3.33	0.87	1.42	6.76333333333	1.87333333333
PGSC0003DMG400010249		GDSL esterase/lipase [Source:PGSC_GENE;Acc:PGSC0003DMG400010249]	2.173	1.12001556795	0.000754067160616	0.00423675343567	yes	up	3.03	3.13	3.21	1.19	2.82	1.51	3.12333333333	1.84
PGSC0003DMG400010268		Cytochrome P450 [Source:PGSC_GENE;Acc:PGSC0003DMG400010268]	47.481	5.56927097706	5.73324891725E-26	1.61677619466E-23	yes	up	150.15	58.14	264.88	3.31	4.17	1.67	157.723333333	3.05
PGSC0003DMG400010273		Peroxisomal biogenesis factor [Source:PGSC_GENE;Acc:PGSC0003DMG400010273]	2.079	1.05616069476	2.30410130575E-5	0.000205721574428	yes	up	36.64	49.11	35.99	13.95	20.38	19.49	40.58	17.94
PGSC0003DMG400010283		Class I chitinase [Source:PGSC_GENE;Acc:PGSC0003DMG400010283]	0.004	-7.94364727974	1.57501518468E-10	4.44653893196E-9	yes	down	0	1.47	0.69	38.06	189.4	265.04	0.72	164.166666667
PGSC0003DMG400010288		Inorganic phosphate transporter [Source:PGSC_GENE;Acc:PGSC0003DMG400010288]	3.165	1.66235662419	0.00430149642248	0.0181139189952	yes	up	1.6	0.93	2.15	0.58	0.4	0.34	1.56	0.44
PGSC0003DMG400010303		Gene of unknown function [Source:PGSC_GENE;Acc:PGSC0003DMG400010303]	28.940	4.8549832688	1.82321554727E-9	4.12615543781E-8	yes	up	8.56	5.25	7.18	0	0.27	0.37	6.99666666667	0.213333333333
PGSC0003DMG400010320		11S globulin isoform 4 [Source:PGSC_GENE;Acc:PGSC0003DMG400010320]	12.510	3.644976818	0.0122768072159	0.0421699203783	yes	up	0.85	0.17	0.99	0.08	0	0	0.67	0.0266666666667
PGSC0003DMG400010328		Ubiquitin-protein ligase [Source:PGSC_GENE;Acc:PGSC0003DMG400010328]	2.213	1.1458584978	8.47876593614E-7	1.11006816623E-5	yes	up	7.76	6.33	6.74	3.09	2.8	2.63	6.94333333333	2.84
PGSC0003DMG400010331		Serine-threonine protein kinase, plant-type [Source:PGSC_GENE;Acc:PGSC0003DMG400010331]	10.373	3.37471774057	1.6270730613E-7	2.49458031109E-6	yes	up	1.71	0.49	1.14	0.07	0.12	0.1	1.11333333333	0.0966666666667
PGSC0003DMG400010334		Peptidase, trypsin-like serine and cysteine proteases [Source:PGSC_GENE;Acc:PGSC0003DMG400010334]	2.792	1.48152590842	3.54833800833E-17	2.96853957777E-15	yes	up	20.9	19.46	20.13	7.45	5.51	6.49	20.1633333333	6.48333333333
PGSC0003DMG400010350		Serine-threonine protein kinase, plant-type [Source:PGSC_GENE;Acc:PGSC0003DMG400010350]	0.180	-2.47369314129	0.0047236885534	0.0195152486112	yes	down	0.07	0.07	0.14	0.13	0.74	0.54	0.0933333333333	0.47
PGSC0003DMG400010362		Cathepsin B-like cysteine proteinase [Source:PGSC_GENE;Acc:PGSC0003DMG400010362]	0.365	-1.45573759166	0.0012991445224	0.0067311992616	yes	down	77.71	117.4	90.33	95.28	279.03	338.63	95.1466666667	237.646666667
PGSC0003DMG400010387		Glycine-rich protein [Source:PGSC_GENE;Acc:PGSC0003DMG400010387]	2.163	1.11300777742	9.68109455657E-7	1.24924428348E-5	yes	up	377.72	493.48	425.7	141.79	193.36	203.97	432.3	179.706666667
PGSC0003DMG400010388		BHLH transcription factor [Source:PGSC_GENE;Acc:PGSC0003DMG400010388]	3.528	1.81875173393	1.48187056969E-5	0.00013908746282	yes	up	14.14	5.78	10.87	2.23	2.47	3.2	10.2633333333	2.63333333333
PGSC0003DMG400010403		Basic 7S globulin 2 small subunit [Source:PGSC_GENE;Acc:PGSC0003DMG400010403]	7.862	2.97486170471	0.00108604075673	0.00578714456741	yes	up	0.83	1.21	0.71	0	0.16	0.12	0.916666666667	0.0933333333333
PGSC0003DMG400010405		Proline/glycine/tyrosine-rich protein [Source:PGSC_GENE;Acc:PGSC0003DMG400010405]	3.689	1.88315156721	3.15040420021E-5	0.000271341264986	yes	up	41.14	32.07	29.81	6.4	5.05	14.8	34.34	8.75
PGSC0003DMG400010418		Gene of unknown function [Source:PGSC_GENE;Acc:PGSC0003DMG400010418]	4.786	2.25871154358	7.78381524387E-8	1.26773650221E-6	yes	up	3.68	3.61	5.38	1.19	0.44	0.74	4.22333333333	0.79
PGSC0003DMG400010434		Gene of unknown function [Source:PGSC_GENE;Acc:PGSC0003DMG400010434]	5.772	2.52905448282	5.63442211591E-6	5.9367223453E-5	yes	up	1.54	1.21	1.37	0.1	0.38	0.52	1.37333333333	0.333333333333
PGSC0003DMG400010443		Conserved gene of unknown function [Source:PGSC_GENE;Acc:PGSC0003DMG400010443]	3.201	1.67864726503	0.00716628155424	0.0272679403348	yes	up	1.04	0.93	0.97	0.26	0.47	0.5	0.98	0.41
PGSC0003DMG400010444		Conserved gene of unknown function [Source:PGSC_GENE;Acc:PGSC0003DMG400010444]	7.527	2.91215181563	3.78870510037E-8	6.58510530534E-7	yes	up	2.75	1.37	3.67	0.15	0.13	0.28	2.59666666667	0.186666666667
PGSC0003DMG400010455		Gene of unknown function [Source:PGSC_GENE;Acc:PGSC0003DMG400010455]	0.329	-1.60458899991	3.90966288366E-5	0.000328286112593	yes	down	3.65	4.64	2.76	7.57	11.11	11.8	3.68333333333	10.16
PGSC0003DMG400010462		Bcl-2-associated athanogene [Source:PGSC_GENE;Acc:PGSC0003DMG400010462]	0.282	-1.82872321791	2.03520968028E-9	4.55255726877E-8	yes	down	7.92	6.95	9.73	35.87	20.02	23.94	8.2	26.61
PGSC0003DMG400010465		Peroxidase [Source:PGSC_GENE;Acc:PGSC0003DMG400010465]	0.100	-3.31759255807	0.00139876490518	0.00716599338443	yes	down	23.45	85.28	18.35	66.17	739.37	348.2	42.36	384.58
PGSC0003DMG400010468		Calmodulin binding protein [Source:PGSC_GENE;Acc:PGSC0003DMG400010468]	3.201	1.67860094171	4.97384501035E-7	6.85898692691E-6	yes	up	28.77	15.43	15.99	6.33	4.16	6.84	20.0633333333	5.77666666667
PGSC0003DMG400010470		Subtilase [Source:PGSC_GENE;Acc:PGSC0003DMG400010470]	13.718	3.77795206181	6.98403521548E-24	1.46071096532E-21	yes	up	91.19	53.31	99.58	4.44	3.45	7.88	81.36	5.25666666667
PGSC0003DMG400010471		Subtilase [Source:PGSC_GENE;Acc:PGSC0003DMG400010471]	2.096	1.06790070428	0.00130373859133	0.00674942887069	yes	up	7.45	6.2	6.54	2.96	1.79	3.92	6.73	2.89
PGSC0003DMG400010473		Calmodulin binding protein [Source:PGSC_GENE;Acc:PGSC0003DMG400010473]	0.457	-1.13015319802	3.42313872347E-7	4.90096609707E-6	yes	down	7.73	5.68	10.06	26.57	20.86	17.31	7.82333333333	21.58
PGSC0003DMG400010481		SAT5 [Source:PGSC_GENE;Acc:PGSC0003DMG400010481]	0.362	-1.46732150399	2.67399555999E-12	1.02617646123E-10	yes	down	5.42	5.73	5.68	13.24	14.95	14.15	5.61	14.1133333333
PGSC0003DMG400010484		BRASSINOSTEROID INSENSITIVE 1-associated receptor kinase 1 [Source:PGSC_GENE;Acc:PGSC0003DMG400010484]	0.372	-1.42561450596	0.000191159068813	0.00130019249569	yes	down	3.14	7.22	5.49	10.5	9.63	11.88	5.28333333333	10.67
PGSC0003DMG400010495		Conserved gene of unknown function [Source:PGSC_GENE;Acc:PGSC0003DMG400010495]	0.353	-1.50088955699	1.12604532908E-6	1.43096129971E-5	yes	down	1.53	2.54	2.65	5.33	6.54	5.47	2.24	5.78
PGSC0003DMG400010499		Stress-induced receptor-like kinase [Source:PGSC_GENE;Acc:PGSC0003DMG400010499]	0.190	-2.39885083672	2.01805226238E-6	2.39136334661E-5	yes	down	0.48	1.28	1.43	5.45	5.48	7.38	1.06333333333	6.10333333333
PGSC0003DMG400010512		Conserved gene of unknown function [Source:PGSC_GENE;Acc:PGSC0003DMG400010512]	3.084	1.62464698694	4.67750600196E-9	9.69414084535E-8	yes	up	34.51	25.84	28.2	9.36	5.88	10.62	29.5166666667	8.62
PGSC0003DMG400010542		177 protein [Source:PGSC_GENE;Acc:PGSC0003DMG400010542]	3.789	1.92165440507	0.003306702661	0.0146343895937	yes	up	3.48	4.15	2.22	0.45	0.49	1.51	3.28333333333	0.816666666667
PGSC0003DMG400010545		Conserved gene of unknown function [Source:PGSC_GENE;Acc:PGSC0003DMG400010545]	2.788	1.47936518129	0.00246231715036	0.0114761812144	yes	up	5.17	5.51	3.09	0.6	1.47	1.49	4.59	1.18666666667
PGSC0003DMG400010549		Orcinol O-methyltransferase [Source:PGSC_GENE;Acc:PGSC0003DMG400010549]	2.224	1.1533210683	0.0117428683659	0.0406930296226	yes	up	13.59	9.26	13.14	3.83	2.7	8	11.9966666667	4.84333333333
PGSC0003DMG400010557		Allene oxide syntase [Source:PGSC_GENE;Acc:PGSC0003DMG400010557]	26.320	4.7180710669	2.39329315211E-21	3.61848623685E-19	yes	up	56.94	30.17	75.81	0.91	1.47	3.15	54.3066666667	1.84333333333
PGSC0003DMG400010559		Conserved gene of unknown function [Source:PGSC_GENE;Acc:PGSC0003DMG400010559]	2.147	1.10260502714	0.000238191263536	0.00157112334618	yes	up	3.44	3.28	3.1	1.33	1.7	1.11	3.27333333333	1.38
PGSC0003DMG400010572		RNA-binding region-containing protein [Source:PGSC_GENE;Acc:PGSC0003DMG400010572]	5.512	2.46262048505	3.97412763869E-6	4.36892928059E-5	yes	up	4.66	6.33	4.22	0.66	0.58	1.53	5.07	0.923333333333
PGSC0003DMG400010578		Cytochrome P450 [Source:PGSC_GENE;Acc:PGSC0003DMG400010578]	7.962	2.99307961663	5.3929117044E-8	9.02735137764E-7	yes	up	2.22	2.89	1.36	0.29	0.2	0.24	2.15666666667	0.243333333333
PGSC0003DMG400010587		Sesquiterpene synthase [Source:PGSC_GENE;Acc:PGSC0003DMG400010587]	0.339	-1.56004939348	2.46764527629E-13	1.14213377199E-11	yes	down	48.71	64.73	65.58	175.43	247.07	167.12	59.6733333333	196.54
PGSC0003DMG400010592		Sesquiterpene synthase [Source:PGSC_GENE;Acc:PGSC0003DMG400010592]	16.807	4.07102146681	1.63739085726E-15	1.0757915114E-13	yes	up	84.3	51.99	91.33	1.47	6.97	4.86	75.8733333333	4.43333333333
PGSC0003DMG400010600		Splicing factor Prp18 family protein [Source:PGSC_GENE;Acc:PGSC0003DMG400010600]	0.155	-2.68635688468	0.00468399863628	0.0193863782608	yes	down	0.15	0.15	0.12	1.03	0.96	0.48	0.14	0.823333333333
PGSC0003DMG400010601		DEXH helicase-like repair protein [Source:PGSC_GENE;Acc:PGSC0003DMG400010601]	0.167	-2.58280341257	3.72923204697E-13	1.66838263663E-11	yes	down	0.4	0.83	0.67	3.88	3.65	3.25	0.633333333333	3.59333333333
PGSC0003DMG400010604		DEXH helicase-like repair protein [Source:PGSC_GENE;Acc:PGSC0003DMG400010604]	2.426	1.27865773586	0.0137560636294	0.0462367329544	yes	up	2.7	2.97	2.82	1.81	0.94	1.07	2.83	1.27333333333
PGSC0003DMG400010605		Gene of unknown function [Source:PGSC_GENE;Acc:PGSC0003DMG400010605]	118.675	6.89087116201	8.01293817655E-8	1.30167457835E-6	yes	up	1.27	0.82	0.81	0.02	0	0	0.966666666667	0.00666666666667
PGSC0003DMG400010611		Purine permease [Source:PGSC_GENE;Acc:PGSC0003DMG400010611]	0.019	-5.73971792966	2.29017728891E-6	2.67841890014E-5	yes	down	0	0	0.23	3.8	0.83	1.55	0.0766666666667	2.06
PGSC0003DMG400010612		HJTR2GH1 protein [Source:PGSC_GENE;Acc:PGSC0003DMG400010612]	18.896	4.24002303465	2.18383587997E-28	7.71970604445E-26	yes	up	22.43	27.77	9.74	4.29	1.43	3.09	19.98	2.93666666667
PGSC0003DMG400010618		Conserved gene of unknown function [Source:PGSC_GENE;Acc:PGSC0003DMG400010618]	0.387	-1.36913764053	8.886530916E-6	8.892908809E-5	yes	down	2.39	3.04	2.23	6.9	6.14	4.98	2.55333333333	6.00666666667
PGSC0003DMG400010624		Peptidylprolyl isomerase [Source:PGSC_GENE;Acc:PGSC0003DMG400010624]	0.385	-1.37825841463	3.42436783527E-12	1.29240276586E-10	yes	down	12.83	13.44	11.87	32.3	34.42	23.55	12.7133333333	30.09
PGSC0003DMG400010625		1-O-acylglucose:anthocyanin-O-acyltransferase [Source:PGSC_GENE;Acc:PGSC0003DMG400010625]	0.357	-1.48769858147	6.09772021711E-9	1.23619210023E-7	yes	down	11.42	18.5	16.56	39.27	41.16	35.56	15.4933333333	38.6633333333
PGSC0003DMG400010632		Conserved gene of unknown function [Source:PGSC_GENE;Acc:PGSC0003DMG400010632]	14.484	3.85636883846	6.5028639029E-5	0.000512108183982	yes	up	2.42	0.9	1.34	0	0.06	0.21	1.55333333333	0.09
PGSC0003DMG400010662		Gene of unknown function [Source:PGSC_GENE;Acc:PGSC0003DMG400010662]	8.550	3.09591073913	0.0101344493717	0.0360530702097	yes	up	2.05	0.73	2.39	0.44	0	0.12	1.72333333333	0.186666666667
PGSC0003DMG400010664		1,4-alpha-glucan-maltohydrolase [Source:PGSC_GENE;Acc:PGSC0003DMG400010664]	0.495	-1.01358087634	0.00560790220063	0.0224226747541	yes	down	209.04	280.97	285.89	302.02	756.42	375.36	258.633333333	477.933333333
PGSC0003DMG400010665		Serine/threonine-protein kinase cdk9 [Source:PGSC_GENE;Acc:PGSC0003DMG400010665]	2.244	1.16581206153	1.25996152746E-6	1.58350097227E-5	yes	up	22.1	14.65	17.44	6.77	7	8.51	18.0633333333	7.42666666667
PGSC0003DMG400010666		Flavonol synthase/flavanone 3-hydroxylase [Source:PGSC_GENE;Acc:PGSC0003DMG400010666]	0.464	-1.10838589483	1.82548999136E-6	2.18484252758E-5	yes	down	11.97	7.73	8.72	8.21	8.12	9.26	9.47333333333	8.53
PGSC0003DMG400010701		Kinase [Source:PGSC_GENE;Acc:PGSC0003DMG400010701]	0.330	-1.60122448285	1.38173781842E-8	2.61727213333E-7	yes	down	4.07	4.26	4.8	11.09	12.48	19.12	4.37666666667	14.23
PGSC0003DMG400010715		Peroxidase 19 [Source:PGSC_GENE;Acc:PGSC0003DMG400010715]	4.099	2.03522482203	1.50293426907E-6	1.8409294429E-5	yes	up	4.65	4	4.76	0.73	1.45	0.79	4.47	0.99
PGSC0003DMG400010726		Rac-like GTP-binding protein RAC13 [Source:PGSC_GENE;Acc:PGSC0003DMG400010726]	2.089	1.06311378939	0.0117419801605	0.0406930296226	yes	up	39.8	20.04	20.8	6.46	12.45	15.82	26.88	11.5766666667
PGSC0003DMG400010728		Phospholipase A1 [Source:PGSC_GENE;Acc:PGSC0003DMG400010728]	10.635	3.41077294791	0.00345330661967	0.0151575882372	yes	up	1.95	1.05	2.19	0.42	0	0	1.73	0.14
PGSC0003DMG400010735		Conserved gene of unknown function [Source:PGSC_GENE;Acc:PGSC0003DMG400010735]	0.431	-1.21392183128	6.7277672366E-7	8.95774546972E-6	yes	down	7.43	8.02	7.7	19.67	13.2	15.97	7.71666666667	16.28
PGSC0003DMG400010738		E3 ubiquitin ligase [Source:PGSC_GENE;Acc:PGSC0003DMG400010738]	2.557	1.35427174818	0.0067558651127	0.0261060358119	yes	up	2.88	2.02	1.54	0.51	1	1.54	2.14666666667	1.01666666667
PGSC0003DMG400010752		AP2/ERF domain-containing transcription factor [Source:PGSC_GENE;Acc:PGSC0003DMG400010752]	6.470	2.69383158098	0.0013655311367	0.00702153256892	yes	up	2.54	2.23	2.24	0.33	0.17	0.27	2.33666666667	0.256666666667
PGSC0003DMG400010764		Glutaredoxin [Source:PGSC_GENE;Acc:PGSC0003DMG400010764]	4.649	2.21692635291	5.25814394031E-7	7.20354239158E-6	yes	up	38.71	15.45	45.68	5.39	7.02	7.21	33.28	6.54
PGSC0003DMG400010765		Glutaredoxin [Source:PGSC_GENE;Acc:PGSC0003DMG400010765]	2.635	1.397998318	0.0019670364965	0.00950494454929	yes	up	54.37	20.92	71.24	13.36	5.47	13.59	48.8433333333	10.8066666667
PGSC0003DMG400010766		Glutaredoxin [Source:PGSC_GENE;Acc:PGSC0003DMG400010766]	2.582	1.36843928274	0.00593326314463	0.0234471797203	yes	up	17.22	9.74	16.84	2.16	6.25	6.99	14.6	5.13333333333
PGSC0003DMG400010768		Glutaredoxin [Source:PGSC_GENE;Acc:PGSC0003DMG400010768]	5.502	2.4599571205	2.00838474742E-14	1.11518673431E-12	yes	up	204.13	120.94	232.75	32.83	37.85	22.33	185.94	31.0033333333
PGSC0003DMG400010773		Terminal ear1-like 2 protein [Source:PGSC_GENE;Acc:PGSC0003DMG400010773]	0.356	-1.49083691078	0.0140422380472	0.046984680777	yes	down	0.27	0.23	0.14	0.51	0.45	0.64	0.213333333333	0.533333333333
PGSC0003DMG400010797		Octanoyltransferase [Source:PGSC_GENE;Acc:PGSC0003DMG400010797]	0.479	-1.06211130104	0.00499129481526	0.0204158274566	yes	down	2.05	4.03	3.46	4.83	11.95	10.33	3.18	9.03666666667
PGSC0003DMG400010798		Staygreen protein [Source:PGSC_GENE;Acc:PGSC0003DMG400010798]	0.151	-2.72721537004	0.00934917018127	0.0337765183834	yes	down	0.33	0.28	0	0.87	0.87	0.43	0.203333333333	0.723333333333
PGSC0003DMG400010804		Gene of unknown function [Source:PGSC_GENE;Acc:PGSC0003DMG400010804]	53.209	5.73360588247	2.67340319343E-5	0.000234523150468	yes	up	0.99	1.44	1.15	0.06	0	0	1.19333333333	0.02
PGSC0003DMG400010807		Gene of unknown function [Source:PGSC_GENE;Acc:PGSC0003DMG400010807]	0.481	-1.05570932088	0.00435050919458	0.018259043439	yes	down	1.51	2.48	3.35	5.22	4.17	4.57	2.44666666667	4.65333333333
PGSC0003DMG400010812		Conserved gene of unknown function [Source:PGSC_GENE;Acc:PGSC0003DMG400010812]	5.796	2.53504213905	9.45146125144E-6	9.36489437381E-5	yes	up	8	5.55	1.85	0.85	1.01	0.55	5.13333333333	0.803333333333
PGSC0003DMG400010814		Conserved gene of unknown function [Source:PGSC_GENE;Acc:PGSC0003DMG400010814]	12.864	3.68524935205	0.00175211968446	0.00863603688934	yes	up	1.84	4.6	0.85	0.26	0.28	0	2.43	0.18
PGSC0003DMG400010815		PME inhibitor [Source:PGSC_GENE;Acc:PGSC0003DMG400010815]	6.001	2.58519748667	0.000491577072619	0.00294523785357	yes	up	13.73	15.4	1.68	2.04	1.58	1.04	10.27	1.55333333333
PGSC0003DMG400010819		3-ketoacyl-CoA synthase 10 [Source:PGSC_GENE;Acc:PGSC0003DMG400010819]	7.921	2.98569656968	3.51744669552E-7	5.00742354873E-6	yes	up	6.42	5.17	3.6	0.21	0.41	1.02	5.06333333333	0.546666666667
PGSC0003DMG400010821		Nucleic acid binding protein [Source:PGSC_GENE;Acc:PGSC0003DMG400010821]	0.489	-1.03085453809	2.94943783035E-5	0.000255356145187	yes	down	354.23	312.32	485.94	821.3	759.52	576.67	384.163333333	719.163333333
PGSC0003DMG400010826		Conserved gene of unknown function [Source:PGSC_GENE;Acc:PGSC0003DMG400010826]	9.915	3.30963951524	1.92008595591E-7	2.8977941865E-6	yes	up	3.83	1.72	3.02	0.68	0.1	0.15	2.85666666667	0.31
PGSC0003DMG400010828		Organ-specific protein P4 [Source:PGSC_GENE;Acc:PGSC0003DMG400010828]	2.852	1.51218752389	5.76164944172E-5	0.000460381654531	yes	up	48.03	29.53	49.56	8.85	12.54	19.27	42.3733333333	13.5533333333
PGSC0003DMG400010833		Conserved gene of unknown function [Source:PGSC_GENE;Acc:PGSC0003DMG400010833]	0.303	-1.72355346286	0.000778284752036	0.00435139022201	yes	down	49.51	78.73	39.69	53.12	219.97	226.78	55.9766666667	166.623333333
PGSC0003DMG400010845		Gene of unknown function [Source:PGSC_GENE;Acc:PGSC0003DMG400010845]	5.915	2.56443184714	4.15810950553E-8	7.12356534948E-7	yes	up	11.96	21.48	15.81	3.02	1.13	4.96	16.4166666667	3.03666666667
PGSC0003DMG400010851		Gene of unknown function [Source:PGSC_GENE;Acc:PGSC0003DMG400010851]	4.610	2.2048937234	6.45306162816E-8	1.06481880831E-6	yes	up	7.07	6	7.63	1.02	1.46	2.41	6.9	1.63
PGSC0003DMG400010857		Aspartic proteinase nepenthesin-1 [Source:PGSC_GENE;Acc:PGSC0003DMG400010857]	0.359	-1.47614585752	0.00849816800965	0.0313426922419	yes	down	1.93	0.75	2.03	2.19	4.89	4.59	1.57	3.89
PGSC0003DMG400010867		Gene of unknown function [Source:PGSC_GENE;Acc:PGSC0003DMG400010867]	0.280	-1.83843104388	0.000858255079841	0.00473521345215	yes	down	1.98	5.6	7.63	15.88	17.2	13.97	5.07	15.6833333333
PGSC0003DMG400010869		Tetracycline transporter [Source:PGSC_GENE;Acc:PGSC0003DMG400010869]	16.557	4.0493844075	2.51452419705E-15	1.6017646776E-13	yes	up	17.96	10.36	18.96	1.24	0.24	1	15.76	0.826666666667
PGSC0003DMG400010870		NAC domain protein [Source:PGSC_GENE;Acc:PGSC0003DMG400010870]	0.494	-1.01852733462	0.00431725145986	0.0181619807475	yes	down	24.2	31.39	15.58	51.26	28.56	48.32	23.7233333333	42.7133333333
PGSC0003DMG400010881		UPA23 [Source:PGSC_GENE;Acc:PGSC0003DMG400010881]	2.657	1.40975120787	0.00981326034804	0.0351116844734	yes	up	10.67	8.6	5.57	2.29	1.84	4.89	8.28	3.00666666667
PGSC0003DMG400010887		Leucine-rich repeat [Source:PGSC_GENE;Acc:PGSC0003DMG400010887]	27.652	4.78931400199	0.00462178931239	0.0191699996963	yes	up	0.85	0.17	1.57	0.08	0	0	0.863333333333	0.0266666666667
PGSC0003DMG400010892		Conserved gene of unknown function [Source:PGSC_GENE;Acc:PGSC0003DMG400010892]	2.748	1.45834939468	0.0138947845115	0.0465993095104	yes	up	3.36	1.95	2.35	0.29	0.72	1.47	2.55333333333	0.826666666667
PGSC0003DMG400010904		Gene of unknown function [Source:PGSC_GENE;Acc:PGSC0003DMG400010904]	0.262	-1.93313943041	9.02866738609E-16	6.22531577077E-14	yes	down	6.05	5.97	7.17	26.49	21.16	19.41	6.39666666667	22.3533333333
PGSC0003DMG400010909		Gene of unknown function [Source:PGSC_GENE;Acc:PGSC0003DMG400010909]	0.345	-1.53507165229	0.00536363906802	0.0216078031026	yes	down	1	0.98	0.82	1.99	2.67	2.04	0.933333333333	2.23333333333
PGSC0003DMG400010915		TNP2-like transposon protein [Source:PGSC_GENE;Acc:PGSC0003DMG400010915]	0.112	-3.16438968918	2.81758174994E-7	4.09471145107E-6	yes	down	2.14	0.67	0.86	13.43	8.05	7.99	1.22333333333	9.82333333333
PGSC0003DMG400010923		Gene of unknown function [Source:PGSC_GENE;Acc:PGSC0003DMG400010923]	40.606	5.34361583413	1.06344188005E-22	1.93407712359E-20	yes	up	3.52	4.12	4.86	0.21	0.05	0.04	4.16666666667	0.1
PGSC0003DMG400010929		Gene of unknown function [Source:PGSC_GENE;Acc:PGSC0003DMG400010929]	2.210	1.14429634777	7.85794168219E-5	0.000602562237518	yes	up	14.78	12.9	16.86	7.01	6.22	5.53	14.8466666667	6.25333333333
PGSC0003DMG400010944		Cc-nbs-lrr resistance protein [Source:PGSC_GENE;Acc:PGSC0003DMG400010944]	3.502	1.80823119365	0.000692899691076	0.00394340055479	yes	up	6.68	3.63	7.29	2.04	1.92	0.63	5.86666666667	1.53
PGSC0003DMG400010947		Receptor protein kinase [Source:PGSC_GENE;Acc:PGSC0003DMG400010947]	0.344	-1.53961052564	0.003994718984	0.0170501508838	yes	down	1.04	1.73	1.04	3.4	3.73	3.13	1.27	3.42
PGSC0003DMG400010948		Calcineurin-like phosphoesterase family protein [Source:PGSC_GENE;Acc:PGSC0003DMG400010948]	0.022	-5.47829896895	0.00226507908369	0.0106738555844	yes	down	0	0	0	0.65	0.15	0.66	0	0.486666666667
PGSC0003DMG400010951		Conserved gene of unknown function [Source:PGSC_GENE;Acc:PGSC0003DMG400010951]	0.190	-2.39353567054	0.00194640911015	0.00942523168949	yes	down	0.61	0.09	0.63	1.62	0.94	1.28	0.443333333333	1.28
PGSC0003DMG400010953		Disease resistance protein RPS5 [Source:PGSC_GENE;Acc:PGSC0003DMG400010953]	0.365	-1.45280818866	1.60879235488E-5	0.00014960159512	yes	down	1.47	0.79	1.48	2.72	2.95	3.44	1.24666666667	3.03666666667
PGSC0003DMG400010962		Conserved gene of unknown function [Source:PGSC_GENE;Acc:PGSC0003DMG400010962]	3.930	1.97444417718	0.0149011446751	0.0493324006141	yes	up	1.25	0.96	0.6	0.41	0.05	0.19	0.936666666667	0.216666666667
PGSC0003DMG400010963		Conserved gene of unknown function [Source:PGSC_GENE;Acc:PGSC0003DMG400010963]	2.885	1.52875844256	7.00877553555E-11	2.11935239026E-9	yes	up	6.5	6.21	5.25	1.99	1.36	1.84	5.98666666667	1.73
PGSC0003DMG400010975		Ubiquitin-protein ligase [Source:PGSC_GENE;Acc:PGSC0003DMG400010975]	0.311	-1.68670584351	0.00161618407805	0.00807255176522	yes	down	1.53	0.6	0.96	3.72	3.71	1.61	1.03	3.01333333333
PGSC0003DMG400010977		Gene of unknown function [Source:PGSC_GENE;Acc:PGSC0003DMG400010977]	2.356	1.23664406074	0.0143800900348	0.0478916533563	yes	up	3.78	5.32	3.25	1.71	1.29	1.75	4.11666666667	1.58333333333
PGSC0003DMG400010987		WRKY 13 [Source:PGSC_GENE;Acc:PGSC0003DMG400010987]	5.713	2.5141417717	0.000100036832955	0.000741720659826	yes	up	4.95	1.17	1.93	0.57	0.52	0.24	2.68333333333	0.443333333333
PGSC0003DMG400010995		Cytochrome P450 hydroxylase [Source:PGSC_GENE;Acc:PGSC0003DMG400010995]	26.515	4.7287584159	4.7308623293E-15	2.9389896718E-13	yes	up	12.33	22.45	22.02	0.24	0.21	0.05	18.9333333333	0.166666666667
PGSC0003DMG400010999		Eukaryotic translation initiation factor 3 subunit A [Source:PGSC_GENE;Acc:PGSC0003DMG400010999]	2.291	1.19628089581	0.00202895731269	0.00976598528717	yes	up	3.27	3.5	2.48	0.66	1.61	1.37	3.08333333333	1.21333333333
PGSC0003DMG400011000		Putative sulfate transporter [Source:PGSC_GENE;Acc:PGSC0003DMG400011000]	3.696	1.88580816447	8.25365679026E-5	0.000626968154122	yes	up	5.61	2.32	5.49	1.5	0.97	0.84	4.47333333333	1.10333333333
PGSC0003DMG400011012		Glutathione-S-transferase [Source:PGSC_GENE;Acc:PGSC0003DMG400011012]	0.298	-1.74438655872	1.04071674406E-10	3.0513912199E-9	yes	down	69.81	73.95	42.2	186.81	226.73	153.59	61.9866666667	189.043333333
PGSC0003DMG400011019		Diphenol oxidase [Source:PGSC_GENE;Acc:PGSC0003DMG400011019]	3.829	1.93692383966	2.22187331854E-6	2.60582133406E-5	yes	up	56.01	24.27	24.64	6.81	6.14	11.52	34.9733333333	8.15666666667
PGSC0003DMG400011031		UDP-glucuronosyltransferase [Source:PGSC_GENE;Acc:PGSC0003DMG400011031]	4.852	2.2785829429	0.0112391443995	0.0392377307189	yes	up	0.68	1.39	0.3	0.06	0.12	0.22	0.79	0.133333333333
PGSC0003DMG400011036		Light-inducible protein atls1 [Source:PGSC_GENE;Acc:PGSC0003DMG400011036]	0.446	-1.16559120888	2.51828107883E-6	2.90993639579E-5	yes	down	13.34	13.91	14.26	22.63	33.66	28.81	13.8366666667	28.3666666667
PGSC0003DMG400011044		Enolase [Source:PGSC_GENE;Acc:PGSC0003DMG400011044]	2.646	1.40377474145	1.10862219679E-7	1.74884977341E-6	yes	up	7.73	6.26	5.92	2.02	2.11	2.63	6.63666666667	2.25333333333
PGSC0003DMG400011046		PHAP2B protein [Source:PGSC_GENE;Acc:PGSC0003DMG400011046]	0.411	-1.28393902848	9.85688857145E-6	9.73202947939E-5	yes	down	9.02	8.1	10.49	13.86	29.91	22.98	9.20333333333	22.25
PGSC0003DMG400011048		MYB transcription factor [Source:PGSC_GENE;Acc:PGSC0003DMG400011048]	0.311	-1.68452740717	1.04376485627E-6	1.33247255151E-5	yes	down	3.8	3.58	5.92	13.5	16.08	8.65	4.43333333333	12.7433333333
PGSC0003DMG400011051		Conserved gene of unknown function [Source:PGSC_GENE;Acc:PGSC0003DMG400011051]	3.638	1.86303798823	0.000181112159329	0.00124348894668	yes	up	4.3	3.23	2.6	0.6	0.97	0.85	3.37666666667	0.806666666667
PGSC0003DMG400011084		Gene of unknown function [Source:PGSC_GENE;Acc:PGSC0003DMG400011084]	35.522	5.15065177342	2.46678309709E-13	1.14213377199E-11	yes	up	11.61	6.35	8.61	0.37	0	0.11	8.85666666667	0.16
PGSC0003DMG400011085		Peptide transporter [Source:PGSC_GENE;Acc:PGSC0003DMG400011085]	0.478	-1.06353481719	0.000392277097762	0.00242138971953	yes	down	38.42	26.84	55.94	79.88	87.7	63.61	40.4	77.0633333333
PGSC0003DMG400011088		Tubulin beta chain [Source:PGSC_GENE;Acc:PGSC0003DMG400011088]	2.526	1.33667866882	2.34891766729E-6	2.7369143739E-5	yes	up	30.89	18.49	24.35	10.93	6.69	8.78	24.5766666667	8.8
PGSC0003DMG400011089		Axi 1 protein from Nicotiana tabacum [Source:PGSC_GENE;Acc:PGSC0003DMG400011089]	5.479	2.4540108806	0.0036733352401	0.0159256119979	yes	up	0.87	0.43	0.79	0.04	0.23	0.09	0.696666666667	0.12
PGSC0003DMG400011090		Conserved gene of unknown function [Source:PGSC_GENE;Acc:PGSC0003DMG400011090]	2.417	1.27316599807	0.00876834359717	0.0320845440446	yes	up	5.68	3.88	6.2	2.58	3.52	0.85	5.25333333333	2.31666666667
PGSC0003DMG400011102		Transcription factor HBP-1b [Source:PGSC_GENE;Acc:PGSC0003DMG400011102]	2.076	1.05387906309	0.00694487983824	0.0266476982388	yes	up	8.36	15.02	7.7	4.02	5.71	3.65	10.36	4.46
PGSC0003DMG400011114		Cc-nbs-lrr resistance protein [Source:PGSC_GENE;Acc:PGSC0003DMG400011114]	13.869	3.79376163688	1.88195029023E-9	4.25141209579E-8	yes	up	1.58	1.51	2.94	0.31	0.16	0.19	2.01	0.22
PGSC0003DMG400011128		Gene of unknown function [Source:PGSC_GENE;Acc:PGSC0003DMG400011128]	3.383	1.75813897281	3.1926472615E-19	3.62574936512E-17	yes	up	33.96	30.79	35.63	10.84	7.6	8.5	33.46	8.98
PGSC0003DMG400011129		Gene of unknown function [Source:PGSC_GENE;Acc:PGSC0003DMG400011129]	5.139	2.36152103475	0.00644351755463	0.0250984750164	yes	up	1.36	0.74	1.02	0.28	0	0.24	1.04	0.173333333333
PGSC0003DMG400011141		Serine carboxypeptidase [Source:PGSC_GENE;Acc:PGSC0003DMG400011141]	5.588	2.4822486161	1.03545316422E-6	1.3245567541E-5	yes	up	3.12	1.42	1.8	0.4	0.47	0.33	2.11333333333	0.4
PGSC0003DMG400011148		Cellulose synthase 3 [Source:PGSC_GENE;Acc:PGSC0003DMG400011148]	3.264	1.7067362853	9.20511737863E-5	0.000689024861226	yes	up	117.91	46.1	48.84	13.96	17.09	29.69	70.95	20.2466666667
PGSC0003DMG400011151		Conserved gene of unknown function [Source:PGSC_GENE;Acc:PGSC0003DMG400011151]	2.716	1.4415012603	1.03625445535E-5	0.00010168245289	yes	up	8.6	4.45	8.66	2.1	2.36	2.71	7.23666666667	2.39
PGSC0003DMG400011180		Potassium channel tetramerization domain-containing protein [Source:PGSC_GENE;Acc:PGSC0003DMG400011180]	0.233	-2.09854628364	2.07549928902E-6	2.45018255672E-5	yes	down	18.82	34.46	34.05	53	175.72	111	29.11	113.24
PGSC0003DMG400011185		Low-molecular-weight cysteine-rich protein LCR78 [Source:PGSC_GENE;Acc:PGSC0003DMG400011185]	0.055	-4.17278639361	0.000122789502414	0.000884737299479	yes	down	14.26	222.8	244.69	1368.79	2335.13	4410.93	160.583333333	2704.95
PGSC0003DMG400011188		Conserved gene of unknown function [Source:PGSC_GENE;Acc:PGSC0003DMG400011188]	0.433	-1.20779174751	1.33836073556E-6	1.66866258028E-5	yes	down	21.06	14.43	18.2	33.66	38.87	48.81	17.8966666667	40.4466666667
PGSC0003DMG400011200		Conserved gene of unknown function [Source:PGSC_GENE;Acc:PGSC0003DMG400011200]	2.430	1.28081819769	1.38998992486E-8	2.63091758176E-7	yes	up	8.23	6	6.05	5.39	4.79	3.94	6.76	4.70666666667
PGSC0003DMG400011209		Serine/threonine-protein kinase bri1 [Source:PGSC_GENE;Acc:PGSC0003DMG400011209]	0.266	-1.90780593067	1.57539526927E-8	2.95731267525E-7	yes	down	0.7	0.57	0.81	3.09	1.9	2.12	0.693333333333	2.37
PGSC0003DMG400011235		Steroid binding protein [Source:PGSC_GENE;Acc:PGSC0003DMG400011235]	2.543	1.34678235141	2.11395729451E-6	2.49206670632E-5	yes	up	66.08	85.26	73.8	21.14	24	35.91	75.0466666667	27.0166666667
PGSC0003DMG400011247		Cation diffusion facilitator 9 [Source:PGSC_GENE;Acc:PGSC0003DMG400011247]	2.214	1.14644781071	0.00142506065372	0.00726511726328	yes	up	9.26	16	9.07	4.23	5.22	5.58	11.4433333333	5.01
PGSC0003DMG400011268		NAC domain class transcription factor [Source:PGSC_GENE;Acc:PGSC0003DMG400011268]	3.665	1.87387177504	0.000707877074806	0.00401407564923	yes	up	6.99	3.96	5.49	1.71	1.95	0.49	5.48	1.38333333333
PGSC0003DMG400011271		WRKY DNA-binding protein [Source:PGSC_GENE;Acc:PGSC0003DMG400011271]	725.380	9.50259370526	2.24670765175E-14	1.23117617126E-12	yes	up	0.93	1.65	1.22	0	0	0	1.26666666667	0
PGSC0003DMG400011278		Equilibrative nucleoside transporter [Source:PGSC_GENE;Acc:PGSC0003DMG400011278]	3.060	1.61331625966	0.00012971517396	0.00092778325336	yes	up	8.34	4.22	4.67	1.08	2.01	2.1	5.74333333333	1.73
PGSC0003DMG400011286		Conserved gene of unknown function [Source:PGSC_GENE;Acc:PGSC0003DMG400011286]	5.151	2.36492111665	1.47093685897E-7	2.2746502333E-6	yes	up	26.61	8.9	22.61	4.73	2.11	4.92	19.3733333333	3.92
PGSC0003DMG400011287		DNA-3-methyladenine glycosylase [Source:PGSC_GENE;Acc:PGSC0003DMG400011287]	3.378	1.75602208671	0.00349049210033	0.0152833863807	yes	up	4.01	2.43	4.85	0.71	0.44	1.84	3.76333333333	0.996666666667
PGSC0003DMG400011288		Ubiquitin-protein ligase [Source:PGSC_GENE;Acc:PGSC0003DMG400011288]	55.479	5.79386672739	0.000156976353556	0.00109781575886	yes	up	0.17	0.35	0.24	0	0	0	0.253333333333	0
PGSC0003DMG400011289		Transcription factor Myb [Source:PGSC_GENE;Acc:PGSC0003DMG400011289]	3.278	1.71283310065	0.00104328792534	0.00559485603024	yes	up	3.14	1.65	3.46	2.66	0.4	0.83	2.75	1.29666666667
PGSC0003DMG400011294		MYB transcription factor MYB114 [Source:PGSC_GENE;Acc:PGSC0003DMG400011294]	0.185	-2.43182151456	6.18329437251E-9	1.25151872711E-7	yes	down	2.87	2.18	4.07	22.37	15.29	7.45	3.04	15.0366666667
PGSC0003DMG400011296		Harpin-induced 1 [Source:PGSC_GENE;Acc:PGSC0003DMG400011296]	2.679	1.42191651379	0.00645820733787	0.025145530215	yes	up	28.99	17.86	32.78	16.68	5.4	4.43	26.5433333333	8.83666666667
PGSC0003DMG400011307		Gene of unknown function [Source:PGSC_GENE;Acc:PGSC0003DMG400011307]	39.851	5.31654209517	3.10563664469E-10	8.27444463997E-9	yes	up	7.44	5.05	6.07	0.09	0.09	0	6.18666666667	0.06
PGSC0003DMG400011309		Conserved gene of unknown function [Source:PGSC_GENE;Acc:PGSC0003DMG400011309]	32.220	5.00988923814	0.00241696750667	0.0112857768339	yes	up	0.52	1.76	0.33	0.1	0	0	0.87	0.0333333333333
PGSC0003DMG400011310		Epoxide hydrolase 1 [Source:PGSC_GENE;Acc:PGSC0003DMG400011310]	0.350	-1.51637729236	0.00012714956216	0.000912888416699	yes	down	8.16	8.35	6.02	9.91	26.3	21.9	7.51	19.37
PGSC0003DMG400011311		Epoxide hydrolase 1 [Source:PGSC_GENE;Acc:PGSC0003DMG400011311]	20.780	4.37714682591	1.78347143401E-15	1.15662961371E-13	yes	up	13.53	20	8.03	0.22	1.07	0.54	13.8533333333	0.61
PGSC0003DMG400011312		Multidrug resistance pump [Source:PGSC_GENE;Acc:PGSC0003DMG400011312]	3.817	1.93259908783	6.15949988362E-5	0.0004881311275	yes	up	5.11	1.89	3.73	1.03	0.48	0.58	3.57666666667	0.696666666667
PGSC0003DMG400011317		Conserved gene of unknown function [Source:PGSC_GENE;Acc:PGSC0003DMG400011317]	15.034	3.91016787756	1.61849291867E-6	1.96806856942E-5	yes	up	6.04	5.95	5.38	0.13	0	0.85	5.79	0.326666666667
PGSC0003DMG400011320		Auxin-induced protein 5NG4 [Source:PGSC_GENE;Acc:PGSC0003DMG400011320]	2.595	1.37588649618	7.21866075293E-5	0.000561083764562	yes	up	20.14	10.78	10.96	7.01	4.25	3.71	13.96	4.99
PGSC0003DMG400011322		Conserved gene of unknown function [Source:PGSC_GENE;Acc:PGSC0003DMG400011322]	3.397	1.76438422342	0.000136888167894	0.000974091079613	yes	up	6.03	6.75	4.39	1.87	0.7	7.77	5.72333333333	3.44666666667
PGSC0003DMG400011330		Branched-chain alpha-keto acid dehydrogenase E2 subunit [Source:PGSC_GENE;Acc:PGSC0003DMG400011330]	0.312	-1.68222668227	9.14033864117E-5	0.000684993189657	yes	down	28.09	52.99	28.89	50.19	152.19	103.68	36.6566666667	102.02
PGSC0003DMG400011337		Nucleotide binding protein [Source:PGSC_GENE;Acc:PGSC0003DMG400011337]	3.666	1.87438113269	8.91281099961E-10	2.15416112102E-8	yes	up	13.83	10.4	9.79	1.94	2.39	3.14	11.34	2.49
PGSC0003DMG400011359		Phototropic-responsive NPH3 family protein [Source:PGSC_GENE;Acc:PGSC0003DMG400011359]	2.750	1.45929990743	3.0665975402E-5	0.00026457705419	yes	up	36.75	18.41	23.76	8.29	5.91	11.19	26.3066666667	8.46333333333
PGSC0003DMG400011370		Rubber elongation factor [Source:PGSC_GENE;Acc:PGSC0003DMG400011370]	2.155	1.10773936853	7.84923272621E-11	2.35083583487E-9	yes	up	98.38	109.95	90.11	39.87	47.97	41.96	99.48	43.2666666667
PGSC0003DMG400011399		Ubiquitin-protein ligase [Source:PGSC_GENE;Acc:PGSC0003DMG400011399]	0.383	-1.38476674147	1.34813552885E-7	2.09637580564E-6	yes	down	15.35	15.81	17.83	26.56	47.97	40.79	16.33	38.44
PGSC0003DMG400011411		Gene of unknown function [Source:PGSC_GENE;Acc:PGSC0003DMG400011411]	0.287	-1.80128941737	2.10923112329E-8	3.84161703428E-7	yes	down	18.45	23.16	18.52	70.47	73.1	38.41	20.0433333333	60.66
PGSC0003DMG400011426		Leucine-rich repeat [Source:PGSC_GENE;Acc:PGSC0003DMG400011426]	2.543	1.34626831491	1.57266054708E-5	0.000146621970321	yes	up	7.38	6.92	8.03	1.97	2.87	3.13	7.44333333333	2.65666666667
PGSC0003DMG400011431		Anthranilate phosphoribosyltransferase [Source:PGSC_GENE;Acc:PGSC0003DMG400011431]	6.955	2.79801017925	1.31392029678E-6	1.64308777322E-5	yes	up	4.73	2.28	2.88	0.83	0.18	0.29	3.29666666667	0.433333333333
PGSC0003DMG400011454		Conserved gene of unknown function [Source:PGSC_GENE;Acc:PGSC0003DMG400011454]	0.142	-2.815105702	3.65416487137E-10	9.5633190763E-9	yes	down	8.22	13.12	9.11	50.38	64.38	137.68	10.15	84.1466666667
PGSC0003DMG400011463		Conserved gene of unknown function [Source:PGSC_GENE;Acc:PGSC0003DMG400011463]	2.689	1.42711990561	0.000279470767483	0.00180777250574	yes	up	4.27	4.68	4.49	0.53	0.74	0.55	4.48	0.606666666667
PGSC0003DMG400011499		L-allo-threonine aldolase [Source:PGSC_GENE;Acc:PGSC0003DMG400011499]	0.191	-2.38860057685	1.70127801048E-8	3.17226415358E-7	yes	down	16.91	18.59	18.1	27.88	104.56	95.85	17.8666666667	76.0966666667
PGSC0003DMG400011508		Conserved gene of unknown function [Source:PGSC_GENE;Acc:PGSC0003DMG400011508]	0.246	-2.0261540316	5.0540661994E-9	1.04143639961E-7	yes	down	2.72	6.03	4.17	21.28	18.06	11.32	4.30666666667	16.8866666667
PGSC0003DMG400011517		HJTR2GH1 protein [Source:PGSC_GENE;Acc:PGSC0003DMG400011517]	4.188	2.06634773153	8.22910355699E-10	2.00713353813E-8	yes	up	9.66	5.92	11.88	1.89	2.27	1.57	9.15333333333	1.91
PGSC0003DMG400011518		R2 late blight resistance protein [Source:PGSC_GENE;Acc:PGSC0003DMG400011518]	4.112	2.03987628317	2.67442159463E-9	5.86223870585E-8	yes	up	5.3	6.19	4.46	1.3	0.76	1.05	5.31666666667	1.03666666667
PGSC0003DMG400011520		Rpi protein [Source:PGSC_GENE;Acc:PGSC0003DMG400011520]	2.873	1.52255356565	0.00442265868635	0.0184968984686	yes	up	1.49	0.76	0.92	0.26	0.26	0.46	1.05666666667	0.326666666667
PGSC0003DMG400011527		SNKR2GH5 protein [Source:PGSC_GENE;Acc:PGSC0003DMG400011527]	4.434	2.14851846538	8.66687192791E-7	1.1323329081E-5	yes	up	2.46	1.5	3.02	0.6	0.38	0.44	2.32666666667	0.473333333333
PGSC0003DMG400011528		R2 [Source:PGSC_GENE;Acc:PGSC0003DMG400011528]	0.388	-1.36623107576	0.000821623814813	0.00455815970473	yes	down	0.74	0.62	0.51	1.79	1.62	0.98	0.623333333333	1.46333333333
PGSC0003DMG400011546		Conserved gene of unknown function [Source:PGSC_GENE;Acc:PGSC0003DMG400011546]	0.474	-1.07585592899	4.27006178201E-9	8.93828278606E-8	yes	down	15.57	18.88	14.06	30.26	31.86	28.9	16.17	30.34
PGSC0003DMG400011553		Conserved gene of unknown function [Source:PGSC_GENE;Acc:PGSC0003DMG400011553]	0.025	-5.35034597687	0.00361435487815	0.0157106128735	yes	down	0	0	0	0.34	2.39	1.48	0	1.40333333333
PGSC0003DMG400011576		TMS membrane family protein [Source:PGSC_GENE;Acc:PGSC0003DMG400011576]	3.679	1.879153362	1.54263712278E-5	0.000144144104645	yes	up	4.07	4.27	3.01	1.41	0.44	1.31	3.78333333333	1.05333333333
PGSC0003DMG400011596		ELF4 [Source:PGSC_GENE;Acc:PGSC0003DMG400011596]	2.037	1.02666096239	6.40762343577E-7	8.59532511977E-6	yes	up	22.43	18.89	24.66	8.85	10.99	9.61	21.9933333333	9.81666666667
PGSC0003DMG400011606		Conserved gene of unknown function [Source:PGSC_GENE;Acc:PGSC0003DMG400011606]	0.034	-4.85939726142	1.62545271256E-6	1.97460390126E-5	yes	down	0.25	0	0.03	0.62	1.7	1	0.0933333333333	1.10666666667
PGSC0003DMG400011610		Hcr2-p3 [Source:PGSC_GENE;Acc:PGSC0003DMG400011610]	0.284	-1.81503094649	0.000110007289788	0.00080424205042	yes	down	0.93	1.38	1.7	4.13	4.39	4.46	1.33666666667	4.32666666667
PGSC0003DMG400011618		Patellin-6 [Source:PGSC_GENE;Acc:PGSC0003DMG400011618]	2.617	1.38812760843	0.000283214394822	0.00182963060006	yes	up	37.97	19.64	28.38	14.5	5.67	10.42	28.6633333333	10.1966666667
PGSC0003DMG400011627		Chloroplast small heat shock protein class I [Source:PGSC_GENE;Acc:PGSC0003DMG400011627]	0.040	-4.65814947051	8.6896768621E-29	3.20725749831E-26	yes	down	14.05	4.42	8.06	218.29	136.82	75.6	8.84333333333	143.57
PGSC0003DMG400011628		Chloroplast small heat shock protein class I [Source:PGSC_GENE;Acc:PGSC0003DMG400011628]	0.024	-5.39893468565	7.39297493158E-36	4.12330855184E-33	yes	down	4.7	1.43	3.33	166.81	119.94	75.03	3.15333333333	120.593333333
PGSC0003DMG400011630		Chloroplast small heat shock protein class I [Source:PGSC_GENE;Acc:PGSC0003DMG400011630]	0.030	-5.04301985797	3.09800547975E-26	9.04113273614E-24	yes	down	1.75	1.4	2.1	84.14	56.98	23.67	1.75	54.93
PGSC0003DMG400011631		Chloroplast small heat shock protein class I [Source:PGSC_GENE;Acc:PGSC0003DMG400011631]	0.012	-6.41582791696	7.58546694246E-21	1.10686075187E-18	yes	down	0.62	0.31	0.11	41.33	21.54	12.76	0.346666666667	25.21
PGSC0003DMG400011632		Chloroplast small heat shock protein class I [Source:PGSC_GENE;Acc:PGSC0003DMG400011632]	0.080	-3.64016729013	6.87970759153E-11	2.08787063038E-9	yes	down	2.28	1.04	2.18	36.99	16.51	9.31	1.83333333333	20.9366666667
PGSC0003DMG400011658		Conserved gene of unknown function [Source:PGSC_GENE;Acc:PGSC0003DMG400011658]	0.316	-1.66138302634	1.98239370181E-14	1.10323242215E-12	yes	down	5.44	4.02	4.97	13.36	14.74	13.88	4.81	13.9933333333
PGSC0003DMG400011659		Caspase [Source:PGSC_GENE;Acc:PGSC0003DMG400011659]	2.525	1.33605355443	0.000586111699923	0.00343055770631	yes	up	15.88	10.18	17.74	7.84	3.52	4.45	14.6	5.27
PGSC0003DMG400011669		Translation initiation factor if-2 [Source:PGSC_GENE;Acc:PGSC0003DMG400011669]	0.235	-2.09183551452	0.00170198769428	0.00842534263333	yes	down	0.61	0.23	0.27	1.28	1.72	0.89	0.37	1.29666666667
PGSC0003DMG400011670		Transposon protein, CACTA, En/Spm sub-class [Source:PGSC_GENE;Acc:PGSC0003DMG400011670]	0.469	-1.0926630214	5.23790007306E-5	0.000421619037953	yes	down	12.98	10.21	12.99	34.3	25.7	16.27	12.06	25.4233333333
PGSC0003DMG400011692		Nitrate transporter [Source:PGSC_GENE;Acc:PGSC0003DMG400011692]	3.971	1.98950016272	4.47421549383E-5	0.000368528001301	yes	up	222.16	110.25	201.81	73.44	24.03	21.82	178.073333333	39.7633333333
PGSC0003DMG400011694		Serpin [Source:PGSC_GENE;Acc:PGSC0003DMG400011694]	4.845	2.27637998328	0.00701186046029	0.026839053505	yes	up	1.78	2.03	1.34	0.16	0.04	0.73	1.71666666667	0.31
PGSC0003DMG400011704		Pentatricopeptide repeat-containing protein [Source:PGSC_GENE;Acc:PGSC0003DMG400011704]	0.077	-3.69415452072	1.56412219484E-16	1.21536652775E-14	yes	down	1	0.93	0.76	12.52	15.71	4.85	0.896666666667	11.0266666667
PGSC0003DMG400011707		CEN 1 [Source:PGSC_GENE;Acc:PGSC0003DMG400011707]	26.746	4.74123766859	0.0139726638736	0.0467955588336	yes	up	1.29	0.42	1.55	0	0	0	1.08666666667	0
PGSC0003DMG400011710		Conserved gene of unknown function [Source:PGSC_GENE;Acc:PGSC0003DMG400011710]	5.954	2.57396973808	0.00204327471932	0.00982227713188	yes	up	4.38	1.8	0.97	0.42	0.55	0.12	2.38333333333	0.363333333333
PGSC0003DMG400011711		Conserved gene of unknown function [Source:PGSC_GENE;Acc:PGSC0003DMG400011711]	3.089	1.62721958024	3.76165053871E-5	0.000316918110844	yes	up	8.69	4.18	5.05	2.47	1.35	1.43	5.97333333333	1.75
PGSC0003DMG400011713		Conserved gene of unknown function [Source:PGSC_GENE;Acc:PGSC0003DMG400011713]	4.699	2.23244564324	0.000100781155061	0.000746137294903	yes	up	3.46	3.06	4.65	0.19	1.08	1.1	3.72333333333	0.79
PGSC0003DMG400011724		Gene of unknown function [Source:PGSC_GENE;Acc:PGSC0003DMG400011724]	0.004	-8.07241441263	4.05113088791E-10	1.05145070346E-8	yes	down	0	0	0	15.03	6.87	3.23	0	8.37666666667
PGSC0003DMG400011726		MAP kinase phosphatase 1 [Source:PGSC_GENE;Acc:PGSC0003DMG400011726]	0.488	-1.03612301479	0.000963249771615	0.00521363872504	yes	down	23.29	38.78	17.86	60.07	48.95	42.4	26.6433333333	50.4733333333
PGSC0003DMG400011732		Gene of unknown function [Source:PGSC_GENE;Acc:PGSC0003DMG400011732]	0.030	-5.06736956148	2.86943967936E-9	6.25902106373E-8	yes	down	0.13	0.13	0.22	4.64	3.5	4.24	0.16	4.12666666667
PGSC0003DMG400011739		Gene of unknown function [Source:PGSC_GENE;Acc:PGSC0003DMG400011739]	0.155	-2.69345055329	5.62714351157E-8	9.40279945762E-7	yes	down	0.39	0.48	0.16	2.42	1.79	1.73	0.343333333333	1.98
PGSC0003DMG400011740		SGA [Source:PGSC_GENE;Acc:PGSC0003DMG400011740]	7.542	2.91495788352	0.000567409484689	0.0033327505843	yes	up	1.73	11.29	2.39	0.81	0.96	0.13	5.13666666667	0.633333333333
PGSC0003DMG400011749		UDP-galactose:solanidine galactosyltransferase [Source:PGSC_GENE;Acc:PGSC0003DMG400011749]	6.236	2.64069998595	0.000443961681837	0.00269730096605	yes	up	1.72	5.98	1.12	0.66	0.22	0.4	2.94	0.426666666667
PGSC0003DMG400011750		Cytochrome P-450 [Source:PGSC_GENE;Acc:PGSC0003DMG400011750]	12.021	3.58743162595	8.11788349374E-12	2.93154877591E-10	yes	up	4.6	21.69	10.54	1.19	0.66	0.76	12.2766666667	0.87
PGSC0003DMG400011751		2-oxoglutarate-dependent dioxygenase [Source:PGSC_GENE;Acc:PGSC0003DMG400011751]	14.444	3.85238994989	0.00279676880221	0.012757779607	yes	up	9.02	108.49	17.27	5.59	2.65	0.42	44.9266666667	2.88666666667
PGSC0003DMG400011752		Cellulose synthase [Source:PGSC_GENE;Acc:PGSC0003DMG400011752]	18.227	4.18801486439	4.79184081348E-6	5.15497731405E-5	yes	up	2.08	18.25	2.46	0.74	0.35	0.07	7.59666666667	0.386666666667
PGSC0003DMG400011754		Gamma aminobutyrate transaminase isoform1 [Source:PGSC_GENE;Acc:PGSC0003DMG400011754]	0.406	-1.29973013828	0.00699887722388	0.0268187287454	yes	down	39.52	105.02	51.8	65.71	195.01	171.07	65.4466666667	143.93
PGSC0003DMG400011758		Zinc ion binding protein [Source:PGSC_GENE;Acc:PGSC0003DMG400011758]	0.486	-1.04054656675	0.00279504534471	0.0127522356047	yes	down	5.14	3.84	4.64	8.99	6.7	9.81	4.54	8.5
PGSC0003DMG400011785		Ubiquitin ligase SINAT2 [Source:PGSC_GENE;Acc:PGSC0003DMG400011785]	0.024	-5.35143082878	0.000251847601493	0.00164992719976	yes	down	0	0	0.15	6.28	2.8	4.94	0.05	4.67333333333
PGSC0003DMG400011787		Vacuolar cation/proton exchanger 1a [Source:PGSC_GENE;Acc:PGSC0003DMG400011787]	14.580	3.86594001621	1.21155895517E-20	1.7277106055E-18	yes	up	21.77	33.66	25.23	0.78	1.68	2.5	26.8866666667	1.65333333333
PGSC0003DMG400011790		ADP,ATP carrier protein [Source:PGSC_GENE;Acc:PGSC0003DMG400011790]	0.145	-2.78160946012	6.71102045046E-17	5.46861010603E-15	yes	down	10.4	6.33	7.89	43.77	74.95	35.62	8.20666666667	51.4466666667
PGSC0003DMG400011791		Conserved gene of unknown function [Source:PGSC_GENE;Acc:PGSC0003DMG400011791]	0.498	-1.00604452661	2.92976638266E-7	4.24545477321E-6	yes	down	5.93	5.66	4.95	10.91	10.67	9.8	5.51333333333	10.46
PGSC0003DMG400011792		ATP binding protein [Source:PGSC_GENE;Acc:PGSC0003DMG400011792]	0.066	-3.92147181038	2.66266631494E-16	1.99485370664E-14	yes	down	0.26	0.61	0.43	3.49	8.56	5.67	0.433333333333	5.90666666667
PGSC0003DMG400011797		GTP binding protein [Source:PGSC_GENE;Acc:PGSC0003DMG400011797]	0.339	-1.56223155282	1.32234289609E-6	1.65115233861E-5	yes	down	7.77	12.83	6.71	20.46	21.46	28.73	9.10333333333	23.55
PGSC0003DMG400011798		Protein kinase APK1B, chloroplast [Source:PGSC_GENE;Acc:PGSC0003DMG400011798]	0.359	-1.4763624464	1.87244519421E-7	2.83612730744E-6	yes	down	29.38	48.47	34.43	79.19	120.46	83.14	37.4266666667	94.2633333333
PGSC0003DMG400011806		Nuclear transcription factor Y subunit A-4 [Source:PGSC_GENE;Acc:PGSC0003DMG400011806]	0.486	-1.04085574258	0.000750688563041	0.00421965992278	yes	down	2.77	2.3	2.53	3.81	4.37	3.28	2.53333333333	3.82
PGSC0003DMG400011821		Conserved gene of unknown function [Source:PGSC_GENE;Acc:PGSC0003DMG400011821]	83.575	6.3849997396	2.81407618804E-5	0.000245320195093	yes	up	2.03	1.5	0.54	0	0	0	1.35666666667	0
PGSC0003DMG400011830		Conserved gene of unknown function [Source:PGSC_GENE;Acc:PGSC0003DMG400011830]	0.131	-2.93763159507	3.42681482718E-7	4.90112240933E-6	yes	down	0.14	0.14	0.28	1.44	0.97	1.53	0.186666666667	1.31333333333
PGSC0003DMG400011831		Anti-virus transcriptional factor [Source:PGSC_GENE;Acc:PGSC0003DMG400011831]	0.279	-1.84213536238	0.000485271424471	0.00291371823239	yes	down	0.89	0.41	0.48	1.25	1.88	1.24	0.593333333333	1.45666666667
PGSC0003DMG400011839		Proton P-ATPase [Source:PGSC_GENE;Acc:PGSC0003DMG400011839]	3.078	1.6220065775	7.69164489534E-6	7.82191667679E-5	yes	up	6.33	4.85	4.61	3.31	2.04	0.8	5.26333333333	2.05
PGSC0003DMG400011842		Chitinase [Source:PGSC_GENE;Acc:PGSC0003DMG400011842]	0.390	-1.3573495723	0.000623721538473	0.00360968926019	yes	down	29.71	47.93	24.68	43.74	111.38	82.74	34.1066666667	79.2866666667
PGSC0003DMG400011846		Rhodanese-like family protein [Source:PGSC_GENE;Acc:PGSC0003DMG400011846]	0.425	-1.23420164153	0.000225310938412	0.00149797455159	yes	down	4.14	7.56	5.32	11.03	10.81	14.53	5.67333333333	12.1233333333
PGSC0003DMG400011859		UPF0497 membrane protein [Source:PGSC_GENE;Acc:PGSC0003DMG400011859]	0.473	-1.08072916748	1.53203750804E-5	0.000143206992092	yes	down	9.32	9.67	10.99	14.18	21.5	18.19	9.99333333333	17.9566666667
PGSC0003DMG400011868		Alanine-glyoxylate aminotransferase [Source:PGSC_GENE;Acc:PGSC0003DMG400011868]	0.311	-1.68312462301	0.000222097000714	0.0014789574221	yes	down	10.76	13.25	9.25	12.51	36.2	47.36	11.0866666667	32.0233333333
PGSC0003DMG400011876		Serine-threonine protein kinase, plant-type [Source:PGSC_GENE;Acc:PGSC0003DMG400011876]	324.769	8.343268997	1.41239961402E-10	4.02822789916E-9	yes	up	1.4	2.93	2.93	0	0	0	2.42	0
PGSC0003DMG400011880		Peroxisomal biogenesis factor [Source:PGSC_GENE;Acc:PGSC0003DMG400011880]	0.478	-1.06557808445	3.18044703707E-11	1.02468369366E-9	yes	down	25.6	26.85	24.08	46.3	50.21	51.81	25.51	49.44
PGSC0003DMG400011891		NAC domain protein [Source:PGSC_GENE;Acc:PGSC0003DMG400011891]	0.491	-1.02616800054	9.93618274203E-5	0.000737587442944	yes	down	126.66	128.76	157.58	194.06	342.27	229.17	137.666666667	255.166666667
PGSC0003DMG400011892		Gene of unknown function [Source:PGSC_GENE;Acc:PGSC0003DMG400011892]	6.123	2.61435618288	9.80917528826E-18	8.91995222409E-16	yes	up	24.41	19.91	23.68	3.02	2.49	3.45	22.6666666667	2.98666666667
PGSC0003DMG400011898		Tospovirus resistance protein B [Source:PGSC_GENE;Acc:PGSC0003DMG400011898]	2.313	1.20996586046	1.81484793652E-5	0.000166663203478	yes	up	34.29	34.3	20.83	12.22	18.59	15.45	29.8066666667	15.42
PGSC0003DMG400011900		Tospovirus resistance protein B [Source:PGSC_GENE;Acc:PGSC0003DMG400011900]	2.425	1.27775127327	0.001350907372	0.00696435008852	yes	up	1.51	2.23	1.29	0.73	0.55	0.6	1.67666666667	0.626666666667
PGSC0003DMG400011906		Tospovirus resistance protein D [Source:PGSC_GENE;Acc:PGSC0003DMG400011906]	81.265	6.34456851549	1.60083613491E-5	0.000148972136871	yes	up	0.55	1.26	0.84	0	0	0	0.883333333333	0
PGSC0003DMG400011907		NBS-coding resistance gene analog [Source:PGSC_GENE;Acc:PGSC0003DMG400011907]	23.377	4.54699307061	7.01334977498E-15	4.17111499176E-13	yes	up	2.26	4.2	1.61	0.13	0.17	0.06	2.69	0.12
PGSC0003DMG400011909		Metacaspase 1 [Source:PGSC_GENE;Acc:PGSC0003DMG400011909]	2.104	1.07335198155	1.05196144473E-6	1.34157156198E-5	yes	up	110.8	92.27	98.31	33.64	44.43	51.22	100.46	43.0966666667
PGSC0003DMG400011912		Gene of unknown function [Source:PGSC_GENE;Acc:PGSC0003DMG400011912]	2.205	1.14097256008	0.000762485603666	0.0042802200136	yes	up	4.56	5.22	3.4	2.38	1.62	1.41	4.39333333333	1.80333333333
PGSC0003DMG400011921		SNKR2GH5 protein [Source:PGSC_GENE;Acc:PGSC0003DMG400011921]	2.358	1.23740318528	0.0099930166435	0.0356104971913	yes	up	4.7	4.46	7.58	2.95	1.55	1.75	5.58	2.08333333333
PGSC0003DMG400011930		Protein yippee [Source:PGSC_GENE;Acc:PGSC0003DMG400011930]	4.540	2.18272054945	9.51558074498E-12	3.38754674521E-10	yes	up	22.17	20.9	24.71	1.6	3.19	3.04	22.5933333333	2.61
PGSC0003DMG400011942		Conserved gene of unknown function [Source:PGSC_GENE;Acc:PGSC0003DMG400011942]	0.090	-3.47514440721	0.000215491947882	0.00144262920991	yes	down	0.22	0.07	0.06	1.28	0.85	1.27	0.116666666667	1.13333333333
PGSC0003DMG400011949		Non-specific lipid-transfer protein [Source:PGSC_GENE;Acc:PGSC0003DMG400011949]	0.087	-3.52898651605	1.96031626907E-8	3.60439690265E-7	yes	down	14.41	12.05	7.98	21.97	137.55	198.26	11.48	119.26
PGSC0003DMG400011962		PhD-finger protein [Source:PGSC_GENE;Acc:PGSC0003DMG400011962]	2.369	1.24410430694	0.000184785080695	0.00126403269427	yes	up	1.97	2.28	1.66	0.74	0.74	0.81	1.97	0.763333333333
PGSC0003DMG400011964		Mannitol transporter [Source:PGSC_GENE;Acc:PGSC0003DMG400011964]	2.904	1.53807202406	3.47175255911E-11	1.10576200163E-9	yes	up	11.64	9.8	10.91	3	3.06	3.98	10.7833333333	3.34666666667
PGSC0003DMG400011977		Small heat shock protein [Source:PGSC_GENE;Acc:PGSC0003DMG400011977]	0.019	-5.73888240328	8.64161070179E-16	5.99135760756E-14	yes	down	0.76	0	0.9	36.86	21.37	9.83	0.553333333333	22.6866666667
PGSC0003DMG400011981		Gene of unknown function [Source:PGSC_GENE;Acc:PGSC0003DMG400011981]	0.306	-1.70797692496	0.00850990610325	0.0313813728151	yes	down	1.81	2.68	1.04	2.28	8.79	5.34	1.84333333333	5.47
PGSC0003DMG400011997		CPN60A [Source:PGSC_GENE;Acc:PGSC0003DMG400011997]	2.167	1.11585452219	1.57573398646E-11	5.34429345839E-10	yes	up	43.63	33.66	40.2	17.48	15.8	15.68	39.1633333333	16.32
PGSC0003DMG400012019		DC1.2 homologue [Source:PGSC_GENE;Acc:PGSC0003DMG400012019]	4.349	2.12068680131	1.71295742087E-6	2.0669137187E-5	yes	up	106.04	171.5	94.25	31.57	37.79	11.43	123.93	26.93
PGSC0003DMG400012020		Pectin methlyesterase inhibitor protein 1 [Source:PGSC_GENE;Acc:PGSC0003DMG400012020]	2.120	1.08423772771	0.00355792288493	0.0155298693158	yes	up	358.26	570.36	370.71	239.83	226.34	96.45	433.11	187.54
PGSC0003DMG400012021		Armadillo/beta-catenin repeat family protein [Source:PGSC_GENE;Acc:PGSC0003DMG400012021]	2.130	1.09067242371	1.70015623603E-6	2.05443048685E-5	yes	up	20.07	24.5	23.01	10.6	7.51	10.63	22.5266666667	9.58
PGSC0003DMG400012023		O-methyltransferase [Source:PGSC_GENE;Acc:PGSC0003DMG400012023]	5.212	2.38185414842	0.00210449813287	0.0100415768325	yes	up	1.67	1.71	0.84	0.28	0.38	0.12	1.40666666667	0.26
PGSC0003DMG400012024		O-methyltransferase [Source:PGSC_GENE;Acc:PGSC0003DMG400012024]	8.453	3.07944917384	7.16244986401E-10	1.76584643111E-8	yes	up	10.01	27.21	9.51	1.59	2.34	2.14	15.5766666667	2.02333333333
PGSC0003DMG400012028		Periaxin [Source:PGSC_GENE;Acc:PGSC0003DMG400012028]	11.312	3.49975014934	2.38274095933E-6	2.77117852629E-5	yes	up	3.92	6	3.4	0.14	0.13	0.75	4.44	0.34
PGSC0003DMG400012032		Gamma-gliadin [Source:PGSC_GENE;Acc:PGSC0003DMG400012032]	10.311	3.36615415861	1.90921225674E-11	6.36353376092E-10	yes	up	24.77	38.31	13.11	1.95	2.3	2.53	25.3966666667	2.26
PGSC0003DMG400012057		Pentatricopeptide repeat-containing protein, mitochondrial [Source:PGSC_GENE;Acc:PGSC0003DMG400012057]	0.388	-1.36645772316	0.00430531529571	0.0181208793043	yes	down	0.65	0.4	1	1.83	1.28	1.61	0.683333333333	1.57333333333
PGSC0003DMG400012067		Ankyrin repeat-containing protein [Source:PGSC_GENE;Acc:PGSC0003DMG400012067]	0.297	-1.75095373698	1.79783649034E-7	2.73301636793E-6	yes	down	3.34	3.5	2.53	4.17	5.58	6.34	3.12333333333	5.36333333333
PGSC0003DMG400012068		UDP-glucose:glucosyltransferase [Source:PGSC_GENE;Acc:PGSC0003DMG400012068]	0.167	-2.58560404159	0.00746634899302	0.0282044592153	yes	down	0.43	0	0.15	1.44	0.78	0.88	0.193333333333	1.03333333333
PGSC0003DMG400012093		Calcyclin-binding protein [Source:PGSC_GENE;Acc:PGSC0003DMG400012093]	0.399	-1.32489812146	4.58963928804E-6	4.95870713953E-5	yes	down	25.82	17.17	28.05	70.81	49.37	42.16	23.68	54.1133333333
PGSC0003DMG400012105		HSP transcription factor [Source:PGSC_GENE;Acc:PGSC0003DMG400012105]	0.436	-1.19616927862	0.00661872316215	0.025670949455	yes	down	57.55	13.68	35.83	76.13	80.41	65.07	35.6866666667	73.87
PGSC0003DMG400012112		Glucan endo-1,3-beta-glucosidase [Source:PGSC_GENE;Acc:PGSC0003DMG400012112]	2.771	1.47047452289	0.00260288923062	0.0120175338319	yes	up	5.02	2.41	3.07	1.16	0.56	1.69	3.5	1.13666666667
PGSC0003DMG400012113		NAC domain protein [Source:PGSC_GENE;Acc:PGSC0003DMG400012113]	10.397	3.3781092197	3.06035621784E-10	8.17115110162E-9	yes	up	14.78	5.3	7.14	0.65	0.47	1.19	9.07333333333	0.77
PGSC0003DMG400012117		Valacyclovir hydrolase [Source:PGSC_GENE;Acc:PGSC0003DMG400012117]	0.125	-2.99698550629	0.000807686263096	0.00449275483847	yes	down	0.24	0.76	0.96	0.94	10.51	1.61	0.653333333333	4.35333333333
PGSC0003DMG400012118		Gene of unknown function [Source:PGSC_GENE;Acc:PGSC0003DMG400012118]	2.357	1.23703588178	0.0015114960956	0.00763290322082	yes	up	7.58	5.57	10.38	1.93	5.17	3	7.84333333333	3.36666666667
PGSC0003DMG400012130		Gene of unknown function [Source:PGSC_GENE;Acc:PGSC0003DMG400012130]	0.459	-1.12232922883	0.0105549774252	0.0372167495669	yes	down	14.56	32.6	29.58	72.52	51.33	28.67	25.58	50.84
PGSC0003DMG400012134		Conserved gene of unknown function [Source:PGSC_GENE;Acc:PGSC0003DMG400012134]	22.823	4.51244505153	6.85544504885E-12	2.51580198105E-10	yes	up	5.01	4.5	3.08	0.36	0.12	0.17	4.19666666667	0.216666666667
PGSC0003DMG400012141		Ubiquitin [Source:PGSC_GENE;Acc:PGSC0003DMG400012141]	4.210	2.07382708516	4.47237545861E-18	4.3846749711E-16	yes	up	15.97	12.36	14.5	3.95	2.86	2.45	14.2766666667	3.08666666667
PGSC0003DMG400012145		Conserved gene of unknown function [Source:PGSC_GENE;Acc:PGSC0003DMG400012145]	0.291	-1.78173100313	0.00104223188905	0.00559049710435	yes	down	3.48	8.02	2.9	7.55	16.56	18.7	4.8	14.27
PGSC0003DMG400012170		Dirigent protein [Source:PGSC_GENE;Acc:PGSC0003DMG400012170]	2.250	1.17010564623	0.00786038432207	0.0294140339519	yes	up	19.51	10.97	8.03	4.3	4.69	6.68	12.8366666667	5.22333333333
PGSC0003DMG400012171		UPF0016 protein 1, chloroplastic [Source:PGSC_GENE;Acc:PGSC0003DMG400012171]	0.294	-1.76403557226	0.00152909060618	0.00770934432179	yes	down	0.79	1.56	0.44	3.03	3.72	2.11	0.93	2.95333333333
PGSC0003DMG400012175		Conserved gene of unknown function [Source:PGSC_GENE;Acc:PGSC0003DMG400012175]	3.567	1.83465062426	3.01086568982E-10	8.04757263931E-9	yes	up	6.51	7.41	6.29	1.33	2.2	1.62	6.73666666667	1.71666666667
PGSC0003DMG400012176		GTP binding protein [Source:PGSC_GENE;Acc:PGSC0003DMG400012176]	4.932	2.30226731837	0.00358235881436	0.0156096781817	yes	up	1.55	2.23	1.22	0.5	0.3	0.17	1.66666666667	0.323333333333
PGSC0003DMG400012183		Endo-1,4-beta-glucanase [Source:PGSC_GENE;Acc:PGSC0003DMG400012183]	13.413	3.7455342257	1.6948372297E-16	1.30481671138E-14	yes	up	19.16	22.97	12.81	0.39	1.48	0.81	18.3133333333	0.893333333333
PGSC0003DMG400012190		Transferase, transferring glycosyl groups [Source:PGSC_GENE;Acc:PGSC0003DMG400012190]	2.977	1.57362985688	0.000320271165901	0.00203086551839	yes	up	8.34	2.69	7.05	1.59	1.75	2.08	6.02666666667	1.80666666667
PGSC0003DMG400012193		Conserved gene of unknown function [Source:PGSC_GENE;Acc:PGSC0003DMG400012193]	2.731	1.44932752065	1.37874061824E-10	3.94118815905E-9	yes	up	10.38	10.7	10.56	3.94	3.59	3.04	10.5466666667	3.52333333333
PGSC0003DMG400012204		Conserved gene of unknown function [Source:PGSC_GENE;Acc:PGSC0003DMG400012204]	2.589	1.37224694857	2.05792303494E-6	2.43172091953E-5	yes	up	19.18	13.09	17.25	4.79	4.76	7.63	16.5066666667	5.72666666667
PGSC0003DMG400012206		Kinesin heavy chain [Source:PGSC_GENE;Acc:PGSC0003DMG400012206]	3.083	1.62421860327	1.41049706652E-7	2.18522564046E-6	yes	up	10.36	6.01	7.33	2.82	1.68	2.46	7.9	2.32
PGSC0003DMG400012221		ATP binding protein [Source:PGSC_GENE;Acc:PGSC0003DMG400012221]	3.996	1.9985909503	2.24572203486E-11	7.38704215348E-10	yes	up	21.85	12.37	14.39	3.1	3.06	4.44	16.2033333333	3.53333333333
PGSC0003DMG400012231		Electron transporter [Source:PGSC_GENE;Acc:PGSC0003DMG400012231]	13.589	3.7643160637	4.35165300755E-10	1.12133251729E-8	yes	up	3.59	2.26	2.49	0.35	0.19	0.14	2.78	0.226666666667
PGSC0003DMG400012234		Conserved gene of unknown function [Source:PGSC_GENE;Acc:PGSC0003DMG400012234]	2.197	1.13567395378	0.00122254553516	0.00640840598193	yes	up	13.68	16.26	14.14	4.84	4.31	8.92	14.6933333333	6.02333333333
PGSC0003DMG400012239		Cystathionine gamma-synthase [Source:PGSC_GENE;Acc:PGSC0003DMG400012239]	0.127	-2.9781947299	1.15958164692E-7	1.82236569657E-6	yes	down	17.58	33.95	18.66	43.17	214.43	241.7	23.3966666667	166.433333333
PGSC0003DMG400012247		Conserved gene of unknown function [Source:PGSC_GENE;Acc:PGSC0003DMG400012247]	20.859	4.38261655113	0.00804941325693	0.0299739130449	yes	up	2.31	0.95	3.65	0.16	0	0	2.30333333333	0.0533333333333
PGSC0003DMG400012252		Trehalase [Source:PGSC_GENE;Acc:PGSC0003DMG400012252]	2.528	1.33809082826	0.000180248985297	0.00123874288965	yes	up	58.65	29.23	52.91	24.02	12.04	14.73	46.93	16.93
PGSC0003DMG400012258		Protein ABIL2 [Source:PGSC_GENE;Acc:PGSC0003DMG400012258]	5.576	2.47923878024	3.41949323222E-18	3.3921913495E-16	yes	up	20.87	12.51	15.63	3.63	2.04	2.74	16.3366666667	2.80333333333
PGSC0003DMG400012261		Auxin response factor 9 [Source:PGSC_GENE;Acc:PGSC0003DMG400012261]	2.723	1.4450935076	1.01486676438E-5	9.97693930764E-5	yes	up	4.23	2.73	3.34	1.5	0.95	0.99	3.43333333333	1.14666666667
PGSC0003DMG400012273		Triacylglycerol lipase [Source:PGSC_GENE;Acc:PGSC0003DMG400012273]	2.541	1.34549230218	1.4606148019E-5	0.000137195023571	yes	up	7.91	7.24	5.92	2.52	1.82	3.13	7.02333333333	2.49
PGSC0003DMG400012288		Endo-beta-1,4-D-glucanase [Source:PGSC_GENE;Acc:PGSC0003DMG400012288]	5.255	2.3937698296	4.32732601932E-14	2.27211774964E-12	yes	up	82.61	36.1	61	9.67	9.62	12.51	59.9033333333	10.6
PGSC0003DMG400012293		Methanol inducible protein [Source:PGSC_GENE;Acc:PGSC0003DMG400012293]	5.242	2.39001752172	8.44183116838E-5	0.000639520309882	yes	up	264.1	81.02	244.31	69.96	17.01	18.1	196.476666667	35.0233333333
PGSC0003DMG400012294		Methanol inducible protein [Source:PGSC_GENE;Acc:PGSC0003DMG400012294]	5.373	2.4256446258	1.45873723642E-15	9.68555215865E-14	yes	up	4762.87	2622.29	4552.68	891.81	605.72	522.28	3979.28	673.27
PGSC0003DMG400012296		Avr9/Cf-9 rapidly elicited protein 194 [Source:PGSC_GENE;Acc:PGSC0003DMG400012296]	0.252	-1.9911435604	1.99815005358E-16	1.52895030624E-14	yes	down	44.25	51.23	68.85	188.97	182.42	225.16	54.7766666667	198.85
PGSC0003DMG400012297		Proline transporter [Source:PGSC_GENE;Acc:PGSC0003DMG400012297]	3.425	1.77617339215	3.1408023209E-6	3.55240453582E-5	yes	up	27.34	17.08	30.05	9.95	3.6	6.1	24.8233333333	6.55
PGSC0003DMG400012298		98b [Source:PGSC_GENE;Acc:PGSC0003DMG400012298]	5.636	2.49471854077	6.90842133401E-23	1.29393700478E-20	yes	up	10.43	8.99	8.17	1.62	1.37	1.48	9.19666666667	1.49
PGSC0003DMG400012305		DNA binding protein [Source:PGSC_GENE;Acc:PGSC0003DMG400012305]	2.643	1.40217993331	0.000724286025503	0.00409509589279	yes	up	3.03	2.33	3.59	1.35	1.09	0.67	2.98333333333	1.03666666667
PGSC0003DMG400012307		ATP binding protein [Source:PGSC_GENE;Acc:PGSC0003DMG400012307]	3.148	1.65458507347	3.34815741455E-5	0.000286994722645	yes	up	13.26	5.82	10.67	4.05	1.76	2.78	9.91666666667	2.86333333333
PGSC0003DMG400012337		Aquaporin PIP-type pTOM75 [Source:PGSC_GENE;Acc:PGSC0003DMG400012337]	0.352	-1.50750739911	6.01417927113E-7	8.13275168895E-6	yes	down	571.8	844.27	618.27	1143.83	2176.8	1937.9	678.113333333	1752.84333333
PGSC0003DMG400012340		Conserved gene of unknown function [Source:PGSC_GENE;Acc:PGSC0003DMG400012340]	2.125	1.08768263004	0.014392295208	0.0479195841245	yes	up	5.21	5.88	3.88	0.93	2.38	3.02	4.99	2.11
PGSC0003DMG400012391		4-methyl-5(B-hydroxyethyl)-thiazol monophosphate biosynthesis enzyme [Source:PGSC_GENE;Acc:PGSC0003DMG400012391]	2.192	1.13250520854	4.17854890973E-10	1.08228297767E-8	yes	up	110.73	105.89	82.89	46.69	38.06	41.21	99.8366666667	41.9866666667
PGSC0003DMG400012397		Conserved gene of unknown function [Source:PGSC_GENE;Acc:PGSC0003DMG400012397]	3.184	1.67079764614	0.00192317727545	0.00933073714657	yes	up	32.8	33.45	12.5	9.46	10.14	2.36	26.25	7.32
PGSC0003DMG400012398		NADPH oxidoreductase [Source:PGSC_GENE;Acc:PGSC0003DMG400012398]	0.044	-4.51832369087	1.99316090896E-12	7.81630507704E-11	yes	down	0.04	0.07	0.07	1.71	1.07	1.09	0.06	1.29
PGSC0003DMG400012414		Enolase-phosphatase E1 [Source:PGSC_GENE;Acc:PGSC0003DMG400012414]	0.199	-2.33013190194	7.04133135652E-19	7.55227924727E-17	yes	down	4.01	2.62	3.77	17.49	14.01	10.17	3.46666666667	13.89
PGSC0003DMG400012424		Gene of unknown function [Source:PGSC_GENE;Acc:PGSC0003DMG400012424]	0.256	-1.96690136109	1.08858335227E-20	1.56121514144E-18	yes	down	5.85	5.82	5.97	18.27	15.11	17.54	5.88	16.9733333333
PGSC0003DMG400012428		MurA transferase [Source:PGSC_GENE;Acc:PGSC0003DMG400012428]	3.378	1.75622057922	0.0138111717719	0.0463722794825	yes	up	0.92	0.47	0.44	0.14	0.1	0.37	0.61	0.203333333333
PGSC0003DMG400012434		Sodium/calcium exchanger family protein [Source:PGSC_GENE;Acc:PGSC0003DMG400012434]	2.510	1.32787323007	0.000871197445242	0.00479923474115	yes	up	437.84	461.02	246.97	193.31	117.9	72.03	381.943333333	127.746666667
PGSC0003DMG400012436		Transcription factor RF2a [Source:PGSC_GENE;Acc:PGSC0003DMG400012436]	4.859	2.28071670718	0.0022270461053	0.0105381604734	yes	up	1.63	0.97	0.75	0.17	0.25	0.18	1.11666666667	0.2
PGSC0003DMG400012437		Ring finger protein [Source:PGSC_GENE;Acc:PGSC0003DMG400012437]	2.178	1.12324577033	0.00516402672685	0.0209719648528	yes	up	2.94	3.08	1.99	1.31	1.34	1.2	2.67	1.28333333333
PGSC0003DMG400012440		D-alanine aminotransferase [Source:PGSC_GENE;Acc:PGSC0003DMG400012440]	19.914	4.31573281574	4.18364110857E-7	5.86270377124E-6	yes	up	1.63	5.89	1.31	0.19	0.15	0.08	2.94333333333	0.14
PGSC0003DMG400012444		ATP binding protein [Source:PGSC_GENE;Acc:PGSC0003DMG400012444]	8.120	3.02149164768	3.09253691963E-6	3.50571326147E-5	yes	up	2.22	1.12	0.92	0.26	0.05	0.16	1.42	0.156666666667
PGSC0003DMG400012449		Axonemal dynein light chain [Source:PGSC_GENE;Acc:PGSC0003DMG400012449]	0.088	-3.5127674259	0.0040990632159	0.0174002357773	yes	down	0	0.21	0	0.8	0.78	0.57	0.07	0.716666666667
PGSC0003DMG400012453		Nucleolar GTP-binding protein 2 [Source:PGSC_GENE;Acc:PGSC0003DMG400012453]	0.054	-4.2084177386	1.17094023949E-35	6.38875176756E-33	yes	down	4.58	4.94	2.49	34.38	23.69	26.28	4.00333333333	28.1166666667
PGSC0003DMG400012454		Conserved gene of unknown function [Source:PGSC_GENE;Acc:PGSC0003DMG400012454]	0.095	-3.40067434072	1.12144581295E-10	3.25387826746E-9	yes	down	0.59	0.27	1.53	13.36	7.5	7.23	0.796666666667	9.36333333333
PGSC0003DMG400012458		Disease resistance protein (TIR class) [Source:PGSC_GENE;Acc:PGSC0003DMG400012458]	4.199	2.07012989042	2.51948763915E-6	2.90999083145E-5	yes	up	11.96	6.86	6.13	1.05	1.34	2.8	8.31666666667	1.73
PGSC0003DMG400012469		Gene of unknown function [Source:PGSC_GENE;Acc:PGSC0003DMG400012469]	0.467	-1.09902263504	5.52056480466E-5	0.000442385489998	yes	down	8.19	1.95	2.5	3.88	4.54	3.65	4.21333333333	4.02333333333
PGSC0003DMG400012470		Conserved gene of unknown function [Source:PGSC_GENE;Acc:PGSC0003DMG400012470]	0.071	-3.81765938873	0.00113640879867	0.00602757754308	yes	down	0	0.2	0	1.15	0.42	0.91	0.0666666666667	0.826666666667
PGSC0003DMG400012471		Conserved gene of unknown function [Source:PGSC_GENE;Acc:PGSC0003DMG400012471]	3.630	1.860082789	3.45299602263E-5	0.0002943726025	yes	up	0.94	1.79	1.93	2.06	2.58	4.52	1.55333333333	3.05333333333
PGSC0003DMG400012478		L-lactate dehydrogenase [Source:PGSC_GENE;Acc:PGSC0003DMG400012478]	0.414	-1.27159998735	9.99804995735E-8	1.58917706035E-6	yes	down	14.38	17.22	17.08	27.36	41.46	36.25	16.2266666667	35.0233333333
PGSC0003DMG400012479		Nitrate transporter [Source:PGSC_GENE;Acc:PGSC0003DMG400012479]	69.637	6.12177839778	9.54197151233E-5	0.000711058197793	yes	up	1.62	0.13	0.74	0	0.03	0	0.83	0.01
PGSC0003DMG400012480		Heat shock protein 70 (HSP70)-interacting protein [Source:PGSC_GENE;Acc:PGSC0003DMG400012480]	0.345	-1.53540368465	0.000305221750189	0.00195170840414	yes	down	0.73	0.92	0.43	2	1.93	1.48	0.693333333333	1.80333333333
PGSC0003DMG400012481		Lipid binding protein [Source:PGSC_GENE;Acc:PGSC0003DMG400012481]	0.443	-1.17509833637	0.000180077908996	0.00123790615174	yes	down	23.6	39.53	19.58	41.1	57.79	61.67	27.57	53.52
PGSC0003DMG400012485		Heat shock protein 70 (HSP70)-interacting protein [Source:PGSC_GENE;Acc:PGSC0003DMG400012485]	0.186	-2.42473746228	5.85991565957E-11	1.80900569771E-9	yes	down	1.29	1.02	0.83	7.06	4.41	3.96	1.04666666667	5.14333333333
PGSC0003DMG400012490		Serine protease [Source:PGSC_GENE;Acc:PGSC0003DMG400012490]	0.023	-5.47219074808	9.25737616644E-8	1.48746240093E-6	yes	down	0	0.1	0	1.09	1.71	0.95	0.0333333333333	1.25
PGSC0003DMG400012493		Serine protease [Source:PGSC_GENE;Acc:PGSC0003DMG400012493]	20.121	4.33065502272	1.04016748339E-6	1.32923235734E-5	yes	up	1.5	0.64	2.24	0.03	0.6	0.02	1.46	0.216666666667
PGSC0003DMG400012494		PGR5 1A, chloroplastic [Source:PGSC_GENE;Acc:PGSC0003DMG400012494]	5.322	2.41188728944	0.012600445083	0.0431028990994	yes	up	0.45	0.52	0.79	0.08	0.17	0.03	0.586666666667	0.0933333333333
PGSC0003DMG400012503		DNA mismatch repair protein mutS [Source:PGSC_GENE;Acc:PGSC0003DMG400012503]	8.442	3.07750037814	4.37422089596E-6	4.75256259943E-5	yes	up	1.12	1.32	1.28	0.06	0.08	0.21	1.24	0.116666666667
PGSC0003DMG400012518		Serine protease [Source:PGSC_GENE;Acc:PGSC0003DMG400012518]	4.469	2.15987051272	0.00341010936729	0.0149942054836	yes	up	0.56	0.55	0.68	0.1	0.18	0.08	0.596666666667	0.12
PGSC0003DMG400012522		3-hydroxy-3-methylglutaryl coenzyme A synthase [Source:PGSC_GENE;Acc:PGSC0003DMG400012522]	0.378	-1.40462415767	0.000777330328536	0.00434799121587	yes	down	45.66	103.94	54.66	92.6	225.39	173.2	68.0866666667	163.73
PGSC0003DMG400012536		Conserved gene of unknown function [Source:PGSC_GENE;Acc:PGSC0003DMG400012536]	0.386	-1.37377301605	0.0101854599249	0.0361986226556	yes	down	5.02	7.43	4.14	4.86	13.85	19.95	5.53	12.8866666667
PGSC0003DMG400012556		Nodulin [Source:PGSC_GENE;Acc:PGSC0003DMG400012556]	6.841	2.77424285138	0.00212994979864	0.0101456595267	yes	up	2.91	2.26	2.42	0.75	0.16	0.12	2.53	0.343333333333
PGSC0003DMG400012562		Conserved gene of unknown function [Source:PGSC_GENE;Acc:PGSC0003DMG400012562]	0.298	-1.74815021285	1.37060990829E-20	1.93255997069E-18	yes	down	25.32	27.83	26.49	84.25	96.03	66.04	26.5466666667	82.1066666667
PGSC0003DMG400012566		Protein phosphatase 2c [Source:PGSC_GENE;Acc:PGSC0003DMG400012566]	0.351	-1.51173206687	0.00335195168488	0.0147877102104	yes	down	0.47	0.3	0.26	1.15	1.04	0.54	0.343333333333	0.91
PGSC0003DMG400012567		Non-specific lipid-transfer protein [Source:PGSC_GENE;Acc:PGSC0003DMG400012567]	3.525	1.81748823834	2.71602227837E-6	3.11690567639E-5	yes	up	71.82	31.27	45.53	14.12	7.91	15.95	49.54	12.66
PGSC0003DMG400012570		Ring finger protein [Source:PGSC_GENE;Acc:PGSC0003DMG400012570]	0.427	-1.2274485689	0.000589486952304	0.00344629478894	yes	down	1.8	0.41	1.26	3.47	2.51	3.57	1.15666666667	3.18333333333
PGSC0003DMG400012575		ABC4 (ABERRANT CHLOROPLAST DEVELOPMENT 4) [Source:PGSC_GENE;Acc:PGSC0003DMG400012575]	0.452	-1.14599368302	3.46720197711E-11	1.10571582238E-9	yes	down	8.78	9.19	7.91	18.04	18.22	16.35	8.62666666667	17.5366666667
PGSC0003DMG400012578		UDP-glucuronosyltransferase [Source:PGSC_GENE;Acc:PGSC0003DMG400012578]	0.326	-1.61641741982	0.00991431846158	0.0353903519768	yes	down	0.61	1.02	0.43	0.6	2.38	1.67	0.686666666667	1.55
PGSC0003DMG400012590		Chlorophyll a-b binding protein CP24 10B, chloroplastic [Source:PGSC_GENE;Acc:PGSC0003DMG400012590]	3.546	1.82612449164	2.78581656897E-5	0.000243279137954	yes	up	6.28	2.43	3.72	1.16	0.98	1.02	4.14333333333	1.05333333333
PGSC0003DMG400012597		Gene of unknown function [Source:PGSC_GENE;Acc:PGSC0003DMG400012597]	0.338	-1.56382527341	1.90806262363E-5	0.000173797651894	yes	down	2.09	3.02	4.35	9.25	9.51	8.42	3.15333333333	9.06
PGSC0003DMG400012602		Conserved gene of unknown function [Source:PGSC_GENE;Acc:PGSC0003DMG400012602]	0.286	-1.80417035535	0.000880239424352	0.00484266748627	yes	down	2.06	0.67	2.99	5.53	6.03	4.94	1.90666666667	5.5
PGSC0003DMG400012619		Heat-shock protein [Source:PGSC_GENE;Acc:PGSC0003DMG400012619]	0.017	-5.87007148856	4.31783518255E-16	3.11405251183E-14	yes	down	0.38	0.37	1.11	44.78	49.33	8.86	0.62	34.3233333333
PGSC0003DMG400012625		Lysosomal Cystine Transporter family protein [Source:PGSC_GENE;Acc:PGSC0003DMG400012625]	5.023	2.32844525634	5.80013256842E-5	0.000463161715565	yes	up	6.29	4.95	7.94	1.66	0.95	0.51	6.39333333333	1.04
PGSC0003DMG400012634		Virulence factor MVIN [Source:PGSC_GENE;Acc:PGSC0003DMG400012634]	24.462	4.61245369601	0.000411006505745	0.00251841828154	yes	up	3.01	0.82	0.6	0	0	0.1	1.47666666667	0.0333333333333
PGSC0003DMG400012645		Gene of unknown function [Source:PGSC_GENE;Acc:PGSC0003DMG400012645]	0.160	-2.64167580606	2.47102812251E-13	1.14213377199E-11	yes	down	2.66	1.44	3.32	14.15	11.98	15.44	2.47333333333	13.8566666667
PGSC0003DMG400012646		Conserved gene of unknown function [Source:PGSC_GENE;Acc:PGSC0003DMG400012646]	6.026	2.59130529994	1.69506107971E-8	3.16763202913E-7	yes	up	5.65	3.63	4.01	0.58	0.35	1.06	4.43	0.663333333333
PGSC0003DMG400012648		MYB transcription factor [Source:PGSC_GENE;Acc:PGSC0003DMG400012648]	22.128	4.46781837962	1.08711582186E-6	1.38289066888E-5	yes	up	2.63	2.07	2.18	0.22	0.08	0	2.29333333333	0.1
PGSC0003DMG400012650		TMV resistance protein N [Source:PGSC_GENE;Acc:PGSC0003DMG400012650]	0.192	-2.38435111086	4.95724893264E-10	1.25420396886E-8	yes	down	0.76	0.8	1.08	4	4.17	2.15	0.88	3.44
PGSC0003DMG400012666	RBCS-2C	Ribulose bisphosphate carboxylase small chain 2C, chloroplastic [Source:UniProtKB/Swiss-Prot;Acc:P26577]	5.875	2.55450799597	0.000262577648327	0.0017104006794	yes	up	5.79	2.08	4.52	0.46	0.4	1.13	4.13	0.663333333333
PGSC0003DMG400012668		Peroxidase 57 [Source:PGSC_GENE;Acc:PGSC0003DMG400012668]	0.026	-5.29117498275	1.65668500486E-16	1.27936862314E-14	yes	down	0.17	0.09	0.24	6.28	5.29	3.94	0.166666666667	5.17
PGSC0003DMG400012669		Cytochrome P450 [Source:PGSC_GENE;Acc:PGSC0003DMG400012669]	0.477	-1.06940172462	0.000406899346606	0.00249813106681	yes	down	46.22	57.76	75.34	91.32	153.45	97.28	59.7733333333	114.016666667
PGSC0003DMG400012677		Rhomboid family protein [Source:PGSC_GENE;Acc:PGSC0003DMG400012677]	0.274	-1.86575498959	4.46490422034E-7	6.22556478456E-6	yes	down	4.65	6.79	5.5	12.84	28.67	15.08	5.64666666667	18.8633333333
PGSC0003DMG400012689		Endonuclease/exonuclease/phosphatase [Source:PGSC_GENE;Acc:PGSC0003DMG400012689]	0.274	-1.86805533546	0.0112758125269	0.0393547966624	yes	down	0.24	0.09	0.67	1.25	0.72	1.37	0.333333333333	1.11333333333
PGSC0003DMG400012697		Gene of unknown function [Source:PGSC_GENE;Acc:PGSC0003DMG400012697]	2.045	1.03208378361	4.6063550984E-5	0.000377564664466	yes	up	5.89	6.7	4.17	2.26	2.71	2.24	5.58666666667	2.40333333333
PGSC0003DMG400012702		Glucan endo-1,3-beta-D-glucosidase [Source:PGSC_GENE;Acc:PGSC0003DMG400012702]	0.053	-4.2464088422	0.00316108391604	0.0141093516139	yes	down	0.06	0	0.1	0.12	2.14	0.52	0.0533333333333	0.926666666667
PGSC0003DMG400012704		Conserved gene of unknown function [Source:PGSC_GENE;Acc:PGSC0003DMG400012704]	0.158	-2.65957690912	0.00152583777533	0.00769603627117	yes	down	0.25	0.21	0.04	0.42	1.94	0.74	0.166666666667	1.03333333333
PGSC0003DMG400012733		Conserved gene of unknown function [Source:PGSC_GENE;Acc:PGSC0003DMG400012733]	2.707	1.43690852016	0.000394897602679	0.00243516954104	yes	up	1.56	1.21	1.33	0.7	0.44	0.26	1.36666666667	0.466666666667
PGSC0003DMG400012759		Protein regulator of cytokinesis [Source:PGSC_GENE;Acc:PGSC0003DMG400012759]	4.285	2.09922861068	0.0036524345275	0.015843208049	yes	up	2.11	1.11	1.41	0.56	0.03	0.46	1.54333333333	0.35
PGSC0003DMG400012760		DNA binding protein [Source:PGSC_GENE;Acc:PGSC0003DMG400012760]	2.270	1.18297532154	3.05937161741E-6	3.46968408739E-5	yes	up	19.9	16.41	14.26	7.28	4.37	6.9	16.8566666667	6.18333333333
PGSC0003DMG400012761		Ku P80 DNA helicase [Source:PGSC_GENE;Acc:PGSC0003DMG400012761]	2.439	1.28605113488	2.8642808056E-9	6.25902106373E-8	yes	up	7.46	6.91	7.18	3.5	2.49	2.26	7.18333333333	2.75
PGSC0003DMG400012763		C-4 sterol methyl oxidase [Source:PGSC_GENE;Acc:PGSC0003DMG400012763]	6.192	2.63035600833	0.000258315388092	0.00168657638146	yes	up	1.52	8.1	4.21	0.29	1.06	0.7	4.61	0.683333333333
PGSC0003DMG400012774		Conserved gene of unknown function [Source:PGSC_GENE;Acc:PGSC0003DMG400012774]	3.057	1.61229732785	0.00181336191685	0.00887861049339	yes	up	2.75	3.52	3.04	0.44	1.26	1.07	3.10333333333	0.923333333333
PGSC0003DMG400012785		Conserved gene of unknown function [Source:PGSC_GENE;Acc:PGSC0003DMG400012785]	10.035	3.32690231994	0.00011489175511	0.000834120124315	yes	up	1.84	2.86	1.17	0.12	0.09	0.23	1.95666666667	0.146666666667
PGSC0003DMG400012798		Conserved gene of unknown function [Source:PGSC_GENE;Acc:PGSC0003DMG400012798]	0.379	-1.40051949085	0.00881247242885	0.0322178343801	yes	down	53.98	108.35	89.95	64.12	332.49	219.71	84.0933333333	205.44
PGSC0003DMG400012800		Aminotransferase [Source:PGSC_GENE;Acc:PGSC0003DMG400012800]	0.312	-1.67945486875	0.000100606725851	0.000745285597816	yes	down	12.66	23.82	11.32	23.38	60.77	60.87	15.9333333333	48.34
PGSC0003DMG400012809		Conserved gene of unknown function [Source:PGSC_GENE;Acc:PGSC0003DMG400012809]	39.969	5.32081830503	7.66813776292E-66	2.13838801749E-62	yes	up	141.76	92.62	187.74	3.71	3	2.9	140.706666667	3.20333333333
PGSC0003DMG400012817		Leucine-rich repeat receptor kinase [Source:PGSC_GENE;Acc:PGSC0003DMG400012817]	2.315	1.21131672718	0.00074581921115	0.00419793015507	yes	up	2.61	1.55	1.61	0.77	0.62	0.85	1.92333333333	0.746666666667
PGSC0003DMG400012822		Stem-specific protein TSJT1 [Source:PGSC_GENE;Acc:PGSC0003DMG400012822]	0.137	-2.86973866312	0.00110700373236	0.00588884690014	yes	down	58	177.12	78.34	148.51	1022.83	924.08	104.486666667	698.473333333
PGSC0003DMG400012823		Conserved gene of unknown function [Source:PGSC_GENE;Acc:PGSC0003DMG400012823]	2.333	1.22214710835	4.7038608572E-7	6.51172089322E-6	yes	up	13.25	8.45	8.58	3.83	4.2	3.67	10.0933333333	3.9
PGSC0003DMG400012828		Class II ethylene responsive element binding factor [Source:PGSC_GENE;Acc:PGSC0003DMG400012828]	5.042	2.33400091361	1.09257101138E-13	5.33489245984E-12	yes	up	10.26	8.98	8.38	1.73	2.27	1.53	9.20666666667	1.84333333333
PGSC0003DMG400012830		GTP-binding protein [Source:PGSC_GENE;Acc:PGSC0003DMG400012830]	4.548	2.18526983018	0.00168077601471	0.00834007837431	yes	up	1.26	1.12	1.42	0.37	0.13	0.25	1.26666666667	0.25
PGSC0003DMG400012836		Conserved gene of unknown function [Source:PGSC_GENE;Acc:PGSC0003DMG400012836]	0.465	-1.103772911	2.75728557478E-7	4.02339263697E-6	yes	down	16.24	18.51	22.02	38.82	40.61	32.22	18.9233333333	37.2166666667
PGSC0003DMG400012844		Pirin [Source:PGSC_GENE;Acc:PGSC0003DMG400012844]	0.406	-1.30210121572	0.000178956967334	0.00123121216177	yes	down	28.07	23.09	10.62	46.58	48.89	37.97	20.5933333333	44.48
PGSC0003DMG400012849		Benzoate carboxyl methyltransferase [Source:PGSC_GENE;Acc:PGSC0003DMG400012849]	5.537	2.46914014021	0.000538369151833	0.0031890462527	yes	up	7.94	1.86	7.2	1.85	0.4	0.56	5.66666666667	0.936666666667
PGSC0003DMG400012853		Glycerophosphodiesterase [Source:PGSC_GENE;Acc:PGSC0003DMG400012853]	0.127	-2.9816548616	0.00684246111347	0.0263837899871	yes	down	0	0.22	0.27	1.89	0.72	1.1	0.163333333333	1.23666666667
PGSC0003DMG400012857		Microtubule-associated protein MAP65-1b [Source:PGSC_GENE;Acc:PGSC0003DMG400012857]	2.220	1.15068140388	1.30948506581E-5	0.000124963711718	yes	up	43.7	30.13	39.12	13.35	12.76	19.21	37.65	15.1066666667
PGSC0003DMG400012878		Patatin T5 [Source:PGSC_GENE;Acc:PGSC0003DMG400012878]	3.557	1.83062869043	1.42898536504E-5	0.000134829604104	yes	up	9.08	5.07	6.36	1.93	0.92	2.3	6.83666666667	1.71666666667
PGSC0003DMG400012885		Conserved gene of unknown function [Source:PGSC_GENE;Acc:PGSC0003DMG400012885]	0.029	-5.09870369142	8.05665601731E-9	1.5959427997E-7	yes	down	0	0.2	0	2.38	2.27	1.67	0.0666666666667	2.10666666667
PGSC0003DMG400012889		Gene of unknown function [Source:PGSC_GENE;Acc:PGSC0003DMG400012889]	3.480	1.79889000072	0.00133568950964	0.0068984577488	yes	up	4.1	1.27	3.09	0.73	0.73	0.79	2.82	0.75
PGSC0003DMG400012903		Kinase family protein [Source:PGSC_GENE;Acc:PGSC0003DMG400012903]	2.570	1.36175745856	1.49691420199E-6	1.83534697809E-5	yes	up	5.02	4.3	3.71	1.78	1.37	1.44	4.34333333333	1.53
PGSC0003DMG400012916		Conserved gene of unknown function [Source:PGSC_GENE;Acc:PGSC0003DMG400012916]	0.297	-1.7512197137	3.12462120709E-12	1.18820822811E-10	yes	down	7.48	5.04	4.78	17.95	17.35	10.48	5.76666666667	15.26
PGSC0003DMG400012917		Pentatricopeptide repeat-containing protein [Source:PGSC_GENE;Acc:PGSC0003DMG400012917]	12.751	3.67251777398	0.0104150901403	0.0368633383643	yes	up	1.77	1.35	2.2	0	0.42	0	1.77333333333	0.14
PGSC0003DMG400012918		Cc-nbs-lrr resistance protein [Source:PGSC_GENE;Acc:PGSC0003DMG400012918]	0.467	-1.09756614908	0.00535276806024	0.02158132896	yes	down	0.96	2.48	1.15	3.1	3.04	3.21	1.53	3.11666666667
PGSC0003DMG400012919		Cinnamyl alcohol dehydrogenase [Source:PGSC_GENE;Acc:PGSC0003DMG400012919]	12.805	3.67864642435	0.00213427687659	0.0101624134033	yes	up	1.16	0.42	0.79	0.06	0	0.1	0.79	0.0533333333333
PGSC0003DMG400012925		Conserved gene of unknown function [Source:PGSC_GENE;Acc:PGSC0003DMG400012925]	0.412	-1.27855899112	0.00405942666963	0.0172742439055	yes	down	1.95	3.1	1.48	5.4	4.14	4.8	2.17666666667	4.78
PGSC0003DMG400012926		Protein kinase [Source:PGSC_GENE;Acc:PGSC0003DMG400012926]	3.961	1.98577365759	3.4584082487E-6	3.86805393163E-5	yes	up	2.63	1.41	2.11	0.31	0.63	0.47	2.05	0.47
PGSC0003DMG400012929		ATP binding protein [Source:PGSC_GENE;Acc:PGSC0003DMG400012929]	3.239	1.69560514562	8.38629066576E-8	1.35617991707E-6	yes	up	9.01	5.44	5.33	2.18	1.71	1.61	6.59333333333	1.83333333333
PGSC0003DMG400012931		Conserved gene of unknown function [Source:PGSC_GENE;Acc:PGSC0003DMG400012931]	3.021	1.59507626977	3.69060025021E-6	4.08947836996E-5	yes	up	15.17	7.81	8.8	2.72	3.83	3.8	10.5933333333	3.45
PGSC0003DMG400012940		Beta-1,3-glucanase, acidic [Source:PGSC_GENE;Acc:PGSC0003DMG400012940]	0.425	-1.23507562478	3.34648565904E-8	5.86113726941E-7	yes	down	4.78	4.87	4.76	12.63	9.39	9.02	4.80333333333	10.3466666667
PGSC0003DMG400012946		Gene of unknown function [Source:PGSC_GENE;Acc:PGSC0003DMG400012946]	3.595	1.8458433666	3.65899113501E-7	5.18246949811E-6	yes	up	1.19	0.91	0.95	0.22	0.29	0.26	1.01666666667	0.256666666667
PGSC0003DMG400012960		Conserved gene of unknown function [Source:PGSC_GENE;Acc:PGSC0003DMG400012960]	3.871	1.95284446101	0.00274747012971	0.0125717420812	yes	up	3.37	3.69	2.21	0.49	0.53	1.11	3.09	0.71
PGSC0003DMG400012993		Conserved gene of unknown function [Source:PGSC_GENE;Acc:PGSC0003DMG400012993]	0.186	-2.42857884036	0.000387369112562	0.00239639881368	yes	down	8.49	22.25	14.33	11.54	98.37	107.98	15.0233333333	72.63
PGSC0003DMG400012994		Hydrolase, alpha/beta fold family [Source:PGSC_GENE;Acc:PGSC0003DMG400012994]	2.015	1.01091138611	0.0001093681747	0.000800735836822	yes	up	26.67	25.79	35.14	16.84	12.03	10.85	29.2	13.24
PGSC0003DMG400013001		Conserved gene of unknown function [Source:PGSC_GENE;Acc:PGSC0003DMG400013001]	11.603	3.53648126232	2.76914763724E-8	4.94310578944E-7	yes	up	12.88	3.25	10.52	0.95	0.51	0.62	8.88333333333	0.693333333333
PGSC0003DMG400013015		N-acetyltransferase [Source:PGSC_GENE;Acc:PGSC0003DMG400013015]	3.360	1.74866910206	3.62934385943E-10	9.50827475824E-9	yes	up	6.84	5.42	6.9	2.03	1.58	1.66	6.38666666667	1.75666666667
PGSC0003DMG400013017		Sigma factor sigb regulation protein rsbq [Source:PGSC_GENE;Acc:PGSC0003DMG400013017]	3.594	1.84547040431	0.00240821878967	0.0112536913737	yes	up	1.5	2.52	3.47	0.31	0.79	0.8	2.49666666667	0.633333333333
PGSC0003DMG400013027		Acetolactate synthase 1, chloroplastic [Source:PGSC_GENE;Acc:PGSC0003DMG400013027]	22.141	4.46864902027	0.00567127735853	0.0226040525876	yes	up	0.49	0.24	0.14	0.03	0	0	0.29	0.01
PGSC0003DMG400013036		Gene of unknown function [Source:PGSC_GENE;Acc:PGSC0003DMG400013036]	0.169	-2.56410142908	4.6547093915E-7	6.45435891203E-6	yes	down	8.66	6.38	8.87	17.35	52.3	61.31	7.97	43.6533333333
PGSC0003DMG400013047		Transposon protein, Mutator sub-class [Source:PGSC_GENE;Acc:PGSC0003DMG400013047]	0.270	-1.89085735648	8.44011997243E-20	1.03838299543E-17	yes	down	1.7	1.84	1.77	6.2	6.19	6.06	1.77	6.15
PGSC0003DMG400013069		Conserved gene of unknown function [Source:PGSC_GENE;Acc:PGSC0003DMG400013069]	0.224	-2.15710438412	1.98020566341E-12	7.77765285449E-11	yes	down	4.15	2.79	1.95	11.84	12.67	11.23	2.96333333333	11.9133333333
PGSC0003DMG400013077		UDP-glucosyltransferase [Source:PGSC_GENE;Acc:PGSC0003DMG400013077]	3.007	1.58829740898	9.85300177491E-5	0.000732062281074	yes	up	4.97	3.79	2.8	0.81	1.66	1	3.85333333333	1.15666666667
PGSC0003DMG400013081		Cysteine-rich extensin-2 [Source:PGSC_GENE;Acc:PGSC0003DMG400013081]	0.195	-2.35802210515	1.08182444885E-10	3.15349942129E-9	yes	down	1.56	2.81	1.44	10.97	10.37	13.17	1.93666666667	11.5033333333
PGSC0003DMG400013084		Late blight resistance protein Rpi-blb2 [Source:PGSC_GENE;Acc:PGSC0003DMG400013084]	5.465	2.4503303448	3.2190009064E-11	1.03444922854E-9	yes	up	4.65	4.44	3.44	0.62	0.48	0.58	4.17666666667	0.56
PGSC0003DMG400013091		Disease resistance protein Gpa2 [Source:PGSC_GENE;Acc:PGSC0003DMG400013091]	0.025	-5.3054642351	0.000475339960607	0.0028609310147	yes	down	0	0.02	0	0.39	0.31	0.1	0.00666666666667	0.266666666667
PGSC0003DMG400013096		Germin 12 [Source:PGSC_GENE;Acc:PGSC0003DMG400013096]	0.213	-2.23099425819	2.69925845749E-5	0.000236295740377	yes	down	50.47	52.39	40.08	103.68	95.5	404.07	47.6466666667	201.083333333
PGSC0003DMG400013099		Conserved gene of unknown function [Source:PGSC_GENE;Acc:PGSC0003DMG400013099]	0.361	-1.47190970571	0.00525847222587	0.0212832020521	yes	down	102.18	251.41	102.53	262.18	191.63	664.01	152.04	372.606666667
PGSC0003DMG400013106		DNA binding protein [Source:PGSC_GENE;Acc:PGSC0003DMG400013106]	0.014	-6.17962959221	4.39449474632E-5	0.000363044862222	yes	down	0	0	0	1.51	0.82	0.93	0	1.08666666667
PGSC0003DMG400013108		Metal transporter [Source:PGSC_GENE;Acc:PGSC0003DMG400013108]	2.632	1.39635033682	0.0119761557326	0.0413562956215	yes	up	3.49	1.89	1.26	0.61	0.72	0.87	2.21333333333	0.733333333333
PGSC0003DMG400013124		Receptor-kinase [Source:PGSC_GENE;Acc:PGSC0003DMG400013124]	2.394	1.25959958676	0.000102954452553	0.000760209135092	yes	up	7.63	8.69	5.83	5.79	2.09	0.94	7.38333333333	2.94
PGSC0003DMG400013144		Conserved gene of unknown function [Source:PGSC_GENE;Acc:PGSC0003DMG400013144]	3.793	1.92332406571	0.000315064584349	0.0020034180233	yes	up	5.3	5.24	3.43	1.02	0.43	1.74	4.65666666667	1.06333333333
PGSC0003DMG400013167		MAR-binding protein [Source:PGSC_GENE;Acc:PGSC0003DMG400013167]	0.350	-1.51592212128	4.60723986587E-9	9.56882355226E-8	yes	down	9.03	11.54	9.8	25.08	19.7	17.58	10.1233333333	20.7866666667
PGSC0003DMG400013171		Conserved gene of unknown function [Source:PGSC_GENE;Acc:PGSC0003DMG400013171]	0.309	-1.69527296846	2.15109284328E-7	3.21549304233E-6	yes	down	0.66	0.55	0.76	1.99	2.23	1.53	0.656666666667	1.91666666667
PGSC0003DMG400013181		Ubiquitin thiolesterase/ zinc ion binding [Source:PGSC_GENE;Acc:PGSC0003DMG400013181]	2.617	1.38786852285	4.44983835888E-7	6.20800684443E-6	yes	up	2.17	3.01	2.32	0.68	0.63	0.86	2.5	0.723333333333
PGSC0003DMG400013184		Zinc finger protein [Source:PGSC_GENE;Acc:PGSC0003DMG400013184]	3.628	1.85928175848	1.60606463855E-17	1.41435123854E-15	yes	up	12.58	14.35	11.88	3.84	2.84	2.9	12.9366666667	3.19333333333
PGSC0003DMG400013198		Systemin receptor SR160 [Source:PGSC_GENE;Acc:PGSC0003DMG400013198]	2.289	1.19459113789	0.0104606086366	0.0369775148679	yes	up	16.25	12.95	7.54	8.01	3.16	2.91	12.2466666667	4.69333333333
PGSC0003DMG400013199		Conserved gene of unknown function [Source:PGSC_GENE;Acc:PGSC0003DMG400013199]	0.325	-1.62196696251	6.99306540847E-6	7.19311293532E-5	yes	down	13.46	25.53	10.32	37.4	48.86	47.61	16.4366666667	44.6233333333
PGSC0003DMG400013212		Structural maintenance of chromosome [Source:PGSC_GENE;Acc:PGSC0003DMG400013212]	90.541	6.50050081856	6.362360847E-7	8.53917286299E-6	yes	up	2.35	2.41	3.59	0.02	0	0	2.78333333333	0.00666666666667
PGSC0003DMG400013219		Plant resistance protein [Source:PGSC_GENE;Acc:PGSC0003DMG400013219]	2.120	1.08412867865	0.000319089965351	0.00202388677038	yes	up	6.32	6.23	5.72	2.78	2.63	2.46	6.09	2.62333333333
PGSC0003DMG400013227		Osmotin [Source:PGSC_GENE;Acc:PGSC0003DMG400013227]	0.105	-3.2498490555	1.21158691191E-8	2.32302584532E-7	yes	down	23.6	6.85	27.48	73.71	146.98	276.76	19.31	165.816666667
PGSC0003DMG400013229		Gene of unknown function [Source:PGSC_GENE;Acc:PGSC0003DMG400013229]	0.000	-11.6287609002	6.58073650717E-22	1.03876304942E-19	yes	down	0	0.04	0	32.23	22.17	17.49	0.0133333333333	23.9633333333
PGSC0003DMG400013230		Cytochrome P450 [Source:PGSC_GENE;Acc:PGSC0003DMG400013230]	5.974	2.57877519786	3.4749381574E-20	4.49556690074E-18	yes	up	15.35	14.19	18.23	1.81	2.84	2.68	15.9233333333	2.44333333333
PGSC0003DMG400013248		Lipoxygenase [Source:PGSC_GENE;Acc:PGSC0003DMG400013248]	3.649	1.86767138225	7.8792234216E-13	3.33478498204E-11	yes	up	29.26	21.58	29.53	7.42	5.59	9.22	26.79	7.41
PGSC0003DMG400013256		ERF transcription factor 5 [Source:PGSC_GENE;Acc:PGSC0003DMG400013256]	0.331	-1.59304642671	0.00201660664191	0.0097164126509	yes	down	6.04	3.46	5.98	8.33	12.15	20.48	5.16	13.6533333333
PGSC0003DMG400013260		Ubiquitin-protein ligase [Source:PGSC_GENE;Acc:PGSC0003DMG400013260]	0.453	-1.1410543694	0.00122745703916	0.00643012247313	yes	down	1.71	2.22	1.71	4.28	3.4	3.61	1.88	3.76333333333
PGSC0003DMG400013261		Oxidoreductase [Source:PGSC_GENE;Acc:PGSC0003DMG400013261]	0.431	-1.21575326235	2.43777855786E-6	2.8273274605E-5	yes	down	2.8	1.94	1.9	4.67	4.77	4.55	2.21333333333	4.66333333333
PGSC0003DMG400013265		EH-domain-containing protein 1 [Source:PGSC_GENE;Acc:PGSC0003DMG400013265]	3.861	1.94898815896	1.88370505914E-5	0.000171979736538	yes	up	3.82	3.22	2.78	0.9	0.42	1.32	3.27333333333	0.88
PGSC0003DMG400013271		Blue (Type 1) copper domain [Source:PGSC_GENE;Acc:PGSC0003DMG400013271]	3.639	1.86366130803	2.27228728034E-9	5.04689081079E-8	yes	up	26.13	15.47	25.72	5.73	6.42	4.84	22.44	5.66333333333
PGSC0003DMG400013275		Hydrolase, hydrolyzing O-glycosyl compounds [Source:PGSC_GENE;Acc:PGSC0003DMG400013275]	2.059	1.04181339119	0.0138137714546	0.0463748041689	yes	up	3.45	3.24	4.57	0.89	2.11	1.95	3.75333333333	1.65
PGSC0003DMG400013276		Acyltransferase [Source:PGSC_GENE;Acc:PGSC0003DMG400013276]	37.680	5.23571183103	0.00059211204445	0.00345841938367	yes	up	14.76	1.94	9.16	0	0	0.07	8.62	0.0233333333333
PGSC0003DMG400013282		Tonoplast dicarboxylate transporter [Source:PGSC_GENE;Acc:PGSC0003DMG400013282]	0.116	-3.11362973328	1.01567538565E-9	2.4347106809E-8	yes	down	14.48	29.54	11.71	59.99	234.79	142.93	18.5766666667	145.903333333
PGSC0003DMG400013292		Hydrolase, hydrolyzing O-glycosyl compounds [Source:PGSC_GENE;Acc:PGSC0003DMG400013292]	2.487	1.31424889782	0.00465545629737	0.0192829441964	yes	up	11.28	8.8	9.83	4.11	1.92	4.62	9.97	3.55
PGSC0003DMG400013306		EMB2656 (EMBRYO DEFECTIVE 2656); binding [Source:PGSC_GENE;Acc:PGSC0003DMG400013306]	3.152	1.65624693627	4.70519036483E-9	9.73543839873E-8	yes	up	3.54	2.68	3.23	0.95	0.89	0.9	3.15	0.913333333333
PGSC0003DMG400013308		Nbs-lrr resistance protein [Source:PGSC_GENE;Acc:PGSC0003DMG400013308]	0.070	-3.83127736884	0.00607211526315	0.0238980631762	yes	down	0.03	0	0.03	0.19	0.2	0.36	0.02	0.25
PGSC0003DMG400013314		THAP domain-containing protein 4 [Source:PGSC_GENE;Acc:PGSC0003DMG400013314]	0.305	-1.71086055257	1.11164571528E-9	2.64455774049E-8	yes	down	20.65	35.34	24.11	66.53	85.79	99.26	26.7	83.86
PGSC0003DMG400013319		Auxin-induced SAUR [Source:PGSC_GENE;Acc:PGSC0003DMG400013319]	29.809	4.89767565233	0.00681315359624	0.0263031116687	yes	up	0.58	0.57	0.27	0	0	0	0.473333333333	0
PGSC0003DMG400013324		KANADI like transcription factor [Source:PGSC_GENE;Acc:PGSC0003DMG400013324]	3.118	1.64054139437	0.00015698704114	0.00109781575886	yes	up	2.85	1.65	1.93	0.67	0.48	0.7	2.14333333333	0.616666666667
PGSC0003DMG400013334		Ubiquitin ligase protein cop1 [Source:PGSC_GENE;Acc:PGSC0003DMG400013334]	6.764	2.75791966379	3.3873344403E-5	0.000289809493568	yes	up	0.38	1.06	0.57	0.09	0.09	0.11	0.67	0.0966666666667
PGSC0003DMG400013342		Caffeic acid O-methyltransferase II [Source:PGSC_GENE;Acc:PGSC0003DMG400013342]	20.390	4.34978228941	1.978410726E-13	9.29853041219E-12	yes	up	26.59	11.03	26.83	0.91	0.25	1.64	21.4833333333	0.933333333333
PGSC0003DMG400013350		Conserved gene of unknown function [Source:PGSC_GENE;Acc:PGSC0003DMG400013350]	11.811	3.56209902275	1.62721697782E-6	1.97484969581E-5	yes	up	6	3.19	3.3	0.3	0.44	0.24	4.16333333333	0.326666666667
PGSC0003DMG400013358		Conserved gene of unknown function [Source:PGSC_GENE;Acc:PGSC0003DMG400013358]	3.096	1.63046833261	0.00158445039322	0.00793584832747	yes	up	3.38	2.13	1.81	0.69	0.4	1.01	2.44	0.7
PGSC0003DMG400013367		Conserved gene of unknown function [Source:PGSC_GENE;Acc:PGSC0003DMG400013367]	8.415	3.07290995463	1.806359863E-12	7.16756512193E-11	yes	up	23.84	52.98	24.16	3.82	4.16	3.06	33.66	3.68
PGSC0003DMG400013370		Gene of unknown function [Source:PGSC_GENE;Acc:PGSC0003DMG400013370]	27.042	4.7571428911	4.6690865334E-9	9.68468874507E-8	yes	up	1.13	2.07	1.05	0.1	0	0.09	1.41666666667	0.0633333333333
PGSC0003DMG400013381		CXE carboxylesterase [Source:PGSC_GENE;Acc:PGSC0003DMG400013381]	2.415	1.27186892898	3.06985949936E-7	4.42800768477E-6	yes	up	10.71	7.08	8.61	3.28	3.58	3.05	8.8	3.30333333333
PGSC0003DMG400013382		Fragment [Source:PGSC_GENE;Acc:PGSC0003DMG400013382]	2.095	1.06697291005	9.48687018746E-7	1.22732715446E-5	yes	up	55.78	88.58	65.74	31.82	14.63	29.5	70.0333333333	25.3166666667
PGSC0003DMG400013392		CBL-interacting protein kinase 20 [Source:PGSC_GENE;Acc:PGSC0003DMG400013392]	3.899	1.96294758029	3.34581154949E-18	3.34554495096E-16	yes	up	78.32	54.68	81.93	14.61	18.4	16.32	71.6433333333	16.4433333333
PGSC0003DMG400013396		Flotillin-1 [Source:PGSC_GENE;Acc:PGSC0003DMG400013396]	2.777	1.47368056838	0.0117846934983	0.0408017985128	yes	up	1.41	0.61	1.67	0.35	0.45	0.49	1.23	0.43
PGSC0003DMG400013397		Agenet domain-containing protein [Source:PGSC_GENE;Acc:PGSC0003DMG400013397]	0.464	-1.10665299922	1.29086116849E-5	0.000123327116889	yes	down	8.32	11.16	6.99	14.16	18.3	18.59	8.82333333333	17.0166666667
PGSC0003DMG400013398		Cellulose synthase [Source:PGSC_GENE;Acc:PGSC0003DMG400013398]	0.314	-1.66947041667	2.45649189363E-11	8.02773874303E-10	yes	down	5.71	6.54	7.57	16.36	24.2	19.34	6.60666666667	19.9666666667
PGSC0003DMG400013403		PT2 [Source:PGSC_GENE;Acc:PGSC0003DMG400013403]	36.063	5.17244762952	0.00415045406381	0.0175929903891	yes	up	0.12	0.47	0.25	0	0	0	0.28	0
PGSC0003DMG400013406		S-adenosylmethionine-dependent methyltransferase [Source:PGSC_GENE;Acc:PGSC0003DMG400013406]	2.030	1.02126549484	1.94479121291E-6	2.31109705784E-5	yes	up	23.1	15.37	18.76	7.76	8.9	8.74	19.0766666667	8.46666666667
PGSC0003DMG400013407		CC-NBS-LRR class disease resistance protein [Source:PGSC_GENE;Acc:PGSC0003DMG400013407]	20.047	4.32532381089	1.40195892338E-9	3.25197458955E-8	yes	up	4.44	7.96	5.27	0.93	0.35	0	5.89	0.426666666667
PGSC0003DMG400013425		Lipase [Source:PGSC_GENE;Acc:PGSC0003DMG400013425]	3.589	1.84375260283	8.89198824541E-9	1.75173564351E-7	yes	up	8.22	7.63	10.7	2.42	1.65	2.62	8.85	2.23
PGSC0003DMG400013428		Conserved gene of unknown function [Source:PGSC_GENE;Acc:PGSC0003DMG400013428]	2.145	1.10127602329	0.0134964951274	0.0454861064465	yes	up	1.62	0.93	0.85	2.61	0.49	0.39	1.13333333333	1.16333333333
PGSC0003DMG400013433		Conserved gene of unknown function [Source:PGSC_GENE;Acc:PGSC0003DMG400013433]	0.276	-1.85719144606	5.96969494998E-7	8.0856666948E-6	yes	down	3.43	2.43	2.42	8.43	10.91	7.99	2.76	9.11
PGSC0003DMG400013436		Histone H2A [Source:PGSC_GENE;Acc:PGSC0003DMG400013436]	2.762	1.46595070936	0.000276528422689	0.00179012389802	yes	up	14.35	18.83	12.64	4.55	2.98	7.41	15.2733333333	4.98
PGSC0003DMG400013439		Aspartic proteinase oryzasin-1 [Source:PGSC_GENE;Acc:PGSC0003DMG400013439]	147.211	7.20174352031	3.36996381108E-18	3.35632348137E-16	yes	up	10.17	8.93	4.93	0.05	0	0.13	8.01	0.06
PGSC0003DMG400013443		Acyltransferase [Source:PGSC_GENE;Acc:PGSC0003DMG400013443]	10.486	3.39033454252	9.34871990497E-25	2.25609780938E-22	yes	up	8.13	7.25	5.69	0.49	0.68	0.64	7.02333333333	0.603333333333
PGSC0003DMG400013449		SNF2 domain-containing protein [Source:PGSC_GENE;Acc:PGSC0003DMG400013449]	3.450	1.78655066444	0.0020782010873	0.0099520493969	yes	up	1.07	0.91	0.7	0.09	0.22	0.38	0.893333333333	0.23
PGSC0003DMG400013453		Ran GTPase binding protein [Source:PGSC_GENE;Acc:PGSC0003DMG400013453]	52.290	5.70846750118	0.00023259341508	0.00153783707368	yes	up	0.21	0.25	0.17	0	0	0	0.21	0
PGSC0003DMG400013454		Kinesin [Source:PGSC_GENE;Acc:PGSC0003DMG400013454]	5.560	2.47504953137	0.0030839488247	0.0138191300843	yes	up	1.25	0.82	0.62	0.18	0	0.29	0.896666666667	0.156666666667
PGSC0003DMG400013462		Iron-sulfer cluster scaffold protein ISU1 [Source:PGSC_GENE;Acc:PGSC0003DMG400013462]	0.113	-3.14511126474	4.23675798214E-7	5.93382543726E-6	yes	down	0.36	0.47	0.48	3.27	3.81	3.57	0.436666666667	3.55
PGSC0003DMG400013474		Conserved gene of unknown function [Source:PGSC_GENE;Acc:PGSC0003DMG400013474]	3.579	1.83955068686	1.56848291925E-5	0.00014639562777	yes	up	21.6	20.99	14.51	2.85	2.64	6.52	19.0333333333	4.00333333333
PGSC0003DMG400013487		Gene of unknown function [Source:PGSC_GENE;Acc:PGSC0003DMG400013487]	11.365	3.5064923965	0.011294439615	0.0394143277889	yes	up	17.08	10.05	13.37	1.95	0	1.75	13.5	1.23333333333
PGSC0003DMG400013489		Leucine-rich repeat receptor-like kinase [Source:PGSC_GENE;Acc:PGSC0003DMG400013489]	3.116	1.6395268858	2.08155529496E-11	6.87406247276E-10	yes	up	15.07	12.75	13.05	3.82	3.04	4.75	13.6233333333	3.87
PGSC0003DMG400013498		Pto-like serine/threonine kinase [Source:PGSC_GENE;Acc:PGSC0003DMG400013498]	0.079	-3.66282012813	6.31610831353E-15	3.78333380556E-13	yes	down	0.75	0.48	0.37	8.79	4.41	5.36	0.533333333333	6.18666666667
PGSC0003DMG400013499		Pto disease resistance protein [Source:PGSC_GENE;Acc:PGSC0003DMG400013499]	0.316	-1.66021262211	0.00382405353878	0.0164626441676	yes	down	0.42	0.33	0.27	1.14	1.1	0.66	0.34	0.966666666667
PGSC0003DMG400013516		Polygalacturonase [Source:PGSC_GENE;Acc:PGSC0003DMG400013516]	9.258	3.21065927669	0.00797121856236	0.0297445202911	yes	up	1.1	5.12	0.4	0	0.43	0.4	2.20666666667	0.276666666667
PGSC0003DMG400013523		Endo-1,4-beta-glucanase [Source:PGSC_GENE;Acc:PGSC0003DMG400013523]	3.954	1.98343248918	4.25355266878E-13	1.87950114227E-11	yes	up	242.58	120.13	157.28	42.52	36.21	39.9	173.33	39.5433333333
PGSC0003DMG400013547		Sucrose sythase [Source:PGSC_GENE;Acc:PGSC0003DMG400013547]	2.840	1.50593844254	1.24274253247E-6	1.56342616942E-5	yes	up	473.93	291.78	252.93	77.26	115.43	129.41	339.546666667	107.366666667
PGSC0003DMG400013549		SAUR family protein [Source:PGSC_GENE;Acc:PGSC0003DMG400013549]	0.424	-1.23775831234	0.00685875017338	0.0264344152106	yes	down	6.43	7.53	5.17	6.28	17.62	17.04	6.37666666667	13.6466666667
PGSC0003DMG400013556		Conserved gene of unknown function [Source:PGSC_GENE;Acc:PGSC0003DMG400013556]	6.339	2.6642017751	1.83981383905E-5	0.000168647362062	yes	up	7.63	3.71	4.54	1.06	0.21	0.96	5.29333333333	0.743333333333
PGSC0003DMG400013573		Kinesin NACK2 [Source:PGSC_GENE;Acc:PGSC0003DMG400013573]	3.032	1.60008309788	0.0024222489824	0.0113062311624	yes	up	0.89	0.9	0.7	0.4	0.22	0.13	0.83	0.25
PGSC0003DMG400013575		Indole-3-acetic acid-induced protein ARG7 [Source:PGSC_GENE;Acc:PGSC0003DMG400013575]	4.692	2.23027531175	0.00406542521007	0.0172909747369	yes	up	1.48	1.02	1.37	0.5	0.08	0.35	1.29	0.31
PGSC0003DMG400013588		Protein MSF1 [Source:PGSC_GENE;Acc:PGSC0003DMG400013588]	0.406	-1.30081901336	0.000128069837399	0.000918632974864	yes	down	3.87	2.2	4.27	7.28	9.53	7.28	3.44666666667	8.03
PGSC0003DMG400013589		DNA binding protein [Source:PGSC_GENE;Acc:PGSC0003DMG400013589]	117.410	6.87540928495	3.82076907018E-7	5.38728438895E-6	yes	up	0.98	0.96	1.31	0	0	0	1.08333333333	0
PGSC0003DMG400013590		Serine/threonine-protein kinase Nek4 [Source:PGSC_GENE;Acc:PGSC0003DMG400013590]	4.784	2.25826913269	0.00138266753764	0.00709511140049	yes	up	3.27	1.25	2.47	0.43	0.12	0.84	2.33	0.463333333333
PGSC0003DMG400013592		Gag/pol polyprotein [Source:PGSC_GENE;Acc:PGSC0003DMG400013592]	0.264	-1.92289057061	1.28333659483E-10	3.67684724397E-9	yes	down	1.25	1.07	0.95	4.19	3.28	2.68	1.09	3.38333333333
PGSC0003DMG400013606		UDP-glucosyltransferase [Source:PGSC_GENE;Acc:PGSC0003DMG400013606]	0.185	-2.43770311442	1.38372465039E-6	1.71754308978E-5	yes	down	1.17	1.21	1.27	9.51	9.84	3.14	1.21666666667	7.49666666667
PGSC0003DMG400013616		Transcription factor [Source:PGSC_GENE;Acc:PGSC0003DMG400013616]	6.967	2.80060896524	7.30379036098E-14	3.65160419283E-12	yes	up	15.56	15.28	7.15	0.87	0.76	0.48	12.6633333333	0.703333333333
PGSC0003DMG400013617		Transcription factor [Source:PGSC_GENE;Acc:PGSC0003DMG400013617]	0.183	-2.44969387454	7.18534918527E-5	0.000558667576988	yes	down	0.14	0.12	0.23	0.94	0.76	0.86	0.163333333333	0.853333333333
PGSC0003DMG400013618		RWP-RK domain-containing protein [Source:PGSC_GENE;Acc:PGSC0003DMG400013618]	34.253	5.09814561374	0.0032295210064	0.0143560960359	yes	up	1.02	1.9	1.15	0	0	0	1.35666666667	0
PGSC0003DMG400013627		Tir-nbs-lrr resistance protein [Source:PGSC_GENE;Acc:PGSC0003DMG400013627]	2.273	1.18476781589	0.000158764841624	0.00110747081575	yes	up	3.83	2.96	2.48	1.14	1.62	0.94	3.09	1.23333333333
PGSC0003DMG400013629		Cytochrome P450 hydroxylase [Source:PGSC_GENE;Acc:PGSC0003DMG400013629]	5.031	2.33085972571	6.83111796045E-5	0.000534270484797	yes	up	41.88	10.26	42.79	4.82	2.85	9.27	31.6433333333	5.64666666667
PGSC0003DMG400013643		AT-hook motif nuclear localized protein 2 [Source:PGSC_GENE;Acc:PGSC0003DMG400013643]	0.356	-1.48845552207	0.000143209917333	0.00101390197608	yes	down	1.55	1.28	1.85	2.75	3.51	5.42	1.56	3.89333333333
PGSC0003DMG400013645		EMB1624 [Source:PGSC_GENE;Acc:PGSC0003DMG400013645]	0.165	-2.59936512242	0.00194048935498	0.00940200807556	yes	down	0.14	0.62	0.26	1.25	2.59	1.75	0.34	1.86333333333
PGSC0003DMG400013647		JmjC domain containing protein [Source:PGSC_GENE;Acc:PGSC0003DMG400013647]	0.184	-2.44367854364	6.02688016839E-5	0.000478982389064	yes	down	0.07	0.29	0.14	0.56	0.86	1.02	0.166666666667	0.813333333333
PGSC0003DMG400013648		Sugar transporter [Source:PGSC_GENE;Acc:PGSC0003DMG400013648]	0.438	-1.19220158294	0.00106840070525	0.00570715742449	yes	down	0.97	0.86	0.66	1.71	1.76	1.04	0.83	1.50333333333
PGSC0003DMG400013651		Conserved gene of unknown function [Source:PGSC_GENE;Acc:PGSC0003DMG400013651]	12.726	3.66968802132	7.79288106674E-5	0.000598854038619	yes	up	7.81	3.75	10.86	1.41	0.24	0.18	7.47333333333	0.61
PGSC0003DMG400013659		Purine transporter [Source:PGSC_GENE;Acc:PGSC0003DMG400013659]	0.463	-1.11120215412	0.00411753402483	0.0174681996205	yes	down	9.97	24.51	15.26	22.63	41.57	33.63	16.58	32.61
PGSC0003DMG400013677		Heavy metal-associated domain containing protein [Source:PGSC_GENE;Acc:PGSC0003DMG400013677]	0.250	-2.00280653232	0.00646405298197	0.0251643868065	yes	down	0.73	0.65	0.18	2.08	0.93	2.53	0.52	1.84666666667
PGSC0003DMG400013680		Pectinesterase [Source:PGSC_GENE;Acc:PGSC0003DMG400013680]	22.353	4.48241546949	1.26202123752E-10	3.61990960221E-9	yes	up	4.78	3.19	1.42	0.07	0.16	0.15	3.13	0.126666666667
PGSC0003DMG400013692		Conserved gene of unknown function [Source:PGSC_GENE;Acc:PGSC0003DMG400013692]	0.230	-2.11922153058	4.34220279133E-19	4.84358247364E-17	yes	down	11.12	8.9	14.51	46.4	49.37	42.77	11.51	46.18
PGSC0003DMG400013696		Cytochrome P450 [Source:PGSC_GENE;Acc:PGSC0003DMG400013696]	2.810	1.49048923602	0.00383572282275	0.0165013663705	yes	up	40.47	12.18	37.79	16.38	6.32	6.57	30.1466666667	9.75666666667
PGSC0003DMG400013697		Pentatricopeptide repeat-containing protein [Source:PGSC_GENE;Acc:PGSC0003DMG400013697]	0.426	-1.23093133853	1.48108724508E-6	1.81771773482E-5	yes	down	1.66	2.17	2.22	5.06	4.63	3.45	2.01666666667	4.38
PGSC0003DMG400013716		Gene of unknown function [Source:PGSC_GENE;Acc:PGSC0003DMG400013716]	0.354	-1.49856427187	0.00508384114078	0.0207268104209	yes	down	1.47	0.69	0.63	2.93	0.91	2.05	0.93	1.96333333333
PGSC0003DMG400013721		Plant disease resistant protein [Source:PGSC_GENE;Acc:PGSC0003DMG400013721]	0.375	-1.41324649765	6.63944459063E-14	3.35285272305E-12	yes	down	2.03	2.41	2.16	6.89	5.3	5.3	2.2	5.83
PGSC0003DMG400013730		Conserved gene of unknown function [Source:PGSC_GENE;Acc:PGSC0003DMG400013730]	2.428	1.27971638884	2.59053911429E-7	3.81781272405E-6	yes	up	25.66	27.51	24.12	7.14	7.2	11.92	25.7633333333	8.75333333333
PGSC0003DMG400013739		HAK5 [Source:PGSC_GENE;Acc:PGSC0003DMG400013739]	4.829	2.27184511672	0.0111003269006	0.0388124832197	yes	up	1.15	0.52	1.81	0.47	0.18	0.02	1.16	0.223333333333
PGSC0003DMG400013741		Conserved gene of unknown function [Source:PGSC_GENE;Acc:PGSC0003DMG400013741]	3.100	1.63220102485	0.000629717111269	0.00364078324318	yes	up	26.09	16.79	26.31	5.3	3.2	11.54	23.0633333333	6.68
PGSC0003DMG400013743		Conserved gene of unknown function [Source:PGSC_GENE;Acc:PGSC0003DMG400013743]	7.717	2.94809409969	1.88290684065E-6	2.24666525325E-5	yes	up	1.05	1.59	0.76	0.13	0.08	0.18	1.13333333333	0.13
PGSC0003DMG400013757		Receptor protein kinase [Source:PGSC_GENE;Acc:PGSC0003DMG400013757]	0.202	-2.30641186663	0.00647115875449	0.0251881424349	yes	down	0.3	0.21	0.06	1.01	0.65	0.92	0.19	0.86
PGSC0003DMG400013768		Non-LTR retroelement reverse transcriptase [Source:PGSC_GENE;Acc:PGSC0003DMG400013768]	3.450	1.78669048971	0.000250499936522	0.00164238438005	yes	up	2.46	1.55	2.34	0.63	0.34	0.67	2.11666666667	0.546666666667
PGSC0003DMG400013776		Two-component system sensor histidine kinase/response regulator [Source:PGSC_GENE;Acc:PGSC0003DMG400013776]	0.139	-2.84665180205	0.00211560527688	0.0100869037308	yes	down	0.06	0.22	0.09	0.6	0.59	1.14	0.123333333333	0.776666666667
PGSC0003DMG400013784		Retrotransposon protein, unclassified [Source:PGSC_GENE;Acc:PGSC0003DMG400013784]	2.702	1.434007248	2.28458172486E-5	0.000204342238527	yes	up	6.45	6.35	6	1.37	2.06	1.3	6.26666666667	1.57666666667
PGSC0003DMG400013787		Gene of unknown function [Source:PGSC_GENE;Acc:PGSC0003DMG400013787]	0.177	-2.50146474303	3.59200275739E-5	0.000304979990545	yes	down	0.12	0.08	0.06	0.4	0.44	0.46	0.0866666666667	0.433333333333
PGSC0003DMG400013804		Receptor protein kinase [Source:PGSC_GENE;Acc:PGSC0003DMG400013804]	0.338	-1.5668465471	0.000332372448634	0.00209858709832	yes	down	1.61	2.79	1.38	5.63	3.33	6.38	1.92666666667	5.11333333333
PGSC0003DMG400013810		Nodulin MtN3 family protein [Source:PGSC_GENE;Acc:PGSC0003DMG400013810]	0.449	-1.15431962393	0.0116073875447	0.0403102549601	yes	down	15.83	12.58	13.16	12.71	48.41	22.68	13.8566666667	27.9333333333
PGSC0003DMG400013815		Nitrate transporter [Source:PGSC_GENE;Acc:PGSC0003DMG400013815]	8.030	3.00533652997	5.09685950108E-18	4.95817751E-16	yes	up	7.76	7.25	4.71	0.59	0.94	0.7	6.57333333333	0.743333333333
PGSC0003DMG400013832		Transcription factor [Source:PGSC_GENE;Acc:PGSC0003DMG400013832]	6.195	2.63101555326	1.45181646562E-11	4.95750879648E-10	yes	up	3.4	3.85	4.43	0.76	0.33	0.63	3.89333333333	0.573333333333
PGSC0003DMG400013833		Transcription factor jumonji domain-containing protein [Source:PGSC_GENE;Acc:PGSC0003DMG400013833]	4.216	2.0758681308	3.35565710967E-13	1.51475327587E-11	yes	up	2.67	2.92	3.39	0.74	0.49	0.4	2.99333333333	0.543333333333
PGSC0003DMG400013854		Tfm5 protein [Source:PGSC_GENE;Acc:PGSC0003DMG400013854]	5.324	2.41260889142	0.013936768841	0.0467189828196	yes	up	3.02	1.76	1.92	0	0.39	0.96	2.23333333333	0.45
PGSC0003DMG400013861		Non-LTR retroelement reverse transcriptase [Source:PGSC_GENE;Acc:PGSC0003DMG400013861]	0.206	-2.28121601013	0.000226154566539	0.00150238944176	yes	down	0.84	0.25	0.31	2.4	2.18	1.55	0.466666666667	2.04333333333
PGSC0003DMG400013882		Negative regulator of the PHO system [Source:PGSC_GENE;Acc:PGSC0003DMG400013882]	4.807	2.26504797025	0.000165210127287	0.00114595868577	yes	up	0.85	0.63	0.37	0.09	0.13	0.13	0.616666666667	0.116666666667
PGSC0003DMG400013884		Conserved gene of unknown function [Source:PGSC_GENE;Acc:PGSC0003DMG400013884]	0.203	-2.29883353822	4.53626508635E-5	0.000372549676496	yes	down	0.37	0.76	0.34	2.17	2.64	1.62	0.49	2.14333333333
PGSC0003DMG400013885		Receptor protein kinase [Source:PGSC_GENE;Acc:PGSC0003DMG400013885]	2.372	1.24582636486	7.30551321925E-5	0.000566695796259	yes	up	30.74	43.79	25.56	19.77	10.94	11.43	33.3633333333	14.0466666667
PGSC0003DMG400013888		Avr9/Cf-9 rapidly elicited protein 20 [Source:PGSC_GENE;Acc:PGSC0003DMG400013888]	0.197	-2.34310907047	0.000410162858414	0.00251427123391	yes	down	1.39	2.61	0.3	5.54	6.82	7.23	1.43333333333	6.53
PGSC0003DMG400013890		Zinc metalloproteinase [Source:PGSC_GENE;Acc:PGSC0003DMG400013890]	0.364	-1.45781315952	2.08449489782E-15	1.33460849351E-13	yes	down	35.42	34.79	30.96	101.89	83.86	69.61	33.7233333333	85.12
PGSC0003DMG400013896		Conserved gene of unknown function [Source:PGSC_GENE;Acc:PGSC0003DMG400013896]	3.375	1.75495446786	0.00830854593434	0.0307472553613	yes	up	2.22	1.27	0.92	0.18	0.25	0.72	1.47	0.383333333333
PGSC0003DMG400013920		Conserved gene of unknown function [Source:PGSC_GENE;Acc:PGSC0003DMG400013920]	2.949	1.5603907886	2.85594052786E-5	0.000248107979814	yes	up	4.8	4.6	7.16	1.61	1.48	2.03	5.52	1.70666666667
PGSC0003DMG400013929		Cytochrome P450 92B1 [Source:PGSC_GENE;Acc:PGSC0003DMG400013929]	0.110	-3.18499867549	2.32645863065E-5	0.000207496299617	yes	down	0.5	0.21	0.03	2.22	2.63	1.26	0.246666666667	2.03666666667
PGSC0003DMG400013931		Gene of unknown function [Source:PGSC_GENE;Acc:PGSC0003DMG400013931]	0.029	-5.09142552038	1.5873273471E-10	4.46853275388E-9	yes	down	0.09	0.03	0.06	2.89	4.22	1.63	0.06	2.91333333333
PGSC0003DMG400013938		Gene of unknown function [Source:PGSC_GENE;Acc:PGSC0003DMG400013938]	0.330	-1.60063775318	0.00130891559556	0.00677064377936	yes	down	1.75	0.86	2.11	4.26	4.23	4.64	1.57333333333	4.37666666667
PGSC0003DMG400013942		Fimbrin [Source:PGSC_GENE;Acc:PGSC0003DMG400013942]	4.601	2.20196813125	0.000120635042461	0.000871280085089	yes	up	1.7	1.12	1.43	2.1	0.12	0.68	1.41666666667	0.966666666667
PGSC0003DMG400013945		Gene of unknown function [Source:PGSC_GENE;Acc:PGSC0003DMG400013945]	8.796	3.13682129864	0.000148447107961	0.00104666306528	yes	up	3.27	3.68	4.25	0	0.66	0.51	3.73333333333	0.39
PGSC0003DMG400013955		Serine-threonine protein kinase, plant-type [Source:PGSC_GENE;Acc:PGSC0003DMG400013955]	7.767	2.95731192396	1.76023894515E-5	0.000162241928187	yes	up	25.57	8.9	13.49	4.03	0.1	0.13	15.9866666667	1.42
PGSC0003DMG400013956		Conserved gene of unknown function [Source:PGSC_GENE;Acc:PGSC0003DMG400013956]	51.147	5.6765739719	0.000358969278407	0.00224617575404	yes	up	0.63	0.96	0.42	0	0	0	0.67	0
PGSC0003DMG400013965		Transcription factor R2R3-MYB [Source:PGSC_GENE;Acc:PGSC0003DMG400013965]	0.010	-6.58893621846	5.16312834997E-6	5.50719062165E-5	yes	down	0	0	0	4.21	3.15	3.33	0	3.56333333333
PGSC0003DMG400013973		Gene of unknown function [Source:PGSC_GENE;Acc:PGSC0003DMG400013973]	0.143	-2.80764352364	3.0966481796E-8	5.46167786449E-7	yes	down	3.77	2.53	4.5	12.45	42.95	25.85	3.6	27.0833333333
PGSC0003DMG400013983		Wound/stress protein [Source:PGSC_GENE;Acc:PGSC0003DMG400013983]	2.209	1.14354362736	0.000304052813305	0.0019448899094	yes	up	127.84	98.69	87.19	31.22	35.91	61.21	104.573333333	42.78
PGSC0003DMG400013989		CBL-interacting protein kinase 07 [Source:PGSC_GENE;Acc:PGSC0003DMG400013989]	0.159	-2.65570426728	0.00205854730247	0.0098824445672	yes	down	15.51	59.76	18.57	66.39	303.43	167.73	31.28	179.183333333
PGSC0003DMG400014013		Flavonoid 3-hydroxylase [Source:PGSC_GENE;Acc:PGSC0003DMG400014013]	0.210	-2.25457515014	1.27684853723E-11	4.40197041036E-10	yes	down	30.54	36.78	29.78	81.2	202.45	145.9	32.3666666667	143.183333333
PGSC0003DMG400014034		Gene of unknown function [Source:PGSC_GENE;Acc:PGSC0003DMG400014034]	0.002	-8.74712296792	6.55651329777E-12	2.41637842507E-10	yes	down	0	0	0	3.24	2.56	1.49	0	2.43
PGSC0003DMG400014056		Gene of unknown function [Source:PGSC_GENE;Acc:PGSC0003DMG400014056]	308.116	8.26732937989	1.16996379985E-10	3.38682254309E-9	yes	up	1.4	1.79	2.49	0	0	0	1.89333333333	0
PGSC0003DMG400014061		Receptor kinase [Source:PGSC_GENE;Acc:PGSC0003DMG400014061]	0.046	-4.44459578343	0.00706075339981	0.0269809361797	yes	down	0.08	0	0	0.25	0.76	0.58	0.0266666666667	0.53
PGSC0003DMG400014075	RPOA	DNA-directed RNA polymerase subunit alpha [Source:UniProtKB/TrEMBL;Acc:G1CCC5]	5.524	2.46561181621	2.66853947568E-7	3.91666688659E-6	yes	up	8.46	4.35	6.35	1.26	0.64	1.53	6.38666666667	1.14333333333
PGSC0003DMG400014081		Gene of unknown function [Source:PGSC_GENE;Acc:PGSC0003DMG400014081]	49.306	5.62369354639	0.00038722936188	0.00239612488276	yes	up	18.05	15	9.42	0	0	0	14.1566666667	0
PGSC0003DMG400014093		Flavonol synthase [Source:PGSC_GENE;Acc:PGSC0003DMG400014093]	57.950	5.85674099848	0.000156937260908	0.00109781575886	yes	up	0.94	0.43	0.57	0	0	0	0.646666666667	0
PGSC0003DMG400014099		Nodulation signaling pathway 1 [Source:PGSC_GENE;Acc:PGSC0003DMG400014099]	5.587	2.4820136537	2.08766942338E-5	0.000188611688941	yes	up	22.76	11.49	46.42	4.47	6.29	2.66	26.89	4.47333333333
PGSC0003DMG400014108		Cytosolic 5'-nucleotidase III [Source:PGSC_GENE;Acc:PGSC0003DMG400014108]	2.044	1.0312364732	1.92865754251E-8	3.55399757723E-7	yes	up	17	15.39	16.38	7.56	6.1	7.79	16.2566666667	7.15
PGSC0003DMG400014110		Cell wall peroxidase [Source:PGSC_GENE;Acc:PGSC0003DMG400014110]	2.815	1.49330935276	0.00290999313681	0.0131784568292	yes	up	32.07	40.02	10.54	13.24	6.68	6.51	27.5433333333	8.81
PGSC0003DMG400014122		Conserved gene of unknown function [Source:PGSC_GENE;Acc:PGSC0003DMG400014122]	0.005	-7.72433834995	7.25534515686E-9	1.44749326508E-7	yes	down	0	0	0	4.37	2.56	2.14	0	3.02333333333
PGSC0003DMG400014131		Leucine-rich repeat family protein [Source:PGSC_GENE;Acc:PGSC0003DMG400014131]	171.758	7.42423118855	2.6374704409E-7	3.87559912914E-6	yes	up	1.18	1.13	0.28	0	0	0	0.863333333333	0
PGSC0003DMG400014133		F-box family protein [Source:PGSC_GENE;Acc:PGSC0003DMG400014133]	72.903	6.18789817317	4.51652568196E-8	7.68513637734E-7	yes	up	2.82	2.49	1.92	0	0	0.08	2.41	0.0266666666667
PGSC0003DMG400014137		Protein TOPLESS [Source:PGSC_GENE;Acc:PGSC0003DMG400014137]	39.652	5.30933590147	0.00431909718104	0.0181667003603	yes	up	3.54	16.75	2.27	0.54	0	0	7.52	0.18
PGSC0003DMG400014145		VQ motif-containing protein [Source:PGSC_GENE;Acc:PGSC0003DMG400014145]	0.248	-2.01445499	4.8196675327E-8	8.12930213278E-7	yes	down	1.93	1.8	2.62	6.76	7.65	9.08	2.11666666667	7.83
PGSC0003DMG400014149		Multidrug Resistance associated Protein 1 [Source:PGSC_GENE;Acc:PGSC0003DMG400014149]	2.021	1.01536210658	3.7004595757E-10	9.67438900323E-9	yes	up	12.78	11.92	11.56	4.79	6.03	6.27	12.0866666667	5.69666666667
PGSC0003DMG400014150		Kinase family protein [Source:PGSC_GENE;Acc:PGSC0003DMG400014150]	2.853	1.5123927063	0.000254615318792	0.00166501700652	yes	up	14.51	7.88	16.52	2.71	3.43	6.11	12.97	4.08333333333
PGSC0003DMG400014157		AP2 domain-containing transcription factor [Source:PGSC_GENE;Acc:PGSC0003DMG400014157]	4.908	2.29526762965	0.00386966412699	0.0166245858027	yes	up	1.14	0.56	0.67	0.09	0.15	0.19	0.79	0.143333333333
PGSC0003DMG400014173		Polyphosphoinositide binding protein [Source:PGSC_GENE;Acc:PGSC0003DMG400014173]	3.863	1.94976797589	3.78028926878E-6	4.17779392636E-5	yes	up	8.59	4.38	3.55	1.15	1.26	1.43	5.50666666667	1.28
PGSC0003DMG400014174		FLORICAULA/LEAFY [Source:PGSC_GENE;Acc:PGSC0003DMG400014174]	0.016	-5.93212342378	2.36357638504E-10	6.44093812288E-9	yes	down	0.04	0	0.11	7.22	3.67	2.37	0.05	4.42
PGSC0003DMG400014180		AAA-type ATPase family protein [Source:PGSC_GENE;Acc:PGSC0003DMG400014180]	2.600	1.37849534424	9.06654086372E-6	9.03342765374E-5	yes	up	4.91	3.53	5.42	1.83	1.78	1.26	4.62	1.62333333333
PGSC0003DMG400014184		Nudix hydrolase 17, mitochondrial [Source:PGSC_GENE;Acc:PGSC0003DMG400014184]	3.622	1.85669765841	1.11113555999E-38	7.33875796967E-36	yes	up	724.35	683.8	629.51	180.63	178.09	148.64	679.22	169.12
PGSC0003DMG400014185		Conserved gene of unknown function [Source:PGSC_GENE;Acc:PGSC0003DMG400014185]	2.503	1.32390928093	0.00235442149059	0.0110430331846	yes	up	35.01	24.96	16.95	15.04	7	7.22	25.64	9.75333333333
PGSC0003DMG400014192		Mitochondrial glycoprotein family protein [Source:PGSC_GENE;Acc:PGSC0003DMG400014192]	2.513	1.32960446765	0.00349718133351	0.0153073346893	yes	up	2.96	3.01	3.47	1.63	1.21	0.6	3.14666666667	1.14666666667
PGSC0003DMG400014199		Nodulin [Source:PGSC_GENE;Acc:PGSC0003DMG400014199]	26.854	4.74704291597	0.00395984898526	0.0169308841281	yes	up	0.82	0.61	0.12	0.05	0	0	0.516666666667	0.0166666666667
PGSC0003DMG400014200		Flotillin-1 [Source:PGSC_GENE;Acc:PGSC0003DMG400014200]	83.966	6.39173759588	7.72692463099E-47	8.08043143286E-44	yes	up	49.26	49.25	40.56	0.24	1.03	0.28	46.3566666667	0.516666666667
PGSC0003DMG400014204		Transcription factor TSRF1 [Source:PGSC_GENE;Acc:PGSC0003DMG400014204]	5.597	2.48459617363	4.7090272702E-5	0.000384723849048	yes	up	3.69	2.42	4.13	0.65	0.47	0.54	3.41333333333	0.553333333333
PGSC0003DMG400014209		Pentatricopeptide repeat-containing protein [Source:PGSC_GENE;Acc:PGSC0003DMG400014209]	2.014	1.00986249836	0.00942848026139	0.0339896577995	yes	up	4.8	3.67	4.55	2.55	1.34	1.02	4.34	1.63666666667
PGSC0003DMG400014212		Heat shock protein [Source:PGSC_GENE;Acc:PGSC0003DMG400014212]	0.084	-3.57673714096	2.85321168987E-13	1.30199830895E-11	yes	down	6.8	3.47	5.29	88.45	61.45	19.55	5.18666666667	56.4833333333
PGSC0003DMG400014215		Tubby protein [Source:PGSC_GENE;Acc:PGSC0003DMG400014215]	3.683	1.88081577274	0.00479132182585	0.0197426687219	yes	up	3.09	0.87	1.54	0.44	0.54	0.32	1.83333333333	0.433333333333
PGSC0003DMG400014219		Phosphate abc transporter [Source:PGSC_GENE;Acc:PGSC0003DMG400014219]	2.766	1.46767555624	3.43878095089E-5	0.000293459790226	yes	up	32.79	30.46	35.34	18.94	6.13	10.07	32.8633333333	11.7133333333
PGSC0003DMG400014220		Conserved gene of unknown function [Source:PGSC_GENE;Acc:PGSC0003DMG400014220]	2.639	1.40004072267	0.00593223022625	0.0234471797203	yes	up	15.19	4.21	12.15	4.8	2.41	3.47	10.5166666667	3.56
PGSC0003DMG400014221		Ribulose bisphosphate carboxylase/oxygenase activase, chloroplast [Source:PGSC_GENE;Acc:PGSC0003DMG400014221]	2.116	1.0813801844	0.0128080082546	0.0436345040279	yes	up	3.09	3.99	1.83	1.58	0.9	1.47	2.97	1.31666666667
PGSC0003DMG400014223		4-coumarate--CoA ligase 2 [Source:PGSC_GENE;Acc:PGSC0003DMG400014223]	2.172	1.11905750375	2.96262398133E-6	3.37674553513E-5	yes	up	350.45	273.46	194.53	105.74	115.88	118.74	272.813333333	113.453333333
PGSC0003DMG400014224		Amino acid binding protein [Source:PGSC_GENE;Acc:PGSC0003DMG400014224]	2.388	1.25590154778	0.000133391499298	0.000951096548116	yes	up	6.75	7.81	8.29	2.2	2.35	4	7.61666666667	2.85
PGSC0003DMG400014234		Conserved gene of unknown function [Source:PGSC_GENE;Acc:PGSC0003DMG400014234]	0.004	-8.00542756661	1.27607476214E-7	1.99048628839E-6	yes	down	0	0	0.11	14.71	11.85	0.89	0.0366666666667	9.15
PGSC0003DMG400014243		S-adenosyl-L-methionine Mg-protoporphyrin IX methyltranserase [Source:PGSC_GENE;Acc:PGSC0003DMG400014243]	2.904	1.53800723087	0.00110401516027	0.00587543945982	yes	up	3.17	1.85	2.33	0.84	0.65	0.73	2.45	0.74
PGSC0003DMG400014250		Serine carboxypeptidase [Source:PGSC_GENE;Acc:PGSC0003DMG400014250]	2.994	1.58229528709	1.20882172677E-5	0.000116464520916	yes	up	7.6	7.01	5.72	1.84	1.22	2.43	6.77666666667	1.83
PGSC0003DMG400014253		Acyl carrier protein [Source:PGSC_GENE;Acc:PGSC0003DMG400014253]	15.647	3.96782735156	0.00446096141792	0.0186012975024	yes	up	4.93	1.91	4.49	0.67	0	0	3.77666666667	0.223333333333
PGSC0003DMG400014257		Acireductone dioxygenase [Source:PGSC_GENE;Acc:PGSC0003DMG400014257]	0.036	-4.80995838855	3.14864153918E-32	1.49103028963E-29	yes	down	0.25	0.17	0.32	10.57	11.12	7.36	0.246666666667	9.68333333333
PGSC0003DMG400014258		Gene of unknown function [Source:PGSC_GENE;Acc:PGSC0003DMG400014258]	0.061	-4.02342173708	2.02264778596E-19	2.3286428501E-17	yes	down	0.5	0.29	0.33	5.82	4.98	5.42	0.373333333333	5.40666666667
PGSC0003DMG400014264		Conserved gene of unknown function [Source:PGSC_GENE;Acc:PGSC0003DMG400014264]	4.495	2.16846803922	5.17212413584E-6	5.50976110193E-5	yes	up	2.63	3.26	2.2	0.92	0.32	0.62	2.69666666667	0.62
PGSC0003DMG400014267		Multidrug resistance pump [Source:PGSC_GENE;Acc:PGSC0003DMG400014267]	2.981	1.57580328782	0.0139524217862	0.046752721227	yes	up	36.72	24.63	7	12.97	4.37	2.9	22.7833333333	6.74666666667
PGSC0003DMG400014271		(S)-N-methylcoclaurine 3'-hydroxylase isozyme [Source:PGSC_GENE;Acc:PGSC0003DMG400014271]	2.075	1.05341680381	0.0119970183607	0.0413941664583	yes	up	3.34	4.25	2.69	1.65	1.25	1.28	3.42666666667	1.39333333333
PGSC0003DMG400014275		ATP binding protein [Source:PGSC_GENE;Acc:PGSC0003DMG400014275]	10.635	3.41070674533	0.00382393298743	0.0164626441676	yes	up	0.16	1.87	0.67	0.13	0	0.1	0.9	0.0766666666667
PGSC0003DMG400014276		Calmodulin binding protein [Source:PGSC_GENE;Acc:PGSC0003DMG400014276]	3.290	1.71817605128	1.34472543052E-7	2.09236942685E-6	yes	up	17.39	12.34	13.61	5.38	2.67	3.94	14.4466666667	3.99666666667
PGSC0003DMG400014279		Homeobox protein [Source:PGSC_GENE;Acc:PGSC0003DMG400014279]	13.122	3.71390823709	0.000145442088697	0.00102767610983	yes	up	0.29	0.72	0.46	0	0.05	0.05	0.49	0.0333333333333
PGSC0003DMG400014286		Gene of unknown function [Source:PGSC_GENE;Acc:PGSC0003DMG400014286]	2.137	1.09565237538	0.013006156488	0.0441472276266	yes	up	3.25	2.56	2.47	1.21	0.72	0.34	2.76	0.756666666667
PGSC0003DMG400014289		Flap endonuclease GEN-like 2 [Source:PGSC_GENE;Acc:PGSC0003DMG400014289]	4.307	2.10671690974	0.000109643787421	0.000802285649179	yes	up	1.5	1.42	0.99	0.29	0.13	0.38	1.30333333333	0.266666666667
PGSC0003DMG400014296		Tubulin beta-1 chain [Source:PGSC_GENE;Acc:PGSC0003DMG400014296]	2.288	1.1941063551	2.01599457756E-11	6.70164661028E-10	yes	up	13.79	11.28	14.41	4.85	5.48	5.16	13.16	5.16333333333
PGSC0003DMG400014299		40S ribosomal protein S15a-1 [Source:PGSC_GENE;Acc:PGSC0003DMG400014299]	0.008	-7.02731312853	4.79111385903E-14	2.49994543937E-12	yes	down	0	0.21	0.35	27.36	17.14	32.53	0.186666666667	25.6766666667
PGSC0003DMG400014309		CRT binding factor 2 [Source:PGSC_GENE;Acc:PGSC0003DMG400014309]	2.517	1.33193752026	2.1543338727E-13	1.00875879733E-11	yes	up	111.95	125.35	103.36	47.31	46.55	37.47	113.553333333	43.7766666667
PGSC0003DMG400014322		CEN 1 [Source:PGSC_GENE;Acc:PGSC0003DMG400014322]	18.385	4.20049498611	0.00194116291917	0.00940345627203	yes	up	3.41	0.73	0.89	0	0	0.21	1.67666666667	0.07
PGSC0003DMG400014363		Conserved gene of unknown function [Source:PGSC_GENE;Acc:PGSC0003DMG400014363]	0.313	-1.67666460014	1.88341050794E-6	2.24666525325E-5	yes	down	5.55	3.45	2.83	14.7	12.28	7.27	3.94333333333	11.4166666667
PGSC0003DMG400014371		Fkbp-type peptidyl-prolyl cis-trans isomerase 2, chloroplast [Source:PGSC_GENE;Acc:PGSC0003DMG400014371]	34.453	5.10653865202	0.0029147784479	0.0131906075524	yes	up	0.44	0.49	0.33	0	0	0	0.42	0
PGSC0003DMG400014372		Uridine kinase [Source:PGSC_GENE;Acc:PGSC0003DMG400014372]	0.498	-1.00579904481	0.000122584564134	0.000883834355252	yes	down	29.56	53.47	43.55	79.19	71.31	78.66	42.1933333333	76.3866666667
PGSC0003DMG400014386		Chlorophyll a-b binding protein 7, chloroplastic [Source:PGSC_GENE;Acc:PGSC0003DMG400014386]	9.006	3.17087577808	0.000217098984449	0.00145106532935	yes	up	2.21	0.77	1.66	0.16	0.27	0.08	1.54666666667	0.17
PGSC0003DMG400014391		Conserved gene of unknown function [Source:PGSC_GENE;Acc:PGSC0003DMG400014391]	2.630	1.39528046074	0.00270875958893	0.0124240585093	yes	up	0.97	0.78	0.91	0.44	0.2	0.27	0.886666666667	0.303333333333
PGSC0003DMG400014397		Conserved gene of unknown function [Source:PGSC_GENE;Acc:PGSC0003DMG400014397]	9.189	3.19995432955	0.002097029605	0.01001546128	yes	up	1.55	1.46	2.5	0.29	0.16	0.12	1.83666666667	0.19
PGSC0003DMG400014401		Glycosyltransferase, CAZy family GT8 [Source:PGSC_GENE;Acc:PGSC0003DMG400014401]	2.135	1.0939255182	0.00223788358526	0.010581462363	yes	up	55.55	31.66	30.46	11.91	14.01	23.39	39.2233333333	16.4366666667
PGSC0003DMG400014408		Fasciclin-like arabinogalactan protein 10 [Source:PGSC_GENE;Acc:PGSC0003DMG400014408]	2.651	1.40663800444	1.58330337671E-5	0.000147504633068	yes	up	59.67	34.57	39.76	13.41	11.24	20.73	44.6666666667	15.1266666667
PGSC0003DMG400014421		Proline synthetase associated protein [Source:PGSC_GENE;Acc:PGSC0003DMG400014421]	2.232	1.15804724847	1.79165325488E-10	4.99077840077E-9	yes	up	27.01	29.53	32.66	11.66	12.48	12.18	29.7333333333	12.1066666667
PGSC0003DMG400014441		Snakin-1 [Source:PGSC_GENE;Acc:PGSC0003DMG400014441]	0.400	-1.32121700024	0.00611164762982	0.0240197513644	yes	down	27.38	26.63	18.07	28.5	40.08	96.92	24.0266666667	55.1666666667
PGSC0003DMG400014457		Glucan endo-1,3-beta-glucosidase [Source:PGSC_GENE;Acc:PGSC0003DMG400014457]	5.654	2.4993385524	7.36072055281E-6	7.52196109261E-5	yes	up	29.91	12.5	23.55	3.86	1.04	5.53	21.9866666667	3.47666666667
PGSC0003DMG400014458		Pollen-specific C2 domain containing protein [Source:PGSC_GENE;Acc:PGSC0003DMG400014458]	2.346	1.23003832261	0.00867315311226	0.0318406527386	yes	up	3.36	2.3	2.74	1.37	1.38	0.64	2.8	1.13
PGSC0003DMG400014459		Phosphoethanolamine N-methyltransferase [Source:PGSC_GENE;Acc:PGSC0003DMG400014459]	15.832	3.98476660477	2.90550695963E-5	0.000251977932525	yes	up	252.2	101.86	216.52	24.59	3.37	4.82	190.193333333	10.9266666667
PGSC0003DMG400014465		NADPH-dependent codeinone reductase [Source:PGSC_GENE;Acc:PGSC0003DMG400014465]	0.409	-1.28842241128	0.00760672466139	0.0286356045525	yes	down	3.58	1.9	5.39	4.48	7.11	8.27	3.62333333333	6.62
PGSC0003DMG400014470		MtN19 [Source:PGSC_GENE;Acc:PGSC0003DMG400014470]	0.247	-2.01925085916	1.18500281194E-8	2.27727416341E-7	yes	down	86.31	139.57	80.17	194.64	367.94	429.82	102.016666667	330.8
PGSC0003DMG400014477		Pentatricopeptide repeat-containing protein [Source:PGSC_GENE;Acc:PGSC0003DMG400014477]	2.889	1.53056537545	5.94167177891E-6	6.21091538139E-5	yes	up	8.22	8.25	9.39	3.21	1.84	2.85	8.62	2.63333333333
PGSC0003DMG400014487		Zinc finger family protein [Source:PGSC_GENE;Acc:PGSC0003DMG400014487]	0.182	-2.45548593412	2.32458381526E-28	8.10311174936E-26	yes	down	202.26	305.45	271.94	908.02	1187.22	1090.22	259.883333333	1061.82
PGSC0003DMG400014490		Aminoacyl-tRNA synthetase [Source:PGSC_GENE;Acc:PGSC0003DMG400014490]	2.429	1.28051963739	0.000561708891401	0.00330855896653	yes	up	3.31	2.61	2.32	1.34	0.96	0.78	2.74666666667	1.02666666667
PGSC0003DMG400014501		Conserved gene of unknown function [Source:PGSC_GENE;Acc:PGSC0003DMG400014501]	0.370	-1.43475724523	1.74875703165E-9	3.97197321088E-8	yes	down	5.98	4.63	4.44	12.79	15.19	11.48	5.01666666667	13.1533333333
PGSC0003DMG400014504		Conserved gene of unknown function [Source:PGSC_GENE;Acc:PGSC0003DMG400014504]	2.156	1.10844359957	0.0150919882832	0.04987211612	yes	up	5.54	2.63	6.21	1.75	2.71	1.27	4.79333333333	1.91
PGSC0003DMG400014507		BZIP protein [Source:PGSC_GENE;Acc:PGSC0003DMG400014507]	3.834	1.93892928333	1.89943416139E-8	3.51045644939E-7	yes	up	17.87	7.93	13.92	3.59	2.5	3.26	13.24	3.11666666667
PGSC0003DMG400014527		Transcription regulator [Source:PGSC_GENE;Acc:PGSC0003DMG400014527]	2.049	1.03472384167	0.000410229528363	0.00251427123391	yes	up	9.24	6.34	9.26	3.75	3.66	1.87	8.28	3.09333333333
PGSC0003DMG400014531		Gene of unknown function [Source:PGSC_GENE;Acc:PGSC0003DMG400014531]	57.984	5.85759400571	0.000313295367707	0.00199418897761	yes	up	3.74	1.47	1.2	0	0	0	2.13666666667	0
PGSC0003DMG400014538		Gene of unknown function [Source:PGSC_GENE;Acc:PGSC0003DMG400014538]	3.442	1.78338818368	0.00710846764062	0.0271137265721	yes	up	4.4	2.53	3.01	0.46	1.19	0.91	3.31333333333	0.853333333333
PGSC0003DMG400014540		Alpha-glucosidase [Source:PGSC_GENE;Acc:PGSC0003DMG400014540]	5.908	2.5627383236	9.23836651711E-18	8.58757492024E-16	yes	up	27.55	16.68	20.36	2.7	2.8	4.31	21.53	3.27
PGSC0003DMG400014544		50S ribosomal protein L15 [Source:PGSC_GENE;Acc:PGSC0003DMG400014544]	0.402	-1.31491805806	6.36953799901E-6	6.6058952355E-5	yes	down	7.2	9.52	6.56	13.11	20.07	19.32	7.76	17.5
PGSC0003DMG400014547		LOB domain-containing protein [Source:PGSC_GENE;Acc:PGSC0003DMG400014547]	4.338	2.11697194459	7.93532871349E-9	1.57439430871E-7	yes	up	31.34	14.46	34.45	6.66	5.11	5.13	26.75	5.63333333333
PGSC0003DMG400014551		Conserved gene of unknown function [Source:PGSC_GENE;Acc:PGSC0003DMG400014551]	3.341	1.7402502372	0.000600219128595	0.003496030046	yes	up	8.3	4.13	8.89	0.97	2.1	2.68	7.10666666667	1.91666666667
PGSC0003DMG400014558		Conserved gene of unknown function [Source:PGSC_GENE;Acc:PGSC0003DMG400014558]	0.372	-1.42789074543	0.00169919836329	0.00841319402679	yes	down	55.72	44.61	25.86	158.97	103.86	46.96	42.0633333333	103.263333333
PGSC0003DMG400014560		Bifunctional nuclease [Source:PGSC_GENE;Acc:PGSC0003DMG400014560]	9.053	3.17833915652	0.00854350670759	0.0314622314773	yes	up	0.72	0.78	0.58	0.07	0.15	0	0.693333333333	0.0733333333333
PGSC0003DMG400014562		Gene of unknown function [Source:PGSC_GENE;Acc:PGSC0003DMG400014562]	0.175	-2.51574693904	7.76735276079E-17	6.26832860419E-15	yes	down	5.04	2.75	4.94	21.89	24.21	20.32	4.24333333333	22.14
PGSC0003DMG400014567		Conserved gene of unknown function [Source:PGSC_GENE;Acc:PGSC0003DMG400014567]	0.259	-1.94686656298	4.46465710893E-6	4.83616590936E-5	yes	down	6.5	9.88	8.41	14.95	43.55	28.84	8.26333333333	29.1133333333
PGSC0003DMG400014576		Receptor kinase [Source:PGSC_GENE;Acc:PGSC0003DMG400014576]	4.153	2.05409154865	1.73099321883E-8	3.2204942777E-7	yes	up	7.02	3.54	5.89	1.03	0.82	1.26	5.48333333333	1.03666666667
PGSC0003DMG400014580		Conserved gene of unknown function [Source:PGSC_GENE;Acc:PGSC0003DMG400014580]	0.275	-1.86040876304	0.012371343789	0.0424348758256	yes	down	10.78	7.4	0.81	24.47	14.69	6.23	6.33	15.13
PGSC0003DMG400014587		Conserved gene of unknown function [Source:PGSC_GENE;Acc:PGSC0003DMG400014587]	128.389	7.004380181	3.8945398975E-6	4.2914999875E-5	yes	up	1.2	2.72	0.48	0	0	0	1.46666666667	0
PGSC0003DMG400014588		Gene of unknown function [Source:PGSC_GENE;Acc:PGSC0003DMG400014588]	70.614	6.14187306927	7.76633955163E-8	1.26571162381E-6	yes	up	3.87	6.59	6.58	0.12	0	0.1	5.68	0.0733333333333
PGSC0003DMG400014589		Calmodulin binding protein [Source:PGSC_GENE;Acc:PGSC0003DMG400014589]	0.499	-1.00212844094	1.2051200762E-5	0.0001161970944	yes	down	7.5	11.46	9.41	17.15	16.81	17.68	9.45666666667	17.2133333333
PGSC0003DMG400014591		Gene of unknown function [Source:PGSC_GENE;Acc:PGSC0003DMG400014591]	3.517	1.81441210243	0.000431580071842	0.00262843888452	yes	up	2.65	2.07	3.35	0.98	0.77	0.37	2.69	0.706666666667
[truncated: 3,049 more rows]
