# Supplementary material for: Multiomic Analysis of Environmental Effects and Nitrogen Use Efficiency of Two Potato Varieties Under High Nitrogen Conditions
Source: Plants (Basel). 2025 Feb 20;14(5):633. doi: 10.3390/plants14050633 (PMC11902017; doi:10.3390/plants14050633)
Supplement: Supplementary file 1 [file plants-14-00633-s001.zip › plants-3477533-Supplemental Table S2.csv]

Gene ID	Gene Name	Gene Description	FC(DXYN2_Y/DN310N2_Y)	Log2FC(DXYN2_Y/DN310N2_Y)	Pvalue	Padjust	Significant	Regulate	DXYN2_1Y	DXYN2_2Y	DXYN2_3Y	DN310N2_1Y	DN310N2_2Y	DN310N2_3Y	DXYN2_Y	DN310N2_Y
ENSRNA049436112	tRNA-Tyr	tRNA-Tyr for anticodon GUA	0.245	-2.02651727603	5.74244030064E-10	2.5538198137E-8	yes	down	2.54	2.13	2.28	14.19	12.71	12.53	2.31666666667	13.1433333333
ENSRNA049454330	U1	U1 spliceosomal RNA	0.320	-1.64453201128	0.00123524204751	0.00875261311762	yes	down	1.8	3.31	2.87	4.63	8.58	18.54	2.66	10.5833333333
ENSRNA049455382	snoZ43	Small nucleolar RNA Z43	4.156	2.05503061524	0.000303143447897	0.00273108240721	yes	up	8.19	7.97	12.48	3.76	2.84	3.03	9.54666666667	3.21
ENSRNA049456960	Intron_gpII	Group II catalytic intron	3.278	1.71300964229	0.00562580159363	0.0287880976946	yes	up	23.74	19.27	3.86	3.52	9.12	4.38	15.6233333333	5.67333333333
ENSRNA049458997	U6	U6 spliceosomal RNA	0.418	-1.25882262555	0.00262886165459	0.0158887956687	yes	down	0.85	1.09	1.54	2.21	3.12	5.07	1.16	3.46666666667
ENSRNA049461575	U1	U1 spliceosomal RNA	0.448	-1.15725930318	1.41252866518E-5	0.000199598215773	yes	down	26.76	40.77	33.72	67.73	100.5	111.73	33.75	93.32
ENSRNA049461694	MIR164	microRNA MIR164	2.748	1.45836582213	0.00416423683863	0.0227157076434	yes	up	28.93	18.32	31.82	18.1	15.89	13.85	26.3566666667	15.9466666667
ENSRNA049463571	SSU_rRNA_eukarya	Eukaryotic small subunit ribosomal RNA	80.650	6.33360806298	0.00727540338527	0.0350238864011	yes	up	25.77	32.7	58.92	0	0	1.96	39.13	0.653333333333
ENSRNA049464180	LSU_rRNA_eukarya	Eukaryotic large subunit ribosomal RNA	2.232	1.15830475204	0.000474660185206	0.00397609182539	yes	up	316.29	184.47	336.14	134.27	160.63	231.78	278.966666667	175.56
PGSC0003DMG400000017		Beta-hydroxyisobutyryl-CoA hydrolase 1 [Source:PGSC_GENE;Acc:PGSC0003DMG400000017]	2.996	1.58297293024	1.04360603668E-6	2.07533363067E-5	yes	up	9.74	11.05	6.56	2.75	3.05	3.37	9.11666666667	3.05666666667
PGSC0003DMG400000046		GPAT [Source:PGSC_GENE;Acc:PGSC0003DMG400000046]	0.237	-2.07721141622	2.9572063341E-7	6.70995055029E-6	yes	down	5.78	7.69	14.57	36.24	55.21	52.12	9.34666666667	47.8566666667
PGSC0003DMG400000063		Heavy metal-associated domain containing protein [Source:PGSC_GENE;Acc:PGSC0003DMG400000063]	0.305	-1.71331363281	0.00961725513906	0.043401856218	yes	down	3.3	13.59	6.05	10.56	25.48	56.13	7.64666666667	30.7233333333
PGSC0003DMG400000064		WRKY transcription factor 23 [Source:PGSC_GENE;Acc:PGSC0003DMG400000064]	3.185	1.67114592676	0.00051186860827	0.00424273336438	yes	up	12.79	20.35	16.35	3.66	3.55	12.14	16.4966666667	6.45
PGSC0003DMG400000066		Ethylene-responsive late embryogenesis [Source:PGSC_GENE;Acc:PGSC0003DMG400000066]	8.240	3.04266631977	5.7633367401E-10	2.55846128245E-8	yes	up	409.2	257.74	668.56	35.68	116.11	60.79	445.166666667	70.86
PGSC0003DMG400000067		Late embryogenesis (Lea) [Source:PGSC_GENE;Acc:PGSC0003DMG400000067]	4.905	2.29428883945	3.11995098216E-6	5.35912928537E-5	yes	up	219.68	99	295.28	69.73	54.99	31.43	204.653333333	52.05
PGSC0003DMG400000069		Plant cell wall protein SlTFR88 [Source:PGSC_GENE;Acc:PGSC0003DMG400000069]	0.216	-2.21363870114	7.90972288661E-5	0.000867586644872	yes	down	2.19	0.89	1.55	11.69	9.67	5.59	1.54333333333	8.98333333333
PGSC0003DMG400000070		RING-H2 finger protein ATL67 [Source:PGSC_GENE;Acc:PGSC0003DMG400000070]	0.466	-1.10053193484	0.00565587346115	0.0288884026464	yes	down	4.4	3.36	3.61	13.14	9.07	7.78	3.79	9.99666666667
PGSC0003DMG400000088		TAF-2 [Source:PGSC_GENE;Acc:PGSC0003DMG400000088]	7.486	2.90421829421	2.13155089317E-15	2.88053783684E-13	yes	up	38.14	19.93	29.13	4.25	6.5	4.16	29.0666666667	4.97
PGSC0003DMG400000089		Aldose 1-epimerase [Source:PGSC_GENE;Acc:PGSC0003DMG400000089]	2.165	1.11454849851	0.000130261645187	0.00131661150466	yes	up	14.22	16.36	11.29	6.17	10.19	7.5	13.9566666667	7.95333333333
PGSC0003DMG400000114		Phosphatidylinositol 3-and 4-kinase family protein [Source:PGSC_GENE;Acc:PGSC0003DMG400000114]	2.019	1.0136926261	0.00293156330921	0.0172619255039	yes	up	64.7	59.7	81.17	53.91	34.87	33.35	68.5233333333	40.71
PGSC0003DMG400000119		Conserved gene of unknown function [Source:PGSC_GENE;Acc:PGSC0003DMG400000119]	0.471	-1.08622305205	0.000531716338611	0.00438347881443	yes	down	6.01	8.54	5.33	14.47	18.59	21.41	6.62666666667	18.1566666667
PGSC0003DMG400000130		Gtpase activating protein [Source:PGSC_GENE;Acc:PGSC0003DMG400000130]	2.310	1.20772753704	0.000205232691518	0.00194497932372	yes	up	60.79	34.12	37.86	23.77	17.22	25.49	44.2566666667	22.16
PGSC0003DMG400000135		Xylem serine proteinase 1 [Source:PGSC_GENE;Acc:PGSC0003DMG400000135]	0.170	-2.55440859863	0.00300393366445	0.0175906673288	yes	down	0.17	0.18	0.03	1.09	1.26	0.4	0.126666666667	0.916666666667
PGSC0003DMG400000153		KEA1 (K EFFLUX ANTIPORTER 1) [Source:PGSC_GENE;Acc:PGSC0003DMG400000153]	4.430	2.14729168678	0.000103576220688	0.00108499972507	yes	up	47.17	33.21	15.4	14.09	5.41	7.03	31.9266666667	8.84333333333
PGSC0003DMG400000180		Zinc finger family protein [Source:PGSC_GENE;Acc:PGSC0003DMG400000180]	0.458	-1.12766041484	0.00674509087606	0.0330564862409	yes	down	2.81	5.98	2.69	8.55	8.09	10.58	3.82666666667	9.07333333333
PGSC0003DMG400000184		Ferric-chelate reductase [Source:PGSC_GENE;Acc:PGSC0003DMG400000184]	0.282	-1.82834557234	0.00278886874907	0.0166177173209	yes	down	4.83	8.47	5.26	55.18	11.92	14.63	6.18666666667	27.2433333333
PGSC0003DMG400000189		MYBR domain class transcription factor [Source:PGSC_GENE;Acc:PGSC0003DMG400000189]	0.242	-2.04752015865	8.0966159613E-9	2.72786813242E-7	yes	down	9.49	14.09	8.9	33.16	56.87	80.87	10.8266666667	56.9666666667
PGSC0003DMG400000193		1-aminocyclopropane-1-carboxylate synthase 2 [Source:PGSC_GENE;Acc:PGSC0003DMG400000193]	0.039	-4.66740317211	0.00928198266846	0.042257620961	yes	down	0	0.72	1.64	1.99	21.39	55.55	0.786666666667	26.31
PGSC0003DMG400000208		Conserved gene of unknown function [Source:PGSC_GENE;Acc:PGSC0003DMG400000208]	0.319	-1.64649767877	1.83051024078E-5	0.00025055557073	yes	down	31.51	32.7	25.17	170.43	92.4	134.38	29.7933333333	132.403333333
PGSC0003DMG400000211		WRKY transcription factor [Source:PGSC_GENE;Acc:PGSC0003DMG400000211]	3.369	1.75242743763	0.0013771859337	0.0095574829068	yes	up	190.46	235.64	310.94	153.13	65.88	37.58	245.68	85.53
PGSC0003DMG400000232		Myc2 bHLH protein [Source:PGSC_GENE;Acc:PGSC0003DMG400000232]	2.320	1.2142313582	0.00885939900211	0.0407179443051	yes	up	11.6	7.26	20.67	6	9.59	5.68	13.1766666667	7.09
PGSC0003DMG400000246		Trehalose-6-phosphate synthase [Source:PGSC_GENE;Acc:PGSC0003DMG400000246]	11.424	3.51395048074	2.13390064064E-26	1.15989354822E-23	yes	up	23.56	16.93	22.78	1.6	2.82	2.13	21.09	2.18333333333
PGSC0003DMG400000272		YA5 [Source:PGSC_GENE;Acc:PGSC0003DMG400000272]	2.964	1.56763510933	0.0079904890517	0.0375499254956	yes	up	1.45	1.04	1.86	0.82	0.68	0.44	1.45	0.646666666667
PGSC0003DMG400000277		Cytokinin oxidase/dehydrogenase 2 [Source:PGSC_GENE;Acc:PGSC0003DMG400000277]	112.257	6.8106573708	0.000418447025402	0.00357374798929	yes	up	0.09	0.17	2.12	0	0	0	0.793333333333	0
PGSC0003DMG400000292		Conserved gene of unknown function [Source:PGSC_GENE;Acc:PGSC0003DMG400000292]	2.338	1.22512089287	4.26683628631E-10	1.98793934406E-8	yes	up	309.37	264.3	274.94	150.84	168.3	176.63	282.87	165.256666667
PGSC0003DMG400000310		Gene of unknown function [Source:PGSC_GENE;Acc:PGSC0003DMG400000310]	0.120	-3.06480467253	8.7302437605E-13	7.41464452715E-11	yes	down	1.29	0.38	1.05	7.33	6.88	9.02	0.906666666667	7.74333333333
PGSC0003DMG400000325		Ultraviolet-B-repressible protein [Source:PGSC_GENE;Acc:PGSC0003DMG400000325]	2.236	1.16108277806	0.00594773996083	0.0300029497989	yes	up	711.43	703.29	293.3	329.46	268.21	173.22	569.34	256.963333333
PGSC0003DMG400000327		Ultraviolet-B-repressible protein [Source:PGSC_GENE;Acc:PGSC0003DMG400000327]	2.107	1.0754776046	0.0101989668857	0.0453410996046	yes	up	672.41	704.06	485.71	555.2	367.93	232.14	620.726666667	385.09
PGSC0003DMG400000329		Long-chain acyl-CoA synthetase [Source:PGSC_GENE;Acc:PGSC0003DMG400000329]	0.398	-1.32744299377	4.78896750604E-5	0.0005697380603	yes	down	1.03	1.01	0.9	2.34	2.79	3.1	0.98	2.74333333333
PGSC0003DMG400000331		Serine/threonine-protein kinase [Source:PGSC_GENE;Acc:PGSC0003DMG400000331]	0.242	-2.04703785558	7.25098010242E-8	1.917394306E-6	yes	down	0.74	1.11	1.31	4.41	5.14	6.53	1.05333333333	5.36
PGSC0003DMG400000332		Salt responsive protein 2 [Source:PGSC_GENE;Acc:PGSC0003DMG400000332]	9.576	3.25940603251	2.6091189137E-5	0.000339643686158	yes	up	122.65	93.76	229.48	42.34	6.63	5.15	148.63	18.04
PGSC0003DMG400000334		Calmodulin binding protein [Source:PGSC_GENE;Acc:PGSC0003DMG400000334]	2.635	1.39764177507	0.0026724144365	0.0161082447306	yes	up	10.05	22.38	31.29	12.47	7.86	9.63	21.24	9.98666666667
PGSC0003DMG400000339		Beta-galactosidase [Source:PGSC_GENE;Acc:PGSC0003DMG400000339]	0.212	-2.2360134169	0.00603876268322	0.0303863680789	yes	down	8.64	28.98	7.61	7.91	91.67	170.84	15.0766666667	90.14
PGSC0003DMG400000340		MYB transcription factor [Source:PGSC_GENE;Acc:PGSC0003DMG400000340]	3.374	1.75452171625	4.16020693494E-5	0.000505005764906	yes	up	37.36	31.8	22.9	6.04	17.75	10.51	30.6866666667	11.4333333333
PGSC0003DMG400000354		Glucan endo-1,3-beta-glucosidase [Source:PGSC_GENE;Acc:PGSC0003DMG400000354]	5.197	2.37777544678	9.87240450845E-6	0.000146439669058	yes	up	4.28	2.68	1.92	0.93	0.39	0.74	2.96	0.686666666667
PGSC0003DMG400000357		IQ-domain 26 [Source:PGSC_GENE;Acc:PGSC0003DMG400000357]	3.890	1.9596728456	1.84310399378E-5	0.000251715933489	yes	up	3.82	3	2.96	0.8	1	1.38	3.26	1.06
PGSC0003DMG400000363		Avr9/Cf-9 rapidly elicited protein 146 [Source:PGSC_GENE;Acc:PGSC0003DMG400000363]	0.065	-3.94178925887	2.13064859363E-7	5.069617179E-6	yes	down	0.12	0.11	0.19	2.22	3.29	2.7	0.14	2.73666666667
PGSC0003DMG400000380		HSF domain class transcription factor [Source:PGSC_GENE;Acc:PGSC0003DMG400000380]	2.455	1.29564611109	0.00284722377952	0.0168709044688	yes	up	27.43	18.38	16.9	4.72	13.09	14.79	20.9033333333	10.8666666667
PGSC0003DMG400000393		Conserved gene of unknown function [Source:PGSC_GENE;Acc:PGSC0003DMG400000393]	0.367	-1.4456068192	3.96020687959E-6	6.5806155078E-5	yes	down	12.97	13.84	15.91	59.2	43.87	39.63	14.24	47.5666666667
PGSC0003DMG400000406		Gene of unknown function [Source:PGSC_GENE;Acc:PGSC0003DMG400000406]	0.370	-1.4326911191	0.00990364745781	0.0443870225004	yes	down	0.89	0.41	0.4	1.96	1.02	1.28	0.566666666667	1.42
PGSC0003DMG400000411		Transferase [Source:PGSC_GENE;Acc:PGSC0003DMG400000411]	0.273	-1.87077533512	0.00397927120576	0.021916904682	yes	down	1.12	2.1	1.2	1.61	6.34	12.8	1.47333333333	6.91666666667
PGSC0003DMG400000415		Conserved gene of unknown function [Source:PGSC_GENE;Acc:PGSC0003DMG400000415]	2.865	1.51840432072	0.0114794526754	0.0497496459931	yes	up	7.56	4.69	22.06	5.12	5.65	4.12	11.4366666667	4.96333333333
PGSC0003DMG400000420		Histone H2B.2 [Source:PGSC_GENE;Acc:PGSC0003DMG400000420]	2.721	1.44415320525	0.00139629907711	0.00965878829926	yes	up	53.04	145.43	62.01	40.66	51.74	32.15	86.8266666667	41.5166666667
PGSC0003DMG400000440		Ring zinc finger protein [Source:PGSC_GENE;Acc:PGSC0003DMG400000440]	2.796	1.48340535547	0.00022535005946	0.00211433158972	yes	up	51.67	36.83	43.08	26.98	13.87	13.87	43.86	18.24
PGSC0003DMG400000444		Heat shock cognate 70 kDa protein [Source:PGSC_GENE;Acc:PGSC0003DMG400000444]	0.034	-4.87223621616	1.09957362837E-20	3.24043023494E-18	yes	down	2.45	6.91	2.12	59.59	141.67	148	3.82666666667	116.42
PGSC0003DMG400000465		Zinc finger protein [Source:PGSC_GENE;Acc:PGSC0003DMG400000465]	125.736	6.97425610825	9.36409713717E-6	0.000139918030529	yes	up	0.32	0.76	1.6	0	0	0	0.893333333333	0
PGSC0003DMG400000468		Amino acid transporter [Source:PGSC_GENE;Acc:PGSC0003DMG400000468]	0.388	-1.36609492944	0.00440323896903	0.0237860479643	yes	down	1.22	2.65	1.89	2.57	10.06	12.15	1.92	8.26
PGSC0003DMG400000480		Cytochrome c oxidase subunit 5C [Source:PGSC_GENE;Acc:PGSC0003DMG400000480]	0.145	-2.78218620643	4.50084861382E-5	0.000539925243227	yes	down	0.13	0.3	0.22	1.06	1.35	3.24	0.216666666667	1.88333333333
PGSC0003DMG400000496		Formate dehydrogenase, mitochondrial [Source:PGSC_GENE;Acc:PGSC0003DMG400000496]	0.170	-2.55674371428	6.07967889259E-10	2.68913102555E-8	yes	down	84.66	141.36	110.07	361.6	779.59	1209.86	112.03	783.683333333
PGSC0003DMG400000503		IS10 transposase [Source:PGSC_GENE;Acc:PGSC0003DMG400000503]	0.211	-2.24392808786	0.00130762790867	0.00915414385981	yes	down	1.11	0.15	1.31	3.22	6.1	6.21	0.856666666667	5.17666666667
PGSC0003DMG400000505		Alpha-DOX1 [Source:PGSC_GENE;Acc:PGSC0003DMG400000505]	0.481	-1.05724952813	0.00308328173126	0.0179521711846	yes	down	54.24	14.47	27.94	73.09	13.7	32.58	32.2166666667	39.79
PGSC0003DMG400000512		Stress-associated protein 11 [Source:PGSC_GENE;Acc:PGSC0003DMG400000512]	2.204	1.13989028894	5.55412751279E-10	2.48361899384E-8	yes	up	69.13	76.29	67.9	29.99	31.45	33.81	71.1066666667	31.75
PGSC0003DMG400000521		Cinnamoyl-CoA reductase [Source:PGSC_GENE;Acc:PGSC0003DMG400000521]	0.364	-1.45934438543	0.00295357799879	0.017362297008	yes	down	0.84	0.88	1.54	4.87	2.92	4.03	1.08666666667	3.94
PGSC0003DMG400000529		Cyclic nucleotide-gated ion channel 18 [Source:PGSC_GENE;Acc:PGSC0003DMG400000529]	0.197	-2.34517131684	2.384121426E-8	7.24076149348E-7	yes	down	0.78	1.5	0.66	5.49	5.56	4.41	0.98	5.15333333333
PGSC0003DMG400000539		Conserved gene of unknown function [Source:PGSC_GENE;Acc:PGSC0003DMG400000539]	2.029	1.02050233818	6.43536051972E-5	0.000731454081377	yes	up	11.47	9.13	13.63	5.74	5.96	6.99	11.41	6.23
PGSC0003DMG400000540		Cell division control 20 [Source:PGSC_GENE;Acc:PGSC0003DMG400000540]	3.141	1.65145322357	0.00031973046461	0.00285650731457	yes	up	1.68	1.91	1.78	0.81	0.79	0.48	1.79	0.693333333333
PGSC0003DMG400000541		Hydrogen peroxide-induced 1 [Source:PGSC_GENE;Acc:PGSC0003DMG400000541]	3.261	1.70532888196	7.76228921321E-7	1.598195237E-5	yes	up	237.64	129.52	280.82	76.94	96.55	85.17	215.993333333	86.22
PGSC0003DMG400000543		Conserved gene of unknown function [Source:PGSC_GENE;Acc:PGSC0003DMG400000543]	0.497	-1.00960200828	0.000147161926413	0.00146324419514	yes	down	6.38	5.99	5.97	16.84	15.16	13.13	6.11333333333	15.0433333333
PGSC0003DMG400000546		UP-9A [Source:PGSC_GENE;Acc:PGSC0003DMG400000546]	0.202	-2.3091144059	7.00455501083E-5	0.00078305034536	yes	down	11.3	30.42	4.92	94.61	114.86	84.33	15.5466666667	97.9333333333
PGSC0003DMG400000547		UP-9A [Source:PGSC_GENE;Acc:PGSC0003DMG400000547]	0.054	-4.22415581758	1.73417683392E-6	3.22570078766E-5	yes	down	0.45	3.57	0.24	10.19	49.83	47.36	1.42	35.7933333333
PGSC0003DMG400000549		Conserved gene of unknown function [Source:PGSC_GENE;Acc:PGSC0003DMG400000549]	0.023	-5.45727131269	0.00396164011601	0.0218345464709	yes	down	0	0	0	0.25	0.29	1.38	0	0.64
PGSC0003DMG400000551		Conserved gene of unknown function [Source:PGSC_GENE;Acc:PGSC0003DMG400000551]	2.715	1.44076658548	4.56489003034E-5	0.000547071093298	yes	up	10.37	6.07	9.04	4	4.32	3.22	8.49333333333	3.84666666667
PGSC0003DMG400000552		Serine-type endopeptidase inhibitor [Source:PGSC_GENE;Acc:PGSC0003DMG400000552]	2.139	1.09694427828	0.0075451375444	0.0359684397459	yes	up	3.67	3.4	4.64	1.86	2.68	2.42	3.90333333333	2.32
PGSC0003DMG400000555		Nam 1 [Source:PGSC_GENE;Acc:PGSC0003DMG400000555]	4.279	2.09731404585	2.59319569517E-13	2.45851033736E-11	yes	up	195.69	138.74	234.44	56.1	51.18	57.55	189.623333333	54.9433333333
PGSC0003DMG400000565		Cytochrome P450 [Source:PGSC_GENE;Acc:PGSC0003DMG400000565]	5.218	2.38357357177	4.69910872776E-5	0.000560137424371	yes	up	35.02	51.29	33.47	40.12	38.66	29.87	39.9266666667	36.2166666667
PGSC0003DMG400000569		Electron transporter [Source:PGSC_GENE;Acc:PGSC0003DMG400000569]	2.398	1.26195675926	2.36615161059E-5	0.000312337120319	yes	up	531.24	441.61	303.33	232.09	232.83	198.29	425.393333333	221.07
PGSC0003DMG400000574		Conserved gene of unknown function [Source:PGSC_GENE;Acc:PGSC0003DMG400000574]	2.980	1.57520826931	5.32608852116E-11	3.03673951579E-9	yes	up	75.51	70.91	86.25	22.76	32.78	29.41	77.5566666667	28.3166666667
PGSC0003DMG400000582		1-aminocyclopropane-1-carboxylate oxidase [Source:PGSC_GENE;Acc:PGSC0003DMG400000582]	3.322	1.73196618963	1.81522728357E-5	0.000248602795947	yes	up	10.51	12.05	24.88	5.13	5.94	7.12	15.8133333333	6.06333333333
PGSC0003DMG400000599		DNA-binding protein [Source:PGSC_GENE;Acc:PGSC0003DMG400000599]	4.388	2.133497646	3.34683529167E-7	7.45570047671E-6	yes	up	72.02	30.6	78.91	12.16	19.31	21.16	60.51	17.5433333333
PGSC0003DMG400000601		ZR1 protein [Source:PGSC_GENE;Acc:PGSC0003DMG400000601]	0.421	-1.249538969	0.00897279139261	0.041115488472	yes	down	0.43	0.25	0.38	0.84	1.27	0.99	0.353333333333	1.03333333333
PGSC0003DMG400000607		Conserved gene of unknown function [Source:PGSC_GENE;Acc:PGSC0003DMG400000607]	0.481	-1.05463440967	7.46987981166E-5	0.000826756833453	yes	down	19.04	18.3	16.07	45.17	37.18	58.22	17.8033333333	46.8566666667
PGSC0003DMG400000608		Polygalacturonase [Source:PGSC_GENE;Acc:PGSC0003DMG400000608]	0.341	-1.55420182157	4.06852547133E-8	1.16940226826E-6	yes	down	1.73	2.05	2.18	5.96	7.52	5.33	1.98666666667	6.27
PGSC0003DMG400000615		Conserved gene of unknown function [Source:PGSC_GENE;Acc:PGSC0003DMG400000615]	0.058	-4.097969323	6.86164930639E-6	0.000106901873907	yes	down	0	0.37	0.07	2.21	4.33	3.24	0.146666666667	3.26
PGSC0003DMG400000620		Stellacyanin CASLP1 [Source:PGSC_GENE;Acc:PGSC0003DMG400000620]	0.058	-4.10301811244	0.000299580982234	0.00270296968847	yes	down	0.21	0.06	0	0.85	3.45	1.8	0.09	2.03333333333
PGSC0003DMG400000621		NtEIG-A1 protein [Source:PGSC_GENE;Acc:PGSC0003DMG400000621]	0.105	-3.25741676632	3.30724924373E-9	1.22383232226E-7	yes	down	1.23	2.37	2.79	12.1	23.17	46.07	2.13	27.1133333333
PGSC0003DMG400000628		Late embryogenesis abundant protein [Source:PGSC_GENE;Acc:PGSC0003DMG400000628]	0.007	-7.16430854484	6.149752636E-10	2.71032341399E-8	yes	down	0	0.18	0.1	2.6	22.52	29.89	0.0933333333333	18.3366666667
PGSC0003DMG400000631		Lactoylglutathione lyase [Source:PGSC_GENE;Acc:PGSC0003DMG400000631]	0.052	-4.25643927257	0.00327180870017	0.0187860189686	yes	down	0.38	0.99	1.9	0.7	14.25	69.43	1.09	28.1266666667
PGSC0003DMG400000634		CAPIP2 [Source:PGSC_GENE;Acc:PGSC0003DMG400000634]	0.450	-1.15252980629	0.000412140752	0.00353222242253	yes	down	27.38	25.57	41.09	101.81	73.04	83.21	31.3466666667	86.02
PGSC0003DMG400000646		RNase H family protein [Source:PGSC_GENE;Acc:PGSC0003DMG400000646]	50.091	5.64649269589	0.00106800758596	0.00778518274562	yes	up	1.74	2.01	1.43	0	0	0	1.72666666667	0
PGSC0003DMG400000647		Gene of unknown function [Source:PGSC_GENE;Acc:PGSC0003DMG400000647]	74.606	6.2212177509	0.0001022150645	0.00107374081339	yes	up	1.03	1.36	0.63	0	0	0	1.00666666667	0
PGSC0003DMG400000650		Conserved gene of unknown function [Source:PGSC_GENE;Acc:PGSC0003DMG400000650]	10.853	3.44001278789	0.000249536653254	0.00229806722085	yes	up	3.64	1.01	1.44	0.18	0.42	0.08	2.03	0.226666666667
PGSC0003DMG400000655		Serine/threonine-protein phosphatase 7 long form homolog [Source:PGSC_GENE;Acc:PGSC0003DMG400000655]	0.450	-1.15315260553	0.000861451468039	0.00650945409584	yes	down	15.38	8.26	12.28	37.96	31.45	27.58	11.9733333333	32.33
PGSC0003DMG400000685		Zinc finger protein [Source:PGSC_GENE;Acc:PGSC0003DMG400000685]	0.272	-1.87752816408	2.84765294569E-7	6.49977236275E-6	yes	down	8.34	9.46	11.76	25.03	62	50.78	9.85333333333	45.9366666667
PGSC0003DMG400000686		Zinc finger protein [Source:PGSC_GENE;Acc:PGSC0003DMG400000686]	0.103	-3.28498185	2.50511472889E-5	0.000327946323041	yes	down	0.05	0.18	0.54	1.22	3	2.41	0.256666666667	2.21
PGSC0003DMG400000691		Nucleobase ascorbate transporter [Source:PGSC_GENE;Acc:PGSC0003DMG400000691]	2.201	1.13834326369	0.000480397952459	0.00401727655287	yes	up	2.82	2.48	2.65	1.32	1.46	1.71	2.65	1.49666666667
PGSC0003DMG400000709		DNA binding protein [Source:PGSC_GENE;Acc:PGSC0003DMG400000709]	13.756	3.78194006807	0.00930151974589	0.0423126600306	yes	up	3.83	4.55	0.33	1.03	0	0.35	2.90333333333	0.46
PGSC0003DMG400000715		Conserved gene of unknown function [Source:PGSC_GENE;Acc:PGSC0003DMG400000715]	0.008	-7.00765466838	1.10396936108E-6	2.17592214225E-5	yes	down	0	0	0	2.2	4.26	1.95	0	2.80333333333
PGSC0003DMG400000716		Conserved gene of unknown function [Source:PGSC_GENE;Acc:PGSC0003DMG400000716]	0.137	-2.87010942605	0.00332833315226	0.0190568887884	yes	down	0	0.19	0.22	0.69	1.44	1.42	0.136666666667	1.18333333333
PGSC0003DMG400000719		Sec14 cytosolic factor [Source:PGSC_GENE;Acc:PGSC0003DMG400000719]	0.032	-4.98389725184	1.75523683551E-12	1.42634860454E-10	yes	down	0.12	1.06	0.27	6.36	17.99	28.48	0.483333333333	17.61
PGSC0003DMG400000725		2-hydroxyacid dehydrogenase [Source:PGSC_GENE;Acc:PGSC0003DMG400000725]	3.845	1.94299897321	0.000859360834454	0.00649767110069	yes	up	5.11	2.69	3.69	2.32	1.07	0.65	3.83	1.34666666667
PGSC0003DMG400000731		Response to dessication RD2 [Source:PGSC_GENE;Acc:PGSC0003DMG400000731]	0.254	-1.97910227123	0.0014296926895	0.00982587333107	yes	down	5.84	18.59	17.2	20.33	72.41	124.22	13.8766666667	72.32
PGSC0003DMG400000735		Glucose-1-phosphate adenylyltransferase [Source:PGSC_GENE;Acc:PGSC0003DMG400000735]	0.236	-2.08204035382	2.98898947193E-6	5.17414596486E-5	yes	down	4.76	5.41	8.42	47.11	25.58	21.8	6.19666666667	31.4966666667
PGSC0003DMG400000740		Cyclic nucleotide-gated ion channel [Source:PGSC_GENE;Acc:PGSC0003DMG400000740]	34.486	5.10794798431	9.21653882231E-12	6.38114880471E-10	yes	up	5.18	5.53	5.95	0.96	0.23	0	5.55333333333	0.396666666667
PGSC0003DMG400000746		Geraniol 10-hydroxylase [Source:PGSC_GENE;Acc:PGSC0003DMG400000746]	0.357	-1.48471733178	0.00364662141618	0.0204578806972	yes	down	0.49	0.53	0.33	1.22	1.68	1.87	0.45	1.59
PGSC0003DMG400000752		MAP protein kinase [Source:PGSC_GENE;Acc:PGSC0003DMG400000752]	0.130	-2.9397196272	0.00126490782371	0.00890605796427	yes	down	0.05	0.21	0.05	0.22	0.83	1.88	0.103333333333	0.976666666667
PGSC0003DMG400000758		Geraniol 10-hydroxylase [Source:PGSC_GENE;Acc:PGSC0003DMG400000758]	0.056	-4.16285778417	0.00475250754735	0.0252599597149	yes	down	0	0	0.13	0.74	0.34	1.85	0.0433333333333	0.976666666667
PGSC0003DMG400000759		Geraniol 10-hydroxylase [Source:PGSC_GENE;Acc:PGSC0003DMG400000759]	5.613	2.48876424249	0.00162948087973	0.0108988521515	yes	up	1.26	0.65	0.79	0.17	0.45	0.32	0.9	0.313333333333
PGSC0003DMG400000767		Short-chain dehydrogenase [Source:PGSC_GENE;Acc:PGSC0003DMG400000767]	2.437	1.28486622622	0.000344410761763	0.00303468560257	yes	up	43.02	42.18	19.94	16.78	19.44	17.86	35.0466666667	18.0266666667
PGSC0003DMG400000779		Extensin (ext) [Source:PGSC_GENE;Acc:PGSC0003DMG400000779]	0.028	-5.143413597	1.38635325191E-11	9.04272014448E-10	yes	down	0	0.74	0.27	9.54	21.9	12.88	0.336666666667	14.7733333333
PGSC0003DMG400000780		Extensin (ext) [Source:PGSC_GENE;Acc:PGSC0003DMG400000780]	0.255	-1.97279101516	0.00113098411581	0.00814841575041	yes	down	8.01	11.78	38.25	47.84	116.89	126.22	19.3466666667	96.9833333333
PGSC0003DMG400000794		Extensin (ext) [Source:PGSC_GENE;Acc:PGSC0003DMG400000794]	0.080	-3.64061900294	1.12423435027E-14	1.32844310181E-12	yes	down	3.33	15.3	8.88	112.58	254.77	179.34	9.17	182.23
PGSC0003DMG400000811		RAV transcription factor [Source:PGSC_GENE;Acc:PGSC0003DMG400000811]	2.895	1.53337805343	1.55567216239E-5	0.000217210622366	yes	up	102.87	155.39	173.1	76.21	59.86	45.79	143.786666667	60.62
PGSC0003DMG400000813		NBS-LRR resistance protein [Source:PGSC_GENE;Acc:PGSC0003DMG400000813]	0.453	-1.14390384951	0.00290144909198	0.0171216995874	yes	down	1.69	1.37	2.79	5.64	5.21	4.99	1.95	5.28
PGSC0003DMG400000815		NBS-coding resistance gene analog [Source:PGSC_GENE;Acc:PGSC0003DMG400000815]	8.411	3.07231361997	0.00272069556585	0.0163246051929	yes	up	5.12	4.64	2.17	1.4	0	0.28	3.97666666667	0.56
PGSC0003DMG400000836		Armadillo repeat-containing protein [Source:PGSC_GENE;Acc:PGSC0003DMG400000836]	0.437	-1.19342710749	2.20842433274E-6	4.01024938224E-5	yes	down	3.46	4.61	3.86	10.05	10.25	10.1	3.97666666667	10.1333333333
PGSC0003DMG400000862		UDP-galactose transporter [Source:PGSC_GENE;Acc:PGSC0003DMG400000862]	5.534	2.46832438606	2.81883864625E-5	0.000362697492306	yes	up	8.84	4.91	16.89	3.13	1.54	2.35	10.2133333333	2.34
PGSC0003DMG400000901		Gene of unknown function [Source:PGSC_GENE;Acc:PGSC0003DMG400000901]	79.336	6.30990768104	8.51654705996E-5	0.000923699720995	yes	up	1.04	0.48	1.24	0	0	0	0.92	0
PGSC0003DMG400000905		RNA binding protein [Source:PGSC_GENE;Acc:PGSC0003DMG400000905]	0.394	-1.34422686167	0.00149219379329	0.0101725362832	yes	down	3.92	7.89	4.36	8.65	18.01	24.12	5.39	16.9266666667
PGSC0003DMG400000910		AP2/ERF domain-containing transcription factor [Source:PGSC_GENE;Acc:PGSC0003DMG400000910]	6.916	2.78987963609	4.68864262472E-9	1.68405577974E-7	yes	up	12.8	22.7	33	2.17	5.75	4.82	22.8333333333	4.24666666667
PGSC0003DMG400000913		Gene of unknown function [Source:PGSC_GENE;Acc:PGSC0003DMG400000913]	5.096	2.34931410527	2.75434176524E-5	0.000356461373427	yes	up	10.33	7.61	24.17	1.85	2.08	2.71	14.0366666667	2.21333333333
PGSC0003DMG400000915		S-receptor kinase [Source:PGSC_GENE;Acc:PGSC0003DMG400000915]	0.186	-2.4266305406	0.00102933286618	0.00755173422518	yes	down	0.24	0.26	0.05	1.26	0.62	1.76	0.183333333333	1.21333333333
PGSC0003DMG400000932		Reticulon family protein [Source:PGSC_GENE;Acc:PGSC0003DMG400000932]	10.456	3.38630573792	2.0248031163E-12	1.60796579186E-10	yes	up	3.39	4.76	3.75	0.32	0.53	0.71	3.96666666667	0.52
PGSC0003DMG400000957		ATP binding protein [Source:PGSC_GENE;Acc:PGSC0003DMG400000957]	3.588	1.84299768035	0.000546092627478	0.00447335086005	yes	up	13.99	10.71	8.97	6.53	2.49	2.11	11.2233333333	3.71
PGSC0003DMG400000971		RNase H family protein [Source:PGSC_GENE;Acc:PGSC0003DMG400000971]	0.017	-5.85218634356	0.000259581186455	0.00238019142914	yes	down	0	0	0	0.25	0.4	0.33	0	0.326666666667
PGSC0003DMG400000984		3-oxo-5-alpha-steroid 4-dehydrogenase family protein [Source:PGSC_GENE;Acc:PGSC0003DMG400000984]	0.265	-1.91683195782	0.00134436160289	0.00936573193013	yes	down	4.96	11.06	2.52	14.34	25.14	50.96	6.18	30.1466666667
PGSC0003DMG400000985		Conserved gene of unknown function [Source:PGSC_GENE;Acc:PGSC0003DMG400000985]	0.213	-2.22966404645	0.000226140359438	0.00211930773634	yes	down	1.84	7.17	2.12	12.13	21.39	34.84	3.71	22.7866666667
PGSC0003DMG400000988		Synovial sarcoma associated ss18 protein [Source:PGSC_GENE;Acc:PGSC0003DMG400000988]	2.406	1.26659779217	0.00876537447016	0.0404074186681	yes	up	10.41	7.9	5.2	5.76	2.81	3.59	7.83666666667	4.05333333333
PGSC0003DMG400001016		Conserved gene of unknown function [Source:PGSC_GENE;Acc:PGSC0003DMG400001016]	13.103	3.71177830954	1.16138690578E-11	7.7616185015E-10	yes	up	9.5	7.51	6.07	0.14	0.35	0.1	7.69333333333	0.196666666667
PGSC0003DMG400001017		Gene of unknown function [Source:PGSC_GENE;Acc:PGSC0003DMG400001017]	129.410	7.01580602939	9.33373007643E-7	1.87903734707E-5	yes	up	0.93	0.67	0.96	0	0	0	0.853333333333	0
PGSC0003DMG400001049		Gene of unknown function [Source:PGSC_GENE;Acc:PGSC0003DMG400001049]	516.292	9.01204371338	2.35320457597E-12	1.82728202947E-10	yes	up	5.3	2.33	5.54	0.03	0	0	4.39	0.01
PGSC0003DMG400001059		Serine/threonine-protein kinase PBS1 [Source:PGSC_GENE;Acc:PGSC0003DMG400001059]	2.716	1.44166050376	0.00584466084262	0.0296045566806	yes	up	4.03	5.59	6.24	4.09	1.39	1.59	5.28666666667	2.35666666667
PGSC0003DMG400001078		Fatty acid hydroperoxide lyase [Source:PGSC_GENE;Acc:PGSC0003DMG400001078]	2.114	1.07968018942	0.005019482701	0.0263130190455	yes	up	185.42	98.17	140.31	95.98	90.72	55.09	141.3	80.5966666667
PGSC0003DMG400001086		Cell differentiation protein rcd1 [Source:PGSC_GENE;Acc:PGSC0003DMG400001086]	22.917	4.51832031783	9.26227390218E-11	4.99020307593E-9	yes	up	1.32	0.82	1.83	0.03	0.12	0.04	1.32333333333	0.0633333333333
PGSC0003DMG400001096		Transporter [Source:PGSC_GENE;Acc:PGSC0003DMG400001096]	0.387	-1.36851957814	7.35208210061E-5	0.000816304712578	yes	down	4.6	5.6	6.99	11.38	14.67	24.97	5.73	17.0066666667
PGSC0003DMG400001144		Cytochrome P450 92B1 [Source:PGSC_GENE;Acc:PGSC0003DMG400001144]	4.224	2.07853613245	1.76693934127E-5	0.000243215173255	yes	up	7.33	7.04	6.5	3.04	3.29	0.86	6.95666666667	2.39666666667
PGSC0003DMG400001154		Gene of unknown function [Source:PGSC_GENE;Acc:PGSC0003DMG400001154]	0.011	-6.53100561764	1.06640657777E-5	0.000156568456736	yes	down	0	0	0	0.81	0.54	0.57	0	0.64
PGSC0003DMG400001157		Gene of unknown function [Source:PGSC_GENE;Acc:PGSC0003DMG400001157]	32.807	5.03594107925	0.00333355631225	0.0190689399901	yes	up	0.76	0.76	0.11	0.05	0	0	0.543333333333	0.0166666666667
PGSC0003DMG400001166		RNA-directed DNA polymerase (Reverse transcriptase) [Source:PGSC_GENE;Acc:PGSC0003DMG400001166]	0.069	-3.8509534993	2.31069270476E-7	5.44504273204E-6	yes	down	0.11	0.14	0.04	1.91	1.55	1.75	0.0966666666667	1.73666666667
PGSC0003DMG400001178		Conserved gene of unknown function [Source:PGSC_GENE;Acc:PGSC0003DMG400001178]	29.912	4.90266967609	5.80701756815E-7	1.22978051703E-5	yes	up	4.14	1.82	7.77	0.15	0.15	0.3	4.57666666667	0.2
PGSC0003DMG400001204		Ca2+-binding protein 1 [Source:Projected from Arabidopsis thaliana (AT5G49480) TAIR;Acc:AT5G49480]	0.394	-1.34200648047	0.00461988505856	0.0247269996789	yes	down	84.36	284	104.46	558.46	437.3	517.73	157.606666667	504.496666667
PGSC0003DMG400001218		Type I MADS box transcription factor [Source:PGSC_GENE;Acc:PGSC0003DMG400001218]	31.829	4.99227510664	0.0109819334877	0.0480791288903	yes	up	1.06	0.65	0.95	0	0	0	0.886666666667	0
PGSC0003DMG400001226		Gibberellin regulated protein [Source:PGSC_GENE;Acc:PGSC0003DMG400001226]	2.550	1.35035197727	0.000236893303478	0.00220403583228	yes	up	30	18.74	25.75	14	11.74	9.08	24.83	11.6066666667
PGSC0003DMG400001234		Gene of unknown function [Source:PGSC_GENE;Acc:PGSC0003DMG400001234]	0.197	-2.343448703	4.28699273331E-6	7.03757330583E-5	yes	down	0.95	0.79	0.63	5.22	4.53	4.87	0.79	4.87333333333
PGSC0003DMG400001240		Gene of unknown function [Source:PGSC_GENE;Acc:PGSC0003DMG400001240]	0.073	-3.77900359247	1.23033282161E-11	8.11157434407E-10	yes	down	0.42	0.39	0.36	9.22	6.31	4.44	0.39	6.65666666667
PGSC0003DMG400001243		Proline-rich protein [Source:PGSC_GENE;Acc:PGSC0003DMG400001243]	0.029	-5.12875483783	0.00537895322978	0.0277572143461	yes	down	0	0	0	0.94	1.19	0.58	0	0.903333333333
PGSC0003DMG400001282		Orcinol O-methyltransferase [Source:PGSC_GENE;Acc:PGSC0003DMG400001282]	52.530	5.71506879039	1.17351731785E-8	3.81705233972E-7	yes	up	67.62	37.67	22.68	1.08	3.39	0	42.6566666667	1.49
PGSC0003DMG400001283		O-methyltransferase 3 [Source:PGSC_GENE;Acc:PGSC0003DMG400001283]	6.607	2.72390434259	9.35210314529E-9	3.09543224538E-7	yes	up	68.22	37.55	30.29	7.51	11.56	12.45	45.3533333333	10.5066666667
PGSC0003DMG400001302		CW14 protein [Source:PGSC_GENE;Acc:PGSC0003DMG400001302]	3.100	1.63206385197	1.5540070446E-5	0.000217210622366	yes	up	59.83	31.91	80.93	22.95	19.31	24.77	57.5566666667	22.3433333333
PGSC0003DMG400001303		Atlastin [Source:PGSC_GENE;Acc:PGSC0003DMG400001303]	0.009	-6.85874749345	2.6457520228E-6	4.66247078369E-5	yes	down	0	0	0	2.89	2.38	1.44	0	2.23666666667
PGSC0003DMG400001304		Protein P21 [Source:PGSC_GENE;Acc:PGSC0003DMG400001304]	0.015	-6.04120817869	1.57940360717E-8	5.01717041966E-7	yes	down	0.16	0.08	0	8.84	8.05	3	0.08	6.63
PGSC0003DMG400001312		F-box family protein [Source:PGSC_GENE;Acc:PGSC0003DMG400001312]	2.006	1.0046035163	0.00787932040289	0.0371416799103	yes	up	5.96	3.62	7.76	2.84	3.11	2.56	5.78	2.83666666667
PGSC0003DMG400001325		R2R3 Myb30 transcription factor [Source:PGSC_GENE;Acc:PGSC0003DMG400001325]	2.469	1.30363499243	0.000519107750258	0.00428901595105	yes	up	10.59	19.33	16.68	5.92	6.42	11.84	15.5333333333	8.06
PGSC0003DMG400001330		Zinc finger protein [Source:PGSC_GENE;Acc:PGSC0003DMG400001330]	0.060	-4.04746216218	0.00154582077226	0.0104449657706	yes	down	0	0.15	0.05	0.22	0.58	3.04	0.0666666666667	1.28
PGSC0003DMG400001336		Pentatricopeptide repeat-containing protein [Source:PGSC_GENE;Acc:PGSC0003DMG400001336]	0.261	-1.93702950015	0.00280631906515	0.0166972912512	yes	down	0.23	0.3	0.12	0.62	1.19	1.24	0.216666666667	1.01666666667
PGSC0003DMG400001338		Nam 14 [Source:PGSC_GENE;Acc:PGSC0003DMG400001338]	0.321	-1.63965121215	0.00776067606383	0.0367404098724	yes	down	1.54	0.69	3.53	5.67	6.88	11.74	1.92	8.09666666667
PGSC0003DMG400001340		SPX domain-containing protein 4 [Source:PGSC_GENE;Acc:PGSC0003DMG400001340]	0.462	-1.11289454182	0.0106741894104	0.0469503098326	yes	down	2.66	3.26	1.48	8.15	11.1	5.86	2.46666666667	8.37
PGSC0003DMG400001348		Mitochondrial saccharopine dehydrogenase [Source:PGSC_GENE;Acc:PGSC0003DMG400001348]	5.060	2.33920773905	0.000474963830757	0.00397727329692	yes	up	0.88	1.55	0.87	0.1	0.16	0.27	1.1	0.176666666667
PGSC0003DMG400001359		Conserved gene of unknown function [Source:PGSC_GENE;Acc:PGSC0003DMG400001359]	0.100	-3.32722064904	0.00281244860445	0.0167093740259	yes	down	0.04	0	0.17	1.08	0.79	0.61	0.07	0.826666666667
PGSC0003DMG400001361		LysM type receptor kinase [Source:PGSC_GENE;Acc:PGSC0003DMG400001361]	0.478	-1.06370517178	0.0113114642235	0.0491690394689	yes	down	1.99	0.79	1.06	3.14	3.62	2.6	1.28	3.12
PGSC0003DMG400001364		SP1L [Source:PGSC_GENE;Acc:PGSC0003DMG400001364]	3.325	1.73341748472	2.19700014404E-7	5.19715894808E-6	yes	up	173.08	171.48	328.01	87.44	84.5	93.86	224.19	88.6
PGSC0003DMG400001369		Kinase [Source:PGSC_GENE;Acc:PGSC0003DMG400001369]	0.309	-1.69291137082	0.00400993509944	0.0220559956223	yes	down	7.9	8.01	5.83	41.61	9.36	8.92	7.24666666667	19.9633333333
PGSC0003DMG400001374		Cytochrome P450 85A1 [Source:PGSC_GENE;Acc:PGSC0003DMG400001374]	0.238	-2.072335378	0.00160849416164	0.010782068291	yes	down	1.21	2.79	1.56	2.47	8.23	18.74	1.85333333333	9.81333333333
PGSC0003DMG400001378		MADS-box transcription factor FBP29 [Source:PGSC_GENE;Acc:PGSC0003DMG400001378]	2.612	1.38518035177	5.19103641748E-6	8.33154532621E-5	yes	up	8.87	11.56	15.14	5.78	8.62	6.38	11.8566666667	6.92666666667
PGSC0003DMG400001380		Pollen Ole e 1 allergen and extensin [Source:PGSC_GENE;Acc:PGSC0003DMG400001380]	0.372	-1.42704063141	0.00141220156654	0.00974202217787	yes	down	105.77	160.98	52.83	205.76	456.99	411.59	106.526666667	358.113333333
PGSC0003DMG400001399		Paired amphipathic helix protein Sin3-like 2 [Source:PGSC_GENE;Acc:PGSC0003DMG400001399]	0.078	-3.68216072676	7.89417768715E-9	2.6670108595E-7	yes	down	0.36	0.57	0.74	2.37	12.84	12.26	0.556666666667	9.15666666667
PGSC0003DMG400001400		ABC transporter family protein [Source:PGSC_GENE;Acc:PGSC0003DMG400001400]	0.182	-2.45512774448	4.14832963728E-5	0.000504213494228	yes	down	0.53	0.76	0.55	1.21	3.63	8.05	0.613333333333	4.29666666667
PGSC0003DMG400001402		Conserved gene of unknown function [Source:PGSC_GENE;Acc:PGSC0003DMG400001402]	4.546	2.18470728933	5.54102178675E-9	1.95293073349E-7	yes	up	6.61	5.63	9.08	2.22	1.42	2.22	7.10666666667	1.95333333333
PGSC0003DMG400001406		ATP binding protein [Source:PGSC_GENE;Acc:PGSC0003DMG400001406]	0.224	-2.16017180791	0.00697381040507	0.0339326442228	yes	down	1.18	1.64	0.35	11.58	2.69	2.17	1.05666666667	5.48
PGSC0003DMG400001415		Conserved gene of unknown function [Source:PGSC_GENE;Acc:PGSC0003DMG400001415]	3.330	1.73531988927	1.70576539434E-7	4.14329906112E-6	yes	up	38.08	21.34	34.83	10.88	10.55	14.54	31.4166666667	11.99
PGSC0003DMG400001417		DNA-binding protein [Source:PGSC_GENE;Acc:PGSC0003DMG400001417]	0.227	-2.13769919858	0.00659935873307	0.0325111507756	yes	down	0.59	0.11	0.95	2.22	1.87	3.91	0.55	2.66666666667
PGSC0003DMG400001418		Transcription factor style2.1 [Source:PGSC_GENE;Acc:PGSC0003DMG400001418]	3.144	1.6527705925	0.00834621680189	0.0388484230208	yes	up	8.74	11.34	5.37	3.32	5.85	1.24	8.48333333333	3.47
PGSC0003DMG400001421		60S ribosomal protein L34 [Source:PGSC_GENE;Acc:PGSC0003DMG400001421]	2.293	1.19730553443	7.27430798301E-9	2.47812776134E-7	yes	up	277.13	323.61	373.14	201.36	231.52	233.38	324.626666667	222.086666667
PGSC0003DMG400001422		60S ribosomal protein L34 [Source:PGSC_GENE;Acc:PGSC0003DMG400001422]	2.572	1.36273424495	4.61397008168E-5	0.000551871433731	yes	up	30.17	23.13	26.98	11.07	8.5	7.97	26.76	9.18
PGSC0003DMG400001426		Expansin [Source:PGSC_GENE;Acc:PGSC0003DMG400001426]	2.771	1.4704439027	1.12803960633E-5	0.000164727455349	yes	up	37.81	29.87	49.98	20.91	15.75	15.86	39.22	17.5066666667
PGSC0003DMG400001430		SPX, N-terminal; EXS, C-terminal [Source:PGSC_GENE;Acc:PGSC0003DMG400001430]	0.432	-1.21194240205	0.000315604905582	0.00282359034036	yes	down	18.59	13.03	21.37	55.62	49.67	36.79	17.6633333333	47.36
PGSC0003DMG400001434		WRKY transcription factor-c [Source:PGSC_GENE;Acc:PGSC0003DMG400001434]	2.089	1.06263448977	0.00588076574021	0.0297381703546	yes	up	17.79	12.26	11.55	9.17	8.31	5.8	13.8666666667	7.76
PGSC0003DMG400001442		Heat shock protein [Source:PGSC_GENE;Acc:PGSC0003DMG400001442]	0.396	-1.33596874861	7.67790211171E-5	0.000844811001585	yes	down	21.88	31.91	15.68	51.3	70.72	97.4	23.1566666667	73.14
PGSC0003DMG400001444		Isoform 2 of Probable galacturonosyltransferase 13 [Source:PGSC_GENE;Acc:PGSC0003DMG400001444]	3.290	1.71791392198	1.06568919061E-7	2.72379912251E-6	yes	up	41.7	26.42	51.71	13.02	14.49	16.98	39.9433333333	14.83
PGSC0003DMG400001463		60S ribosomal protein L39-3 [Source:PGSC_GENE;Acc:PGSC0003DMG400001463]	2.256	1.17346268767	0.0102573806559	0.0455676590707	yes	up	13.05	29.76	19.68	11.05	12.52	16.78	20.83	13.45
PGSC0003DMG400001475		Conserved gene of unknown function [Source:PGSC_GENE;Acc:PGSC0003DMG400001475]	4.208	2.07306625721	3.16319076432E-7	7.09180990791E-6	yes	up	7.88	5.4	3.88	1.12	1.28	2.48	5.72	1.62666666667
PGSC0003DMG400001478		Conserved gene of unknown function [Source:PGSC_GENE;Acc:PGSC0003DMG400001478]	0.098	-3.35077006888	3.03121739562E-5	0.000386768792367	yes	down	1.12	0	1.19	7.04	13.25	10.63	0.77	10.3066666667
PGSC0003DMG400001480		Gene of unknown function [Source:PGSC_GENE;Acc:PGSC0003DMG400001480]	0.029	-5.1164280185	0.00514713418748	0.0268555678809	yes	down	0	0	0	1.39	1.29	0.95	0	1.21
PGSC0003DMG400001511		Gene of unknown function [Source:PGSC_GENE;Acc:PGSC0003DMG400001511]	2.026	1.01843170396	0.0032241042629	0.0185819015718	yes	up	6.53	4.74	4.25	2.31	3.44	3.73	5.17333333333	3.16
PGSC0003DMG400001528		Class II chitinase [Source:PGSC_GENE;Acc:PGSC0003DMG400001528]	0.418	-1.25993324276	0.00204381102489	0.0130494742399	yes	down	622.69	1588.08	823.75	3665.04	2528.74	2801.87	1011.50666667	2998.55
PGSC0003DMG400001529		Acidic 27 kDa endochitinase [Source:PGSC_GENE;Acc:PGSC0003DMG400001529]	0.299	-1.73942620623	0.00165304817171	0.0110293394108	yes	down	7.66	2.75	7.6	16.67	46.11	17.77	6.00333333333	26.85
PGSC0003DMG400001530		Conserved gene of unknown function [Source:PGSC_GENE;Acc:PGSC0003DMG400001530]	6.114	2.61206732944	1.59089595469E-7	3.89522673189E-6	yes	up	6.24	4.64	3.18	1.17	0.67	1.47	4.68666666667	1.10333333333
PGSC0003DMG400001559		Transporter [Source:PGSC_GENE;Acc:PGSC0003DMG400001559]	0.158	-2.66163868308	3.26460346085E-5	0.000410944027464	yes	down	0.1	0.28	0.09	0.85	1.36	1.51	0.156666666667	1.24
PGSC0003DMG400001562		Conserved gene of unknown function [Source:PGSC_GENE;Acc:PGSC0003DMG400001562]	2.666	1.4147252507	1.12192864174E-6	2.202437767E-5	yes	up	7.66	7.12	8.5	4.09	3.42	4.17	7.76	3.89333333333
PGSC0003DMG400001573		Serine acetyltransferase 2 [Source:PGSC_GENE;Acc:PGSC0003DMG400001573]	0.421	-1.24981295868	0.00126276214851	0.00889863501945	yes	down	17.89	38.71	15.46	57.85	81.67	76.78	24.02	72.1
PGSC0003DMG400001579		Conserved gene of unknown function [Source:PGSC_GENE;Acc:PGSC0003DMG400001579]	2.534	1.34114589196	0.00110301697402	0.00798455021737	yes	up	25.54	26.46	18.44	10.06	6.52	18.62	23.48	11.7333333333
PGSC0003DMG400001581		Anti-PCD protein [Source:PGSC_GENE;Acc:PGSC0003DMG400001581]	2.033	1.02357366929	1.47882924628E-6	2.80621903522E-5	yes	up	69.19	66.13	52.03	34.45	33.92	38.15	62.45	35.5066666667
PGSC0003DMG400001598	SN2	Snakin-2 [Source:UniProtKB/Swiss-Prot;Acc:Q93X17]	0.066	-3.91319209327	1.5882063519E-8	5.03858980124E-7	yes	down	87.46	104.26	81.1	248.84	1536.43	3860.45	90.94	1881.90666667
PGSC0003DMG400001609		Auxin-induced SAUR [Source:PGSC_GENE;Acc:PGSC0003DMG400001609]	0.279	-1.8409656814	0.00192394444224	0.0124562416774	yes	down	1.48	3.55	1.39	9.06	11.83	11.68	2.14	10.8566666667
PGSC0003DMG400001612		Auxin-induced SAUR [Source:PGSC_GENE;Acc:PGSC0003DMG400001612]	0.222	-2.17364198451	0.000657400645733	0.00522587578636	yes	down	0.35	0.69	0.33	1.9	3.43	2.44	0.456666666667	2.59
PGSC0003DMG400001614		SAUR family protein [Source:PGSC_GENE;Acc:PGSC0003DMG400001614]	0.183	-2.44950264288	0.00165975661851	0.0110590157692	yes	down	3.92	2.18	0.24	20.67	11.54	11.9	2.11333333333	14.7033333333
PGSC0003DMG400001615		SAUR family protein [Source:PGSC_GENE;Acc:PGSC0003DMG400001615]	0.047	-4.42274270571	4.40624789185E-15	5.5270165864E-13	yes	down	0.79	0.62	0.7	12.57	18.36	29.6	0.703333333333	20.1766666667
PGSC0003DMG400001625		Amidase [Source:PGSC_GENE;Acc:PGSC0003DMG400001625]	0.048	-4.37998661651	0.00721242567751	0.0347873192193	yes	down	0.04	0	0	0.33	0.34	0.34	0.0133333333333	0.336666666667
PGSC0003DMG400001626		Amidase [Source:PGSC_GENE;Acc:PGSC0003DMG400001626]	2.988	1.57908625644	0.000807339701509	0.00617689368123	yes	up	2.82	1.88	1.89	0.99	1.02	0.62	2.19666666667	0.876666666667
PGSC0003DMG400001631		Proline-rich protein [Source:PGSC_GENE;Acc:PGSC0003DMG400001631]	0.425	-1.23291321054	0.0003026406583	0.00272755729625	yes	down	171.01	287.21	134.9	519.07	604.09	410.07	197.706666667	511.076666667
PGSC0003DMG400001638		39 kDa EF-Hand containing protein [Source:PGSC_GENE;Acc:PGSC0003DMG400001638]	0.423	-1.23973532466	4.90324869118E-10	2.22511063054E-8	yes	down	18.72	18.75	20.4	46.47	61.32	61.95	19.29	56.58
PGSC0003DMG400001648		Auxin-induced SAUR [Source:PGSC_GENE;Acc:PGSC0003DMG400001648]	0.032	-4.97301560861	0.0113133014771	0.0491690394689	yes	down	0	0	0	0.16	0.31	0.72	0	0.396666666667
PGSC0003DMG400001655		Auxin-induced protein 6B [Source:PGSC_GENE;Acc:PGSC0003DMG400001655]	0.113	-3.14244607285	0.000157593879538	0.00154933532697	yes	down	1.06	0.57	0	6.89	4.34	7.2	0.543333333333	6.14333333333
PGSC0003DMG400001659		DNA binding protein [Source:PGSC_GENE;Acc:PGSC0003DMG400001659]	3.401	1.7658426075	1.57433527439E-6	2.96217237011E-5	yes	up	115.4	100.03	153.35	55.22	39.5	31.65	122.926666667	42.1233333333
PGSC0003DMG400001667		SAUR family protein [Source:PGSC_GENE;Acc:PGSC0003DMG400001667]	0.134	-2.89644943362	5.02875559239E-5	0.000593645568484	yes	down	5.82	7.31	0.82	20.27	38.94	102.24	4.65	53.8166666667
PGSC0003DMG400001668		SAUR family protein [Source:PGSC_GENE;Acc:PGSC0003DMG400001668]	0.030	-5.06742102934	9.18697789131E-8	2.36291776258E-6	yes	down	0	0.61	0.35	5.33	12.34	27.67	0.32	15.1133333333
PGSC0003DMG400001671		Peptide transporter [Source:PGSC_GENE;Acc:PGSC0003DMG400001671]	0.408	-1.29324205291	2.57156729903E-5	0.000336007137469	yes	down	2.86	2.22	3.24	8.23	7	9.99	2.77333333333	8.40666666667
PGSC0003DMG400001679		Gene of unknown function [Source:PGSC_GENE;Acc:PGSC0003DMG400001679]	0.206	-2.28168992035	6.19981077195E-16	9.36094885691E-14	yes	down	11.78	13.55	15.44	25.44	22.74	21.74	13.59	23.3066666667
PGSC0003DMG400001683		Phosphatidylinositol n-acetylglucosaminyltransferase subunit p [Source:PGSC_GENE;Acc:PGSC0003DMG400001683]	2.086	1.06044582221	0.000335024751907	0.00296802080103	yes	up	22.8	28.73	25.61	13.03	12.62	11.33	25.7133333333	12.3266666667
PGSC0003DMG400001688		Ethphon-induced protein [Source:PGSC_GENE;Acc:PGSC0003DMG400001688]	0.401	-1.31837609236	0.000820479014932	0.00625784742914	yes	down	10.59	6.02	5.38	24.28	26.34	18.83	7.33	23.15
PGSC0003DMG400001695		Ankyrin repeat-containing protein [Source:PGSC_GENE;Acc:PGSC0003DMG400001695]	0.122	-3.03550576036	0.00837030986126	0.0389457445704	yes	down	0.07	0.14	0.11	1.89	0.54	0.26	0.106666666667	0.896666666667
PGSC0003DMG400001711		Phosphatidylinositol n-acetylglucosaminyltransferase subunit p [Source:PGSC_GENE;Acc:PGSC0003DMG400001711]	2.119	1.08306687221	0.000225691490359	0.00211591178773	yes	up	17.59	14.28	11.75	6.92	10.24	10.02	14.54	9.06
PGSC0003DMG400001721		ATP binding protein [Source:PGSC_GENE;Acc:PGSC0003DMG400001721]	0.294	-1.76369536828	4.22379955478E-5	0.00051221684239	yes	down	2.18	1.37	3.14	6.32	9.38	12.94	2.23	9.54666666667
PGSC0003DMG400001737		Conserved gene of unknown function [Source:PGSC_GENE;Acc:PGSC0003DMG400001737]	0.369	-1.4363718892	0.00530241576133	0.027495672996	yes	down	1.05	1.76	0.84	1.32	4.62	3.66	1.21666666667	3.2
PGSC0003DMG400001742		Conserved gene of unknown function [Source:PGSC_GENE;Acc:PGSC0003DMG400001742]	0.363	-1.46154479218	0.00113070219348	0.00814841575041	yes	down	2.8	4.8	1.6	10.09	10.76	10.87	3.06666666667	10.5733333333
PGSC0003DMG400001760		P70 protein [Source:PGSC_GENE;Acc:PGSC0003DMG400001760]	2.877	1.52459749819	0.00935101723374	0.0424509802408	yes	up	1.58	1.66	3.77	1.08	1.4	0.54	2.33666666667	1.00666666667
PGSC0003DMG400001763		Ubiquitin-protein ligase [Source:PGSC_GENE;Acc:PGSC0003DMG400001763]	60.438	5.91737230018	0.000817711168938	0.00624062876512	yes	up	0.54	2.35	2.32	0	0	0	1.73666666667	0
PGSC0003DMG400001773		Lectin receptor kinase [Source:PGSC_GENE;Acc:PGSC0003DMG400001773]	2.380	1.25102585657	0.00262513749492	0.0158819844486	yes	up	4.38	2.07	3.92	1.59	1.86	1.96	3.45666666667	1.80333333333
PGSC0003DMG400001785		Pentatricopeptide repeat-containing protein [Source:PGSC_GENE;Acc:PGSC0003DMG400001785]	2.261	1.17689421963	0.000100423941218	0.00106015088571	yes	up	2.73	2.61	2.86	1.02	1.81	1.85	2.73333333333	1.56
PGSC0003DMG400001798		B3 domain-containing protein Os06g0112300 [Source:PGSC_GENE;Acc:PGSC0003DMG400001798]	2.409	1.26822757957	0.000104423365646	0.00109247028388	yes	up	35.85	15.1	18.26	7.83	12.19	6.89	23.07	8.97
PGSC0003DMG400001800		S-adenosyl-L-methionine:nicotinic acid carboxyl methyltransferase [Source:PGSC_GENE;Acc:PGSC0003DMG400001800]	0.077	-3.69974820247	0.00219066409047	0.0138031024351	yes	down	0.32	0.1	0	1.49	1.84	2.74	0.14	2.02333333333
PGSC0003DMG400001801		Glutathione S-transferase T3 [Source:PGSC_GENE;Acc:PGSC0003DMG400001801]	0.282	-1.82648866708	1.79092803664E-15	2.46933097961E-13	yes	down	5.41	6.18	5.22	20.09	20.78	26.54	5.60333333333	22.47
PGSC0003DMG400001803		Conserved gene of unknown function [Source:PGSC_GENE;Acc:PGSC0003DMG400001803]	0.231	-2.11175350454	0.00117149207362	0.00838101670689	yes	down	0.64	0.73	0.25	13.28	5.87	15.59	0.54	11.58
PGSC0003DMG400001804		Glutathione s-transferase [Source:PGSC_GENE;Acc:PGSC0003DMG400001804]	0.246	-2.02096213973	6.49144278447E-16	9.74114665694E-14	yes	down	69.5	71.1	70.32	400.73	347.76	308.94	70.3066666667	352.476666667
PGSC0003DMG400001823		Ent-kaurenoic acid oxidase [Source:PGSC_GENE;Acc:PGSC0003DMG400001823]	0.230	-2.11722721926	5.68712400934E-10	2.53382610689E-8	yes	down	1.53	1.41	1.08	5.22	8.25	8.3	1.34	7.25666666667
PGSC0003DMG400001842		Lon protease homolog [Source:PGSC_GENE;Acc:PGSC0003DMG400001842]	2.285	1.19190563521	0.000984712051559	0.00728335554313	yes	up	168.84	161.99	283.03	72.82	143.04	107.2	204.62	107.686666667
PGSC0003DMG400001848		Major pollen allergen Ory s 1 [Source:PGSC_GENE;Acc:PGSC0003DMG400001848]	0.075	-3.7274564426	0.00672123504997	0.0329659934474	yes	down	1.18	4.89	2.06	5.14	21.26	87.09	2.71	37.83
PGSC0003DMG400001850		Eukaryotic translation initiation factor 4g [Source:PGSC_GENE;Acc:PGSC0003DMG400001850]	0.053	-4.24259253829	5.37013752398E-8	1.47257358561E-6	yes	down	0.03	0.04	0.13	0.63	1.36	2.3	0.0666666666667	1.43
PGSC0003DMG400001853		NAK-type protein kinase [Source:PGSC_GENE;Acc:PGSC0003DMG400001853]	7.065	2.82065744055	1.24287783859E-13	1.23580455008E-11	yes	up	127.45	94.43	185.97	25.87	16.53	25.03	135.95	22.4766666667
PGSC0003DMG400001856		Placental protein 11 [Source:PGSC_GENE;Acc:PGSC0003DMG400001856]	0.498	-1.00670503989	0.000570778165664	0.00464136766361	yes	down	34.11	37.65	54.95	97.06	122.28	95.82	42.2366666667	105.053333333
PGSC0003DMG400001862		Glycine-rich protein [Source:PGSC_GENE;Acc:PGSC0003DMG400001862]	0.485	-1.04483167341	0.000239372606332	0.00222287545592	yes	down	15.81	14.48	15.91	20.24	32.49	36.86	15.4	29.8633333333
PGSC0003DMG400001878		Ulp1 protease family, C-terminal catalytic domain containing protein [Source:PGSC_GENE;Acc:PGSC0003DMG400001878]	0.049	-4.35347676332	0.0100558035903	0.0448738012555	yes	down	0	0.19	0	2.83	2.31	1.21	0.0633333333333	2.11666666667
PGSC0003DMG400001884		Cystathionine beta-lyase [Source:PGSC_GENE;Acc:PGSC0003DMG400001884]	3.352	1.74515033561	0.000435722636546	0.00369940405773	yes	up	1.87	0.85	1.31	0.48	0.53	0.47	1.34333333333	0.493333333333
PGSC0003DMG400001904		Non-specific lipid-transfer protein 1 [Source:PGSC_GENE;Acc:PGSC0003DMG400001904]	0.367	-1.44668125742	0.000209996671527	0.0019862794221	yes	down	281.17	682.97	304.15	1300.6	1755.45	1439.79	422.763333333	1498.61333333
PGSC0003DMG400001913		Transcription factor [Source:PGSC_GENE;Acc:PGSC0003DMG400001913]	0.146	-2.7774720478	3.36338037397E-5	0.000422321786178	yes	down	1.64	1.57	1.74	26.75	6.75	5.91	1.65	13.1366666667
PGSC0003DMG400001915		Flavonoid 3-hydroxylase [Source:PGSC_GENE;Acc:PGSC0003DMG400001915]	4.062	2.02204890181	0.000848723535433	0.0064271757513	yes	up	32.83	9.34	16.07	9.59	4.73	2.96	19.4133333333	5.76
PGSC0003DMG400001924		Matrix metalloprotease 1 [Source:PGSC_GENE;Acc:PGSC0003DMG400001924]	2.557	1.35468832088	0.00271603461632	0.0163068745005	yes	up	10	8.78	17.13	8.03	5.02	3.96	11.97	5.67
PGSC0003DMG400001944		Cytochrome P450 [Source:PGSC_GENE;Acc:PGSC0003DMG400001944]	7.846	2.97203968166	0.00174913449474	0.011539792211	yes	up	0.96	2.56	0.71	0	0.19	0.33	1.41	0.173333333333
PGSC0003DMG400001948		Copalyl diphosphate synthase [Source:PGSC_GENE;Acc:PGSC0003DMG400001948]	0.064	-3.95465288659	5.52949878369E-8	1.51119039384E-6	yes	down	0.27	0.11	0.48	1.51	5.27	5.19	0.286666666667	3.99
PGSC0003DMG400001961		Glycine-rich protein A3 [Source:PGSC_GENE;Acc:PGSC0003DMG400001961]	2.109	1.07671340336	7.47879897476E-5	0.000827369619732	yes	up	103.85	69.46	79	72.68	58.47	63.08	84.1033333333	64.7433333333
PGSC0003DMG400001977		Regulator of gene silencing [Source:PGSC_GENE;Acc:PGSC0003DMG400001977]	15.460	3.95051431112	2.83657990655E-7	6.48436864619E-6	yes	up	16.49	60.22	59.82	7.65	4.51	1.31	45.51	4.49
PGSC0003DMG400001983		Disease resistance protein BS2 [Source:PGSC_GENE;Acc:PGSC0003DMG400001983]	3.749	1.90668844421	8.49803406991E-7	1.73362730067E-5	yes	up	1.73	1.69	1.92	0.64	0.52	0.58	1.78	0.58
PGSC0003DMG400001985		DnaJ [Source:PGSC_GENE;Acc:PGSC0003DMG400001985]	2.207	1.14194106893	0.00302203334432	0.0176797262861	yes	up	468.77	307.31	795.29	277.84	315.63	291.43	523.79	294.966666667
PGSC0003DMG400001994		NBS-LRR protein [Source:PGSC_GENE;Acc:PGSC0003DMG400001994]	2.370	1.24460619243	0.000129985778675	0.00131436632757	yes	up	2.51	2.66	1.81	1.08	1.97	1.2	2.32666666667	1.41666666667
PGSC0003DMG400001998		Glycosyltransferase [Source:PGSC_GENE;Acc:PGSC0003DMG400001998]	0.448	-1.159725207	0.000109587170816	0.00114015406132	yes	down	1.44	1.54	1.15	3.36	3.53	4.4	1.37666666667	3.76333333333
PGSC0003DMG400002013		Transcription factor DcMYB4 [Source:PGSC_GENE;Acc:PGSC0003DMG400002013]	0.116	-3.10256217604	4.28837130528E-8	1.22253568913E-6	yes	down	0.4	1.09	0.45	4.45	7.43	10.08	0.646666666667	7.32
PGSC0003DMG400002019		Amidase family protein [Source:PGSC_GENE;Acc:PGSC0003DMG400002019]	2.063	1.04465836065	0.00426610367431	0.0231751309428	yes	up	10.42	6.29	11.35	6.66	5.33	4.55	9.35333333333	5.51333333333
PGSC0003DMG400002020		Conserved gene of unknown function [Source:PGSC_GENE;Acc:PGSC0003DMG400002020]	0.112	-3.15666716279	0.00555734270726	0.0285213182165	yes	down	0.21	0	0.03	1.15	1.14	0.41	0.08	0.9
PGSC0003DMG400002046		Aspartic proteinase nepenthesin-1 [Source:PGSC_GENE;Acc:PGSC0003DMG400002046]	0.319	-1.6463149672	0.00105208078972	0.00769094325063	yes	down	26.16	50	17.98	51.92	161.27	159.53	31.38	124.24
PGSC0003DMG400002074		Pectinesterase [Source:PGSC_GENE;Acc:PGSC0003DMG400002074]	34.458	5.10676766621	7.85628323784E-6	0.000120027912553	yes	up	4.11	1.65	7.99	0	0.28	0	4.58333333333	0.0933333333333
PGSC0003DMG400002084		Xyloglucan endotransglucosylase/hydrolase protein A [Source:PGSC_GENE;Acc:PGSC0003DMG400002084]	6.885	2.78354607737	0.00116327567	0.00832710649348	yes	up	2.99	2.66	1.54	0.27	0.15	1.25	2.39666666667	0.556666666667
PGSC0003DMG400002085		Pectinesterase [Source:PGSC_GENE;Acc:PGSC0003DMG400002085]	54.957	5.78024237476	1.05765920718E-16	1.73626471192E-14	yes	up	17.26	8.23	39.17	0.3	0.96	0.21	21.5533333333	0.49
PGSC0003DMG400002108		Glycine-rich protein TomR2 [Source:PGSC_GENE;Acc:PGSC0003DMG400002108]	0.158	-2.66155816463	0.000657776877281	0.00522716777722	yes	down	1.71	7.28	2.34	10.88	11.66	72.11	3.77666666667	31.55
PGSC0003DMG400002110		Proteinase inhibitor type-2 CEVI57 [Source:PGSC_GENE;Acc:PGSC0003DMG400002110]	0.004	-8.05499821612	3.75652997181E-7	8.21866933009E-6	yes	down	0	1.4	0.58	12.8	303.15	473.22	0.66	263.056666667
PGSC0003DMG400002111		CYP86A33 fatty acid omega-hydroxylase [Source:PGSC_GENE;Acc:PGSC0003DMG400002111]	4.277	2.09655374424	2.86001894788E-10	1.40474023022E-8	yes	up	2.5	3.06	3.18	0.61	0.89	1.03	2.91333333333	0.843333333333
PGSC0003DMG400002123		Ripening regulated protein DDTFR18 [Source:PGSC_GENE;Acc:PGSC0003DMG400002123]	0.235	-2.09228868144	0.000409620856215	0.00351555303264	yes	down	8.71	43.44	16.22	115.37	126.24	123.01	22.79	121.54
PGSC0003DMG400002134		Clathrin assembly protein [Source:PGSC_GENE;Acc:PGSC0003DMG400002134]	2.374	1.24709893791	0.0103499479921	0.0458705794321	yes	up	9.78	7.75	21.94	8.5	5.81	6.21	13.1566666667	6.84
PGSC0003DMG400002144		NbPCL1 protein [Source:PGSC_GENE;Acc:PGSC0003DMG400002144]	4.065	2.02323137601	0.00118407986102	0.00845870134359	yes	up	5.66	1.69	4.27	0.68	0.89	2.09	3.87333333333	1.22
PGSC0003DMG400002149		Conserved gene of unknown function [Source:PGSC_GENE;Acc:PGSC0003DMG400002149]	2.423	1.27696776901	0.000722172181196	0.00563995260283	yes	up	19.28	13.34	27.97	7.79	12.12	12.06	20.1966666667	10.6566666667
PGSC0003DMG400002163		Glutathione S-transferase [Source:PGSC_GENE;Acc:PGSC0003DMG400002163]	0.107	-3.22185419096	0.000946275931173	0.00703523078313	yes	down	0.17	6.4	0.43	24.31	20.21	38.25	2.33333333333	27.59
PGSC0003DMG400002168		Glutathione S-transferase [Source:PGSC_GENE;Acc:PGSC0003DMG400002168]	0.155	-2.68684387498	9.40562683724E-9	3.1089409789E-7	yes	down	2.15	5.43	1.85	27.07	27.08	21.79	3.14333333333	25.3133333333
PGSC0003DMG400002170		Glutathione-S-transferase [Source:PGSC_GENE;Acc:PGSC0003DMG400002170]	0.380	-1.3961348814	0.00510955892616	0.0267165052018	yes	down	7.22	21.42	20.58	75.25	40.88	44	16.4066666667	53.3766666667
PGSC0003DMG400002172		Glutathione S-transferase T2 [Source:PGSC_GENE;Acc:PGSC0003DMG400002172]	0.327	-1.61392850992	0.00477340701546	0.025365530219	yes	down	1.03	1.67	1.61	8.08	4.41	3.84	1.43666666667	5.44333333333
PGSC0003DMG400002176		Glutathione S-transferase [Source:PGSC_GENE;Acc:PGSC0003DMG400002176]	0.015	-6.10564042605	0.000690844574556	0.00543520691336	yes	down	0	0	0	2.54	0.48	0.5	0	1.17333333333
PGSC0003DMG400002181		Ert1 [Source:PGSC_GENE;Acc:PGSC0003DMG400002181]	3.019	1.5940371325	0.00179080492474	0.011749755488	yes	up	10.23	22.8	13.85	8.53	7.33	3.27	15.6266666667	6.37666666667
PGSC0003DMG400002212		Conserved gene of unknown function [Source:PGSC_GENE;Acc:PGSC0003DMG400002212]	0.181	-2.46341728546	0.000435161732248	0.00369713649559	yes	down	0.13	0.17	0.48	0.93	1.54	2.99	0.26	1.82
PGSC0003DMG400002213		Aldehyde dehydrogenase [Source:PGSC_GENE;Acc:PGSC0003DMG400002213]	5.254	2.39344806546	1.52234560519E-9	6.13452611253E-8	yes	up	6.87	6.85	7.96	3.88	1.24	2.38	7.22666666667	2.5
PGSC0003DMG400002221		Deacetylase [Source:PGSC_GENE;Acc:PGSC0003DMG400002221]	0.001	-9.61013726305	4.45774302028E-13	4.08376008524E-11	yes	down	0	0	0	5.93	14.08	25.38	0	15.13
PGSC0003DMG400002238		Gene of unknown function [Source:PGSC_GENE;Acc:PGSC0003DMG400002238]	19.205	4.26339995139	2.16009866027E-7	5.12971002236E-6	yes	up	11.6	5.61	5.27	1.09	1.16	0	7.49333333333	0.75
PGSC0003DMG400002239		EMB2733/ESP3 (EMBRYO DEFECTIVE 2733); ATP-dependent RNA helicase [Source:PGSC_GENE;Acc:PGSC0003DMG400002239]	0.150	-2.73924655022	0.000790538209737	0.00608068069502	yes	down	0.04	0.25	0.04	0.68	0.34	0.6	0.11	0.54
PGSC0003DMG400002272		Transcription factor AP2-EREBP [Source:PGSC_GENE;Acc:PGSC0003DMG400002272]	11.068	3.46826654793	5.16946365021E-8	1.42714538244E-6	yes	up	3.27	3.93	3.47	0.45	0.62	0.15	3.55666666667	0.406666666667
PGSC0003DMG400002273		Gene of unknown function [Source:PGSC_GENE;Acc:PGSC0003DMG400002273]	13.599	3.76538947589	0.00523542117833	0.0272300922467	yes	up	1.79	2.09	0.25	0.12	0.15	0.13	1.37666666667	0.133333333333
PGSC0003DMG400002275		Cc-nbs-lrr resistance protein [Source:PGSC_GENE;Acc:PGSC0003DMG400002275]	0.016	-5.96409452818	2.59551149446E-5	0.000338350201637	yes	down	0	0.02	0	0.66	0.32	0.69	0.00666666666667	0.556666666667
PGSC0003DMG400002276		Conserved gene of unknown function [Source:PGSC_GENE;Acc:PGSC0003DMG400002276]	0.022	-5.50224790968	8.45282863807E-8	2.18789617447E-6	yes	down	0.16	0	0	3.24	1.66	1.53	0.0533333333333	2.14333333333
PGSC0003DMG400002286		Gene of unknown function [Source:PGSC_GENE;Acc:PGSC0003DMG400002286]	30.056	4.90957653962	3.38785442549E-18	7.02262027522E-16	yes	up	21.27	9.09	18.92	0.5	0.45	0.62	16.4266666667	0.523333333333
PGSC0003DMG400002290		Early-responsive to dehydration 4 [Source:PGSC_GENE;Acc:PGSC0003DMG400002290]	3.976	1.9913443508	8.21208641835E-6	0.000124530461124	yes	up	88.67	35.29	102.42	14.11	25.67	27.97	75.46	22.5833333333
PGSC0003DMG400002301		Bifunctional lysine-ketoglutarate reductase/saccharopine dehydrogenase [Source:PGSC_GENE;Acc:PGSC0003DMG400002301]	2.688	1.4266986871	0.00301995696426	0.0176745107087	yes	up	6.7	3.71	11.11	2.75	2.67	4.4	7.17333333333	3.27333333333
PGSC0003DMG400002302		Aminoadipic semialdehyde synthase [Source:PGSC_GENE;Acc:PGSC0003DMG400002302]	32.392	5.01758230758	3.62820210812E-9	1.33653348742E-7	yes	up	9.35	5.79	6.6	0.69	0.14	0	7.24666666667	0.276666666667
PGSC0003DMG400002309		Xyloglucan endo-transglycosylase [Source:PGSC_GENE;Acc:PGSC0003DMG400002309]	16.604	4.05346138156	4.61991520943E-8	1.30038119704E-6	yes	up	43.57	20.78	85.93	6.88	2.74	0.96	50.0933333333	3.52666666667
PGSC0003DMG400002310		Gene of unknown function [Source:PGSC_GENE;Acc:PGSC0003DMG400002310]	0.326	-1.61660268675	1.23460270039E-8	3.99449498036E-7	yes	down	3.06	3.47	3.49	10.19	13.08	15.38	3.34	12.8833333333
PGSC0003DMG400002312		Photosystem II 10 kDa polypeptide, chloroplast [Source:PGSC_GENE;Acc:PGSC0003DMG400002312]	0.153	-2.70626049932	6.39034087893E-5	0.00072735103722	yes	down	9.82	5.74	9.16	112.04	36.18	28.23	8.24	58.8166666667
PGSC0003DMG400002351		CYP72A58 [Source:PGSC_GENE;Acc:PGSC0003DMG400002351]	0.093	-3.4298391261	6.42211875547E-7	1.34952770411E-5	yes	down	0.23	0.2	0.21	1.2	3.13	4.03	0.213333333333	2.78666666667
PGSC0003DMG400002356		PT5 [Source:PGSC_GENE;Acc:PGSC0003DMG400002356]	5.943	2.5712597106	0.00123074601925	0.00873221171514	yes	up	1.36	0.43	1.42	0.1	0.19	0.4	1.07	0.23
PGSC0003DMG400002366		Coatomer alpha subunit [Source:PGSC_GENE;Acc:PGSC0003DMG400002366]	0.081	-3.61900865705	1.71450143077E-15	2.38276732935E-13	yes	down	1.71	0.78	0.67	14.05	15.8	10.79	1.05333333333	13.5466666667
PGSC0003DMG400002370		Vesicle-associated membrane protein [Source:PGSC_GENE;Acc:PGSC0003DMG400002370]	2.253	1.17163798883	0.000919978265545	0.00687013215443	yes	up	72.8	46.15	101.75	33.58	43.46	46.82	73.5666666667	41.2866666667
PGSC0003DMG400002383		C2H2-type zinc finger protein [Source:PGSC_GENE;Acc:PGSC0003DMG400002383]	3.518	1.8148641936	0.0105326698363	0.0464866662207	yes	up	11.17	14.91	30.71	12.75	4.67	2.06	18.93	6.49333333333
PGSC0003DMG400002405		60S ribosomal protein L10 [Source:PGSC_GENE;Acc:PGSC0003DMG400002405]	0.441	-1.18238072504	0.000124337656437	0.00126826483588	yes	down	61.13	120.85	71.27	201.8	225.94	254.14	84.4166666667	227.293333333
PGSC0003DMG400002416		Transposon protein, CACTA, En/Spm sub-class [Source:PGSC_GENE;Acc:PGSC0003DMG400002416]	147.221	7.20184015624	4.12866729555E-7	8.96071003099E-6	yes	up	6.11	4.25	3.32	0	0	0	4.56	0
PGSC0003DMG400002417		Gene of unknown function [Source:PGSC_GENE;Acc:PGSC0003DMG400002417]	71.624	6.16237934313	5.72813213774E-31	5.60440448356E-28	yes	up	30.53	29.71	18.94	0.11	0.37	0.44	26.3933333333	0.306666666667
PGSC0003DMG400002422		Integral membrane Yip1 family protein [Source:PGSC_GENE;Acc:PGSC0003DMG400002422]	0.410	-1.2863566296	1.74914281838E-7	4.2318529513E-6	yes	down	6.93	7.95	8.28	19.43	22.49	29.22	7.72	23.7133333333
PGSC0003DMG400002443		Gene of unknown function [Source:PGSC_GENE;Acc:PGSC0003DMG400002443]	11.614	3.53780086904	7.00521920949E-11	3.82472459518E-9	yes	up	4570.78	1547.45	1799.01	504.14	309.66	223.16	2639.08	345.653333333
PGSC0003DMG400002445		Conserved gene of unknown function [Source:PGSC_GENE;Acc:PGSC0003DMG400002445]	0.482	-1.05257605904	0.000287166102401	0.00260151217212	yes	down	5.5	5.49	6.56	12.93	13.48	19.67	5.85	15.36
PGSC0003DMG400002448		GPI-anchored protein [Source:PGSC_GENE;Acc:PGSC0003DMG400002448]	84.899	6.40768218745	5.99926693787E-5	0.000690429126107	yes	up	4.13	4.69	2.06	0	0	0	3.62666666667	0
PGSC0003DMG400002450		Conserved gene of unknown function [Source:PGSC_GENE;Acc:PGSC0003DMG400002450]	0.239	-2.06374272185	0.000131820495797	0.00133016886435	yes	down	1.26	0.86	0.84	3.08	3.68	5.69	0.986666666667	4.15
PGSC0003DMG400002477		Gene of unknown function [Source:PGSC_GENE;Acc:PGSC0003DMG400002477]	14.171	3.82486061274	0.00115084381677	0.00825260620292	yes	up	1.21	2.1	1.2	0.11	0.13	0.12	1.50333333333	0.12
PGSC0003DMG400002478		NBS-LRR resistance protein [Source:PGSC_GENE;Acc:PGSC0003DMG400002478]	4.019	2.00674024785	0.00417725556251	0.0227765651046	yes	up	3.42	1.05	2.77	1.19	0.68	0.29	2.41333333333	0.72
PGSC0003DMG400002479		Alpha-1,4 glucan phosphorylase L-1 isozyme, chloroplastic/amyloplastic [Source:PGSC_GENE;Acc:PGSC0003DMG400002479]	2.720	1.44361711062	0.00454548458642	0.024403545431	yes	up	435.94	223.79	253.86	232.42	111.17	80.93	304.53	141.506666667
PGSC0003DMG400002490		EPIDERMAL PATTERNING FACTOR 3 [Source:PGSC_GENE;Acc:PGSC0003DMG400002490]	9.016	3.17253089998	8.88380422379E-9	2.95732931028E-7	yes	up	7.57	6.23	3.14	0.59	1.14	0.66	5.64666666667	0.796666666667
PGSC0003DMG400002495		C2H2L domain class transcription factor [Source:PGSC_GENE;Acc:PGSC0003DMG400002495]	2.161	1.11157469012	0.00428798889095	0.0232714018799	yes	up	20.6	14.82	17.97	14.1	8.32	7.25	17.7966666667	9.89
PGSC0003DMG400002507		Zinc finger protein [Source:PGSC_GENE;Acc:PGSC0003DMG400002507]	3.014	1.59155770139	0.00452425069218	0.0243162320217	yes	up	30.76	25.39	54.12	24.94	9.5	7.99	36.7566666667	14.1433333333
PGSC0003DMG400002512		Conserved gene of unknown function [Source:PGSC_GENE;Acc:PGSC0003DMG400002512]	0.403	-1.31109870361	1.63211391093E-5	0.000226697934477	yes	down	2.82	2.58	2.95	6.77	7.41	11.76	2.78333333333	8.64666666667
PGSC0003DMG400002513		RNA m5u methyltransferase [Source:PGSC_GENE;Acc:PGSC0003DMG400002513]	2.432	1.28218382584	2.8120067194E-10	1.383937311E-8	yes	up	39.98	39.25	35.3	18.02	21.29	18.54	38.1766666667	19.2833333333
PGSC0003DMG400002515		DNA binding protein [Source:PGSC_GENE;Acc:PGSC0003DMG400002515]	4.563	2.19004270914	4.23587636402E-8	1.21180743701E-6	yes	up	15.33	15.28	17.5	6.03	3.5	3.01	16.0366666667	4.18
PGSC0003DMG400002519		Zinc finger protein [Source:PGSC_GENE;Acc:PGSC0003DMG400002519]	0.434	-1.20415897344	0.000998205562293	0.00737201330123	yes	down	28.4	51.84	28.72	63.67	130.42	122.3	36.32	105.463333333
PGSC0003DMG400002524		Conserved gene of unknown function [Source:PGSC_GENE;Acc:PGSC0003DMG400002524]	3.336	1.73817546605	1.70846740646E-7	4.1457453137E-6	yes	up	342.91	452.01	395.55	87.1	209.98	177.41	396.823333333	158.163333333
PGSC0003DMG400002529		Conserved gene of unknown function [Source:PGSC_GENE;Acc:PGSC0003DMG400002529]	2.176	1.121738748	0.00194641624524	0.0125585178999	yes	up	11.97	7.31	12.23	7.11	5.7	5.82	10.5033333333	6.21
PGSC0003DMG400002530		Conserved gene of unknown function [Source:PGSC_GENE;Acc:PGSC0003DMG400002530]	0.065	-3.95092387166	4.86229780685E-8	1.34996372708E-6	yes	down	0.83	0.29	0.33	13.66	9.22	5.15	0.483333333333	9.34333333333
PGSC0003DMG400002552		Delta TIP [Source:PGSC_GENE;Acc:PGSC0003DMG400002552]	0.336	-1.5736610514	0.00409404969765	0.0224092967026	yes	down	11.19	28.89	60.57	89.67	136.29	158.16	33.55	128.04
PGSC0003DMG400002556		Vegetative storage protein [Source:PGSC_GENE;Acc:PGSC0003DMG400002556]	2.112	1.0789081131	0.00394583854363	0.0217768360555	yes	up	4.31	2.39	2.7	1.62	2.16	1.67	3.13333333333	1.81666666667
PGSC0003DMG400002559		D-glycerate 3-kinase, chloroplast [Source:PGSC_GENE;Acc:PGSC0003DMG400002559]	2.665	1.41406420093	0.00147084066174	0.0100578033509	yes	up	227.21	187.51	116.68	113.06	77.31	45.45	177.133333333	78.6066666667
PGSC0003DMG400002562		F-box/kelch-repeat protein [Source:PGSC_GENE;Acc:PGSC0003DMG400002562]	2.943	1.55744177087	0.00759055634832	0.0361567688958	yes	up	6.13	18.51	4.02	3.81	4.78	3.43	9.55333333333	4.00666666667
PGSC0003DMG400002563		Cdc27B [Source:PGSC_GENE;Acc:PGSC0003DMG400002563]	2.156	1.1083284626	6.42502748893E-10	2.81138054346E-8	yes	up	58.06	55.66	58.47	32.09	36.89	37.23	57.3966666667	35.4033333333
PGSC0003DMG400002564		MAR-binding filament 1 [Source:PGSC_GENE;Acc:PGSC0003DMG400002564]	2.038	1.027254252	0.00323616352343	0.0186206915509	yes	up	36.29	39.64	18.69	15.76	23.17	17.93	31.54	18.9533333333
PGSC0003DMG400002572		Conserved gene of unknown function [Source:PGSC_GENE;Acc:PGSC0003DMG400002572]	2.310	1.20815148095	0.000814800537715	0.00622542033441	yes	up	4.66	5.18	8.26	2.63	3.92	3.13	6.03333333333	3.22666666667
PGSC0003DMG400002574		Actin-binding protein ABP140 [Source:PGSC_GENE;Acc:PGSC0003DMG400002574]	2.335	1.22338949703	0.00372171476993	0.0207909476142	yes	up	9.69	13.06	5.39	4.92	6.14	3.92	9.38	4.99333333333
PGSC0003DMG400002581		Succinic semialdehyde reductase isofom2 [Source:PGSC_GENE;Acc:PGSC0003DMG400002581]	4684.028	12.1935338412	4.05461785454E-22	1.52578388803E-19	yes	up	33.66	47.3	18.26	0	0	0	33.0733333333	0
PGSC0003DMG400002582		Heterogeneous nuclear ribonucleoprotein A3 [Source:PGSC_GENE;Acc:PGSC0003DMG400002582]	1331.429	10.3787600003	2.65393876704E-17	4.80854386976E-15	yes	up	6.3	8.33	7.94	0	0	0	7.52333333333	0
PGSC0003DMG400002583		Cell wall invertase [Source:PGSC_GENE;Acc:PGSC0003DMG400002583]	4.887	2.28889924913	9.54994038624E-7	1.9178287508E-5	yes	up	4.42	3.24	4.08	1.2	1.19	0.53	3.91333333333	0.973333333333
PGSC0003DMG400002586		Harpin-induced 1 [Source:PGSC_GENE;Acc:PGSC0003DMG400002586]	3.052	1.60972877507	0.00920031447672	0.0419771856185	yes	up	16.04	7.29	33.94	10.8	8.03	4.26	19.09	7.69666666667
PGSC0003DMG400002587		Glucose-methanol-choline (Gmc) oxidoreductase [Source:PGSC_GENE;Acc:PGSC0003DMG400002587]	0.379	-1.39991775263	0.00101157451108	0.00744825783896	yes	down	2.5	3.28	2.96	4.29	12.92	11.77	2.91333333333	9.66
PGSC0003DMG400002590		Beta-galactosidase [Source:PGSC_GENE;Acc:PGSC0003DMG400002590]	5.745	2.52218321646	1.43712731048E-7	3.55431082047E-6	yes	up	147.24	116.83	103.71	10.43	22.8	45.5	122.593333333	26.2433333333
PGSC0003DMG400002596		Developmental protein [Source:PGSC_GENE;Acc:PGSC0003DMG400002596]	3.697	1.88625563533	0.000384245385264	0.00331990184513	yes	up	248.38	137.94	385.94	137.8	62.64	53.88	257.42	84.7733333333
PGSC0003DMG400002607		Conserved gene of unknown function [Source:PGSC_GENE;Acc:PGSC0003DMG400002607]	2.640	1.40043471022	1.50976599007E-6	2.85606157131E-5	yes	up	10.9	15.13	14.11	4.1	7.3	7.38	13.38	6.26
PGSC0003DMG400002609		Clavaminate synthase [Source:PGSC_GENE;Acc:PGSC0003DMG400002609]	0.331	-1.59646334573	0.00149884941552	0.0102049603644	yes	down	12.7	46.31	15.83	96.97	107.75	72.93	24.9466666667	92.55
PGSC0003DMG400002612		Malic enzyme [Source:PGSC_GENE;Acc:PGSC0003DMG400002612]	3.812	1.93063857946	5.78600721838E-5	0.000671056124047	yes	up	132.93	59.2	191.02	24.94	46.51	31.33	127.716666667	34.26
PGSC0003DMG400002618		Conserved gene of unknown function [Source:PGSC_GENE;Acc:PGSC0003DMG400002618]	8.229	3.04077817729	1.69329925387E-23	6.90301662494E-21	yes	up	25.38	24.23	37.34	3.82	4.9	5.2	28.9833333333	4.64
PGSC0003DMG400002619		Endo-1,4-beta-D-glucanase [Source:PGSC_GENE;Acc:PGSC0003DMG400002619]	0.187	-2.41737741679	3.63159473006E-5	0.000450678879235	yes	down	0.64	0.38	0.6	4.61	3.85	2.28	0.54	3.58
PGSC0003DMG400002621		Phox (PX) domain-containing protein [Source:PGSC_GENE;Acc:PGSC0003DMG400002621]	2.406	1.26666700276	4.98072597039E-5	0.000588828212836	yes	up	7.08	4.17	5.78	2.62	2.63	2.96	5.67666666667	2.73666666667
PGSC0003DMG400002626		Photosystem I psaH protein [Source:PGSC_GENE;Acc:PGSC0003DMG400002626]	2.239	1.16301339621	0.00349486116882	0.0197377751534	yes	up	2555.05	2253.72	2011.6	1811.32	1277.57	771.34	2273.45666667	1286.74333333
PGSC0003DMG400002636		Auxin-induced protein AUX22 [Source:PGSC_GENE;Acc:PGSC0003DMG400002636]	0.026	-5.26745620759	0.000330496885799	0.00293534997337	yes	down	0.17	0	0	5.09	2.15	0.72	0.0566666666667	2.65333333333
PGSC0003DMG400002651		NAD(P)H-quinone oxidoreductase subunit J, chloroplastic [Source:PGSC_GENE;Acc:PGSC0003DMG400002651]	3.571	1.83623901465	6.69674707792E-11	3.68924399833E-9	yes	up	97.1	89.54	97.59	37.92	24.1	34.47	94.7433333333	32.1633333333
PGSC0003DMG400002663		APO protein 3, mitochondrial [Source:PGSC_GENE;Acc:PGSC0003DMG400002663]	2.303	1.2034665074	0.00883864169251	0.0406607439908	yes	up	4.66	2.94	2.5	1.42	1.28	2.56	3.36666666667	1.75333333333
PGSC0003DMG400002669		Meiotic recombination repair protein [Source:PGSC_GENE;Acc:PGSC0003DMG400002669]	114.854	6.84365244962	2.34267389126E-6	4.2102721073E-5	yes	up	1.91	2.36	1.49	0	0	0	1.92	0
PGSC0003DMG400002682		Phytosulfokine peptide [Source:PGSC_GENE;Acc:PGSC0003DMG400002682]	0.392	-1.35051443809	0.000631033621143	0.00504414456639	yes	down	42.72	108.04	57.79	173.17	239.16	306.91	69.5166666667	239.746666667
PGSC0003DMG400002697		Stress-associated protein 8 [Source:PGSC_GENE;Acc:PGSC0003DMG400002697]	0.135	-2.88923629944	0.00237483720646	0.0146947933392	yes	down	0.36	0	0.22	1.6	2.11	1.7	0.193333333333	1.80333333333
PGSC0003DMG400002724		Conserved gene of unknown function [Source:PGSC_GENE;Acc:PGSC0003DMG400002724]	0.162	-2.62971086229	4.74124004497E-8	1.32537978857E-6	yes	down	3.31	6.04	3.56	16.57	53.85	34.25	4.30333333333	34.89
PGSC0003DMG400002731		LEA protein group 3 [Source:PGSC_GENE;Acc:PGSC0003DMG400002731]	0.031	-5.00667661945	0.00551226832311	0.0283256477276	yes	down	0	0.04	0	0.05	1.04	1.01	0.0133333333333	0.7
PGSC0003DMG400002744		Gene of unknown function [Source:PGSC_GENE;Acc:PGSC0003DMG400002744]	0.114	-3.13417552629	4.89196820836E-7	1.05147225287E-5	yes	down	0.43	0.34	0.38	5.18	4.71	2.51	0.383333333333	4.13333333333
PGSC0003DMG400002747		NtK-1 [Source:PGSC_GENE;Acc:PGSC0003DMG400002747]	0.470	-1.09014247247	4.01313022811E-5	0.000490618608267	yes	down	82	96.82	113.33	187.29	257.35	341.84	97.3833333333	262.16
PGSC0003DMG400002749		Polygalacturonase [Source:PGSC_GENE;Acc:PGSC0003DMG400002749]	0.223	-2.16191294465	0.00744791906339	0.035602207139	yes	down	0.23	0.47	0.16	3.15	0.91	0.49	0.286666666667	1.51666666667
PGSC0003DMG400002756		Beta-fructofuranosidase [Source:PGSC_GENE;Acc:PGSC0003DMG400002756]	4.030	2.01084754909	0.000173314812602	0.00168225409375	yes	up	113.59	102.54	131.53	7.34	31.57	54.96	115.886666667	31.29
PGSC0003DMG400002769		Knox [Source:PGSC_GENE;Acc:PGSC0003DMG400002769]	0.104	-3.26686681136	0.000231487441296	0.00216278946299	yes	down	0.2	0.22	0.24	0.49	2.22	4.14	0.22	2.28333333333
PGSC0003DMG400002775		Pyrophosphate-energized vacuolar membrane proton pump [Source:PGSC_GENE;Acc:PGSC0003DMG400002775]	0.046	-4.4534340272	0.006522722241	0.0322705877862	yes	down	0	0.03	0	0.18	0.19	0.38	0.01	0.25
PGSC0003DMG400002776		Calreticulin [Source:PGSC_GENE;Acc:PGSC0003DMG400002776]	2.092	1.06486496016	0.00170449854847	0.0113019151589	yes	up	538.68	347.97	768.9	296.51	327.73	376.65	551.85	333.63
PGSC0003DMG400002796		Transcription factor [Source:PGSC_GENE;Acc:PGSC0003DMG400002796]	0.450	-1.15277115375	0.000352630591807	0.0030948490404	yes	down	13.37	8.95	11.88	20.49	35.99	39.81	11.4	32.0966666667
PGSC0003DMG400002800		Nicotianamine synthase [Source:PGSC_GENE;Acc:PGSC0003DMG400002800]	0.305	-1.71433604454	7.66552703267E-5	0.000844208875367	yes	down	19.92	8.72	7.5	54.74	44.19	48.32	12.0466666667	49.0833333333
PGSC0003DMG400002817		PEThy; ZPT4-2 [Source:PGSC_GENE;Acc:PGSC0003DMG400002817]	0.120	-3.0602236514	0.00247215062728	0.0151626891533	yes	down	0.03	0.06	0.16	1.3	0.28	0.91	0.0833333333333	0.83
PGSC0003DMG400002820		Conserved gene of unknown function [Source:PGSC_GENE;Acc:PGSC0003DMG400002820]	2.240	1.16334245933	0.00176559843389	0.0116280392281	yes	up	5.12	3.34	5.2	3.2	1.88	2.15	4.55333333333	2.41
PGSC0003DMG400002821		Conserved gene of unknown function [Source:PGSC_GENE;Acc:PGSC0003DMG400002821]	3.219	1.68649524334	4.34755461437E-5	0.000524224455997	yes	up	31.68	33.2	14.42	7.46	11.7	12.95	26.4333333333	10.7033333333
PGSC0003DMG400002839		Conserved gene of unknown function [Source:PGSC_GENE;Acc:PGSC0003DMG400002839]	0.216	-2.20844980434	0.000122694107229	0.00125411527908	yes	down	0.42	1.22	0.72	1.73	5.26	6.78	0.786666666667	4.59
PGSC0003DMG400002843		Conserved gene of unknown function [Source:PGSC_GENE;Acc:PGSC0003DMG400002843]	0.362	-1.46694496764	0.00536710690395	0.0277268611363	yes	down	2.26	1.29	1.06	7.14	4.81	3.56	1.53666666667	5.17
PGSC0003DMG400002845		Nucleotide pyrophosphatase/phosphodiesterase [Source:PGSC_GENE;Acc:PGSC0003DMG400002845]	0.463	-1.10968539977	4.83735988786E-6	7.85663569355E-5	yes	down	12.1	13.47	16.56	37.45	37.57	36.16	14.0433333333	37.06
PGSC0003DMG400002859		Transcription regulator [Source:PGSC_GENE;Acc:PGSC0003DMG400002859]	5.653	2.49897289083	7.20427324783E-7	1.49716672593E-5	yes	up	16.52	38.36	33.11	3.43	5.59	11.61	29.33	6.87666666667
PGSC0003DMG400002870		Leucine-rich repeat receptor-like kinase [Source:PGSC_GENE;Acc:PGSC0003DMG400002870]	2.184	1.12668955992	0.00748284845483	0.0357317750107	yes	up	4.68	4.43	5.5	3.03	3.35	1.49	4.87	2.62333333333
PGSC0003DMG400002873		Ubiquitin-protein ligase [Source:PGSC_GENE;Acc:PGSC0003DMG400002873]	10.523	3.39541039388	0.000114983913564	0.00118721254782	yes	up	1.51	2.8	2.11	0.31	0.37	0.11	2.14	0.263333333333
PGSC0003DMG400002877		Gene of unknown function [Source:PGSC_GENE;Acc:PGSC0003DMG400002877]	0.274	-1.86724344313	0.00933453966996	0.0424234188642	yes	down	0.21	0.45	0.5	1.18	2.26	1.91	0.386666666667	1.78333333333
PGSC0003DMG400002885		Serine-threonine protein kinase, plant-type [Source:PGSC_GENE;Acc:PGSC0003DMG400002885]	4.529	2.17930922062	1.16950344062E-5	0.000169567600223	yes	up	13.56	11.29	33.24	12.68	2.03	3.39	19.3633333333	6.03333333333
PGSC0003DMG400002887		Serine/threonine-protein kinase bri1 [Source:PGSC_GENE;Acc:PGSC0003DMG400002887]	14.679	3.87566063547	8.81142190716E-12	6.14038119228E-10	yes	up	27.13	13.76	39.31	2.79	2.94	0.85	26.7333333333	2.19333333333
PGSC0003DMG400002895		Sucrose synthase [Source:PGSC_GENE;Acc:PGSC0003DMG400002895]	4.547	2.18501247985	0.0109619229377	0.048043116835	yes	up	1.47	0.23	3.52	0.4	0.32	0.74	1.74	0.486666666667
PGSC0003DMG400002898		Conserved gene of unknown function [Source:PGSC_GENE;Acc:PGSC0003DMG400002898]	0.199	-2.33234644636	0.00144346302505	0.00990381643557	yes	down	0.77	0.91	3.22	15.37	10.31	5.11	1.63333333333	10.2633333333
PGSC0003DMG400002918		Methyltransferase, FkbM family protein [Source:PGSC_GENE;Acc:PGSC0003DMG400002918]	2.634	1.39751632451	1.3544987844E-6	2.60055261118E-5	yes	up	819.45	824.02	523.2	374.4	341.08	320.63	722.223333333	345.37
PGSC0003DMG400002928		Small molecular heat shock protein [Source:PGSC_GENE;Acc:PGSC0003DMG400002928]	0.033	-4.91675496647	2.17395507262E-11	1.35650359889E-9	yes	down	6.09	6.24	4.19	32.32	130.24	507.61	5.50666666667	223.39
PGSC0003DMG400002930		Jasmonate ZIM-domain protein 1 [Source:PGSC_GENE;Acc:PGSC0003DMG400002930]	4.546	2.18451484825	0.00177196884751	0.0116605751978	yes	up	209.79	83.61	423.69	14.71	87.08	106.79	239.03	69.5266666667
PGSC0003DMG400002936		Gene of unknown function [Source:PGSC_GENE;Acc:PGSC0003DMG400002936]	19.969	4.31970829994	0.00236528966228	0.0146542515551	yes	up	0.34	0.27	0.29	0	0.06	0	0.3	0.02
PGSC0003DMG400002937		Disease resistance protein [Source:PGSC_GENE;Acc:PGSC0003DMG400002937]	8.071	3.01280051633	1.84013598508E-5	0.000251591538262	yes	up	1.95	1.25	5.2	0.55	0.55	0.16	2.8	0.42
PGSC0003DMG400002946		UDP-glucosyltransferase [Source:PGSC_GENE;Acc:PGSC0003DMG400002946]	2.158	1.10991810313	3.99851390783E-5	0.000489490607881	yes	up	31.48	21.77	19.55	12.96	13.42	13.21	24.2666666667	13.1966666667
PGSC0003DMG400002963		P20Sh148J07 [Source:PGSC_GENE;Acc:PGSC0003DMG400002963]	0.218	-2.1956537405	1.06591244531E-11	7.18242931467E-10	yes	down	0.88	0.83	1.16	4.05	4.88	7.64	0.956666666667	5.52333333333
PGSC0003DMG400002965		Histone H4 [Source:PGSC_GENE;Acc:PGSC0003DMG400002965]	0.006	-7.43170911344	3.60010097749E-8	1.04706860772E-6	yes	down	0	0	0	6.99	10.25	11.89	0	9.71
PGSC0003DMG400002987		DNAJ protein [Source:PGSC_GENE;Acc:PGSC0003DMG400002987]	0.048	-4.37112393713	8.42010060448E-22	2.94222372551E-19	yes	down	1.74	2.85	1.29	23.11	54.78	69.16	1.96	49.0166666667
PGSC0003DMG400002993		Regulator of gene silencing [Source:PGSC_GENE;Acc:PGSC0003DMG400002993]	6.389	2.67568689215	3.88751024774E-10	1.84280040038E-8	yes	up	53.34	79.52	120.41	13.97	24.31	11.82	84.4233333333	16.7
PGSC0003DMG400002994		Regulator of gene silencing [Source:PGSC_GENE;Acc:PGSC0003DMG400002994]	35.536	5.15122826186	2.18519337115E-16	3.51643617489E-14	yes	up	49.25	77.49	125.52	5.57	1.09	2.07	84.0866666667	2.91
PGSC0003DMG400002999		Conserved gene of unknown function [Source:PGSC_GENE;Acc:PGSC0003DMG400002999]	4.652	2.21794147091	6.46874923786E-5	0.000734566417633	yes	up	6.47	3.69	1.69	0.93	1.28	1.13	3.95	1.11333333333
PGSC0003DMG400003008		Kinesin [Source:PGSC_GENE;Acc:PGSC0003DMG400003008]	5.879	2.55558287537	4.00272141498E-6	6.64223648647E-5	yes	up	8.93	15.45	24.28	5.27	2.47	1.68	16.22	3.14
PGSC0003DMG400003020		Disease resistance protein R3a [Source:PGSC_GENE;Acc:PGSC0003DMG400003020]	3.928	1.97361691003	3.18097131655E-6	5.45245679067E-5	yes	up	2.64	2.64	1.93	0.78	0.73	0.74	2.40333333333	0.75
PGSC0003DMG400003022		Sesquiterpene synthase [Source:PGSC_GENE;Acc:PGSC0003DMG400003022]	0.050	-4.31012386413	0.00334734550337	0.0191165237012	yes	down	0	0	0.32	4.68	0.3	0.73	0.106666666667	1.90333333333
PGSC0003DMG400003032		Cytochrome P450 [Source:PGSC_GENE;Acc:PGSC0003DMG400003032]	2.251	1.17029421843	0.0106878097268	0.0469933176196	yes	up	53.69	40.81	43.14	34.73	18.43	11.25	45.88	21.47
PGSC0003DMG400003036		Calmodulin binding protein [Source:PGSC_GENE;Acc:PGSC0003DMG400003036]	4.170	2.06007464966	6.34595858536E-11	3.54388463466E-9	yes	up	7.77	13.09	12.12	2.94	4	3.28	10.9933333333	3.40666666667
PGSC0003DMG400003040		Osmotin [Source:PGSC_GENE;Acc:PGSC0003DMG400003040]	0.175	-2.51283766458	0.00805255154048	0.0377835048303	yes	down	4.46	3.3	10.25	103.56	14.05	5.21	6.00333333333	40.94
PGSC0003DMG400003042		Osmotin [Source:PGSC_GENE;Acc:PGSC0003DMG400003042]	0.013	-6.22927171094	4.813592118E-5	0.000571833235582	yes	down	0	0	0.16	0.23	9.2	5.98	0.0533333333333	5.13666666667
PGSC0003DMG400003043		Osmotin [Source:PGSC_GENE;Acc:PGSC0003DMG400003043]	0.039	-4.69541866991	6.69437214712E-11	3.68924399833E-9	yes	down	0.47	3.78	3.24	26.22	139.61	89.29	2.49666666667	85.04
PGSC0003DMG400003044		Osmotin [Source:PGSC_GENE;Acc:PGSC0003DMG400003044]	0.017	-5.85669488391	5.18647364403E-19	1.18561818068E-16	yes	down	1.33	6.05	12.37	321.5	762.81	380.92	6.58333333333	488.41
PGSC0003DMG400003078		MDR-like ABC transporter [Source:PGSC_GENE;Acc:PGSC0003DMG400003078]	0.137	-2.86976756239	0.000428951479135	0.00365071439793	yes	down	0.28	0.26	0.23	0.24	1.77	5.13	0.256666666667	2.38
PGSC0003DMG400003079		Leucoanthocyanidin dioxygenase [Source:PGSC_GENE;Acc:PGSC0003DMG400003079]	0.323	-1.63191847868	0.000996301311331	0.00736017217612	yes	down	0.82	0.92	0.71	3.73	3.21	2.13	0.816666666667	3.02333333333
PGSC0003DMG400003095		Leucoanthocyanidin dioxygenase [Source:PGSC_GENE;Acc:PGSC0003DMG400003095]	0.257	-1.95838079473	7.1046287873E-6	0.00010984780034	yes	down	0.79	1.02	1.08	5.01	5.12	3.81	0.963333333333	4.64666666667
PGSC0003DMG400003099		Gene of unknown function [Source:PGSC_GENE;Acc:PGSC0003DMG400003099]	22.443	4.48818445024	0.00811341987608	0.0379816746735	yes	up	0.2	0.21	0.1	0	0	0.03	0.17	0.01
PGSC0003DMG400003105		Glutamyl-tRNA reductase [Source:PGSC_GENE;Acc:PGSC0003DMG400003105]	3.927	1.9735000294	1.15857476285E-6	2.26347753189E-5	yes	up	56.68	78.67	100	33.22	16.12	21.34	78.45	23.56
PGSC0003DMG400003108		Bromodomain-containing RNA-binding protein 1 [Source:PGSC_GENE;Acc:PGSC0003DMG400003108]	2.218	1.14902123987	8.22490022402E-7	1.68071060551E-5	yes	up	266	230.83	274.21	145.92	144.1	125.98	257.013333333	138.666666667
PGSC0003DMG400003109		Salt-tolerance protein [Source:PGSC_GENE;Acc:PGSC0003DMG400003109]	0.482	-1.05154496194	0.0043861790393	0.0237043613127	yes	down	2.59	2.84	1.62	7.25	6.58	5.12	2.35	6.31666666667
PGSC0003DMG400003115		Chloroplast methionine sulfoxide reductase B2 [Source:PGSC_GENE;Acc:PGSC0003DMG400003115]	2.122	1.08540791473	0.00122532265536	0.00870118627701	yes	up	87.08	69.14	47.91	38.78	48.33	31.97	68.0433333333	39.6933333333
PGSC0003DMG400003124		Endo-1,4-beta-glucanase [Source:PGSC_GENE;Acc:PGSC0003DMG400003124]	0.229	-2.12406876176	6.57753266054E-5	0.000744499994803	yes	down	2.26	3.62	1.61	6.06	19.99	8.48	2.49666666667	11.51
PGSC0003DMG400003143		Pentatricopeptide repeat-containing protein [Source:PGSC_GENE;Acc:PGSC0003DMG400003143]	3.058	1.6127885924	3.00535029274E-8	8.88885951154E-7	yes	up	17.23	11.01	13.77	4.95	6.03	7.17	14.0033333333	6.05
PGSC0003DMG400003146		Calmodulin [Source:PGSC_GENE;Acc:PGSC0003DMG400003146]	2.265	1.17948669674	0.00148878610131	0.010155920386	yes	up	7.64	5.46	6.4	3.83	3.86	3.53	6.5	3.74
PGSC0003DMG400003152		Cinnamoyl-CoA reductase [Source:PGSC_GENE;Acc:PGSC0003DMG400003152]	7.770	2.95782428791	3.06257366046E-8	9.04716808391E-7	yes	up	27.34	15.16	42.35	2.22	3.28	7.2	28.2833333333	4.23333333333
PGSC0003DMG400003181		Beta-glucosidase 08 [Source:PGSC_GENE;Acc:PGSC0003DMG400003181]	3.321	1.73177851196	9.37031693226E-7	1.88330281153E-5	yes	up	174.56	107.47	242.42	62.41	72.69	67.03	174.816666667	67.3766666667
PGSC0003DMG400003192		Receptor-like kinase CHRK1 [Source:PGSC_GENE;Acc:PGSC0003DMG400003192]	0.418	-1.26012067523	0.00186026586256	0.01211773715	yes	down	7.33	5.2	9.7	21.7	15	14.72	7.41	17.14
PGSC0003DMG400003208		Phosphatidylcholine transfer protein [Source:PGSC_GENE;Acc:PGSC0003DMG400003208]	3.119	1.64111361418	7.30898341641E-9	2.48647752942E-7	yes	up	51.51	50.86	44.69	23.02	17.97	15.79	49.02	18.9266666667
PGSC0003DMG400003217		Avr9/Cf-9 rapidly elicited protein 65 [Source:PGSC_GENE;Acc:PGSC0003DMG400003217]	7.606	2.92708138821	4.57056356093E-6	7.46301633513E-5	yes	up	360.36	429.89	786.07	163.72	61.51	27.68	525.44	84.3033333333
PGSC0003DMG400003219		Small heat shock protein, chloroplastic [Source:PGSC_GENE;Acc:PGSC0003DMG400003219]	0.072	-3.79300242007	0.00159440238998	0.0107110910352	yes	down	9.37	0.77	0.43	49.49	46.24	86.98	3.52333333333	60.9033333333
PGSC0003DMG400003220		AtGRF7 [Source:PGSC_GENE;Acc:PGSC0003DMG400003220]	169.484	7.40500268951	5.62087563095E-7	1.19449711497E-5	yes	up	1.18	0.31	0.71	0	0	0	0.733333333333	0
PGSC0003DMG400003227		SAUR family protein [Source:PGSC_GENE;Acc:PGSC0003DMG400003227]	0.103	-3.27836298062	0.00030073929542	0.0027115215489	yes	down	1.1	0	0.52	8.28	7.88	4.23	0.54	6.79666666667
PGSC0003DMG400003229		Conserved gene of unknown function [Source:PGSC_GENE;Acc:PGSC0003DMG400003229]	4.735	2.24328565226	1.6503277856E-13	1.60824771457E-11	yes	up	54.47	37.88	36.45	10.99	9.2	15.04	42.9333333333	11.7433333333
PGSC0003DMG400003236		Transposon MuDR mudrA [Source:PGSC_GENE;Acc:PGSC0003DMG400003236]	25.303	4.66124755827	6.89867942265E-6	0.000107410374715	yes	up	3.17	0.92	3.19	0	0.33	0.07	2.42666666667	0.133333333333
PGSC0003DMG400003243		Gene of unknown function [Source:PGSC_GENE;Acc:PGSC0003DMG400003243]	3.699	1.88703074451	3.8130077699E-6	6.34895643647E-5	yes	up	218.49	141.27	221.56	30.71	87.65	80.81	193.773333333	66.39
PGSC0003DMG400003245		Gene of unknown function [Source:PGSC_GENE;Acc:PGSC0003DMG400003245]	0.179	-2.47880945293	0.00111469844164	0.00805005133819	yes	down	0.12	0.04	0.17	0.96	0.74	0.58	0.11	0.76
PGSC0003DMG400003257		Taxane 13-alpha-hydroxylase cytochrome P450 [Source:PGSC_GENE;Acc:PGSC0003DMG400003257]	0.120	-3.05649012855	2.2716328217E-6	4.10067445157E-5	yes	down	13.55	18.05	3.72	43.97	97.29	238.21	11.7733333333	126.49
PGSC0003DMG400003289		P-coumarate 3-hydroxylase [Source:PGSC_GENE;Acc:PGSC0003DMG400003289]	0.321	-1.64150869979	0.00113713776409	0.00818551786628	yes	down	0.9	3.26	4.45	7.28	12.19	6.77	2.87	8.74666666667
PGSC0003DMG400003316		Tuber-specific and sucrose-responsive element binding factor [Source:PGSC_GENE;Acc:PGSC0003DMG400003316]	2.043	1.03068730402	0.00252883582711	0.015444525426	yes	up	81.95	38.2	64.05	31.63	39.15	42.46	61.4	37.7466666667
PGSC0003DMG400003325		1-aminocyclopropane-1-carboxylate synthase [Source:PGSC_GENE;Acc:PGSC0003DMG400003325]	184.121	7.52451181832	5.04148239783E-6	8.12885032636E-5	yes	up	0.18	1.15	2.88	0	0	0	1.40333333333	0
PGSC0003DMG400003340		P450 mono-oxygenase [Source:PGSC_GENE;Acc:PGSC0003DMG400003340]	5.373	2.4257304163	2.91822064915E-27	1.65999249019E-24	yes	up	58.21	50.69	57.75	10.29	15.13	13.81	55.55	13.0766666667
PGSC0003DMG400003344		Dual-specific kinase DSK1 [Source:PGSC_GENE;Acc:PGSC0003DMG400003344]	0.266	-1.91159539069	3.44232431467E-6	5.8148655205E-5	yes	down	1.03	2.93	3.92	19.03	12.67	11.5	2.62666666667	14.4
PGSC0003DMG400003346		Cytochrome P450 [Source:PGSC_GENE;Acc:PGSC0003DMG400003346]	0.132	-2.92479664473	5.51107045472E-8	1.50783873963E-6	yes	down	3.11	3.71	3.98	9.11	27.04	47.11	3.6	27.7533333333
PGSC0003DMG400003357		CONSTANS interacting protein 2b [Source:PGSC_GENE;Acc:PGSC0003DMG400003357]	0.225	-2.15110531594	4.75260251912E-6	7.73444162459E-5	yes	down	0.9	0.57	1.36	4.9	6	3.99	0.943333333333	4.96333333333
PGSC0003DMG400003360		Copper ion binding protein [Source:PGSC_GENE;Acc:PGSC0003DMG400003360]	74.173	6.21281528604	0.000112987483279	0.001170552241	yes	up	3.12	1.56	1.15	0	0	0	1.94333333333	0
PGSC0003DMG400003365		Polypepetide with reverse transcriptase and RNaseH domains [Source:PGSC_GENE;Acc:PGSC0003DMG400003365]	0.027	-5.22208699234	2.60519238713E-5	0.000339313129868	yes	down	0.15	0.2	0	4.36	9.34	4.2	0.116666666667	5.96666666667
PGSC0003DMG400003367		Conserved gene of unknown function [Source:PGSC_GENE;Acc:PGSC0003DMG400003367]	0.195	-2.36208648663	0.00854236943294	0.0395878718392	yes	down	0.13	1.05	0.35	5.01	3.38	1.17	0.51	3.18666666667
PGSC0003DMG400003382		TCP transcription factor [Source:PGSC_GENE;Acc:PGSC0003DMG400003382]	0.247	-2.01955697999	0.00402407670519	0.0221288031045	yes	down	0.85	0.19	0.31	2.15	1.44	3.33	0.45	2.30666666667
PGSC0003DMG400003383		Protein SUR2 [Source:PGSC_GENE;Acc:PGSC0003DMG400003383]	2.956	1.56362858561	0.00264912955836	0.0159836480014	yes	up	13.57	17.19	17.29	10.64	2.97	3.81	16.0166666667	5.80666666667
PGSC0003DMG400003402		PPR1 protein [Source:PGSC_GENE;Acc:PGSC0003DMG400003402]	3.067	1.61683385506	4.31789534388E-8	1.22951944251E-6	yes	up	5.33	4.75	4.65	1.66	1.57	2.5	4.91	1.91
PGSC0003DMG400003415		Neutral amino acid transport protein [Source:PGSC_GENE;Acc:PGSC0003DMG400003415]	0.040	-4.65854782568	7.32228109321E-15	8.95514977699E-13	yes	down	0.25	0.04	0.12	4.1	4.24	4.59	0.136666666667	4.31
PGSC0003DMG400003420		Gene of unknown function [Source:PGSC_GENE;Acc:PGSC0003DMG400003420]	0.168	-2.57757796291	5.8239180202E-5	0.000673855415204	yes	down	0.35	0.33	0.38	2.3	2.09	1.1	0.353333333333	1.83
PGSC0003DMG400003422		Conserved gene of unknown function [Source:PGSC_GENE;Acc:PGSC0003DMG400003422]	0.113	-3.1483565698	0.000236240899438	0.0022004056334	yes	down	0.32	0	0.58	3.06	3.47	2.58	0.3	3.03666666667
PGSC0003DMG400003424		Conserved gene of unknown function [Source:PGSC_GENE;Acc:PGSC0003DMG400003424]	0.144	-2.79739319271	8.20488526885E-6	0.000124498445209	yes	down	2.04	6.13	3.18	13.71	55.43	23.57	3.78333333333	30.9033333333
PGSC0003DMG400003427		F-Box protein [Source:PGSC_GENE;Acc:PGSC0003DMG400003427]	0.170	-2.55543021868	6.75373940297E-5	0.00075987334773	yes	down	2.24	3.77	1.1	4.34	16.51	27.11	2.37	15.9866666667
PGSC0003DMG400003445		Disease resistance protein [Source:PGSC_GENE;Acc:PGSC0003DMG400003445]	0.362	-1.46644313449	0.00474442819639	0.0252279812356	yes	down	0.07	0.15	0.25	0.61	9.98	0.45	0.156666666667	3.68
PGSC0003DMG400003446		Undecaprenyl pyrophosphate synthetase [Source:PGSC_GENE;Acc:PGSC0003DMG400003446]	2.884	1.52814765793	1.76780729006E-6	3.28077134408E-5	yes	up	16.13	13.17	17.13	4.71	8.94	6.79	15.4766666667	6.81333333333
PGSC0003DMG400003447		Conserved gene of unknown function [Source:PGSC_GENE;Acc:PGSC0003DMG400003447]	2.982	1.57639060082	0.00523670328034	0.0272300922467	yes	up	28.93	21.66	18.33	16.81	10.92	5.19	22.9733333333	10.9733333333
PGSC0003DMG400003450		Pectinesterase [Source:PGSC_GENE;Acc:PGSC0003DMG400003450]	24.405	4.60908133183	0.000326713580537	0.00290808376271	yes	up	1.59	0.64	0.31	0	0.12	0	0.846666666667	0.04
PGSC0003DMG400003451		Cyclin-dependent protein kinase [Source:PGSC_GENE;Acc:PGSC0003DMG400003451]	2.777	1.47371422175	0.0013059072872	0.00914733454898	yes	up	6.25	8.5	5	4.09	2.64	2.07	6.58333333333	2.93333333333
PGSC0003DMG400003454		ATP/GTP/Ca++ binding protein [Source:PGSC_GENE;Acc:PGSC0003DMG400003454]	375.981	8.55451440953	4.31364667012E-11	2.53025893408E-9	yes	up	4.89	4.06	6.64	0	0	0	5.19666666667	0
PGSC0003DMG400003457		Conserved gene of unknown function [Source:PGSC_GENE;Acc:PGSC0003DMG400003457]	0.484	-1.04686356496	0.00254804052161	0.0155385368134	yes	down	13.93	11.89	7.7	28.55	35	25.37	11.1733333333	29.64
PGSC0003DMG400003458		RNase H family protein [Source:PGSC_GENE;Acc:PGSC0003DMG400003458]	2.694	1.42962767184	0.00888216157441	0.0407995628376	yes	up	0.75	0.78	0.96	0.31	0.57	0.31	0.83	0.396666666667
PGSC0003DMG400003461		3-hydroxy-3-methylglutaryl coenzyme A reductase [Source:PGSC_GENE;Acc:PGSC0003DMG400003461]	0.452	-1.14654606045	0.00658372648368	0.0324741803101	yes	down	6.12	9.55	8.13	10.67	19.8	35.52	7.93333333333	21.9966666667
PGSC0003DMG400003478		Oxidoreductase, 2OG-Fe(II) oxygenase family protein [Source:PGSC_GENE;Acc:PGSC0003DMG400003478]	7.000	2.80734597056	0.00615310291629	0.0308285328416	yes	up	15.49	1.93	7.28	3.07	1.2	0.11	8.23333333333	1.46
PGSC0003DMG400003490		Polygalacturonase [Source:PGSC_GENE;Acc:PGSC0003DMG400003490]	2.721	1.44387539798	0.0054116507381	0.0279082810571	yes	up	2.4	2.31	3.53	1.17	0.64	1.8	2.74666666667	1.20333333333
PGSC0003DMG400003494		TNP2-like transposon protein [Source:PGSC_GENE;Acc:PGSC0003DMG400003494]	8.315	3.05565916156	6.95275999363E-13	6.07373248015E-11	yes	up	5.55	4.5	7.01	0.58	0.66	1.25	5.68666666667	0.83
PGSC0003DMG400003503		Maf protein [Source:PGSC_GENE;Acc:PGSC0003DMG400003503]	2.436	1.28472382797	0.000112526679944	0.00116676667717	yes	up	50	54.42	31.52	22.9	22.51	16.61	45.3133333333	20.6733333333
PGSC0003DMG400003512		Laccase [Source:PGSC_GENE;Acc:PGSC0003DMG400003512]	0.036	-4.80215127974	9.13109329944E-17	1.50909825746E-14	yes	down	0.43	0.31	0.54	13.89	23.64	6.3	0.426666666667	14.61
PGSC0003DMG400003518		Conserved gene of unknown function [Source:PGSC_GENE;Acc:PGSC0003DMG400003518]	2.424	1.27756114967	0.00883071213276	0.0406395519788	yes	up	26.56	37.58	54.13	32.22	14.7	14.69	39.4233333333	20.5366666667
PGSC0003DMG400003522		Galactinol synthase [Source:PGSC_GENE;Acc:PGSC0003DMG400003522]	2.910	1.54104773095	0.00143502679362	0.00985524709262	yes	up	54.09	32.44	49.93	8.96	34.6	15.99	45.4866666667	19.85
PGSC0003DMG400003523		Conserved gene of unknown function [Source:PGSC_GENE;Acc:PGSC0003DMG400003523]	4.498	2.16915231526	5.1066251732E-5	0.000600808329661	yes	up	6	2.55	4.97	0.84	1.04	1.95	4.50666666667	1.27666666667
PGSC0003DMG400003528		Mitogen-activated protein kinase 7 [Source:PGSC_GENE;Acc:PGSC0003DMG400003528]	0.417	-1.26344379472	4.08905246543E-5	0.00049859533053	yes	down	2.45	2.28	3.6	7.68	7.42	8.37	2.77666666667	7.82333333333
PGSC0003DMG400003531		Dhn1 protein [Source:PGSC_GENE;Acc:PGSC0003DMG400003531]	0.330	-1.60122688733	0.00578174105443	0.0293736942872	yes	down	28.17	10.58	12.2	21.89	99.12	84.11	16.9833333333	68.3733333333
PGSC0003DMG400003556		Zinc finger CCCH domain-containing protein 6 [Source:PGSC_GENE;Acc:PGSC0003DMG400003556]	0.085	-3.55112398297	6.6688627689E-7	1.39538394634E-5	yes	down	0.06	0.09	0.17	0.96	1.29	0.82	0.106666666667	1.02333333333
PGSC0003DMG400003558		Peroxidase 57 [Source:PGSC_GENE;Acc:PGSC0003DMG400003558]	0.144	-2.79705926424	0.00579670178774	0.0294225618859	yes	down	0.2	1.31	0	5.86	3.56	4.94	0.503333333333	4.78666666667
PGSC0003DMG400003569		Thaumatin protein [Source:PGSC_GENE;Acc:PGSC0003DMG400003569]	3.501	1.8077135931	5.51464523306E-5	0.000643243788272	yes	up	8.69	4.56	9	1.83	2.38	3.9	7.41666666667	2.70333333333
PGSC0003DMG400003576		Glycosyl hydrolase family 38 protein [Source:PGSC_GENE;Acc:PGSC0003DMG400003576]	3.731	1.89938760223	0.00674240468105	0.0330499435869	yes	up	10.38	4.9	10.71	5.44	2.08	0.69	8.66333333333	2.73666666667
PGSC0003DMG400003577		Senescence-associated protein 12 [Source:PGSC_GENE;Acc:PGSC0003DMG400003577]	0.268	-1.90030888478	0.000658002100895	0.00522725930104	yes	down	0.34	0.42	0.54	1.16	2.12	2.86	0.433333333333	2.04666666667
PGSC0003DMG400003585		Zinc finger protein [Source:PGSC_GENE;Acc:PGSC0003DMG400003585]	0.420	-1.25238880896	1.20716388271E-7	3.04718561106E-6	yes	down	6.48	5.97	6.38	18.59	15.84	20.12	6.27666666667	18.1833333333
PGSC0003DMG400003587		Aquaporin [Source:PGSC_GENE;Acc:PGSC0003DMG400003587]	74.557	6.22026582435	0.000140474702943	0.00140367188991	yes	up	0.75	1	2.04	0	0	0	1.26333333333	0
PGSC0003DMG400003593		Conserved gene of unknown function [Source:PGSC_GENE;Acc:PGSC0003DMG400003593]	3.520	1.81542075943	1.79207039393E-5	0.000245982277416	yes	up	30.51	23.42	34	6.44	17.36	8.29	29.31	10.6966666667
PGSC0003DMG400003607		Jasmonate O-methyltransferase [Source:PGSC_GENE;Acc:PGSC0003DMG400003607]	0.246	-2.02117741062	4.52845890004E-8	1.27905432673E-6	yes	down	1.96	2.9	1.71	7.19	13.73	12.49	2.19	11.1366666667
PGSC0003DMG400003608		Cytochrome P450 [Source:PGSC_GENE;Acc:PGSC0003DMG400003608]	2.424	1.27725240984	0.00340518970951	0.019377329689	yes	up	1.19	1.34	1.7	0.59	0.78	0.81	1.41	0.726666666667
PGSC0003DMG400003618		Conserved gene of unknown function [Source:PGSC_GENE;Acc:PGSC0003DMG400003618]	2.096	1.06762860419	2.58120516272E-5	0.000337086376296	yes	up	45.82	40.04	53.37	40.36	34.79	26.48	46.41	33.8766666667
PGSC0003DMG400003619		Aldehyde dehydrogenase family 3 member F1 [Source:PGSC_GENE;Acc:PGSC0003DMG400003619]	0.319	-1.64672920222	9.16344531267E-8	2.35939598194E-6	yes	down	6.44	6.32	6.81	29	27.17	18.99	6.52333333333	25.0533333333
PGSC0003DMG400003625		COL domain class transcription factor [Source:PGSC_GENE;Acc:PGSC0003DMG400003625]	0.226	-2.14286893206	2.56656321087E-6	4.55574282568E-5	yes	down	4.4	4.84	1.59	19.99	15.91	12.18	3.61	16.0266666667
PGSC0003DMG400003649		Farnesylated protein (ATFP6) [Source:PGSC_GENE;Acc:PGSC0003DMG400003649]	7.468	2.90077902223	0.00606394393646	0.0304754609998	yes	up	2.37	1.69	4.2	0	0.31	1.1	2.75333333333	0.47
PGSC0003DMG400003664		Protein-methionine-s-oxide reductase [Source:PGSC_GENE;Acc:PGSC0003DMG400003664]	2.606	1.38174715897	0.0103362265844	0.0458263734375	yes	up	15.27	16.33	29.96	15.97	7.54	5.6	20.52	9.70333333333
PGSC0003DMG400003699		ATP binding protein [Source:PGSC_GENE;Acc:PGSC0003DMG400003699]	0.427	-1.22777774359	0.00381798926209	0.0212293742557	yes	down	0.36	0.64	0.62	1.61	1.16	1.86	0.54	1.54333333333
PGSC0003DMG400003701		BZIP domain class transcription factor [Source:PGSC_GENE;Acc:PGSC0003DMG400003701]	0.350	-1.51656534884	0.00124387804399	0.00879851271142	yes	down	4.7	7.71	13.21	16.63	39.38	37.11	8.54	31.04
PGSC0003DMG400003731		Conserved gene of unknown function [Source:PGSC_GENE;Acc:PGSC0003DMG400003731]	2.093	1.06539109486	0.000419872446857	0.00358467017456	yes	up	52.53	47.63	40.7	31.46	30	21.53	46.9533333333	27.6633333333
PGSC0003DMG400003737		Myb family transcription factor [Source:PGSC_GENE;Acc:PGSC0003DMG400003737]	51.404	5.68381632663	1.01754305285E-15	1.47272799247E-13	yes	up	7.77	5.39	4.38	0	0.17	0.19	5.84666666667	0.12
PGSC0003DMG400003766		V-type proton ATPase 16 kDa proteolipid subunit c2 [Source:PGSC_GENE;Acc:PGSC0003DMG400003766]	0.493	-1.01946098045	3.58251298656E-5	0.000445945382449	yes	down	90.42	129.78	119.77	224.76	320.16	345.91	113.323333333	296.943333333
PGSC0003DMG400003776		Conserved gene of unknown function [Source:PGSC_GENE;Acc:PGSC0003DMG400003776]	2.132	1.09196604544	0.00089573167617	0.00672073521445	yes	up	170.32	199.99	114.65	105.38	104.62	74.16	161.653333333	94.72
PGSC0003DMG400003788		Male specific sperm protein [Source:PGSC_GENE;Acc:PGSC0003DMG400003788]	2.666	1.4149391033	0.0105724741582	0.046595084308	yes	up	103.36	40.63	160.11	32.59	81.84	34.97	101.366666667	49.8
PGSC0003DMG400003790		Receptor protein kinase [Source:PGSC_GENE;Acc:PGSC0003DMG400003790]	5.161	2.36758592963	2.7449570898E-6	4.81302153524E-5	yes	up	6.51	7.68	9.79	1.19	0.94	3.71	7.99333333333	1.94666666667
PGSC0003DMG400003806		Gene of unknown function [Source:PGSC_GENE;Acc:PGSC0003DMG400003806]	4.238	2.08336265	0.00238264237772	0.0147281861407	yes	up	10.62	3.52	5.7	1.44	1.5	3.48	6.61333333333	2.14
PGSC0003DMG400003812		Hydrolase [Source:PGSC_GENE;Acc:PGSC0003DMG400003812]	0.277	-1.85016455457	3.15269993817E-6	5.40778685046E-5	yes	down	2.18	2.31	1.97	12.99	7.8	7.35	2.15333333333	9.38
PGSC0003DMG400003816		Histone H2A [Source:PGSC_GENE;Acc:PGSC0003DMG400003816]	4.695	2.23127587486	0.000137221429728	0.00137671705134	yes	up	19.52	50.24	21.62	3.55	15.28	7.56	30.46	8.79666666667
PGSC0003DMG400003848		Sugar transporter [Source:PGSC_GENE;Acc:PGSC0003DMG400003848]	0.293	-1.77118235395	1.31323016271E-6	2.52926061258E-5	yes	down	6.13	11.52	9.55	23.25	45.01	47.93	9.06666666667	38.73
PGSC0003DMG400003865		Conserved gene of unknown function [Source:PGSC_GENE;Acc:PGSC0003DMG400003865]	2.147	1.10209904522	0.00251724786926	0.0153852780815	yes	up	126.95	99.75	53.78	42.67	63.92	60.69	93.4933333333	55.76
PGSC0003DMG400003866		Xyloglucan endotransglucosylase/hydrolase 12 [Source:PGSC_GENE;Acc:PGSC0003DMG400003866]	0.336	-1.57399687942	0.000771113188414	0.00595937712121	yes	down	1.81	3.62	1.58	9.21	10.39	6.17	2.33666666667	8.59
PGSC0003DMG400003869		Conserved gene of unknown function [Source:PGSC_GENE;Acc:PGSC0003DMG400003869]	4.324	2.11220877296	0.00455617727479	0.0244341364046	yes	up	1.21	1.51	0.79	0.14	0.62	0.27	1.17	0.343333333333
PGSC0003DMG400003881		Gene of unknown function [Source:PGSC_GENE;Acc:PGSC0003DMG400003881]	50.292	5.65225041705	0.00197923445177	0.0127317779622	yes	up	3.51	2.01	0.91	0	0	0	2.14333333333	0
PGSC0003DMG400003891		Thioredoxin [Source:PGSC_GENE;Acc:PGSC0003DMG400003891]	2.001	1.0009841276	0.0088184415006	0.0405907186874	yes	up	99.49	85.48	53.93	69.58	47.9	43.51	79.6333333333	53.6633333333
PGSC0003DMG400003901		UDP-glucose:glucosyltransferase [Source:PGSC_GENE;Acc:PGSC0003DMG400003901]	0.441	-1.18097977088	0.00228677920694	0.0142726765506	yes	down	2.46	3.09	1.69	4.97	9.83	5.47	2.41333333333	6.75666666667
PGSC0003DMG400003912		P69F protein [Source:PGSC_GENE;Acc:PGSC0003DMG400003912]	0.201	-2.3132598688	7.44690794593E-10	3.21822205578E-8	yes	down	1.53	2.22	1.28	11.17	11.68	7.4	1.67666666667	10.0833333333
PGSC0003DMG400003913		Serine protease [Source:PGSC_GENE;Acc:PGSC0003DMG400003913]	0.445	-1.16782492324	0.000687562073072	0.00541286395473	yes	down	8.3	10.63	6.46	28.75	22.6	18.18	8.46333333333	23.1766666667
PGSC0003DMG400003917		Tellurite resistance protein tehA [Source:PGSC_GENE;Acc:PGSC0003DMG400003917]	0.395	-1.33883256942	0.000314925126879	0.00281853955487	yes	down	1.15	0.86	1.3	3.62	3.31	3.34	1.10333333333	3.42333333333
PGSC0003DMG400003924		Amino acid binding protein [Source:PGSC_GENE;Acc:PGSC0003DMG400003924]	2.056	1.03979098229	0.00422048541142	0.0229815389945	yes	up	7.96	8.52	13.91	6.46	6.74	4.91	10.13	6.03666666667
PGSC0003DMG400003927		Ubiquitin-protein ligase [Source:PGSC_GENE;Acc:PGSC0003DMG400003927]	0.345	-1.53504335065	1.25346724039E-5	0.000179995640384	yes	down	0.98	1.07	0.82	2.59	3.21	4.93	0.956666666667	3.57666666667
PGSC0003DMG400003938		P69E protein [Source:PGSC_GENE;Acc:PGSC0003DMG400003938]	0.004	-7.80140546683	5.67291222291E-6	8.99866621092E-5	yes	down	0	0	0	10.06	1.8	0.43	0	4.09666666667
PGSC0003DMG400003945		Leucine-rich repeat transmembrane protein kinase [Source:PGSC_GENE;Acc:PGSC0003DMG400003945]	0.319	-1.64946460214	0.000598738880673	0.00482701154293	yes	down	0.58	0.39	0.27	1.34	1.87	1.56	0.413333333333	1.59
PGSC0003DMG400003949		Conserved gene of unknown function [Source:PGSC_GENE;Acc:PGSC0003DMG400003949]	3.032	1.60007932457	1.26812797369E-6	2.45204824003E-5	yes	up	78.9	71.2	30.57	13.32	26.87	28.91	60.2233333333	23.0333333333
PGSC0003DMG400003960		UDP-D-glucuronate 4-epimerase 5 [Source:PGSC_GENE;Acc:PGSC0003DMG400003960]	0.341	-1.55183991684	1.39303640545E-8	4.45990451275E-7	yes	down	4.65	4.06	5.14	13.99	14.48	21	4.61666666667	16.49
PGSC0003DMG400003961		Cytochrome P450 [Source:PGSC_GENE;Acc:PGSC0003DMG400003961]	0.432	-1.21217575484	3.08062058636E-7	6.9321048337E-6	yes	down	18.02	16.33	14.77	25.53	31.35	54.37	16.3733333333	37.0833333333
PGSC0003DMG400003986		Structural molecule [Source:PGSC_GENE;Acc:PGSC0003DMG400003986]	2.873	1.52258080259	4.86095218052E-5	0.000576899031225	yes	up	168.66	110.66	72.09	57.49	45.56	46.2	117.136666667	49.75
PGSC0003DMG400003993		Citrate binding protein [Source:PGSC_GENE;Acc:PGSC0003DMG400003993]	0.034	-4.87026435565	5.55686150049E-9	1.95569542881E-7	yes	down	0.93	1.52	3.55	7.63	68.46	159.78	2	78.6233333333
PGSC0003DMG400004011		ALCATRAZ/SPATULA [Source:PGSC_GENE;Acc:PGSC0003DMG400004011]	0.125	-3.00484756167	0.00243266051875	0.0149805831543	yes	down	0	0.12	0.2	0.58	1.24	1.32	0.106666666667	1.04666666667
PGSC0003DMG400004024		AP2/ERF domain-containing transcription factor [Source:PGSC_GENE;Acc:PGSC0003DMG400004024]	25.535	4.674383759	0.00389542928628	0.021566817642	yes	up	13.16	28.73	28.36	2.93	0.29	0	23.4166666667	1.07333333333
PGSC0003DMG400004025		AP2 domain class transcription factor [Source:PGSC_GENE;Acc:PGSC0003DMG400004025]	86.272	6.43081644627	1.92482617941E-12	1.5386028872E-10	yes	up	9.66	17.43	18.83	0.66	0	0	15.3066666667	0.22
PGSC0003DMG400004037		ATP binding protein [Source:PGSC_GENE;Acc:PGSC0003DMG400004037]	4.689	2.22939044721	5.4976794109E-7	1.17136967239E-5	yes	up	41.75	19.69	46.08	12.63	7.38	8.15	35.84	9.38666666667
PGSC0003DMG400004038		Rapid alkalinization factor 3 [Source:PGSC_GENE;Acc:PGSC0003DMG400004038]	6.637	2.73057768275	0.00113832687622	0.00818932902003	yes	up	1.44	3.34	2.92	0.09	0.98	0.47	2.56666666667	0.513333333333
PGSC0003DMG400004044		Root phototropism protein [Source:PGSC_GENE;Acc:PGSC0003DMG400004044]	5.423	2.43902868923	3.87596535011E-12	2.86423300494E-10	yes	up	14.22	8.96	10.82	1.66	1.82	1.89	11.3333333333	1.79
PGSC0003DMG400004052		Serine/threonine protein phosphatase 2a regulatory subunit A [Source:PGSC_GENE;Acc:PGSC0003DMG400004052]	0.490	-1.03022298585	0.00142708758739	0.00981348394365	yes	down	9.08	12.13	13.63	19.9	27.29	41.15	11.6133333333	29.4466666667
PGSC0003DMG400004058		Serine/threonine protein kinase [Source:PGSC_GENE;Acc:PGSC0003DMG400004058]	0.458	-1.12713689343	0.00292324954841	0.017225411697	yes	down	2.31	1.85	2.92	6.78	4.81	8.18	2.36	6.59
PGSC0003DMG400004061		Transcription factor BIM1 [Source:PGSC_GENE;Acc:PGSC0003DMG400004061]	0.182	-2.45635434727	9.57524260204E-14	9.84077453975E-12	yes	down	1.16	1.46	2.2	9	10.82	13.3	1.60666666667	11.04
PGSC0003DMG400004080		Conserved gene of unknown function [Source:PGSC_GENE;Acc:PGSC0003DMG400004080]	5.997	2.58424408991	0.0102655975372	0.0455958808353	yes	up	3.78	1.71	14.6	2.51	1.17	0.13	6.69666666667	1.27
PGSC0003DMG400004081		Agamous-like MADS-box protein AGL8 homolog [Source:PGSC_GENE;Acc:PGSC0003DMG400004081]	0.381	-1.39062257238	0.0111441570643	0.0485633496869	yes	down	3.16	3.74	6.57	19.79	16.95	7.67	4.49	14.8033333333
PGSC0003DMG400004095		Ferredoxin--NADP reductase, root-type isozyme, chloroplastic [Source:PGSC_GENE;Acc:PGSC0003DMG400004095]	0.460	-1.12155291041	0.000805906070591	0.00617171649551	yes	down	2.27	2.73	3.96	6.15	7.68	9.19	2.98666666667	7.67333333333
PGSC0003DMG400004100		Acetyl-CoA synthetase [Source:PGSC_GENE;Acc:PGSC0003DMG400004100]	0.485	-1.04252120873	0.00157844040568	0.010633063157	yes	down	4.94	5.44	8.55	12.43	17.24	15.67	6.31	15.1133333333
PGSC0003DMG400004101		H(+)-transporting ATPase [Source:PGSC_GENE;Acc:PGSC0003DMG400004101]	0.314	-1.66976957657	0.000737980496408	0.00573776317296	yes	down	96	164.9	80.44	183.77	385.23	799.33	113.78	456.11
PGSC0003DMG400004111		Spermidine synthase [Source:PGSC_GENE;Acc:PGSC0003DMG400004111]	2.056	1.03965500386	0.00300747519949	0.017607190852	yes	up	185.77	149.32	325.87	117.9	134.59	151.92	220.32	134.803333333
PGSC0003DMG400004123		Serine/threonine-protein kinase PBS1 [Source:PGSC_GENE;Acc:PGSC0003DMG400004123]	0.294	-1.76587796008	3.61289239965E-6	6.05518470391E-5	yes	down	1.6	2.05	0.83	3.05	11.06	7.21	1.49333333333	7.10666666667
PGSC0003DMG400004146		Receptor protein kinase CLAVATA1 [Source:PGSC_GENE;Acc:PGSC0003DMG400004146]	0.181	-2.46868528242	0.0002506819187	0.00230687725034	yes	down	0.14	0.15	0.08	0.67	0.51	1.31	0.123333333333	0.83
PGSC0003DMG400004158		Ca2+ antiporter/cation exchanger [Source:PGSC_GENE;Acc:PGSC0003DMG400004158]	6.413	2.68097731784	0.00352185859054	0.019862730257	yes	up	8.38	2.47	12.95	0.11	3.45	1.19	7.93333333333	1.58333333333
PGSC0003DMG400004165		Thylakoid soluble phosphoprotein [Source:PGSC_GENE;Acc:PGSC0003DMG400004165]	0.063	-3.98854166371	1.48957420227E-10	7.63190173918E-9	yes	down	0.59	0.68	0.31	10.14	12.8	10.66	0.526666666667	11.2
PGSC0003DMG400004204		60S ribosomal protein L27 [Source:PGSC_GENE;Acc:PGSC0003DMG400004204]	0.231	-2.1113040362	0.00727080382033	0.0350086341428	yes	down	1.22	0.37	0.27	2	1.3	1.67	0.62	1.65666666667
PGSC0003DMG400004206		Gene of unknown function [Source:PGSC_GENE;Acc:PGSC0003DMG400004206]	3.167	1.66294322522	0.00111763103723	0.00806408707102	yes	up	0.79	0.52	0.51	0.25	0.27	0.17	0.606666666667	0.23
PGSC0003DMG400004208		Gene of unknown function [Source:PGSC_GENE;Acc:PGSC0003DMG400004208]	0.383	-1.38423872554	0.00577320747424	0.029339841018	yes	down	0.35	0.16	0.28	0.55	0.99	0.98	0.263333333333	0.84
PGSC0003DMG400004233		Nodulin protein [Source:PGSC_GENE;Acc:PGSC0003DMG400004233]	71.030	6.15035551102	9.30039512495E-5	0.000996005537461	yes	up	2.02	0.25	1.54	0.09	0	0	1.27	0.03
PGSC0003DMG400004251		Conserved gene of unknown function [Source:PGSC_GENE;Acc:PGSC0003DMG400004251]	2.717	1.44194504162	0.000310248227975	0.002781771135	yes	up	25.4	20.44	13.75	12.57	9.45	6.53	19.8633333333	9.51666666667
PGSC0003DMG400004296		Disease resistance protein Gpa2 [Source:PGSC_GENE;Acc:PGSC0003DMG400004296]	0.279	-1.83955532124	2.76834447058E-10	1.36519568045E-8	yes	down	1.26	1.42	1.32	6.08	4.68	5.93	1.33333333333	5.56333333333
PGSC0003DMG400004304		Endoplasmic oxidoreductin 1 [Source:PGSC_GENE;Acc:PGSC0003DMG400004304]	7.094	2.82667157861	8.91263202703E-5	0.000960365547935	yes	up	4.59	2.67	1.34	0.29	0.98	1.23	2.86666666667	0.833333333333
PGSC0003DMG400004305		DWARF1/DIMINUTO [Source:PGSC_GENE;Acc:PGSC0003DMG400004305]	0.156	-2.67674914724	5.33451193073E-5	0.000624017990558	yes	down	0.09	0.86	0.71	5.24	4.13	3.97	0.553333333333	4.44666666667
PGSC0003DMG400004315		Ankyrin repeat-containing protein [Source:PGSC_GENE;Acc:PGSC0003DMG400004315]	0.188	-2.40823505845	0.000785059999132	0.00604614848198	yes	down	0.56	0.39	0.56	5.97	2.3	1.19	0.503333333333	3.15333333333
PGSC0003DMG400004317		Stellacyanin [Source:PGSC_GENE;Acc:PGSC0003DMG400004317]	0.409	-1.28964915468	0.00854467778493	0.0395878718392	yes	down	2.91	3.45	2.56	5.41	7.42	15.78	2.97333333333	9.53666666667
PGSC0003DMG400004319		Ankyrin repeat-containing protein [Source:PGSC_GENE;Acc:PGSC0003DMG400004319]	0.300	-1.73833727193	0.00430298006807	0.0233372267107	yes	down	3.98	5.53	5.41	49.96	13.86	9.08	4.97333333333	24.3
PGSC0003DMG400004342		O-methyltransferase [Source:PGSC_GENE;Acc:PGSC0003DMG400004342]	36.696	5.19757033115	2.68792888022E-19	6.32180196252E-17	yes	up	22.65	16.96	10.19	0.1	0.7	0.78	16.6	0.526666666667
PGSC0003DMG400004363		Auxin-regulated dual specificity cytosolic kinase [Source:PGSC_GENE;Acc:PGSC0003DMG400004363]	4.315	2.10932218178	9.82279644217E-5	0.00104056128617	yes	up	9.63	5.32	10.78	2.78	3.52	1.03	8.57666666667	2.44333333333
PGSC0003DMG400004370		Multidomain cyclophilin type peptidyl-prolyl cis-trans isomerase [Source:PGSC_GENE;Acc:PGSC0003DMG400004370]	0.108	-3.20613605416	0.00345733925653	0.0195801153542	yes	down	0.06	0.05	0.13	1.96	3.48	1.54	0.08	2.32666666667
PGSC0003DMG400004376		Gene of unknown function [Source:PGSC_GENE;Acc:PGSC0003DMG400004376]	3.495	1.80525352763	0.00730072878618	0.03510434954	yes	up	0.73	0.59	1.45	0.17	0.45	0.39	0.923333333333	0.336666666667
PGSC0003DMG400004377		Translation initiation factor if-2 [Source:PGSC_GENE;Acc:PGSC0003DMG400004377]	178.739	7.48171252028	1.21826727634E-11	8.05373448091E-10	yes	up	3.34	4.66	3.01	0.03	0	0	3.67	0.01
PGSC0003DMG400004378		GDSL esterase/lipase [Source:PGSC_GENE;Acc:PGSC0003DMG400004378]	4.876	2.28562032535	7.16613620316E-10	3.10786687109E-8	yes	up	65.69	56.19	91.39	15.7	24.61	12.64	71.09	17.65
PGSC0003DMG400004384		LRR receptor-like serine/threonine-protein kinase MRH1 [Source:PGSC_GENE;Acc:PGSC0003DMG400004384]	2.407	1.26751203057	1.95573702829E-8	6.11163948377E-7	yes	up	9.96	10.38	11.66	5.07	5.59	5.76	10.6666666667	5.47333333333
PGSC0003DMG400004385		Gene of unknown function [Source:PGSC_GENE;Acc:PGSC0003DMG400004385]	7.215	2.85097915512	0.00342484578493	0.0194456192895	yes	up	1.46	0.9	1.22	0.2	0.24	0.21	1.19333333333	0.216666666667
PGSC0003DMG400004387		Alpha galactosidase [Source:PGSC_GENE;Acc:PGSC0003DMG400004387]	5.092	2.3482293424	7.21300098605E-9	2.46066951351E-7	yes	up	6.72	7.97	9.29	1.68	1.88	1.91	7.99333333333	1.82333333333
PGSC0003DMG400004404		Expansin9 [Source:PGSC_GENE;Acc:PGSC0003DMG400004404]	0.368	-1.44274954189	0.000137199485365	0.00137671705134	yes	down	5.9	10.56	6.61	15.61	27.27	35.57	7.69	26.15
PGSC0003DMG400004409		Protein kinase 1b [Source:PGSC_GENE;Acc:PGSC0003DMG400004409]	2.167	1.11569419603	6.50717464435E-8	1.74332411611E-6	yes	up	101.42	91.26	105.2	59.61	51.97	60.46	99.2933333333	57.3466666667
PGSC0003DMG400004417		'chromo' domain containing protein [Source:PGSC_GENE;Acc:PGSC0003DMG400004417]	2.725	1.44616328401	0.00183030403876	0.0119544023466	yes	up	9.52	6.22	4.54	2.97	3.57	2.82	6.76	3.12
PGSC0003DMG400004420		Transposon protein, CACTA, En/Spm sub-class [Source:PGSC_GENE;Acc:PGSC0003DMG400004420]	5.395	2.43159267201	0.000132422674623	0.00133514370209	yes	up	2.48	1.75	3.01	0.77	0.25	0.54	2.41333333333	0.52
PGSC0003DMG400004421		Transferase, transferring glycosyl groups [Source:PGSC_GENE;Acc:PGSC0003DMG400004421]	0.213	-2.22788987832	0.00501018647154	0.0262811840218	yes	down	0.11	0.63	0.15	1.25	1.2	2.79	0.296666666667	1.74666666667
PGSC0003DMG400004445		Carboxylic ester hydrolase [Source:PGSC_GENE;Acc:PGSC0003DMG400004445]	3.893	1.96072904008	2.05581118308E-7	4.90586746713E-6	yes	up	4.55	4.43	5.38	0.91	1.41	2.3	4.78666666667	1.54
PGSC0003DMG400004458		Light-harvesting complex I protein Lhca5 [Source:PGSC_GENE;Acc:PGSC0003DMG400004458]	2.090	1.06364361655	0.00738325785164	0.035393501924	yes	up	138.42	122.9	68.22	81.09	62.91	44.75	109.846666667	62.9166666667
PGSC0003DMG400004460		Conserved gene of unknown function [Source:PGSC_GENE;Acc:PGSC0003DMG400004460]	5.507	2.46117020987	1.97372527697E-6	3.62442344404E-5	yes	up	12.54	6.24	5.35	1.7	1.08	2.74	8.04333333333	1.84
PGSC0003DMG400004465		Gene of unknown function [Source:PGSC_GENE;Acc:PGSC0003DMG400004465]	0.008	-6.97849485225	7.92270016882E-7	1.62848105991E-5	yes	down	0	0	0	2.71	2.3	1.74	0	2.25
PGSC0003DMG400004469		Conserved gene of unknown function [Source:PGSC_GENE;Acc:PGSC0003DMG400004469]	2.273	1.18471237494	0.000727622374557	0.00567345976464	yes	up	4.8	3.86	3.88	1.84	2.4	2.49	4.18	2.24333333333
PGSC0003DMG400004474		Multidrug resistance pump [Source:PGSC_GENE;Acc:PGSC0003DMG400004474]	2.961	1.56587910675	4.80489183742E-5	0.000571077037626	yes	up	9.16	6.5	11.64	2.61	5.21	3.82	9.1	3.88
PGSC0003DMG400004483		Lysophospholipase [Source:PGSC_GENE;Acc:PGSC0003DMG400004483]	2.411	1.26985187639	5.66854774963E-7	1.20253840378E-5	yes	up	64.25	57.35	79.46	34	30.31	37.78	67.02	34.03
PGSC0003DMG400004493		GATA domain class transcription factor [Source:PGSC_GENE;Acc:PGSC0003DMG400004493]	2.166	1.11527362048	0.00434935750896	0.0235554921815	yes	up	27.54	26.05	22.66	7.8	17.06	20.92	25.4166666667	15.26
PGSC0003DMG400004494		Ulp1 protease family, C-terminal catalytic domain containing protein [Source:PGSC_GENE;Acc:PGSC0003DMG400004494]	0.010	-6.59724432664	7.10935289373E-7	1.47995550452E-5	yes	down	0.04	0	0	3.22	3.53	2.29	0.0133333333333	3.01333333333
PGSC0003DMG400004496		Beta-galactosidase [Source:PGSC_GENE;Acc:PGSC0003DMG400004496]	3.011	1.59036727391	3.69174351129E-7	8.09140199697E-6	yes	up	16.16	18.12	9.48	9.42	5.95	5.43	14.5866666667	6.93333333333
PGSC0003DMG400004501		BRASSINAZOLE-RESISTANT 1 protein [Source:PGSC_GENE;Acc:PGSC0003DMG400004501]	2.054	1.03865865206	7.52509371486E-6	0.000115545381209	yes	up	45.22	36.89	44.49	24.39	22.18	29.66	42.2	25.41
PGSC0003DMG400004521		Leucine-rich repeat-containing protein [Source:PGSC_GENE;Acc:PGSC0003DMG400004521]	0.325	-1.62272586933	0.00272737760645	0.0163549046957	yes	down	1.32	0.84	0.94	4.8	2.54	4.6	1.03333333333	3.98
PGSC0003DMG400004530		Gene of unknown function [Source:PGSC_GENE;Acc:PGSC0003DMG400004530]	0.005	-7.64126507337	1.99928590295E-8	6.21379074791E-7	yes	down	0	0	0	7.01	12.93	6.36	0	8.76666666667
PGSC0003DMG400004535		Inosine-uridine preferring nucleoside hydrolase [Source:PGSC_GENE;Acc:PGSC0003DMG400004535]	5.348	2.41912288958	0.00655842398435	0.0324078890217	yes	up	2.23	2.19	0.3	0.23	0.32	0.49	1.57333333333	0.346666666667
PGSC0003DMG400004538		AP2 domain class transcription factor [Source:PGSC_GENE;Acc:PGSC0003DMG400004538]	469.579	8.87522335649	6.29963088567E-11	3.53415072164E-9	yes	up	2.58	6.83	5.64	0	0	0	5.01666666667	0
PGSC0003DMG400004540		Gene of unknown function [Source:PGSC_GENE;Acc:PGSC0003DMG400004540]	112.898	6.81887504096	2.1606246264E-25	1.078548538E-22	yes	up	17.24	10.72	16.17	0.03	0.07	0.34	14.71	0.146666666667
PGSC0003DMG400004549		Proteinase inhibitor type-2 CEVI57 [Source:PGSC_GENE;Acc:PGSC0003DMG400004549]	0.018	-5.79153984538	0.0111341670742	0.0485371104323	yes	down	0	0	0	0	4.52	3.41	0	2.64333333333
PGSC0003DMG400004560		Ribosomal protein L15 [Source:PGSC_GENE;Acc:PGSC0003DMG400004560]	0.445	-1.16754901072	0.00117632887385	0.00841069986977	yes	down	5.33	6.38	6.62	10.42	18.54	20.76	6.11	16.5733333333
PGSC0003DMG400004593		Chitinase [Source:PGSC_GENE;Acc:PGSC0003DMG400004593]	0.209	-2.26083484115	2.19361043169E-12	1.70878061016E-10	yes	down	4.71	4.45	2.79	17.32	27.99	26.47	3.98333333333	23.9266666667
PGSC0003DMG400004599		Gene of unknown function [Source:PGSC_GENE;Acc:PGSC0003DMG400004599]	366.452	8.51748227461	8.57404967758E-11	4.65013869432E-9	yes	up	1.56	1.41	2.37	0	0	0	1.78	0
PGSC0003DMG400004623		AMP dependent ligase [Source:PGSC_GENE;Acc:PGSC0003DMG400004623]	0.280	-1.83675378768	5.94428508617E-5	0.000685189506163	yes	down	1.89	3.4	3.41	5.8	15.11	18.36	2.9	13.09
PGSC0003DMG400004630		Glyoxysomal fatty acid beta-oxidation multifunctional protein [Source:PGSC_GENE;Acc:PGSC0003DMG400004630]	0.422	-1.24444684688	6.54773153553E-5	0.000741469969255	yes	down	47.65	75.2	72.26	127.27	193.35	255.16	65.0366666667	191.926666667
PGSC0003DMG400004631		Conserved gene of unknown function [Source:PGSC_GENE;Acc:PGSC0003DMG400004631]	4.251	2.08796434349	0.0112044598912	0.0488000514491	yes	up	0.32	0.48	1.51	0.18	0.23	0.26	0.77	0.223333333333
PGSC0003DMG400004649		GRAS family transcription factor [Source:PGSC_GENE;Acc:PGSC0003DMG400004649]	0.219	-2.18938981599	6.70045908275E-9	2.31487611814E-7	yes	down	1.93	4.34	3.19	12.1	18.97	22.86	3.15333333333	17.9766666667
PGSC0003DMG400004653		Conserved gene of unknown function [Source:PGSC_GENE;Acc:PGSC0003DMG400004653]	2.655	1.40879222685	7.19565629658E-5	0.000802579813107	yes	up	26.4	31.05	29.7	8.6	15.17	24.6	29.05	16.1233333333
PGSC0003DMG400004655		GAL83 protein [Source:PGSC_GENE;Acc:PGSC0003DMG400004655]	2.561	1.35685048972	2.0726420603E-7	4.94121099366E-6	yes	up	94.02	90.15	108.91	33.55	58.52	53.32	97.6933333333	48.4633333333
PGSC0003DMG400004660		Serine hydroxymethyltransferase [Source:PGSC_GENE;Acc:PGSC0003DMG400004660]	0.342	-1.54674230865	0.000100873854322	0.00106398209432	yes	down	2.28	4.84	5.54	11.31	17.97	16.89	4.22	15.39
PGSC0003DMG400004685		Mitochondrial pyruvate dehydrogenase kinase isoform 1 [Source:PGSC_GENE;Acc:PGSC0003DMG400004685]	0.278	-1.84508204818	0.00248188275454	0.015214598252	yes	down	0.34	0.92	0.41	2.16	3.1	2.14	0.556666666667	2.46666666667
PGSC0003DMG400004688		S-adenosylmethionine synthase 2 [Source:PGSC_GENE;Acc:PGSC0003DMG400004688]	0.489	-1.03151482308	3.64782836733E-6	6.10717877241E-5	yes	down	216.35	289.36	260.78	570.14	749.8	629.76	255.496666667	649.9
PGSC0003DMG400004697		4Fe-4S ferredoxin, iron-sulfur binding [Source:PGSC_GENE;Acc:PGSC0003DMG400004697]	2.255	1.17304728435	5.01583446336E-6	8.09283053916E-5	yes	up	24.67	22.25	21.73	15.24	12.74	11.34	22.8833333333	13.1066666667
PGSC0003DMG400004721		F-box domain-containing protein [Source:PGSC_GENE;Acc:PGSC0003DMG400004721]	10.883	3.44398154316	0.00437877033443	0.0236695519072	yes	up	0.83	0.45	1.07	0.06	0.21	0	0.783333333333	0.09
PGSC0003DMG400004727		Hcr2-0A [Source:PGSC_GENE;Acc:PGSC0003DMG400004727]	0.115	-3.1176960224	9.34729646696E-5	0.00100059024762	yes	down	0.15	0.6	0.86	18.5	4.72	3.28	0.536666666667	8.83333333333
PGSC0003DMG400004736		P-rich protein EIG-I30 [Source:PGSC_GENE;Acc:PGSC0003DMG400004736]	4.440	2.15055605472	2.54217633549E-6	4.51573225608E-5	yes	up	76.91	61.88	86.48	8.57	25.72	35.43	75.09	23.24
PGSC0003DMG400004749		Na(+)/H(+) antiporter [Source:PGSC_GENE;Acc:PGSC0003DMG400004749]	3.833	1.93852799872	1.44398145244E-6	2.75505353562E-5	yes	up	197.99	158.66	203.71	50.15	73.14	134.22	186.786666667	85.8366666667
PGSC0003DMG400004758		Glucosyltransferase [Source:PGSC_GENE;Acc:PGSC0003DMG400004758]	2.918	1.54503821953	0.00270043127395	0.016237627009	yes	up	9.12	7.35	12.19	5.89	2.2	2.63	9.55333333333	3.57333333333
PGSC0003DMG400004759		Pectinesterase [Source:PGSC_GENE;Acc:PGSC0003DMG400004759]	13.154	3.71744056411	0.000129824238068	0.00131434267237	yes	up	6.26	6.04	19.45	0	1.27	2.47	10.5833333333	1.24666666667
PGSC0003DMG400004766		GEM 5 [Source:PGSC_GENE;Acc:PGSC0003DMG400004766]	3.182	1.66983800113	5.65543213774E-6	8.98258896683E-5	yes	up	287.56	314.23	494.02	168.86	124.42	119.81	365.27	137.696666667
PGSC0003DMG400004769		Exostosin family protein [Source:PGSC_GENE;Acc:PGSC0003DMG400004769]	0.073	-3.77214055698	0.00321587683448	0.0185437090442	yes	down	0	0.17	0	1.1	1.7	0.28	0.0566666666667	1.02666666667
PGSC0003DMG400004784		Heat shock protein 70 (HSP70)-interacting protein [Source:PGSC_GENE;Acc:PGSC0003DMG400004784]	0.492	-1.02213466005	0.00264412652911	0.0159613363529	yes	down	46.88	96.36	62.05	125.66	163.85	228.49	68.43	172.666666667
PGSC0003DMG400004786		Auxin-induced protein X10A [Source:PGSC_GENE;Acc:PGSC0003DMG400004786]	4.572	2.19267969493	0.00641752539999	0.0318338412662	yes	up	17.75	8.42	29.29	11.1	2.44	1.49	18.4866666667	5.01
PGSC0003DMG400004789		Multicopper oxidase [Source:PGSC_GENE;Acc:PGSC0003DMG400004789]	4.411	2.14112321834	1.08089706893E-5	0.000158315822192	yes	up	57.34	41.24	65.92	6.22	13.67	28.34	54.8333333333	16.0766666667
PGSC0003DMG400004794		Conserved gene of unknown function [Source:PGSC_GENE;Acc:PGSC0003DMG400004794]	4.708	2.23502202434	3.49962850957E-12	2.60185146943E-10	yes	up	25.56	18.55	28.78	5	8.21	6.36	24.2966666667	6.52333333333
PGSC0003DMG400004802		Microtubule associated protein [Source:PGSC_GENE;Acc:PGSC0003DMG400004802]	0.500	-1.00133219469	0.0005909333321	0.00477983773253	yes	down	41.38	59.6	32.52	102.81	122.68	119.16	44.5	114.883333333
PGSC0003DMG400004808		Mitochondrial small heat shock protein [Source:PGSC_GENE;Acc:PGSC0003DMG400004808]	0.075	-3.73892293931	3.16396324129E-12	2.38124741175E-10	yes	down	6.32	15.33	5.96	62.99	155.72	260.96	9.20333333333	159.89
PGSC0003DMG400004822		Oxidoreductase [Source:PGSC_GENE;Acc:PGSC0003DMG400004822]	0.111	-3.1687547817	1.06385160584E-6	2.11044690014E-5	yes	down	3.52	15.57	2.67	39.05	97.26	52.74	7.25333333333	63.0166666667
PGSC0003DMG400004837		Conserved gene of unknown function [Source:PGSC_GENE;Acc:PGSC0003DMG400004837]	3.273	1.71070962863	0.0013787945722	0.00955932971543	yes	up	2	1.94	2.33	0.97	0.21	0.89	2.09	0.69
PGSC0003DMG400004845		Pentatricopeptide repeat-containing protein [Source:PGSC_GENE;Acc:PGSC0003DMG400004845]	2.199	1.1371459887	0.00100488367232	0.00741461677977	yes	up	2.16	1.45	1.89	0.87	1.16	1.06	1.83333333333	1.03
PGSC0003DMG400004860		Auxin-regulated dual specificity cytosolic kinase [Source:PGSC_GENE;Acc:PGSC0003DMG400004860]	3.497	1.80606420386	0.000342485175503	0.00302098355312	yes	up	52.52	50.04	84.56	33.49	20.91	10.13	62.3733333333	21.51
PGSC0003DMG400004876		Conserved gene of unknown function [Source:PGSC_GENE;Acc:PGSC0003DMG400004876]	0.285	-1.81316226884	0.0008066868601	0.00617564190209	yes	down	0.85	0.64	1.7	4.62	3.4	3.3	1.06333333333	3.77333333333
PGSC0003DMG400004885		Kinase [Source:PGSC_GENE;Acc:PGSC0003DMG400004885]	9.003	3.17040189681	9.16363934115E-8	2.35939598194E-6	yes	up	0.68	0.93	0.92	0.08	0.15	0.12	0.843333333333	0.116666666667
PGSC0003DMG400004899		Alanine aminotransferase [Source:PGSC_GENE;Acc:PGSC0003DMG400004899]	0.364	-1.45677808939	2.19085558161E-5	0.000292193716065	yes	down	12.58	15.87	18.1	31.93	51.57	77.62	15.5166666667	53.7066666667
PGSC0003DMG400004904		Gene of unknown function [Source:PGSC_GENE;Acc:PGSC0003DMG400004904]	6.181	2.62792355579	7.98234913346E-5	0.000873203308606	yes	up	3.27	1.74	2.28	0.89	0.28	0.24	2.43	0.47
PGSC0003DMG400004917		ATP binding protein [Source:PGSC_GENE;Acc:PGSC0003DMG400004917]	0.334	-1.5826738787	1.6952031253E-5	0.000234861371552	yes	down	0.79	0.77	0.74	8.4	9.17	7.16	0.766666666667	8.24333333333
PGSC0003DMG400004920		Conserved gene of unknown function [Source:PGSC_GENE;Acc:PGSC0003DMG400004920]	0.420	-1.25313737738	0.000161317167982	0.00157990643718	yes	down	87.11	113.39	53.71	249.54	279.04	223.44	84.7366666667	250.673333333
PGSC0003DMG400004931		Gene of unknown function [Source:PGSC_GENE;Acc:PGSC0003DMG400004931]	2.614	1.38620578727	0.00990042427379	0.044384966594	yes	up	3.18	2.39	3.84	1.34	1.44	0.71	3.13666666667	1.16333333333
PGSC0003DMG400004933		Serine esterase family protein [Source:PGSC_GENE;Acc:PGSC0003DMG400004933]	0.304	-1.71875735029	0.000798207159175	0.00612042229261	yes	down	0.63	0.38	0.77	1.62	3.49	2.25	0.593333333333	2.45333333333
PGSC0003DMG400004934		UPA25 [Source:PGSC_GENE;Acc:PGSC0003DMG400004934]	0.314	-1.67016086953	0.00251516674455	0.0153764005428	yes	down	0.89	0.88	0.37	2.44	3.51	2.84	0.713333333333	2.93
PGSC0003DMG400004935		Conserved gene of unknown function [Source:PGSC_GENE;Acc:PGSC0003DMG400004935]	2.488	1.31526186732	9.90032960506E-6	0.000146764886145	yes	up	24.68	21.09	19.64	11.52	11.06	7.27	21.8033333333	9.95
PGSC0003DMG400004942		UPA17 [Source:PGSC_GENE;Acc:PGSC0003DMG400004942]	2.328	1.2192806897	2.40723977448E-5	0.000316394867726	yes	up	4.86	4.81	5.36	2.47	2.66	3.12	5.01	2.75
PGSC0003DMG400004943		Transferase, transferring glycosyl groups [Source:PGSC_GENE;Acc:PGSC0003DMG400004943]	3.692	1.88442399286	9.72192851766E-7	1.94597685386E-5	yes	up	26.33	15.46	35.05	8.81	9.64	6.97	25.6133333333	8.47333333333
PGSC0003DMG400004952		Branched-chain amino acid aminotransferase [Source:PGSC_GENE;Acc:PGSC0003DMG400004952]	8.728	3.12571569535	9.15978386651E-9	3.03588500508E-7	yes	up	88.24	109.82	135.57	29.06	13.91	7.09	111.21	16.6866666667
PGSC0003DMG400004954		Xylanase Xyn2 [Source:PGSC_GENE;Acc:PGSC0003DMG400004954]	6.763	2.75760195734	4.85773929245E-10	2.21266858647E-8	yes	up	3.82	2.65	2.3	0.45	0.45	0.48	2.92333333333	0.46
PGSC0003DMG400004955		Xylanase Xyn2 [Source:PGSC_GENE;Acc:PGSC0003DMG400004955]	0.189	-2.40266091482	7.49910867699E-6	0.000115218717487	yes	down	1.11	1.19	0.79	6.58	10.47	2.64	1.03	6.56333333333
PGSC0003DMG400004961		Amino acid transporter [Source:PGSC_GENE;Acc:PGSC0003DMG400004961]	0.480	-1.05960404997	0.000977616943314	0.00723525277866	yes	down	32.41	39.02	47.63	58.07	113.09	126.1	39.6866666667	99.0866666667
PGSC0003DMG400004963		Receptor protein kinase [Source:PGSC_GENE;Acc:PGSC0003DMG400004963]	3.092	1.62845625189	1.79855019332E-9	7.15325816727E-8	yes	up	28.46	22.25	21.56	6.95	11.68	10.23	24.09	9.62
PGSC0003DMG400004971		Gene of unknown function [Source:PGSC_GENE;Acc:PGSC0003DMG400004971]	5.492	2.4574309995	0.0091972281784	0.0419709330679	yes	up	2.11	1.56	2.09	0.15	0.35	0.91	1.92	0.47
PGSC0003DMG400004977		Glutathione-s-transferase theta, gst [Source:PGSC_GENE;Acc:PGSC0003DMG400004977]	0.426	-1.23011959906	0.00102813250818	0.00754519086413	yes	down	43.97	38.88	46.44	177.81	102.33	93.64	43.0966666667	124.593333333
PGSC0003DMG400004990		Gene of unknown function [Source:PGSC_GENE;Acc:PGSC0003DMG400004990]	0.023	-5.42787615168	0.0030019913918	0.0175835032192	yes	down	0	0	0	0.1	0.44	0.42	0	0.32
PGSC0003DMG400004996		UDP-glucose 4-epimerase [Source:PGSC_GENE;Acc:PGSC0003DMG400004996]	2.370	1.24499156468	0.00039018290674	0.0033664458197	yes	up	6.69	5.54	5.04	1.59	3.05	3.46	5.75666666667	2.7
PGSC0003DMG400004999		Soluble inorganic pyrophosphatase [Source:PGSC_GENE;Acc:PGSC0003DMG400004999]	0.390	-1.35947553168	9.35821973342E-5	0.00100060242341	yes	down	17.09	19.85	30.76	50.75	72.81	100.65	22.5666666667	74.7366666667
PGSC0003DMG400005002		GTP binding protein [Source:PGSC_GENE;Acc:PGSC0003DMG400005002]	27.352	4.77357384148	0.000289823318974	0.00262364114808	yes	up	2.23	0.69	2.83	0.29	0	0	1.91666666667	0.0966666666667
PGSC0003DMG400005009		Cation proton exchanger [Source:PGSC_GENE;Acc:PGSC0003DMG400005009]	0.100	-3.32535053983	0.000243950776476	0.00225682147981	yes	down	0.02	0.13	0.19	0.31	1.6	2.4	0.113333333333	1.43666666667
PGSC0003DMG400005023		Castasterone 26-hydroxylase [Source:PGSC_GENE;Acc:PGSC0003DMG400005023]	0.019	-5.69239393686	0.000599662756869	0.00483286689721	yes	down	0	0	0	0.67	1.37	0.94	0	0.993333333333
PGSC0003DMG400005035		ARF GAP-like zinc finger-containing protein ZIGA3 [Source:PGSC_GENE;Acc:PGSC0003DMG400005035]	3.323	1.73251130357	3.29240396949E-6	5.60029214839E-5	yes	up	28.37	16.55	17.81	9.69	6.29	7.53	20.91	7.83666666667
PGSC0003DMG400005038		F-box family protein [Source:PGSC_GENE;Acc:PGSC0003DMG400005038]	0.354	-1.49925749697	0.000769378191201	0.00594924289074	yes	down	0.74	1.45	0.88	2.72	3.35	4.86	1.02333333333	3.64333333333
PGSC0003DMG400005046		Conserved gene of unknown function [Source:PGSC_GENE;Acc:PGSC0003DMG400005046]	0.455	-1.13583523561	0.00477710391069	0.0253753503148	yes	down	0.64	0.92	0.92	2.85	1.95	1.7	0.826666666667	2.16666666667
PGSC0003DMG400005049		UDP-3-O-[3-hydroxymyristoyl] glucosamine N-acyltransferase [Source:PGSC_GENE;Acc:PGSC0003DMG400005049]	2.561	1.35643749838	0.00107545994718	0.00782909235357	yes	up	4.03	5.37	3.16	2.5	1.79	1.75	4.18666666667	2.01333333333
PGSC0003DMG400005052		Disease resistance protein RGA3 [Source:PGSC_GENE;Acc:PGSC0003DMG400005052]	3.695	1.88564885457	6.04661402853E-5	0.000695019904902	yes	up	7.43	4.41	6.52	2.48	0.56	0.89	6.12	1.31
PGSC0003DMG400005056		Sphingosine kinase [Source:PGSC_GENE;Acc:PGSC0003DMG400005056]	0.377	-1.40732010739	0.00186786699514	0.0121569319669	yes	down	1.78	2.16	2.8	3.6	8.64	10.72	2.24666666667	7.65333333333
PGSC0003DMG400005062		Peroxidase [Source:PGSC_GENE;Acc:PGSC0003DMG400005062]	0.103	-3.28043818087	0.000176368642878	0.00170580348153	yes	down	0.16	0.7	3.66	8.75	15.23	33.07	1.50666666667	19.0166666667
PGSC0003DMG400005063		Ccd1 [Source:PGSC_GENE;Acc:PGSC0003DMG400005063]	4.890	2.28977727692	0.00371384103818	0.0207778023317	yes	up	5.99	2.36	2.02	0.94	0.48	1.37	3.45666666667	0.93
PGSC0003DMG400005083		Conserved gene of unknown function [Source:PGSC_GENE;Acc:PGSC0003DMG400005083]	0.265	-1.91328008377	0.00959029303781	0.0433281432776	yes	down	0.3	0.2	0.87	2.62	1.38	2.44	0.456666666667	2.14666666667
PGSC0003DMG400005098		Gene of unknown function [Source:PGSC_GENE;Acc:PGSC0003DMG400005098]	59.747	5.90078838442	0.00045309332261	0.00382455978103	yes	up	5.46	4.35	10.77	0	0	0	6.86	0
PGSC0003DMG400005102		Conserved gene of unknown function [Source:PGSC_GENE;Acc:PGSC0003DMG400005102]	0.438	-1.18970531507	0.00272012733307	0.0163246051929	yes	down	2.16	2.37	1.13	6.21	4.82	4.46	1.88666666667	5.16333333333
PGSC0003DMG400005105		Squalene monooxygenase [Source:PGSC_GENE;Acc:PGSC0003DMG400005105]	0.113	-3.14362424143	0.0114183729242	0.0495260074665	yes	down	0.04	0	0.11	0.53	0.81	0.29	0.05	0.543333333333
PGSC0003DMG400005108		Conserved gene of unknown function [Source:PGSC_GENE;Acc:PGSC0003DMG400005108]	54.766	5.77522166247	0.000740598739651	0.00575263422415	yes	up	0.74	0.1	8.9	0.11	0	0.11	3.24666666667	0.0733333333333
PGSC0003DMG400005111		PR1 protein [Source:PGSC_GENE;Acc:PGSC0003DMG400005111]	0.062	-4.02322098532	1.83247101876E-6	3.38536564343E-5	yes	down	0.13	3.72	3.34	33.93	96.52	30.08	2.39666666667	53.51
PGSC0003DMG400005112		Basic PR-1 protein [Source:PGSC_GENE;Acc:PGSC0003DMG400005112]	0.006	-7.33269993797	2.58623117575E-9	9.85346021167E-8	yes	down	0.11	0.1	0	8.14	28.7	7.19	0.07	14.6766666667
PGSC0003DMG400005129		Serine/threonine-protein kinase Cx32, chloroplast [Source:PGSC_GENE;Acc:PGSC0003DMG400005129]	2.603	1.3800258456	0.000131730634331	0.00132981069572	yes	up	6.78	6.18	4.49	2.72	2.11	2.97	5.81666666667	2.6
PGSC0003DMG400005130		Conserved gene of unknown function [Source:PGSC_GENE;Acc:PGSC0003DMG400005130]	2.315	1.21095598918	0.0104808807093	0.0463333349269	yes	up	69.52	36.94	116.63	23.23	45.98	53.5	74.3633333333	40.9033333333
PGSC0003DMG400005154		Conserved gene of unknown function [Source:PGSC_GENE;Acc:PGSC0003DMG400005154]	5.940	2.57044787144	2.39544616315E-15	3.20178213938E-13	yes	up	51.53	48.44	83.22	9.98	13.48	15.8	61.0633333333	13.0866666667
PGSC0003DMG400005157		Gene of unknown function [Source:PGSC_GENE;Acc:PGSC0003DMG400005157]	0.420	-1.25137924814	6.73911578589E-8	1.79367543115E-6	yes	down	29.37	23.4	25.2	62.63	88.82	101.67	25.99	84.3733333333
PGSC0003DMG400005170		NBS-coding resistance gene analog [Source:PGSC_GENE;Acc:PGSC0003DMG400005170]	0.102	-3.28760884282	0.00752457496058	0.0358984013138	yes	down	0.19	0	0	0.61	0.78	1	0.0633333333333	0.796666666667
PGSC0003DMG400005172		NBS-coding resistance gene analog [Source:PGSC_GENE;Acc:PGSC0003DMG400005172]	0.031	-5.00259511798	0.00794846528408	0.0373811691691	yes	down	0	0	0	0.44	0.52	0.55	0	0.503333333333
PGSC0003DMG400005178		NTGP4 [Source:PGSC_GENE;Acc:PGSC0003DMG400005178]	0.011	-6.53074359343	4.06037599234E-6	6.72422456146E-5	yes	down	0	0.07	0.05	0.46	2.4	9.27	0.04	4.04333333333
PGSC0003DMG400005192		40S ribosomal protein S11 [Source:PGSC_GENE;Acc:PGSC0003DMG400005192]	53.077	5.73001193651	2.16691082228E-24	1.00004978704E-21	yes	up	45.54	69.04	57.5	0.59	0.77	3.11	57.36	1.49
PGSC0003DMG400005197		Cinnamoyl-CoA reductase [Source:PGSC_GENE;Acc:PGSC0003DMG400005197]	0.386	-1.37190159013	7.05282644788E-5	0.000787726643449	yes	down	15.08	16.84	16.97	30.11	55.95	79.72	16.2966666667	55.26
PGSC0003DMG400005206		Pectinesterase [Source:PGSC_GENE;Acc:PGSC0003DMG400005206]	0.361	-1.47149951147	0.00668875977763	0.0328275183232	yes	down	5.95	5.42	4.55	7.16	8.32	26.16	5.30666666667	13.88
PGSC0003DMG400005209		Pg4 [Source:PGSC_GENE;Acc:PGSC0003DMG400005209]	2.352	1.23363020449	0.00649771537852	0.0321598782191	yes	up	8.6	5.5	7.34	3.74	4.86	3.87	7.14666666667	4.15666666667
PGSC0003DMG400005213		Protein phosphatase-2C [Source:PGSC_GENE;Acc:PGSC0003DMG400005213]	2.054	1.03870131965	0.000816607141067	0.00623414814934	yes	up	30.64	20.1	36	14.94	16.79	21.16	28.9133333333	17.63
PGSC0003DMG400005215		Zinc finger protein [Source:PGSC_GENE;Acc:PGSC0003DMG400005215]	11.013	3.46110482046	0.00934521611225	0.0424492215702	yes	up	1.5	0.76	0.73	0.09	0.05	0	0.996666666667	0.0466666666667
PGSC0003DMG400005216		Galactinol synthase [Source:PGSC_GENE;Acc:PGSC0003DMG400005216]	0.078	-3.68465934006	3.36044943674E-17	6.04386714873E-15	yes	down	1.16	1.03	1.39	24.8	18.54	12.58	1.19333333333	18.64
PGSC0003DMG400005219		Gene of unknown function [Source:PGSC_GENE;Acc:PGSC0003DMG400005219]	3.979	1.99242428808	0.00185889888997	0.0121120582975	yes	up	2.52	1.3	2.77	1.14	0.64	0.55	2.19666666667	0.776666666667
PGSC0003DMG400005226		Hcr9-OR3A [Source:PGSC_GENE;Acc:PGSC0003DMG400005226]	0.132	-2.9248440527	0.00419216778251	0.0228425983426	yes	down	0.13	0.11	0.16	2.75	0.42	0.22	0.133333333333	1.13
PGSC0003DMG400005245		Caspase [Source:PGSC_GENE;Acc:PGSC0003DMG400005245]	2.502	1.32329383888	0.00975676235249	0.0438756024889	yes	up	36.8	23.47	49.52	27.24	15.07	9.39	36.5966666667	17.2333333333
PGSC0003DMG400005261		Cytochrome P450 [Source:PGSC_GENE;Acc:PGSC0003DMG400005261]	2.275	1.18612701447	0.00390505819931	0.0216005706818	yes	up	13.35	20.95	20.35	4.57	11.84	13.07	18.2166666667	9.82666666667
PGSC0003DMG400005269		Glucose-6-phosphate/phosphate translocator 2 [Source:PGSC_GENE;Acc:PGSC0003DMG400005269]	0.186	-2.42521192753	4.04934457796E-7	8.82771554161E-6	yes	down	12.01	23.95	9.6	48.86	98.2	163.01	15.1866666667	103.356666667
PGSC0003DMG400005303		Gene of unknown function [Source:PGSC_GENE;Acc:PGSC0003DMG400005303]	0.275	-1.86319082658	8.23515975684E-6	0.000124725701333	yes	down	2.02	2.36	2.04	6.25	4.91	6.54	2.14	5.9
PGSC0003DMG400005351		MLO1 [Source:PGSC_GENE;Acc:PGSC0003DMG400005351]	0.256	-1.96576910498	1.13566541211E-5	0.000165424843384	yes	down	4.62	10.21	7.24	20.83	38.37	54.05	7.35666666667	37.75
PGSC0003DMG400005361		Calreticulin [Source:PGSC_GENE;Acc:PGSC0003DMG400005361]	2.698	1.43174809812	0.0084607024699	0.0392841272615	yes	up	271.86	209.3	616.6	262.08	141.88	107.34	365.92	170.433333333
PGSC0003DMG400005365		Formin 1 [Source:PGSC_GENE;Acc:PGSC0003DMG400005365]	3.343	1.74135255316	0.000143216896718	0.00142750011969	yes	up	2.25	1.32	2.05	0.9	0.47	0.66	1.87333333333	0.676666666667
PGSC0003DMG400005385		40S ribosomal protein S7 [Source:PGSC_GENE;Acc:PGSC0003DMG400005385]	3.603	1.84901874666	4.12026091131E-7	8.95040691747E-6	yes	up	8.9	15.07	7.85	3.42	2.78	4.45	10.6066666667	3.55
PGSC0003DMG400005388		Basic helix-loop-helix protein BHLH5 [Source:PGSC_GENE;Acc:PGSC0003DMG400005388]	16.533	4.04726755959	2.65837038724E-9	1.00811999491E-7	yes	up	4.84	6	14.09	0.13	0.74	0.92	8.31	0.596666666667
PGSC0003DMG400005426		Dirigent 1 [Source:PGSC_GENE;Acc:PGSC0003DMG400005426]	0.168	-2.57326207568	0.000202065738494	0.00192017403402	yes	down	3.8	1.67	3.32	39.99	17.02	7.32	2.93	21.4433333333
PGSC0003DMG400005455		Neutral amino acid transport protein [Source:PGSC_GENE;Acc:PGSC0003DMG400005455]	2.035	1.02536791781	1.22264561039E-5	0.000176332026122	yes	up	25.61	22.55	25.03	12.05	16.92	17.8	24.3966666667	15.59
PGSC0003DMG400005456		Protein phosphatase 2c [Source:PGSC_GENE;Acc:PGSC0003DMG400005456]	5.228	2.38633017272	1.60958199727E-11	1.04154432945E-9	yes	up	200.78	224.76	327.42	71.95	51.96	42.9	250.986666667	55.6033333333
PGSC0003DMG400005485		Receptor-kinase [Source:PGSC_GENE;Acc:PGSC0003DMG400005485]	0.112	-3.16224622858	2.48728546617E-11	1.52658280501E-9	yes	down	0.58	0.18	0.57	4.61	5.91	7.93	0.443333333333	6.15
PGSC0003DMG400005498		Multifunctional protein [Source:PGSC_GENE;Acc:PGSC0003DMG400005498]	0.301	-1.73205883812	0.00462962647197	0.0247628829006	yes	down	0.8	1.41	1.37	1.91	9.57	3.31	1.19333333333	4.93
PGSC0003DMG400005515		Ascorbate oxidase [Source:PGSC_GENE;Acc:PGSC0003DMG400005515]	2.512	1.32882596149	0.00905300566296	0.0414287218926	yes	up	24.48	37.03	56.44	33.45	12.84	12.17	39.3166666667	19.4866666667
PGSC0003DMG400005521		Conserved gene of unknown function [Source:PGSC_GENE;Acc:PGSC0003DMG400005521]	0.253	-1.98087642585	0.001749840119	0.011539792211	yes	down	0.75	0.24	0.74	4.05	3.83	4.64	0.576666666667	4.17333333333
PGSC0003DMG400005537		Gene of unknown function [Source:PGSC_GENE;Acc:PGSC0003DMG400005537]	4.713	2.23657958167	0.00972599045956	0.0437553295275	yes	up	3.1	3.08	3.68	1.47	1.15	0.62	3.28666666667	1.08
PGSC0003DMG400005541		Hcr2-0A [Source:PGSC_GENE;Acc:PGSC0003DMG400005541]	0.118	-3.08184258922	0.000111927445168	0.00116153810302	yes	down	1.19	0.75	1.1	23.08	3.22	3.75	1.01333333333	10.0166666667
PGSC0003DMG400005542		Cf-2.2 [Source:PGSC_GENE;Acc:PGSC0003DMG400005542]	0.147	-2.7671456193	0.000252089335141	0.00231634302688	yes	down	1.59	2.71	0.6	17.65	7.23	6.93	1.63333333333	10.6033333333
PGSC0003DMG400005548		F-box family protein [Source:PGSC_GENE;Acc:PGSC0003DMG400005548]	0.005	-7.65860990594	1.78749422818E-7	4.31184505141E-6	yes	down	0	0	0	0.91	5.27	3.08	0	3.08666666667
PGSC0003DMG400005559		Gene of unknown function [Source:PGSC_GENE;Acc:PGSC0003DMG400005559]	0.022	-5.51409554534	0.000277986687697	0.00252583743725	yes	down	0	0	0.04	0.34	1.42	0.92	0.0133333333333	0.893333333333
PGSC0003DMG400005573		Heat shock protein 83 [Source:PGSC_GENE;Acc:PGSC0003DMG400005573]	0.059	-4.09021706466	6.71261988885E-22	2.41190821258E-19	yes	down	0.64	1.42	0.62	7.98	20.57	28.35	0.893333333333	18.9666666667
PGSC0003DMG400005580		Cytochrome P450 92B1 [Source:PGSC_GENE;Acc:PGSC0003DMG400005580]	3.184	1.67077588496	0.00453522593719	0.0243591625876	yes	up	5.53	2.04	2.4	1.65	0.65	1.54	3.32333333333	1.28
PGSC0003DMG400005591		Conserved gene of unknown function [Source:PGSC_GENE;Acc:PGSC0003DMG400005591]	0.020	-5.67569000777	0.000902265445792	0.00676353441743	yes	down	0	0	0	7.84	7.36	3.04	0	6.08
PGSC0003DMG400005595		UV-induced sesquiterpene cyclase [Source:PGSC_GENE;Acc:PGSC0003DMG400005595]	0.048	-4.3948633951	0.00834460869367	0.0388483305381	yes	down	0.05	0	0	0.27	0.23	0.51	0.0166666666667	0.336666666667
PGSC0003DMG400005604		Conserved gene of unknown function [Source:PGSC_GENE;Acc:PGSC0003DMG400005604]	3.199	1.67757951462	0.00379244708235	0.0211161519769	yes	up	21.46	18.6	14.78	4.66	15.38	3.93	18.28	7.99
PGSC0003DMG400005613		Signal transducer [Source:PGSC_GENE;Acc:PGSC0003DMG400005613]	3.230	1.69142159509	6.28631963031E-5	0.000717514597094	yes	up	41.76	32.14	21.87	6.13	16.82	15.43	31.9233333333	12.7933333333
PGSC0003DMG400005639		F-box/kelch-repeat protein [Source:PGSC_GENE;Acc:PGSC0003DMG400005639]	0.346	-1.5326400826	0.00824432254629	0.0384546394894	yes	down	0.49	0.58	0.46	0.99	2.12	2.55	0.51	1.88666666667
PGSC0003DMG400005648		Conserved gene of unknown function [Source:PGSC_GENE;Acc:PGSC0003DMG400005648]	4.035	2.01243476588	0.0112156390847	0.0488400448659	yes	up	0.61	0.68	1	0.2	0.09	0.41	0.763333333333	0.233333333333
PGSC0003DMG400005649		Calmodulin-binding protein [Source:PGSC_GENE;Acc:PGSC0003DMG400005649]	5.809	2.53831141533	0.000220625519742	0.00207637561096	yes	up	139.34	99.04	213.96	64.27	10.59	14.96	150.78	29.94
PGSC0003DMG400005659		Pre-mRNA-splicing factor SPF27 homolog [Source:PGSC_GENE;Acc:PGSC0003DMG400005659]	2.957	1.563938605	1.46316936567E-6	2.78081761339E-5	yes	up	83.39	51.64	101.57	30.8	36.77	33.28	78.8666666667	33.6166666667
PGSC0003DMG400005660		Eukaryotic peptide chain release factor GTP-binding subunit [Source:PGSC_GENE;Acc:PGSC0003DMG400005660]	0.243	-2.04197461847	0.00034719815952	0.00305374576837	yes	down	2.63	5.6	2.96	5.86	14.69	30	3.73	16.85
PGSC0003DMG400005662		Pentatricopeptide repeat-containing protein [Source:PGSC_GENE;Acc:PGSC0003DMG400005662]	4.092	2.03270913722	0.000675538122349	0.00534055024973	yes	up	0.92	0.93	1.71	0.18	0.36	0.51	1.18666666667	0.35
PGSC0003DMG400005670		MAEWEST protein [Source:PGSC_GENE;Acc:PGSC0003DMG400005670]	4.355	2.12265743691	0.000423447475466	0.00361141047765	yes	up	1.51	2.09	2.23	0.42	0.96	0.3	1.94333333333	0.56
PGSC0003DMG400005676		Leucine-rich repeat family protein [Source:PGSC_GENE;Acc:PGSC0003DMG400005676]	3.503	1.80871858939	1.19712799603E-8	3.88867872283E-7	yes	up	48.04	27.36	43.35	10.96	12.09	12.71	39.5833333333	11.92
PGSC0003DMG400005697		Conserved gene of unknown function [Source:PGSC_GENE;Acc:PGSC0003DMG400005697]	3.576	1.83822013562	0.00066151552326	0.00524665035634	yes	up	1.03	0.98	0.8	0.25	0.41	0.29	0.936666666667	0.316666666667
PGSC0003DMG400005709		Carboxylic ester hydrolase [Source:PGSC_GENE;Acc:PGSC0003DMG400005709]	3.765	1.91245951484	2.85553866854E-7	6.50945720712E-6	yes	up	37.2	39.14	41.66	6.06	13.6	18.25	39.3333333333	12.6366666667
PGSC0003DMG400005713		Conserved gene of unknown function [Source:PGSC_GENE;Acc:PGSC0003DMG400005713]	2.028	1.02013521194	0.000518990717066	0.00428901595105	yes	up	27.74	19.99	28.53	17.27	12.59	15.09	25.42	14.9833333333
PGSC0003DMG400005717		NIMIN2c protein [Source:PGSC_GENE;Acc:PGSC0003DMG400005717]	2.067	1.04747080855	0.00935339005063	0.0424538728221	yes	up	76.43	57.21	129.21	62.97	56.42	42.57	87.6166666667	53.9866666667
PGSC0003DMG400005718		Carbon catabolite repressor protein 4 homolog 5 [Source:PGSC_GENE;Acc:PGSC0003DMG400005718]	2.173	1.11951589109	6.36931145465E-5	0.000725294963598	yes	up	8.56	9.45	10.15	4.51	5.25	4.85	9.38666666667	4.87
PGSC0003DMG400005719		Conserved gene of unknown function [Source:PGSC_GENE;Acc:PGSC0003DMG400005719]	3.877	1.95480072987	0.00967819819909	0.0435803991071	yes	up	3.45	3.63	5.04	1.37	2.39	0.21	4.04	1.32333333333
PGSC0003DMG400005738		Alpha-dioxygenase 2 [Source:PGSC_GENE;Acc:PGSC0003DMG400005738]	3.588	1.84308265908	3.6468264201E-13	3.39168723329E-11	yes	up	45.45	31.44	40.31	11.57	11.57	13.98	39.0666666667	12.3733333333
PGSC0003DMG400005741		Protein phosphatase 2C 8 [Source:PGSC_GENE;Acc:PGSC0003DMG400005741]	2.135	1.09430104112	3.19040787487E-5	0.000402877525139	yes	up	25.27	21.16	21.81	13.09	14.52	11.21	22.7466666667	12.94
PGSC0003DMG400005745		Calcium-binding allergen Ole e 8 [Source:PGSC_GENE;Acc:PGSC0003DMG400005745]	7.289	2.86578003773	9.05677932768E-11	4.9010801406E-9	yes	up	608.63	527.47	846.28	173.03	95.58	69.72	660.793333333	112.776666667
PGSC0003DMG400005748		Protein P21 [Source:PGSC_GENE;Acc:PGSC0003DMG400005748]	4.467	2.15942670908	0.000404201976187	0.00347514247365	yes	up	3.18	1.65	1.64	0.58	0.6	0.65	2.15666666667	0.61
PGSC0003DMG400005749		Phosphoethanolamine N-methyltransferase [Source:PGSC_GENE;Acc:PGSC0003DMG400005749]	0.407	-1.29687142473	0.00950390412458	0.0430247081641	yes	down	10.9	29.54	7.39	33.95	52.72	52.27	15.9433333333	46.3133333333
PGSC0003DMG400005777		ATP binding protein [Source:PGSC_GENE;Acc:PGSC0003DMG400005777]	0.490	-1.03056851266	9.59504851212E-6	0.000142758446841	yes	down	8.82	12.68	8.59	20.53	19.84	25.37	10.03	21.9133333333
PGSC0003DMG400005780		Water channel protein [Source:PGSC_GENE;Acc:PGSC0003DMG400005780]	3.215	1.6846963392	0.00634555738141	0.0315684731628	yes	up	1.63	1.63	1.68	0.34	0.8	0.84	1.64666666667	0.66
PGSC0003DMG400005783		Plant cell wall protein SlTFR88 [Source:PGSC_GENE;Acc:PGSC0003DMG400005783]	13.847	3.7915079429	0.000211189319931	0.00199447519904	yes	up	1.47	1.21	12.97	0.24	0.91	0.32	5.21666666667	0.49
PGSC0003DMG400005802		ATP binding protein [Source:PGSC_GENE;Acc:PGSC0003DMG400005802]	0.237	-2.07446844725	0.0106132747693	0.0467127643895	yes	down	0.28	0.22	0.07	1.68	0.47	0.74	0.19	0.963333333333
PGSC0003DMG400005805		Photosystem I reaction center subunit [Source:PGSC_GENE;Acc:PGSC0003DMG400005805]	2.660	1.41123861256	0.000869936050106	0.00655997828247	yes	up	2382.68	1991.28	2026.58	1439.86	1033.23	536.87	2133.51333333	1003.32
PGSC0003DMG400005809		Gene of unknown function [Source:PGSC_GENE;Acc:PGSC0003DMG400005809]	0.005	-7.52308321414	4.0092179269E-8	1.15643243505E-6	yes	down	0	0	0	2.57	2.12	4.5	0	3.06333333333
PGSC0003DMG400005810		Conserved gene of unknown function [Source:PGSC_GENE;Acc:PGSC0003DMG400005810]	2.205	1.14046221939	0.00355662947476	0.0200034851581	yes	up	26.72	19.13	15.55	14.41	10.34	8.25	20.4666666667	11
PGSC0003DMG400005817		Cytochrome P450 [Source:PGSC_GENE;Acc:PGSC0003DMG400005817]	0.237	-2.07928445268	0.00895126064112	0.0410398941484	yes	down	0.76	0.06	0.63	2.53	2.87	2.44	0.483333333333	2.61333333333
PGSC0003DMG400005822		Potassium channel tetramerization domain-containing protein [Source:PGSC_GENE;Acc:PGSC0003DMG400005822]	5.109	2.35294511186	0.00015277560605	0.00150863598061	yes	up	30.96	21.12	40.28	14.08	4.21	2.87	30.7866666667	7.05333333333
PGSC0003DMG400005836		WRKY transcription factor-30 [Source:PGSC_GENE;Acc:PGSC0003DMG400005836]	16.827	4.07274018381	3.40731859295E-7	7.57663752579E-6	yes	up	3.48	1.38	2.06	0.19	0.49	0	2.30666666667	0.226666666667
PGSC0003DMG400005837		AP2/ERF domain-containing transcription factor [Source:PGSC_GENE;Acc:PGSC0003DMG400005837]	4.783	2.25783068683	5.25200812671E-6	8.41284340402E-5	yes	up	50.5	82.43	33.36	7.52	12.02	23.73	55.43	14.4233333333
PGSC0003DMG400005840		Calcineurin B [Source:PGSC_GENE;Acc:PGSC0003DMG400005840]	3.971	1.98935595581	2.56190164066E-7	5.94536187197E-6	yes	up	5.3	7.37	9.23	1.62	1.68	1.16	7.3	1.48666666667
PGSC0003DMG400005844		B2 protein [Source:PGSC_GENE;Acc:PGSC0003DMG400005844]	3.745	1.90490885795	0.000541358948841	0.00444350331834	yes	up	159.26	118.64	290.76	91.19	42	33.14	189.553333333	55.4433333333
PGSC0003DMG400005853		F-box family protein [Source:PGSC_GENE;Acc:PGSC0003DMG400005853]	0.145	-2.78260860257	4.09209722538E-5	0.000498717977742	yes	down	0.53	0.24	0.34	3.03	4.24	2.44	0.37	3.23666666667
PGSC0003DMG400005876		Gene of unknown function [Source:PGSC_GENE;Acc:PGSC0003DMG400005876]	164.250	7.35975112536	2.40955350826E-19	5.72210473903E-17	yes	up	5.33	3.48	5.03	0.02	0.03	0.05	4.61333333333	0.0333333333333
PGSC0003DMG400005886		Neoxanthin synthase, chloroplastic [Source:PGSC_GENE;Acc:PGSC0003DMG400005886]	0.209	-2.26041111098	0.00130124383777	0.00912512163754	yes	down	0.28	0.4	0.11	1.53	2.19	0.93	0.263333333333	1.55
PGSC0003DMG400005904		Conserved gene of unknown function [Source:PGSC_GENE;Acc:PGSC0003DMG400005904]	16.039	4.00352758195	0.00041341179874	0.00354063466288	yes	up	1.19	0.43	0.51	0.08	0.09	0	0.71	0.0566666666667
PGSC0003DMG400005909		Regulator of gene silencing [Source:PGSC_GENE;Acc:PGSC0003DMG400005909]	7.094	2.8265457164	1.25335405866E-14	1.45985906071E-12	yes	up	30.79	25.81	47.52	4.68	8.12	5.97	34.7066666667	6.25666666667
PGSC0003DMG400005921		Multicystatin [Source:PGSC_GENE;Acc:PGSC0003DMG400005921]	457.146	8.83651033203	1.76967792324E-8	5.56379460187E-7	yes	up	947.95	109.2	3252.86	5.34	0	6.76	1436.67	4.03333333333
PGSC0003DMG400005926		Cytochrome P450 [Source:PGSC_GENE;Acc:PGSC0003DMG400005926]	0.277	-1.85139671774	3.0672977034E-8	9.05019322377E-7	yes	down	1.04	1.19	0.89	4.1	4.83	5.04	1.04	4.65666666667
PGSC0003DMG400005928		Spotted leaf protein [Source:PGSC_GENE;Acc:PGSC0003DMG400005928]	5.310	2.40865261677	2.50522101759E-6	4.45702121402E-5	yes	up	3.46	10.62	9.9	1.73	1.47	2.44	7.99333333333	1.88
PGSC0003DMG400005950		Multicystatin [Source:PGSC_GENE;Acc:PGSC0003DMG400005950]	74.188	6.21311557802	1.48682876105E-5	0.000208770559674	yes	up	2578.47	204.32	17008.07	58.52	28.19	235.01	6596.95333333	107.24
PGSC0003DMG400005957		Conserved gene of unknown function [Source:PGSC_GENE;Acc:PGSC0003DMG400005957]	0.347	-1.52815881761	2.35358554818E-8	7.16920330118E-7	yes	down	4.17	5.75	4.51	17.41	16.1	18.31	4.81	17.2733333333
PGSC0003DMG400005958		Fyve finger-containing phosphoinositide kinase, fyv1 [Source:PGSC_GENE;Acc:PGSC0003DMG400005958]	0.341	-1.55191365028	0.00183459870849	0.0119760566879	yes	down	0.91	1.18	0.85	1.26	4.11	5.72	0.98	3.69666666667
PGSC0003DMG400005961		Ribose-5-phosphate isomerase [Source:PGSC_GENE;Acc:PGSC0003DMG400005961]	7.896	2.9811788271	4.89694767711E-21	1.55557584652E-18	yes	up	48.59	33.52	56.69	6.72	6.3	9.1	46.2666666667	7.37333333333
PGSC0003DMG400005971		ATP binding protein [Source:PGSC_GENE;Acc:PGSC0003DMG400005971]	0.479	-1.06123095674	0.00021884349832	0.00206119059257	yes	down	9.4	8.65	7.98	15.43	18.52	30	8.67666666667	21.3166666667
PGSC0003DMG400005972		Conserved gene of unknown function [Source:PGSC_GENE;Acc:PGSC0003DMG400005972]	0.494	-1.01689206137	0.002601360014	0.0157734830988	yes	down	7.54	13.02	9.04	17.49	31.15	36.8	9.86666666667	28.48
PGSC0003DMG400005975		Wall-associated kinase [Source:PGSC_GENE;Acc:PGSC0003DMG400005975]	2.861	1.51650155787	0.000769558647028	0.00594924289074	yes	up	4.66	14.06	9.08	4.08	2.98	4.67	9.26666666667	3.91
PGSC0003DMG400005990		Conserved gene of unknown function [Source:PGSC_GENE;Acc:PGSC0003DMG400005990]	6.595	2.7214757082	2.69833912406E-5	0.000350139920289	yes	up	21.84	8.35	32.09	6.73	2.5	2.69	20.76	3.97333333333
PGSC0003DMG400006000		Receptor kinase [Source:PGSC_GENE;Acc:PGSC0003DMG400006000]	2.835	1.50312551577	0.00330920170497	0.0189739975864	yes	up	12.33	17.29	15.78	10.82	3.16	4.98	15.1333333333	6.32
PGSC0003DMG400006003		Nematode resistance [Source:PGSC_GENE;Acc:PGSC0003DMG400006003]	2.319	1.2137369716	0.00146577996232	0.0100307135517	yes	up	7.46	8.75	7.41	5.82	3.1	3.14	7.87333333333	4.02
PGSC0003DMG400006024		Cytochrome P450 [Source:PGSC_GENE;Acc:PGSC0003DMG400006024]	2.650	1.40594639427	6.8875661783E-8	1.82722200348E-6	yes	up	12.03	11.58	8.97	4.53	5.29	5.43	10.86	5.08333333333
PGSC0003DMG400006040		F-box family protein [Source:PGSC_GENE;Acc:PGSC0003DMG400006040]	0.194	-2.36716425391	0.00314611032503	0.0182398337403	yes	down	0.07	0.78	0.42	1.64	3.22	3.47	0.423333333333	2.77666666667
PGSC0003DMG400006075		CYP72A56 [Source:PGSC_GENE;Acc:PGSC0003DMG400006075]	0.478	-1.06516572379	9.22907654359E-7	1.86103225273E-5	yes	down	20.66	22.66	20.49	43.03	54.04	68.2	21.27	55.09
PGSC0003DMG400006087		Serine-threonine protein kinase, plant-type [Source:PGSC_GENE;Acc:PGSC0003DMG400006087]	0.364	-1.45831257532	0.00372205745729	0.0207909476142	yes	down	2.77	5.7	3.32	19.98	6.71	11.9	3.93	12.8633333333
PGSC0003DMG400006088		Serine-threonine protein kinase, plant-type [Source:PGSC_GENE;Acc:PGSC0003DMG400006088]	0.342	-1.54696785765	0.000113157974088	0.0011708308148	yes	down	3.9	7.58	8.24	18.21	17.64	34.3	6.57333333333	23.3833333333
PGSC0003DMG400006096		Gene of unknown function [Source:PGSC_GENE;Acc:PGSC0003DMG400006096]	0.136	-2.87389880766	0.00783618386672	0.0369811031024	yes	down	0.62	0	0.26	1.31	3.41	4.02	0.293333333333	2.91333333333
PGSC0003DMG400006098		RTM1 protein [Source:PGSC_GENE;Acc:PGSC0003DMG400006098]	11.348	3.50436967937	9.00679702326E-5	0.000968804992036	yes	up	4.7	2.31	3.61	0	0.35	0.91	3.54	0.42
PGSC0003DMG400006100		Restricted tev movement 1 [Source:PGSC_GENE;Acc:PGSC0003DMG400006100]	7.851	2.97296208792	4.65108572892E-11	2.70222307946E-9	yes	up	35.22	14.84	33.32	5.41	3.8	4.31	27.7933333333	4.50666666667
PGSC0003DMG400006102		E3 ubiquitin ligase PUB14 [Source:PGSC_GENE;Acc:PGSC0003DMG400006102]	0.459	-1.12476312573	0.00187164481744	0.0121707851856	yes	down	4.84	7.58	8.58	23.06	14.66	16.36	7	18.0266666667
PGSC0003DMG400006108		Nt-iaa2.3 deduced protein [Source:PGSC_GENE;Acc:PGSC0003DMG400006108]	2.099	1.06999884473	9.67081528169E-6	0.000143654054668	yes	up	55.39	58.84	43.2	32.24	30.6	30.25	52.4766666667	31.03
PGSC0003DMG400006140		BRCA1 C Terminus domain containing protein [Source:PGSC_GENE;Acc:PGSC0003DMG400006140]	0.240	-2.05883419301	0.00571060590108	0.0291063597292	yes	down	0.18	0.22	0.21	0.31	1.6	1.34	0.203333333333	1.08333333333
PGSC0003DMG400006141		Ubiquitin fusion degradaton protein [Source:PGSC_GENE;Acc:PGSC0003DMG400006141]	0.496	-1.01138706792	0.00534263618578	0.0276397802674	yes	down	5.29	8.88	5.12	10.52	15.01	22.96	6.43	16.1633333333
PGSC0003DMG400006143		Glycosyl hydrolase 1 [Source:PGSC_GENE;Acc:PGSC0003DMG400006143]	3.660	1.87182642566	0.00017346568482	0.00168238328735	yes	up	2.09	1.61	0.81	0.34	0.64	0.56	1.50333333333	0.513333333333
PGSC0003DMG400006163		F-box family protein [Source:PGSC_GENE;Acc:PGSC0003DMG400006163]	0.387	-1.37129467207	0.00572703133813	0.029159697446	yes	down	0.74	0.81	0.38	2.23	2.14	1.72	0.643333333333	2.03
PGSC0003DMG400006179		Nodulin family protein [Source:PGSC_GENE;Acc:PGSC0003DMG400006179]	2.484	1.31264968544	0.00516602348919	0.0269196707596	yes	up	228.17	162.98	177.4	38.39	80.29	169.09	189.516666667	95.9233333333
PGSC0003DMG400006180		Endo-1,4-beta-xylanase A [Source:PGSC_GENE;Acc:PGSC0003DMG400006180]	9.585	3.26081536007	9.03286380986E-7	1.82860957345E-5	yes	up	2.99	1.23	2.65	0.14	0.3	0.4	2.29	0.28
PGSC0003DMG400006185		Skp1 1 [Source:PGSC_GENE;Acc:PGSC0003DMG400006185]	0.357	-1.48800668298	0.00321312663481	0.018536103181	yes	down	2.84	5.25	4.74	7.84	13.94	25.97	4.27666666667	15.9166666667
PGSC0003DMG400006217		C2 domain-containing protein [Source:PGSC_GENE;Acc:PGSC0003DMG400006217]	5.324	2.41250013174	1.14696034727E-16	1.87031000629E-14	yes	up	138.14	116.58	178.83	34.14	27.89	39.74	144.516666667	33.9233333333
PGSC0003DMG400006230		Gene of unknown function [Source:PGSC_GENE;Acc:PGSC0003DMG400006230]	2.389	1.25651875828	3.90616219528E-6	6.49522279378E-5	yes	up	313.63	268.35	217.09	116.29	148.93	193.31	266.356666667	152.843333333
PGSC0003DMG400006231		Gene of unknown function [Source:PGSC_GENE;Acc:PGSC0003DMG400006231]	2.086	1.06079428923	6.73196378235E-8	1.79367543115E-6	yes	up	263.2	255.1	262.95	137.89	164.87	201.08	260.416666667	167.946666667
PGSC0003DMG400006244		Quinone reductase family protein [Source:PGSC_GENE;Acc:PGSC0003DMG400006244]	0.003	-8.52236822846	3.72169023399E-11	2.20013104631E-9	yes	down	0	0	0	23.01	19.72	16.77	0	19.8333333333
PGSC0003DMG400006261		Conserved gene of unknown function [Source:PGSC_GENE;Acc:PGSC0003DMG400006261]	176.892	7.46672380686	4.6815769759E-8	1.31240057766E-6	yes	up	3.14	3.94	2.07	0	0	0	3.05	0
PGSC0003DMG400006264		Conserved gene of unknown function [Source:PGSC_GENE;Acc:PGSC0003DMG400006264]	0.047	-4.40113187121	0.00921638895801	0.0420348450332	yes	down	0	0	0.13	1.24	0.59	0.54	0.0433333333333	0.79
PGSC0003DMG400006304		Conserved gene of unknown function [Source:PGSC_GENE;Acc:PGSC0003DMG400006304]	8.724	3.12499719488	1.0386412497E-9	4.320606287E-8	yes	up	4.06	3.97	4.43	0.64	0.5	0.58	4.15333333333	0.573333333333
PGSC0003DMG400006313		Conserved gene of unknown function [Source:PGSC_GENE;Acc:PGSC0003DMG400006313]	4.535	2.18121751973	1.66081672407E-11	1.07186219184E-9	yes	up	9.52	9.67	12.18	3.02	3.12	2.47	10.4566666667	2.87
PGSC0003DMG400006319		Beta-glucosidase 01 [Source:PGSC_GENE;Acc:PGSC0003DMG400006319]	2.857	1.51455071226	0.000519810798748	0.0042925631794	yes	up	44.43	26.27	30.44	5.13	17.79	17.96	33.7133333333	13.6266666667
PGSC0003DMG400006337		N-acetyltransferase [Source:PGSC_GENE;Acc:PGSC0003DMG400006337]	0.203	-2.30010965251	0.0069772428654	0.0339358442012	yes	down	1.11	9.22	1.8	47.79	11.35	18.78	4.04333333333	25.9733333333
PGSC0003DMG400006367		Cytochrome P450 92B1 [Source:PGSC_GENE;Acc:PGSC0003DMG400006367]	0.084	-3.57382973169	0.00788373667481	0.0371553370069	yes	down	0.09	0.05	0	0.86	0.18	0.8	0.0466666666667	0.613333333333
PGSC0003DMG400006376		Gene of unknown function [Source:PGSC_GENE;Acc:PGSC0003DMG400006376]	2.629	1.3945911598	2.40696969952E-5	0.000316394867726	yes	up	8.04	5.99	8.97	3.58	2.78	3.36	7.66666666667	3.24
PGSC0003DMG400006389		Conserved gene of unknown function [Source:PGSC_GENE;Acc:PGSC0003DMG400006389]	19.696	4.29986301448	2.05854982855E-9	8.08220366072E-8	yes	up	10.64	7.08	10.41	0	0.9	1.08	9.37666666667	0.66
PGSC0003DMG400006391		Phosphoenolpyruvate carboxykinase [Source:PGSC_GENE;Acc:PGSC0003DMG400006391]	0.222	-2.1727283552	0.0019684987178	0.0126709154309	yes	down	47.26	24.55	26.95	32.81	117.99	413.89	32.92	188.23
PGSC0003DMG400006431		Fimbrin [Source:PGSC_GENE;Acc:PGSC0003DMG400006431]	10.942	3.45177176833	6.86282116504E-9	2.36429022108E-7	yes	up	2.24	2.17	1.46	0.13	0.15	0.39	1.95666666667	0.223333333333
PGSC0003DMG400006433		Myb family transcription factor [Source:PGSC_GENE;Acc:PGSC0003DMG400006433]	36.264	5.18046482971	0.00647576878236	0.0320902156435	yes	up	0.88	0.54	1.09	0	0	0	0.836666666667	0
PGSC0003DMG400006440		Aldo/keto reductase [Source:PGSC_GENE;Acc:PGSC0003DMG400006440]	21.381	4.41823126151	1.57258270976E-19	3.80845278028E-17	yes	up	12.39	11.71	11.69	0.65	0.54	0.61	11.93	0.6
PGSC0003DMG400006442		Early light inducible protein [Source:PGSC_GENE;Acc:PGSC0003DMG400006442]	0.078	-3.68125244562	9.42416946417E-6	0.000140729661229	yes	down	6.47	49.44	2.46	220.76	260.85	449.28	19.4566666667	310.296666667
PGSC0003DMG400006453		Ice binding protein [Source:PGSC_GENE;Acc:PGSC0003DMG400006453]	0.484	-1.04631977169	0.00165591764996	0.0110424606647	yes	down	10.33	11.29	10.7	15.87	28.18	35.94	10.7733333333	26.6633333333
PGSC0003DMG400006466		Gag-pol polyprotein [Source:PGSC_GENE;Acc:PGSC0003DMG400006466]	11.280	3.49570895	0.000384422494005	0.0033202592526	yes	up	0.68	0.71	0.79	0.04	0.15	0.05	0.726666666667	0.08
PGSC0003DMG400006493		40S ribosomal protein S15a-5 [Source:PGSC_GENE;Acc:PGSC0003DMG400006493]	0.387	-1.36917710929	0.00364787807813	0.0204602379709	yes	down	2.63	5.23	1.77	8.97	12.28	10.34	3.21	10.53
PGSC0003DMG400006494		Poly(ADP-ribose) polymerase, catalytic region [Source:PGSC_GENE;Acc:PGSC0003DMG400006494]	0.213	-2.23095132534	0.00838290746332	0.0389965791981	yes	down	0.05	0.3	0.19	0.82	1.36	0.92	0.18	1.03333333333
PGSC0003DMG400006497		Conserved gene of unknown function [Source:PGSC_GENE;Acc:PGSC0003DMG400006497]	0.065	-3.93722550027	0.00205531151253	0.0131021421935	yes	down	0	0.14	0.08	1.02	0.86	0.29	0.0733333333333	0.723333333333
PGSC0003DMG400006515		RNase H family protein [Source:PGSC_GENE;Acc:PGSC0003DMG400006515]	86.211	6.42979444945	3.29484884014E-6	5.60055612438E-5	yes	up	1.12	2.14	1.29	0	0.08	0	1.51666666667	0.0266666666667
PGSC0003DMG400006523		Conserved gene of unknown function [Source:PGSC_GENE;Acc:PGSC0003DMG400006523]	11.900	3.57292116494	2.99726593107E-5	0.000383036179069	yes	up	0.9	2.94	6.54	0	0.24	6.21	3.46	2.15
PGSC0003DMG400006526		Conserved gene of unknown function [Source:PGSC_GENE;Acc:PGSC0003DMG400006526]	5.352	2.42016178797	3.18346154581E-6	5.45290402034E-5	yes	up	3.68	3.81	6.42	0.61	2.04	0.77	4.63666666667	1.14
PGSC0003DMG400006534		Gene of unknown function [Source:PGSC_GENE;Acc:PGSC0003DMG400006534]	2.307	1.20632852775	0.00533113881388	0.027597810664	yes	up	16.22	19.75	20.06	23.63	11.92	10.84	18.6766666667	15.4633333333
PGSC0003DMG400006537		Gene of unknown function [Source:PGSC_GENE;Acc:PGSC0003DMG400006537]	0.428	-1.22486034763	0.00500154652811	0.0262527528064	yes	down	0.9	0.79	0.81	2.9	2.46	1.68	0.833333333333	2.34666666667
PGSC0003DMG400006538		Conserved gene of unknown function [Source:PGSC_GENE;Acc:PGSC0003DMG400006538]	11.066	3.46801646988	3.76558937325E-17	6.72308876422E-15	yes	up	6.05	5.03	6.35	0.38	0.98	0.61	5.81	0.656666666667
PGSC0003DMG400006560		Methyltransferase [Source:PGSC_GENE;Acc:PGSC0003DMG400006560]	0.477	-1.06748117086	6.44470139681E-7	1.3531106967E-5	yes	down	15.04	17.04	18.02	34.68	44.35	51.41	16.7	43.48
PGSC0003DMG400006576		Tospovirus resistance protein A [Source:PGSC_GENE;Acc:PGSC0003DMG400006576]	2.306	1.20534067906	0.000759069620938	0.00587744315547	yes	up	7.88	5.21	7.27	4.72	2.99	3.59	6.78666666667	3.76666666667
PGSC0003DMG400006580		Tospovirus resistance protein B [Source:PGSC_GENE;Acc:PGSC0003DMG400006580]	2.659	1.41080423125	0.00581638812623	0.0294857727601	yes	up	6.49	5.53	5.83	4.09	2.17	1.56	5.95	2.60666666667
PGSC0003DMG400006622		Phosphoinositide-specific phospholipase C [Source:PGSC_GENE;Acc:PGSC0003DMG400006622]	0.329	-1.60440590448	0.000203129227526	0.00192878140733	yes	down	6.43	9.21	11.72	13.54	37.23	47.48	9.12	32.75
PGSC0003DMG400006631		60S ribosomal protein L34 [Source:PGSC_GENE;Acc:PGSC0003DMG400006631]	2.839	1.50529671871	7.55056803105E-5	0.000833800876025	yes	up	22.71	20.32	38.01	13.83	9.93	11.27	27.0133333333	11.6766666667
PGSC0003DMG400006637		Phenylalanine ammonia-lyase [Source:PGSC_GENE;Acc:PGSC0003DMG400006637]	0.363	-1.4615732745	0.00877206149241	0.0404279503608	yes	down	0.56	0.56	0.27	1.52	1.24	1.57	0.463333333333	1.44333333333
PGSC0003DMG400006640		Spotted leaf protein [Source:PGSC_GENE;Acc:PGSC0003DMG400006640]	3.072	1.6194051359	2.37509265047E-5	0.000313348253671	yes	up	62.15	53.41	89.11	33.97	28.3	18.16	68.2233333333	26.81
PGSC0003DMG400006672		Sucrose synthase [Source:PGSC_GENE;Acc:PGSC0003DMG400006672]	0.384	-1.38138631758	1.44138652887E-6	2.75224937518E-5	yes	down	11.05	15.89	14.3	29.31	51.25	52.25	13.7466666667	44.27
PGSC0003DMG400006683		Lysyl-tRNA synthetase [Source:PGSC_GENE;Acc:PGSC0003DMG400006683]	0.010	-6.6358259601	6.08892325374E-6	9.58398087429E-5	yes	down	0	0	0	8.52	6.75	7.83	0	7.7
PGSC0003DMG400006692		Cytochrome P450 hydroxylase [Source:PGSC_GENE;Acc:PGSC0003DMG400006692]	12.641	3.66000281568	0.0026890213712	0.0161844150442	yes	up	1.19	1.95	0.48	0.17	0	0.18	1.20666666667	0.116666666667
PGSC0003DMG400006708		HSR203J protein [Source:PGSC_GENE;Acc:PGSC0003DMG400006708]	0.212	-2.23875488083	0.00409251687651	0.0224092967026	yes	down	0.32	6.77	2.4	21.51	16.11	17.25	3.16333333333	18.29
PGSC0003DMG400006719		Gene of unknown function [Source:PGSC_GENE;Acc:PGSC0003DMG400006719]	0.169	-2.56370503357	3.88337117097E-5	0.000478284284199	yes	down	0.69	0.23	0.38	3.05	2.07	2.51	0.433333333333	2.54333333333
PGSC0003DMG400006720		Gene of unknown function [Source:PGSC_GENE;Acc:PGSC0003DMG400006720]	8.614	3.10670950386	5.65727434773E-5	0.000657372591665	yes	up	7.31	4.67	15.53	2.43	1.26	0.6	9.17	1.43
PGSC0003DMG400006721		Conserved gene of unknown function [Source:PGSC_GENE;Acc:PGSC0003DMG400006721]	8.375	3.06600647245	8.8048255503E-12	6.14038119228E-10	yes	up	71.69	48.9	62.36	14.36	5.48	8.26	60.9833333333	9.36666666667
PGSC0003DMG400006724		Conserved gene of unknown function [Source:PGSC_GENE;Acc:PGSC0003DMG400006724]	4.407	2.13987077068	0.00975989996492	0.0438756024889	yes	up	15.02	3.05	12.8	3.75	3.37	0.53	10.29	2.55
PGSC0003DMG400006727		Cyclic nucleotide-gated ion channel 15 [Source:PGSC_GENE;Acc:PGSC0003DMG400006727]	0.352	-1.50431184715	7.02729184688E-6	0.000108927476917	yes	down	0.67	0.77	0.9	2.47	2.77	2.4	0.78	2.54666666667
PGSC0003DMG400006732		Conserved gene of unknown function [Source:PGSC_GENE;Acc:PGSC0003DMG400006732]	3.416	1.77251745785	1.47801450269E-5	0.000207771463999	yes	up	4.64	2.99	3.32	1.47	0.98	1.6	3.65	1.35
PGSC0003DMG400006737		Cold-induced glucosyl transferase [Source:PGSC_GENE;Acc:PGSC0003DMG400006737]	0.258	-1.95552815745	0.00534855556577	0.0276645525774	yes	down	11.31	46.26	5.32	125.92	115.58	66.5	20.9633333333	102.666666667
PGSC0003DMG400006739		Serine/threonine-protein phosphatase PP1 isozyme 3 [Source:PGSC_GENE;Acc:PGSC0003DMG400006739]	0.446	-1.16561399389	2.35534904756E-5	0.00031145252042	yes	down	6.9	10.13	10.11	24.11	22.43	30.14	9.04666666667	25.56
PGSC0003DMG400006755		Germin 12 [Source:PGSC_GENE;Acc:PGSC0003DMG400006755]	0.024	-5.38602258626	4.01798322585E-14	4.31052060107E-12	yes	down	0.38	0.12	0.8	31.32	14.3	14.24	0.433333333333	19.9533333333
PGSC0003DMG400006764		Cytokinin oxidase/dehydrogenase [Source:PGSC_GENE;Acc:PGSC0003DMG400006764]	2.739	1.45387504561	2.24652408283E-6	4.06735596344E-5	yes	up	8.01	10.07	11.27	4.44	3.51	5.79	9.78333333333	4.58
PGSC0003DMG400006765		Glycerol-3-phosphate dehydrogenase [Source:PGSC_GENE;Acc:PGSC0003DMG400006765]	3.436	1.78079508717	2.01536996666E-5	0.000271752752947	yes	up	29.98	15.07	46.67	7.45	11.39	8.27	30.5733333333	9.03666666667
PGSC0003DMG400006769		Leucine-rich repeat containing protein [Source:PGSC_GENE;Acc:PGSC0003DMG400006769]	2.448	1.29168004374	1.08050070881E-5	0.000158315822192	yes	up	6.51	5.59	9.61	3.97	3.45	3.34	7.23666666667	3.58666666667
PGSC0003DMG400006781		Subtilase [Source:PGSC_GENE;Acc:PGSC0003DMG400006781]	3.369	1.75219512471	2.88002877933E-9	1.08377698373E-7	yes	up	64.84	74.79	50.73	26.18	23.62	18.47	63.4533333333	22.7566666667
PGSC0003DMG400006788		Conserved gene of unknown function [Source:PGSC_GENE;Acc:PGSC0003DMG400006788]	34.588	5.11220090492	3.65246781904E-9	1.34344906547E-7	yes	up	27	63.18	89.89	2.97	1.49	0	60.0233333333	1.48666666667
PGSC0003DMG400006790		Conserved gene of unknown function [Source:PGSC_GENE;Acc:PGSC0003DMG400006790]	7.232	2.85442235277	1.79697839072E-15	2.46933097961E-13	yes	up	81.27	68.62	88.03	19.2	12.66	11.01	79.3066666667	14.29
PGSC0003DMG400006802		Conserved gene of unknown function [Source:PGSC_GENE;Acc:PGSC0003DMG400006802]	7.611	2.92801377856	1.30628007758E-5	0.000186524288953	yes	up	78.21	13.7	38.06	4.67	13.48	4.63	43.3233333333	7.59333333333
PGSC0003DMG400006804		Gene of unknown function [Source:PGSC_GENE;Acc:PGSC0003DMG400006804]	0.297	-1.75137717289	2.8633560507E-6	4.99199493943E-5	yes	down	1.25	0.94	1.34	2.85	5.26	6.65	1.17666666667	4.92
PGSC0003DMG400006807		E3 ubiquitin ligase BIG BROTHER [Source:PGSC_GENE;Acc:PGSC0003DMG400006807]	2.980	1.57514729789	1.31961834796E-5	0.000187989893949	yes	up	8.18	7.87	9.74	2.3	4.97	6.34	8.59666666667	4.53666666667
PGSC0003DMG400006814		AN1-like transcription factor [Source:PGSC_GENE;Acc:PGSC0003DMG400006814]	2.275	1.18578129352	0.00024150377462	0.00223841694854	yes	up	282.89	282.93	418.41	199.68	195.87	136.89	328.076666667	177.48
PGSC0003DMG400006838		SBT4E protein [Source:PGSC_GENE;Acc:PGSC0003DMG400006838]	0.387	-1.3685751703	6.97017392339E-5	0.000779919735435	yes	down	1.27	1.98	1.81	3.69	6.43	4.82	1.68666666667	4.98
PGSC0003DMG400006840		SBT4B protein [Source:PGSC_GENE;Acc:PGSC0003DMG400006840]	8.025	3.00456075678	2.04577264002E-17	3.84919990575E-15	yes	up	61.79	105.17	62.3	6.28	13.51	12.56	76.42	10.7833333333
PGSC0003DMG400006842		SBT4B protein [Source:PGSC_GENE;Acc:PGSC0003DMG400006842]	5.866	2.55230496069	9.40299242826E-12	6.4775834158E-10	yes	up	68.19	182.34	111.43	20.58	44.12	51.25	120.653333333	38.65
PGSC0003DMG400006856		Conserved gene of unknown function [Source:PGSC_GENE;Acc:PGSC0003DMG400006856]	5.180	2.37294326489	0.00176874445936	0.0116456230083	yes	up	14.08	19.13	129.49	9.81	9.73	20.6	54.2333333333	13.38
PGSC0003DMG400006863		YA3 [Source:PGSC_GENE;Acc:PGSC0003DMG400006863]	2.798	1.48425481223	0.000717741084694	0.00561072129486	yes	up	47.92	18.94	38.68	17.5	15.4	10.67	35.18	14.5233333333
PGSC0003DMG400006866		DNA-damage-inducible protein f [Source:PGSC_GENE;Acc:PGSC0003DMG400006866]	0.088	-3.50020195972	7.63887134543E-8	2.00517682568E-6	yes	down	0.48	1.73	0.43	19.77	8.87	7.07	0.88	11.9033333333
PGSC0003DMG400006889		Gene of unknown function [Source:PGSC_GENE;Acc:PGSC0003DMG400006889]	10.573	3.40232323806	2.3584442983E-7	5.54687957081E-6	yes	up	6.19	3.56	8.77	0.89	1.53	0.34	6.17333333333	0.92
PGSC0003DMG400006890		Conserved gene of unknown function [Source:PGSC_GENE;Acc:PGSC0003DMG400006890]	3.751	1.90720805311	5.38332359802E-6	8.61190943149E-5	yes	up	98.29	65.15	180.71	42.99	39.45	36.24	114.716666667	39.56
PGSC0003DMG400006903		B12D [Source:PGSC_GENE;Acc:PGSC0003DMG400006903]	2.916	1.54422836217	7.3367511598E-6	0.000113117374791	yes	up	11.56	11.31	13.27	5.26	5.73	5.1	12.0466666667	5.36333333333
PGSC0003DMG400006905		Gene of unknown function [Source:PGSC_GENE;Acc:PGSC0003DMG400006905]	263.571	8.04204785575	8.94185946648E-10	3.79718546094E-8	yes	up	1.89	2.34	4.47	0	0.04	0	2.9	0.0133333333333
PGSC0003DMG400006913		Nitrate transporter [Source:PGSC_GENE;Acc:PGSC0003DMG400006913]	0.086	-3.53269040186	3.53158741454E-8	1.02959032371E-6	yes	down	0.91	6.15	1.95	41.87	23.67	63.04	3.00333333333	42.86
PGSC0003DMG400006917		Clostridium pasteurianum ferredoxin homolog [Source:PGSC_GENE;Acc:PGSC0003DMG400006917]	0.260	-1.94150117461	1.40064329483E-6	2.68073043753E-5	yes	down	3.74	3.45	7.56	16.89	22.99	31.24	4.91666666667	23.7066666667
PGSC0003DMG400006923		Leucine-rich repeat protein [Source:PGSC_GENE;Acc:PGSC0003DMG400006923]	3.247	1.69927630954	1.15566964708E-6	2.25960668007E-5	yes	up	15.18	17	12.29	3	6.4	6.27	14.8233333333	5.22333333333
PGSC0003DMG400006940		Oxidoreductase [Source:PGSC_GENE;Acc:PGSC0003DMG400006940]	4.381	2.131248993	6.18750328631E-8	1.66994225731E-6	yes	up	16.32	13.19	8.03	4.34	2.86	3.71	12.5133333333	3.63666666667
PGSC0003DMG400006943		Cation efflux family protein [Source:PGSC_GENE;Acc:PGSC0003DMG400006943]	0.462	-1.11503125396	4.13864966861E-5	0.000503388219265	yes	down	1.81	1.51	1.57	4.3	3.87	5.27	1.63	4.48
PGSC0003DMG400006949		Glycosyltransferase UGT90A7 [Source:PGSC_GENE;Acc:PGSC0003DMG400006949]	0.023	-5.427590145	6.31244769549E-36	9.65015441448E-33	yes	down	0.66	0.48	0.8	39.3	26.98	22.92	0.646666666667	29.7333333333
PGSC0003DMG400006951		Zinc finger protein [Source:PGSC_GENE;Acc:PGSC0003DMG400006951]	0.082	-3.61518789965	0.00895749317852	0.0410532331946	yes	down	0.46	0.73	0	0.13	3.3	10.05	0.396666666667	4.49333333333
PGSC0003DMG400006963		S-adenosylmethionine-dependent methyltransferase [Source:PGSC_GENE;Acc:PGSC0003DMG400006963]	0.477	-1.06862963859	3.41784452698E-5	0.000428061838862	yes	down	8.73	7.42	6.44	20.93	18.91	18.44	7.53	19.4266666667
PGSC0003DMG400006982		Gene of unknown function [Source:PGSC_GENE;Acc:PGSC0003DMG400006982]	3.645	1.86600643815	1.79085145782E-6	3.31850201957E-5	yes	up	2.19	2.03	2.86	0.77	0.67	0.95	2.36	0.796666666667
PGSC0003DMG400006983		RNase H family protein [Source:PGSC_GENE;Acc:PGSC0003DMG400006983]	0.001	-9.96690393586	4.35175763888E-15	5.51523273819E-13	yes	down	0	0	0	51.22	39.01	27.94	0	39.39
PGSC0003DMG400006986		NAD(P)H-quinone oxidoreductase subunit K, chloroplastic [Source:PGSC_GENE;Acc:PGSC0003DMG400006986]	13.972	3.80450514304	9.95992649665E-6	0.000147380400549	yes	up	4.72	5.13	2.95	0.15	0.17	0.9	4.26666666667	0.406666666667
PGSC0003DMG400006996		Gene of unknown function [Source:PGSC_GENE;Acc:PGSC0003DMG400006996]	27.668	4.79012599796	4.29786599266E-15	5.4753021969E-13	yes	up	11.69	6.61	12.12	0.15	0.9	0.39	10.14	0.48
PGSC0003DMG400007006		Arsenical pump-driving atpase [Source:PGSC_GENE;Acc:PGSC0003DMG400007006]	0.123	-3.0176633991	5.13900712021E-6	8.26430730838E-5	yes	down	0.32	0.15	0.22	2.25	2.67	2.02	0.23	2.31333333333
PGSC0003DMG400007010		Myc2 bHLH protein [Source:PGSC_GENE;Acc:PGSC0003DMG400007010]	2.817	1.49393294884	2.28598431223E-5	0.000303556874469	yes	up	35.13	20.45	41.15	11.26	17.54	13.72	32.2433333333	14.1733333333
PGSC0003DMG400007020		DNA repair and recombination protein radA [Source:PGSC_GENE;Acc:PGSC0003DMG400007020]	0.428	-1.22462357841	0.0111400843082	0.0485542519918	yes	down	1.21	2.38	1.19	2.84	5.65	5.67	1.59333333333	4.72
PGSC0003DMG400007055		CYP72A58 [Source:PGSC_GENE;Acc:PGSC0003DMG400007055]	36.322	5.18277025767	3.81070208638E-10	1.81341970881E-8	yes	up	3.69	34.65	6.53	0.71	0.64	0.18	14.9566666667	0.51
PGSC0003DMG400007061		Zinc finger protein [Source:PGSC_GENE;Acc:PGSC0003DMG400007061]	2.077	1.05453748022	4.2207935607E-6	6.94287898418E-5	yes	up	32.4	31.25	25.61	14.46	19.33	20.28	29.7533333333	18.0233333333
PGSC0003DMG400007081		Solanesyl diphosphate synthase [Source:PGSC_GENE;Acc:PGSC0003DMG400007081]	0.379	-1.40121461145	0.010696059966	0.0470211406844	yes	down	64.78	174.27	31.19	227.55	288.52	363.82	90.08	293.296666667
PGSC0003DMG400007095		BES1/BZR1 homolog protein 4 [Source:PGSC_GENE;Acc:PGSC0003DMG400007095]	2.309	1.20729057863	0.00802007781315	0.0376600313515	yes	up	2.55	1.7	2.4	1.64	1.19	1.09	2.21666666667	1.30666666667
PGSC0003DMG400007112		TRANSPARENT TESTA 1 protein [Source:PGSC_GENE;Acc:PGSC0003DMG400007112]	0.216	-2.20946425913	0.00194357001847	0.0125540163072	yes	down	0.15	0.46	0.12	1.44	1.53	1.2	0.243333333333	1.39
PGSC0003DMG400007120		Gene of unknown function [Source:PGSC_GENE;Acc:PGSC0003DMG400007120]	41.412	5.37199252216	0.00342428161018	0.0194456192895	yes	up	0.15	0.98	0.16	0	0	0	0.43	0
PGSC0003DMG400007123		Phytosulfokine peptide [Source:PGSC_GENE;Acc:PGSC0003DMG400007123]	2.232	1.15865879059	2.10723046115E-5	0.000282117444334	yes	up	45.55	39.78	58.98	23.96	31.48	31.26	48.1033333333	28.9
PGSC0003DMG400007125		Conserved gene of unknown function [Source:PGSC_GENE;Acc:PGSC0003DMG400007125]	3.624	1.8576395785	0.000202791327256	0.00192632072415	yes	up	14.66	14.47	27.9	10.4	4.11	5.51	19.01	6.67333333333
PGSC0003DMG400007127		Phosphatidylcholine-sterol acyltransferase [Source:PGSC_GENE;Acc:PGSC0003DMG400007127]	10.948	3.4526610868	6.21540368109E-6	9.77048676346E-5	yes	up	2	0.69	2.59	0.14	0.09	0.1	1.76	0.11
PGSC0003DMG400007128		RNA binding protein [Source:PGSC_GENE;Acc:PGSC0003DMG400007128]	2.418	1.27359586284	2.77503678745E-5	0.00035762592108	yes	up	191.19	132.07	224.11	71.52	100.76	123.02	182.456666667	98.4333333333
PGSC0003DMG400007131		Histone H2B [Source:PGSC_GENE;Acc:PGSC0003DMG400007131]	3.039	1.60358132437	0.000116579788727	0.00120216763587	yes	up	16.11	13.54	9.54	2.59	8.15	7.49	13.0633333333	6.07666666667
PGSC0003DMG400007141		ABC transporter family protein [Source:PGSC_GENE;Acc:PGSC0003DMG400007141]	0.234	-2.09414701843	1.27535618065E-5	0.000182748753244	yes	down	12.36	7.64	9.25	18.92	56.55	83.87	9.75	53.1133333333
PGSC0003DMG400007152		UDP-apiose/xylose synthase [Source:PGSC_GENE;Acc:PGSC0003DMG400007152]	3.267	1.70803149389	7.88516506339E-8	2.05711358284E-6	yes	up	178.9	130.37	253.86	62.17	68.32	85.03	187.71	71.84
PGSC0003DMG400007170		Conserved gene of unknown function [Source:PGSC_GENE;Acc:PGSC0003DMG400007170]	2.205	1.14055575026	0.00026682092256	0.00243614772893	yes	up	24.35	29.83	35.19	19.49	12.73	16.06	29.79	16.0933333333
PGSC0003DMG400007177		Peptidylprolyl isomerase [Source:PGSC_GENE;Acc:PGSC0003DMG400007177]	2.265	1.17975702532	0.00020966667474	0.00198469305888	yes	up	67.08	51.35	34.1	27.07	31.14	25.9	50.8433333333	28.0366666667
PGSC0003DMG400007200		VQ [Source:PGSC_GENE;Acc:PGSC0003DMG400007200]	3.849	1.94463419124	3.95052796167E-5	0.000484603379852	yes	up	60.62	127.64	89.44	43.48	28.73	16.43	92.5666666667	29.5466666667
PGSC0003DMG400007225		Xylem serine proteinase 1 [Source:PGSC_GENE;Acc:PGSC0003DMG400007225]	2.510	1.32793217411	2.62026675969E-5	0.000340732190016	yes	up	12.86	11.35	7.04	5.08	5.4	4.6	10.4166666667	5.02666666667
PGSC0003DMG400007231		Flavonol synthase/flavanone 3-hydroxylase [Source:PGSC_GENE;Acc:PGSC0003DMG400007231]	50.942	5.67079104133	0.00124723621744	0.00881722389576	yes	up	0.07	1	0.65	0	0.08	0	0.573333333333	0.0266666666667
PGSC0003DMG400007233		CXE carboxylesterase [Source:PGSC_GENE;Acc:PGSC0003DMG400007233]	0.227	-2.13625537109	9.06877966702E-5	0.000974186871565	yes	down	7.07	11.63	12.47	23.39	43.04	129.15	10.39	65.1933333333
PGSC0003DMG400007248		Gene of unknown function [Source:PGSC_GENE;Acc:PGSC0003DMG400007248]	2.486	1.31381460297	0.00718788844322	0.0347012915359	yes	up	3.82	2.35	8.95	2.87	1.61	5.76	5.04	3.41333333333
PGSC0003DMG400007250		Gene of unknown function [Source:PGSC_GENE;Acc:PGSC0003DMG400007250]	0.060	-4.07004089443	9.28398609534E-5	0.000994683748979	yes	down	0	0.03	0.11	0.64	1.23	1.13	0.0466666666667	1
PGSC0003DMG400007251		Gene of unknown function [Source:PGSC_GENE;Acc:PGSC0003DMG400007251]	0.121	-3.04449569183	1.20841645219E-6	2.35333331375E-5	yes	down	0.45	0.13	0.23	1.99	2.97	3.45	0.27	2.80333333333
PGSC0003DMG400007258		Tyrosine specific protein phosphatase and dual specificity protein phosphatase [Source:PGSC_GENE;Acc:PGSC0003DMG400007258]	2.025	1.01818054817	0.000391467713548	0.00337634001177	yes	up	16.88	17.07	24.41	12.4	12.75	11.21	19.4533333333	12.12
PGSC0003DMG400007262		Conserved gene of unknown function [Source:PGSC_GENE;Acc:PGSC0003DMG400007262]	2.099	1.06991399646	0.00081503828007	0.00622542033441	yes	up	8.1	9.03	7.69	4.69	5.78	4.47	8.27333333333	4.98
PGSC0003DMG400007263		Cyclopropane fatty acid synthase [Source:PGSC_GENE;Acc:PGSC0003DMG400007263]	0.118	-3.07804467063	7.65705487393E-10	3.30320215549E-8	yes	down	1.98	0.44	1.57	11.72	10.7	9.95	1.33	10.79
PGSC0003DMG400007271		Gene of unknown function [Source:PGSC_GENE;Acc:PGSC0003DMG400007271]	24.221	4.59818795752	1.18519600636E-25	6.03956131576E-23	yes	up	23.2	18.75	15.96	1.9	1.96	1.13	19.3033333333	1.66333333333
PGSC0003DMG400007281		Ein3-binding f-box protein 3 [Source:PGSC_GENE;Acc:PGSC0003DMG400007281]	4.393	2.13534905018	0.000831856873369	0.00633080868781	yes	up	2.46	1.71	1.31	0.54	0.47	0.73	1.82666666667	0.58
PGSC0003DMG400007282		Conserved gene of unknown function [Source:PGSC_GENE;Acc:PGSC0003DMG400007282]	2.548	1.34927501154	2.10869767213E-6	3.85491368164E-5	yes	up	6	6.66	5.55	2.7	3.14	4.63	6.07	3.49
PGSC0003DMG400007285		DELLA protein RGL2 [Source:PGSC_GENE;Acc:PGSC0003DMG400007285]	0.133	-2.91059946906	0.00279388484095	0.0166394991989	yes	down	0.11	0.03	0.08	0.41	0.68	1.01	0.0733333333333	0.7
PGSC0003DMG400007295		Multidrug/pheromone exporter, MDR family, ABC transporter family [Source:PGSC_GENE;Acc:PGSC0003DMG400007295]	0.206	-2.27777802154	0.00315669318725	0.018288184595	yes	down	2.14	20.92	2.28	57.25	33.5	54.95	8.44666666667	48.5666666667
PGSC0003DMG400007297		Protein phosphatase-2C [Source:PGSC_GENE;Acc:PGSC0003DMG400007297]	0.495	-1.01591349582	0.00803708015466	0.0377181466967	yes	down	4.39	5.58	6.69	8.12	13.35	21.08	5.55333333333	14.1833333333
PGSC0003DMG400007331		Acetylglucosaminyltransferase [Source:PGSC_GENE;Acc:PGSC0003DMG400007331]	0.114	-3.13020889378	4.61859826623E-6	7.5213657518E-5	yes	down	0.28	0.99	0.41	1.75	7.21	9.67	0.56	6.21
PGSC0003DMG400007338		Conserved gene of unknown function [Source:PGSC_GENE;Acc:PGSC0003DMG400007338]	5.149	2.36423922105	0.000667918987202	0.00528715159449	yes	up	76.89	39.28	55.11	28.23	8.09	3.7	57.0933333333	13.34
PGSC0003DMG400007340		Multidrug resistance protein ABC transporter family [Source:PGSC_GENE;Acc:PGSC0003DMG400007340]	4.064	2.02301282067	0.000457836261584	0.00385496556225	yes	up	1.27	0.95	0.7	0.45	0.21	0.18	0.973333333333	0.28
PGSC0003DMG400007342		Ulp1 protease family, C-terminal catalytic domain containing protein [Source:PGSC_GENE;Acc:PGSC0003DMG400007342]	34.247	5.097894034	0.00928903948257	0.04227947632	yes	up	5.84	2.18	5.75	0	0	0	4.59	0
PGSC0003DMG400007384		Conserved gene of unknown function [Source:PGSC_GENE;Acc:PGSC0003DMG400007384]	2.516	1.3312746798	0.0106859270738	0.0469933176196	yes	up	22.03	15.55	39.83	18.58	14.24	7.56	25.8033333333	13.46
PGSC0003DMG400007389		CBL-interacting protein kinase 6 [Source:PGSC_GENE;Acc:PGSC0003DMG400007389]	0.290	-1.78785174594	0.00153270164411	0.010379258642	yes	down	0.19	0.35	0.58	1.89	1.88	1.22	0.373333333333	1.66333333333
PGSC0003DMG400007390		Beta-ketoacyl-CoA synthase [Source:PGSC_GENE;Acc:PGSC0003DMG400007390]	0.408	-1.2940310226	3.26352505203E-7	7.28337799021E-6	yes	down	14.11	21.85	18.52	44.52	60.2	60.92	18.16	55.2133333333
PGSC0003DMG400007412		ABC transporter B family member 21 [Source:PGSC_GENE;Acc:PGSC0003DMG400007412]	3.532	1.82055899675	1.07971969476E-6	2.1384569825E-5	yes	up	5.76	6.48	3.87	1.2	3.03	4.25	5.37	2.82666666667
PGSC0003DMG400007424		Amino acid transporter [Source:PGSC_GENE;Acc:PGSC0003DMG400007424]	0.310	-1.69142044959	0.000117409979752	0.00120970855296	yes	down	6.76	15.59	10.13	23.09	65.43	41.4	10.8266666667	43.3066666667
PGSC0003DMG400007431		Conserved gene of unknown function [Source:PGSC_GENE;Acc:PGSC0003DMG400007431]	2.623	1.39133575629	0.0106520106125	0.0468696131645	yes	up	1.25	1.25	1.59	0.5	0.75	0.71	1.36333333333	0.653333333333
PGSC0003DMG400007436		SLF-interacting SKP1 [Source:PGSC_GENE;Acc:PGSC0003DMG400007436]	0.395	-1.34131312598	0.00220115260633	0.0138584794725	yes	down	1.66	1.37	2.28	5.01	5.65	6.56	1.77	5.74
PGSC0003DMG400007456		Calmodulin [Source:PGSC_GENE;Acc:PGSC0003DMG400007456]	0.111	-3.16846936982	3.06585290406E-5	0.000390170458029	yes	down	0.48	0.06	0.29	2.51	4.21	2.7	0.276666666667	3.14
PGSC0003DMG400007458		RAV [Source:PGSC_GENE;Acc:PGSC0003DMG400007458]	4.690	2.22943913815	0.00138072756654	0.00957001878082	yes	up	4.02	6.26	8.12	0.28	3.03	1.74	6.13333333333	1.68333333333
PGSC0003DMG400007463		Phospholipid-transporting ATPase 9 [Source:PGSC_GENE;Acc:PGSC0003DMG400007463]	0.347	-1.52626748749	0.00333940048805	0.0190934399107	yes	down	0.93	1.15	2.05	3.18	2.47	8.2	1.37666666667	4.61666666667
PGSC0003DMG400007468		Conserved gene of unknown function [Source:PGSC_GENE;Acc:PGSC0003DMG400007468]	0.497	-1.00941870788	0.000740482885438	0.00575263422415	yes	down	10	11.03	10.03	23	19.22	36.14	10.3533333333	26.12
PGSC0003DMG400007475		DVL6 [Source:PGSC_GENE;Acc:PGSC0003DMG400007475]	0.030	-5.04872993498	4.32688377674E-5	0.000522386856757	yes	down	0.23	0.21	0	6.32	9.04	6.46	0.146666666667	7.27333333333
PGSC0003DMG400007477		Gene of unknown function [Source:PGSC_GENE;Acc:PGSC0003DMG400007477]	0.070	-3.8411322722	0.000939316111101	0.00699198785074	yes	down	0.18	0.15	0.2	2.81	3.31	1.64	0.176666666667	2.58666666667
PGSC0003DMG400007505		Senescence-associated protein [Source:PGSC_GENE;Acc:PGSC0003DMG400007505]	2.251	1.17025410615	0.0109682608433	0.0480475211737	yes	up	17.38	8.59	22.81	10.72	7.01	9.73	16.26	9.15333333333
PGSC0003DMG400007514		Glycolate oxidase [Source:PGSC_GENE;Acc:PGSC0003DMG400007514]	0.267	-1.90680056036	0.00738401636625	0.035393501924	yes	down	0.22	0.25	0.22	0.65	0.9	1.78	0.23	1.11
PGSC0003DMG400007545		Lipase class 3 family protein [Source:PGSC_GENE;Acc:PGSC0003DMG400007545]	0.228	-2.13562164186	6.48386302378E-8	1.73898343818E-6	yes	down	8.05	4.51	11.35	50.61	43.01	36.86	7.97	43.4933333333
PGSC0003DMG400007549		Gene of unknown function [Source:PGSC_GENE;Acc:PGSC0003DMG400007549]	17.435	4.12388915014	1.67646106921E-20	4.65979974463E-18	yes	up	9.56	5.88	7.67	0.19	0.66	0.87	7.70333333333	0.573333333333
PGSC0003DMG400007550		Gene of unknown function [Source:PGSC_GENE;Acc:PGSC0003DMG400007550]	4.495	2.16832068468	4.92490480806E-11	2.83442756718E-9	yes	up	10.82	10.12	8.16	3.21	2.33	2.43	9.7	2.65666666667
PGSC0003DMG400007576		Membrane protein [Source:PGSC_GENE;Acc:PGSC0003DMG400007576]	0.029	-5.08921813824	0.000794609329809	0.00609993195292	yes	down	0.05	0	0	0.79	0.7	0.5	0.0166666666667	0.663333333333
PGSC0003DMG400007590		RNase H family protein [Source:PGSC_GENE;Acc:PGSC0003DMG400007590]	0.413	-1.27661637738	0.00685342045274	0.0334533355167	yes	down	0.35	0.39	0.29	0.89	0.92	1.28	0.343333333333	1.03
PGSC0003DMG400007603		I-box binding factor [Source:PGSC_GENE;Acc:PGSC0003DMG400007603]	2.138	1.09620399776	0.00137850008455	0.00955932971543	yes	up	32.48	57.82	33.86	14.03	20.01	31.14	41.3866666667	21.7266666667
PGSC0003DMG400007613		Alternative oxidase [Source:PGSC_GENE;Acc:PGSC0003DMG400007613]	0.369	-1.43772827543	0.00474137348232	0.0252172201299	yes	down	5.62	13.93	17.06	56.94	23.93	42.09	12.2033333333	40.9866666667
PGSC0003DMG400007614		Alternative oxidase [Source:PGSC_GENE;Acc:PGSC0003DMG400007614]	0.467	-1.09715978292	0.00247464850464	0.0151742046687	yes	down	30.67	50.06	36.12	107.72	58.82	115.75	38.95	94.0966666667
PGSC0003DMG400007631		Histidine decarboxylase [Source:PGSC_GENE;Acc:PGSC0003DMG400007631]	12.506	3.64449283577	0.00760452881953	0.0361999457797	yes	up	1.67	0.33	1.53	0.44	0	0	1.17666666667	0.146666666667
PGSC0003DMG400007665		Cinnamoyl-CoA reductase [Source:PGSC_GENE;Acc:PGSC0003DMG400007665]	0.451	-1.15039523864	0.000113887022883	0.00117787593223	yes	down	7.69	9.4	11.31	23.24	32.61	23.27	9.46666666667	26.3733333333
PGSC0003DMG400007668		NBS-LRR resistance protein [Source:PGSC_GENE;Acc:PGSC0003DMG400007668]	4.888	2.28930252403	0.00414655239615	0.0226323910247	yes	up	3.67	6.03	5.94	0.23	2.27	2.09	5.21333333333	1.53
PGSC0003DMG400007669		Ring finger protein [Source:PGSC_GENE;Acc:PGSC0003DMG400007669]	2.303	1.20368373079	0.00338053995789	0.0192566388845	yes	up	3.31	2.84	3.57	1.57	2.37	1.3	3.24	1.74666666667
PGSC0003DMG400007672		Gene of unknown function [Source:PGSC_GENE;Acc:PGSC0003DMG400007672]	0.172	-2.54264472888	0.00016863050146	0.00164396256107	yes	down	20.72	52.67	56.66	65.91	296.88	671.57	43.35	344.786666667
PGSC0003DMG400007678		Carboxyl-terminal proteinase [Source:PGSC_GENE;Acc:PGSC0003DMG400007678]	2.899	1.53545585822	1.55198185305E-6	2.92461295266E-5	yes	up	12.15	8.24	9.3	4.42	3.38	3.42	9.89666666667	3.74
PGSC0003DMG400007679		Lipase [Source:PGSC_GENE;Acc:PGSC0003DMG400007679]	0.364	-1.45798283629	0.00110557013004	0.0079982979535	yes	down	13.2	17.59	6.82	19.04	46.78	46.61	12.5366666667	37.4766666667
PGSC0003DMG400007683		Sulfate/bicarbonate/oxalate exchanger and transporter sat-1 [Source:PGSC_GENE;Acc:PGSC0003DMG400007683]	0.055	-4.17348456241	0.00134592300784	0.00937127149778	yes	down	0	0	0.09	0.69	0.28	0.89	0.03	0.62
PGSC0003DMG400007702		Gene of unknown function [Source:PGSC_GENE;Acc:PGSC0003DMG400007702]	29.376	4.87657802827	0.00418446640171	0.0228107974562	yes	up	1.94	0.63	0.48	0	0	0.12	1.01666666667	0.04
PGSC0003DMG400007713		Conserved gene of unknown function [Source:PGSC_GENE;Acc:PGSC0003DMG400007713]	2.975	1.5727122824	0.00123129183179	0.00873221171514	yes	up	12.68	11.1	19.61	4.01	3.54	11.14	14.4633333333	6.23
PGSC0003DMG400007725		Conserved gene of unknown function [Source:PGSC_GENE;Acc:PGSC0003DMG400007725]	27.323	4.77205415029	4.44588116634E-6	7.27399687817E-5	yes	up	3.02	4.92	4.73	0.51	0	0	4.22333333333	0.17
PGSC0003DMG400007729		Isoform 2 of F-box protein [Source:PGSC_GENE;Acc:PGSC0003DMG400007729]	3.708	1.89079952375	1.99518719297E-7	4.77985100293E-6	yes	up	14.27	10.81	9.28	2.73	3.16	5.9	11.4533333333	3.93
PGSC0003DMG400007740		EPIDERMAL PATTERNING FACTOR 9 [Source:PGSC_GENE;Acc:PGSC0003DMG400007740]	2.005	1.00354327007	0.00338245117822	0.0192630397717	yes	up	90.86	89.73	47.01	47.21	48.74	56.64	75.8666666667	50.8633333333
PGSC0003DMG400007741		Conserved gene of unknown function [Source:PGSC_GENE;Acc:PGSC0003DMG400007741]	14.923	3.89951360638	1.02735289187E-29	9.30705619818E-27	yes	up	127.62	80.12	126.18	7.74	7.52	14.11	111.306666667	9.79
PGSC0003DMG400007743		Tir-nbs-lrr resistance protein [Source:PGSC_GENE;Acc:PGSC0003DMG400007743]	9.448	3.23995266271	4.21319121319E-10	1.97045233412E-8	yes	up	44.77	21.37	45.75	7.92	2.96	3.25	37.2966666667	4.71
PGSC0003DMG400007752		Gene of unknown function [Source:PGSC_GENE;Acc:PGSC0003DMG400007752]	6.174	2.62618989327	2.96307219934E-11	1.79843042173E-9	yes	up	2.04	1.41	1.97	0.34	0.41	0.32	1.80666666667	0.356666666667
PGSC0003DMG400007764		Gene of unknown function [Source:PGSC_GENE;Acc:PGSC0003DMG400007764]	0.025	-5.33965903444	1.19682995851E-9	4.92836040155E-8	yes	down	1.09	1.77	0	15.56	50.92	108.44	0.953333333333	58.3066666667
PGSC0003DMG400007780		Pto-like serine/threonine kinase [Source:PGSC_GENE;Acc:PGSC0003DMG400007780]	3.035	1.60174363093	8.80110438539E-5	0.000950631533147	yes	up	3.84	3.3	4.66	4.67	1.06	1.28	3.93333333333	2.33666666667
PGSC0003DMG400007784		Cationic amino acid transporter [Source:PGSC_GENE;Acc:PGSC0003DMG400007784]	0.479	-1.06311094665	0.00469473425744	0.0250290322443	yes	down	3.34	3.4	2.38	7.74	10.16	5.34	3.04	7.74666666667
PGSC0003DMG400007786		2,4-D inducible glutathione S-transferase [Source:PGSC_GENE;Acc:PGSC0003DMG400007786]	0.459	-1.12321859178	0.00228047196857	0.0142478529633	yes	down	4.02	4.56	6.6	16.34	11.99	12.89	5.06	13.74
PGSC0003DMG400007794		Xyloglucan endotransglucosylase-hydrolase XTH9 [Source:PGSC_GENE;Acc:PGSC0003DMG400007794]	9.490	3.24635921893	2.89890137391E-6	5.0431811953E-5	yes	up	34.04	6.9	35.01	1.18	2.69	1.33	25.3166666667	1.73333333333
PGSC0003DMG400007815		GDSL esterase/lipase [Source:PGSC_GENE;Acc:PGSC0003DMG400007815]	0.149	-2.74600779803	1.80619193137E-14	2.03591956872E-12	yes	down	23.39	18.16	25.69	124.8	213.85	326.38	22.4133333333	221.676666667
PGSC0003DMG400007816		UDP-glucuronate 5-epimerase [Source:PGSC_GENE;Acc:PGSC0003DMG400007816]	3.351	1.74465372593	4.11290582076E-7	8.94237123341E-6	yes	up	89.17	77.36	142.17	42.98	37.58	32.6	102.9	37.72
PGSC0003DMG400007820		Stress induced protein [Source:PGSC_GENE;Acc:PGSC0003DMG400007820]	7.297	2.86721153493	2.28069237824E-16	3.64612650796E-14	yes	up	117.08	116.15	207.05	26.94	28.08	20.88	146.76	25.3
PGSC0003DMG400007823		Two-component system sensor histidine kinase/response regulator [Source:PGSC_GENE;Acc:PGSC0003DMG400007823]	0.485	-1.04366984667	0.000475896065535	0.00398235298083	yes	down	6.89	9.32	6.12	11.81	16.5	23.95	7.44333333333	17.42
PGSC0003DMG400007831		Neutral leucine aminopeptidase preprotein [Source:PGSC_GENE;Acc:PGSC0003DMG400007831]	4.061	2.02187849878	0.0015529967334	0.0104818708883	yes	up	594.71	203.42	1789.53	265.7	247	224.45	862.553333333	245.716666667
PGSC0003DMG400007854		Xyloglucan endotransglucosylase-hydrolase XTH9 [Source:PGSC_GENE;Acc:PGSC0003DMG400007854]	6.503	2.70119777418	0.000683769259378	0.00538820750141	yes	up	13.26	2.67	16.66	0.85	4.53	1.12	10.8633333333	2.16666666667
PGSC0003DMG400007858		Conserved gene of unknown function [Source:PGSC_GENE;Acc:PGSC0003DMG400007858]	18.969	4.2456086148	2.37764838062E-5	0.000313463202843	yes	up	10.41	2.56	53.11	2.64	1.26	0.54	22.0266666667	1.48
PGSC0003DMG400007870		NBS-LRR protein [Source:PGSC_GENE;Acc:PGSC0003DMG400007870]	0.151	-2.73159822374	2.18337165342E-6	3.97065209239E-5	yes	down	0.79	0.66	1.09	1.76	2.69	4.2	0.846666666667	2.88333333333
PGSC0003DMG400007872		NBS-LRR protein [Source:PGSC_GENE;Acc:PGSC0003DMG400007872]	0.387	-1.36884244873	0.00572825028546	0.0291598339193	yes	down	0.34	0.73	0.32	1.38	1.31	1.72	0.463333333333	1.47
PGSC0003DMG400007880		Senescence-associated protein [Source:PGSC_GENE;Acc:PGSC0003DMG400007880]	0.380	-1.39637475482	1.5233429601E-5	0.000213529907187	yes	down	4.5	8.35	9.34	29.58	16.66	26.12	7.39666666667	24.12
PGSC0003DMG400007886		Glycerol-3-phosphate transporter / glycerol 3-phosphate permease, putative [Source:PGSC_GENE;Acc:PGSC0003DMG400007886]	3.343	1.74108428266	1.21970513574E-7	3.06934029014E-6	yes	up	28.37	21.64	39.54	11.89	10.83	10.13	29.85	10.95
PGSC0003DMG400007896		Glycosyltransferase QUASIMODO1 [Source:PGSC_GENE;Acc:PGSC0003DMG400007896]	0.197	-2.34733985045	0.0104943022622	0.0463675276976	yes	down	0.21	0	0.28	0.9	1.07	0.96	0.163333333333	0.976666666667
PGSC0003DMG400007908		UDP-glucosyltransferase [Source:PGSC_GENE;Acc:PGSC0003DMG400007908]	0.470	-1.08895032291	0.000110150461269	0.00114552733106	yes	down	4.52	3.37	3.16	9.4	9.86	9.9	3.68333333333	9.72
PGSC0003DMG400007913		Inorganic pyrophosphatase [Source:PGSC_GENE;Acc:PGSC0003DMG400007913]	0.355	-1.49437324296	0.00195785380114	0.0126142171784	yes	down	1.48	1.82	3.07	3.44	8.24	11.06	2.12333333333	7.58
PGSC0003DMG400007915		Conserved gene of unknown function [Source:PGSC_GENE;Acc:PGSC0003DMG400007915]	4.865	2.28237966513	0.00446445700002	0.0240477027572	yes	up	1.24	1.03	2.04	0.61	0.33	0.1	1.43666666667	0.346666666667
PGSC0003DMG400007920		Gene of unknown function [Source:PGSC_GENE;Acc:PGSC0003DMG400007920]	0.081	-3.62229375945	3.53549350084E-6	5.9516979374E-5	yes	down	0.62	0.53	2.58	8.77	57.23	51.2	1.24333333333	39.0666666667
PGSC0003DMG400007947		WRKY transcription factor 2 [Source:PGSC_GENE;Acc:PGSC0003DMG400007947]	2.735	1.45174912012	0.00142881232158	0.00982258273914	yes	up	97.89	130.78	147.55	91.37	43.65	35.69	125.406666667	56.9033333333
PGSC0003DMG400007952		N-hydroxycinnamoyl/benzoyltransferase 6 [Source:PGSC_GENE;Acc:PGSC0003DMG400007952]	0.358	-1.48336937998	3.67020930415E-7	8.05141879636E-6	yes	down	4.43	7.84	6.14	19.14	25.68	33.31	6.13666666667	26.0433333333
PGSC0003DMG400007953		Transcription factor [Source:PGSC_GENE;Acc:PGSC0003DMG400007953]	3.328	1.73480207836	1.0191129744E-6	2.03158136542E-5	yes	up	5.32	3.04	5.32	1.93	1.55	1.66	4.56	1.71333333333
PGSC0003DMG400007958		Subtilisin-like protease preproenzyme [Source:PGSC_GENE;Acc:PGSC0003DMG400007958]	0.442	-1.17776440565	0.000913563138467	0.00683565444078	yes	down	5.16	6.3	9.83	17.07	16.02	26.82	7.09666666667	19.97
PGSC0003DMG400007960		Conserved gene of unknown function [Source:PGSC_GENE;Acc:PGSC0003DMG400007960]	2.170	1.11786912352	0.00224597783647	0.0140809175907	yes	up	60.09	34.28	72.52	21.23	29.73	30.49	55.63	27.15
PGSC0003DMG400007972		ABA 8'-hydroxylase CYP707A2 [Source:PGSC_GENE;Acc:PGSC0003DMG400007972]	0.449	-1.15467264047	0.00907374816152	0.0415081129663	yes	down	5.02	2.92	4.47	15.35	6.59	11.64	4.13666666667	11.1933333333
PGSC0003DMG400007974		Alpha-amylase [Source:PGSC_GENE;Acc:PGSC0003DMG400007974]	0.423	-1.24242974651	0.0105636547023	0.0465729982007	yes	down	3.26	6.95	6.77	21.9	9.61	12.42	5.66	14.6433333333
PGSC0003DMG400007981		UDP-glucosyltransferase [Source:PGSC_GENE;Acc:PGSC0003DMG400007981]	0.240	-2.05917054042	0.01080317019	0.0474490534331	yes	down	3.77	1.21	0.32	10.49	12.4	12.68	1.76666666667	11.8566666667
PGSC0003DMG400007984		Calmodulin 4 [Source:PGSC_GENE;Acc:PGSC0003DMG400007984]	28.078	4.81136728993	7.06793646792E-9	2.42131268915E-7	yes	up	6.5	3.65	8.36	0.27	0.48	0.14	6.17	0.296666666667
PGSC0003DMG400007992		Conserved gene of unknown function [Source:PGSC_GENE;Acc:PGSC0003DMG400007992]	2.087	1.06113432888	0.00155192011272	0.0104783260029	yes	up	9.26	12.58	7.67	3.49	5.02	7.44	9.83666666667	5.31666666667
PGSC0003DMG400007994		Tuber-specific and sucrose-responsive element binding factor [Source:PGSC_GENE;Acc:PGSC0003DMG400007994]	26.153	4.70889227964	1.22341782593E-14	1.43180861351E-12	yes	up	29.92	16.73	62.78	1.33	3.08	0.92	36.4766666667	1.77666666667
PGSC0003DMG400007996		Serpin [Source:PGSC_GENE;Acc:PGSC0003DMG400007996]	0.385	-1.37823580311	0.00106449256543	0.0077654304057	yes	down	2.5	1.82	2.24	3.78	6.96	8.94	2.18666666667	6.56
PGSC0003DMG400008018		1-O-acylglucose:anthocyanin-O-acyltransferase [Source:PGSC_GENE;Acc:PGSC0003DMG400008018]	0.421	-1.24777147849	0.000285353008576	0.00258700318375	yes	down	17.12	19.62	10.74	55.81	47.28	39.05	15.8266666667	47.38
PGSC0003DMG400008020		Conserved gene of unknown function [Source:PGSC_GENE;Acc:PGSC0003DMG400008020]	0.367	-1.44612988675	1.27715956883E-6	2.46756106268E-5	yes	down	5.7	5.98	3.72	13.82	16.48	21.87	5.13333333333	17.39
PGSC0003DMG400008022		DNA binding protein [Source:PGSC_GENE;Acc:PGSC0003DMG400008022]	6.526	2.70630549366	0.00239003149776	0.0147663981902	yes	up	1.16	0.63	4.44	0.38	0.36	0.51	2.07666666667	0.416666666667
PGSC0003DMG400008035		Gene of unknown function [Source:PGSC_GENE;Acc:PGSC0003DMG400008035]	40.993	5.3572971833	1.26445269948E-14	1.4658063047E-12	yes	up	5.68	2.74	6.01	0	0.23	0.22	4.81	0.15
PGSC0003DMG400008043		Gene of unknown function [Source:PGSC_GENE;Acc:PGSC0003DMG400008043]	6.983	2.80390217547	1.75127805547E-9	6.98797083797E-8	yes	up	13.65	8.14	15.88	1.78	1.84	3.41	12.5566666667	2.34333333333
PGSC0003DMG400008052		Conserved gene of unknown function [Source:PGSC_GENE;Acc:PGSC0003DMG400008052]	0.472	-1.0829068135	0.00595913295498	0.0300474937289	yes	down	25.86	28.72	18.76	33.58	74.3	96.7	24.4466666667	68.1933333333
PGSC0003DMG400008062		ABC transporter I family member 10, chloroplastic [Source:PGSC_GENE;Acc:PGSC0003DMG400008062]	2.337	1.22447506862	1.5456443697E-7	3.79964435004E-6	yes	up	22.87	19.09	20.68	10.69	11.1	11.72	20.88	11.17
PGSC0003DMG400008072		Conserved gene of unknown function [Source:PGSC_GENE;Acc:PGSC0003DMG400008072]	3.711	1.89173435443	2.53292014233E-8	7.62995402479E-7	yes	up	20.38	12.06	19.94	8.22	5.79	5.01	17.46	6.34
PGSC0003DMG400008075		Arsenical pump-driving atpase [Source:PGSC_GENE;Acc:PGSC0003DMG400008075]	2.156	1.10814168035	0.000251882244992	0.00231530992578	yes	up	4.71	5.96	6.83	2.85	3.33	3.96	5.83333333333	3.38
PGSC0003DMG400008078		Major intrinsic protein 2 [Source:PGSC_GENE;Acc:PGSC0003DMG400008078]	0.429	-1.2200831476	5.98344343597E-5	0.000689378362901	yes	down	69	74.48	61.76	130.61	187.77	294.4	68.4133333333	204.26
PGSC0003DMG400008085		UDP-glucuronic acid/UDP-N-acetylgalactosamine transporter [Source:PGSC_GENE;Acc:PGSC0003DMG400008085]	0.165	-2.60096987373	0.000695458592862	0.00546623302744	yes	down	0.33	0.45	1.4	2.13	10.22	3.36	0.726666666667	5.23666666667
PGSC0003DMG400008091		Conserved gene of unknown function [Source:PGSC_GENE;Acc:PGSC0003DMG400008091]	0.357	-1.48697810462	8.49641826126E-5	0.000923224214756	yes	down	4.27	8.51	4.5	16.03	15.56	28.15	5.76	19.9133333333
PGSC0003DMG400008100		KiTH-2 [Source:PGSC_GENE;Acc:PGSC0003DMG400008100]	0.069	-3.84767505786	0.00424346815236	0.0230809942199	yes	down	0	0	0.47	1	2.05	6.68	0.156666666667	3.24333333333
PGSC0003DMG400008105		Zinc finger family protein [Source:PGSC_GENE;Acc:PGSC0003DMG400008105]	2.490	1.31609255731	1.32541571674E-5	0.000188593278906	yes	up	4.51	3.34	4.43	1.65	1.53	1.84	4.09333333333	1.67333333333
PGSC0003DMG400008113	IVD	Isovaleryl-CoA dehydrogenase, mitochondrial [Source:UniProtKB/Swiss-Prot;Acc:Q9FS87]	0.324	-1.62446089987	5.12028550223E-7	1.09669162333E-5	yes	down	10.67	20.01	14	35.75	51.27	69.51	14.8933333333	52.1766666667
PGSC0003DMG400008120		Metal ion binding protein [Source:PGSC_GENE;Acc:PGSC0003DMG400008120]	3.482	1.7999609975	0.000279127813935	0.00253526413994	yes	up	18.54	9.14	21.72	6.81	7.39	3.07	16.4666666667	5.75666666667
PGSC0003DMG400008149		Calcium-dependent protein kinase 4 [Source:PGSC_GENE;Acc:PGSC0003DMG400008149]	2.282	1.19042139587	8.17207479266E-6	0.000124154626974	yes	up	126.28	121.12	157.79	80.87	65.66	68.3	135.063333333	71.61
PGSC0003DMG400008155		Acyltransferase [Source:PGSC_GENE;Acc:PGSC0003DMG400008155]	0.040	-4.64107132651	0.00335418797521	0.019142192691	yes	down	0	0	0.06	0.49	0.75	0.55	0.02	0.596666666667
PGSC0003DMG400008164		Triacylglycerol lipase SDP1 [Source:PGSC_GENE;Acc:PGSC0003DMG400008164]	0.176	-2.50529897845	0.00675055763959	0.0330766506138	yes	down	0.27	0.93	0.19	0.28	3.52	6.13	0.463333333333	3.31
PGSC0003DMG400008173		Conserved gene of unknown function [Source:PGSC_GENE;Acc:PGSC0003DMG400008173]	0.028	-5.14120962671	0.00625684820113	0.0311949667753	yes	down	0	0	0	0.32	0.58	0.19	0	0.363333333333
PGSC0003DMG400008174		Sdl1 [Source:PGSC_GENE;Acc:PGSC0003DMG400008174]	0.192	-2.37893152945	0.00629516942341	0.0313540712883	yes	down	0.06	0.25	0.35	1.12	2.01	0.95	0.22	1.36
PGSC0003DMG400008187		Class II small heat shock protein Le-HSP17.6 [Source:PGSC_GENE;Acc:PGSC0003DMG400008187]	0.025	-5.29540119841	6.24321537792E-28	4.241918004E-25	yes	down	12.92	22.67	10.66	329.49	778.04	1293.97	15.4166666667	800.5
PGSC0003DMG400008201		Glucosyltransferase [Source:PGSC_GENE;Acc:PGSC0003DMG400008201]	0.021	-5.58063885091	0.00119056167337	0.00850252219869	yes	down	0	0	0	2.3	2.27	1.1	0	1.89
PGSC0003DMG400008206		FtsH protease [Source:PGSC_GENE;Acc:PGSC0003DMG400008206]	0.469	-1.09149815324	3.15919935759E-5	0.000399554036075	yes	down	9.91	10.03	11.51	20.08	25.8	35.72	10.4833333333	27.2
PGSC0003DMG400008211		Conserved gene of unknown function [Source:PGSC_GENE;Acc:PGSC0003DMG400008211]	2.243	1.16546241265	0.00400308876421	0.0220282454832	yes	up	6.94	12.23	7.81	4.68	4.93	6.15	8.99333333333	5.25333333333
PGSC0003DMG400008212		Abscisic insensitive 1B [Source:PGSC_GENE;Acc:PGSC0003DMG400008212]	892.191	9.80120890758	5.32095199081E-15	6.60662363935E-13	yes	up	5.29	5.17	2.63	0	0	0	4.36333333333	0
PGSC0003DMG400008215		Gene of unknown function [Source:PGSC_GENE;Acc:PGSC0003DMG400008215]	0.004	-7.83755620074	5.86427608773E-9	2.0491456158E-7	yes	down	0	0	0	6.6	7.65	4.44	0	6.23
PGSC0003DMG400008242		Conserved gene of unknown function [Source:PGSC_GENE;Acc:PGSC0003DMG400008242]	0.117	-3.10079923236	0.00536286126074	0.0277268202151	yes	down	0.29	2	2.75	0.96	47.85	10.03	1.68	19.6133333333
PGSC0003DMG400008248		Wound-responsive AP2 like factor 2 [Source:PGSC_GENE;Acc:PGSC0003DMG400008248]	41.005	5.35772356669	7.54126637839E-13	6.49504843716E-11	yes	up	20.12	30.59	79.36	2.5	0.26	1.08	43.3566666667	1.28
PGSC0003DMG400008261		Conserved gene of unknown function [Source:PGSC_GENE;Acc:PGSC0003DMG400008261]	544.866	9.0897587493	1.0117482812E-12	8.47512430077E-11	yes	up	2.78	4.73	3.24	0	0	0	3.58333333333	0
PGSC0003DMG400008263		Wound-responsive AP2 like factor 2 [Source:PGSC_GENE;Acc:PGSC0003DMG400008263]	76.934	6.26554814071	2.23710877085E-10	1.11901187188E-8	yes	up	3.03	8.11	16.29	0.08	0.39	0	9.14333333333	0.156666666667
PGSC0003DMG400008264		Wound-responsive AP2 like factor 2 [Source:PGSC_GENE;Acc:PGSC0003DMG400008264]	101.116	6.65987250663	8.20405800157E-28	5.01678146796E-25	yes	up	22.12	35.94	57.05	0.45	0.11	0.25	38.37	0.27
PGSC0003DMG400008265		Wound-responsive AP2 like factor 2 [Source:PGSC_GENE;Acc:PGSC0003DMG400008265]	250.681	7.9697073753	8.13387360756E-19	1.79238331929E-16	yes	up	11.34	14.8	32.3	0.18	0	0.07	19.48	0.0833333333333
PGSC0003DMG400008267		CYP72A54 [Source:PGSC_GENE;Acc:PGSC0003DMG400008267]	0.211	-2.24649768988	0.00213786397127	0.0135331658223	yes	down	4.43	44.23	7.75	128.34	71.56	117.69	18.8033333333	105.863333333
PGSC0003DMG400008268		Ternary complex factor MIP1 [Source:PGSC_GENE;Acc:PGSC0003DMG400008268]	0.416	-1.26395676327	0.00397433099988	0.0218946252831	yes	down	2.83	2.98	3.66	4.25	10.81	14.59	3.15666666667	9.88333333333
PGSC0003DMG400008270		Brain protein [Source:PGSC_GENE;Acc:PGSC0003DMG400008270]	2.821	1.49615226532	1.38460346642E-5	0.000195991902711	yes	up	31.66	23.37	30.5	24.49	21.25	11.19	28.51	18.9766666667
PGSC0003DMG400008276		Gene of unknown function [Source:PGSC_GENE;Acc:PGSC0003DMG400008276]	9.812	3.29447815168	0.00436481050813	0.0236201913781	yes	up	1.66	4.15	3.84	0.34	0	0.35	3.21666666667	0.23
PGSC0003DMG400008287		Urease accessory protein G [Source:PGSC_GENE;Acc:PGSC0003DMG400008287]	0.446	-1.16348734579	0.0099503449834	0.0445271566583	yes	down	6.16	2.95	4.56	16.82	11.97	9.64	4.55666666667	12.81
PGSC0003DMG400008310		DNA-directed RNA polymerase II 19 kD polypeptide rpb7 [Source:PGSC_GENE;Acc:PGSC0003DMG400008310]	2.578	1.36603225809	0.0100005914177	0.0446866032292	yes	up	35.88	45.24	26.65	28.52	13.75	8.56	35.9233333333	16.9433333333
PGSC0003DMG400008313		Conserved gene of unknown function [Source:PGSC_GENE;Acc:PGSC0003DMG400008313]	2.475	1.30733104166	0.00136951621401	0.00951387861249	yes	up	485.37	324.36	236.7	78.51	163.16	234.72	348.81	158.796666667
PGSC0003DMG400008315		Avr9/Cf-9 rapidly elicited protein 180 [Source:PGSC_GENE;Acc:PGSC0003DMG400008315]	3.913	1.96835454185	0.00572353923965	0.0291479845517	yes	up	32.06	12.16	24.38	15.23	4.92	3.28	22.8666666667	7.81
PGSC0003DMG400008321		Conserved gene of unknown function [Source:PGSC_GENE;Acc:PGSC0003DMG400008321]	0.361	-1.4694347645	0.00234793820716	0.0145693109894	yes	down	2.08	1.28	6.59	19.63	9.63	6.18	3.31666666667	11.8133333333
PGSC0003DMG400008345		Alpha-xylosidase [Source:PGSC_GENE;Acc:PGSC0003DMG400008345]	0.006	-7.32453562173	4.04912252902E-5	0.00049446598632	yes	down	0	0.5	0.02	8.87	76.77	18.11	0.173333333333	34.5833333333
PGSC0003DMG400008347		Pentatricopeptide repeat-containing protein [Source:PGSC_GENE;Acc:PGSC0003DMG400008347]	0.072	-3.7989263533	0.000255043593093	0.00234260844425	yes	down	0.07	0.45	0.28	0.49	2.84	9.01	0.266666666667	4.11333333333
PGSC0003DMG400008348		Gene of unknown function [Source:PGSC_GENE;Acc:PGSC0003DMG400008348]	2.229	1.15620906563	0.0043682241042	0.0236282091085	yes	up	28.05	19.88	30.44	14.42	21.73	9.84	26.1233333333	15.33
PGSC0003DMG400008360		Tyrosine-specific transport protein [Source:PGSC_GENE;Acc:PGSC0003DMG400008360]	0.156	-2.68345035475	0.000134640358533	0.00135361999327	yes	down	0.12	0.23	0.06	0.85	1.29	1.17	0.136666666667	1.10333333333
PGSC0003DMG400008362		F-box family protein [Source:PGSC_GENE;Acc:PGSC0003DMG400008362]	0.370	-1.43283749725	4.08794197349E-5	0.00049859533053	yes	down	1.01	1.26	1.45	3.93	3.86	4.58	1.24	4.12333333333
PGSC0003DMG400008364		2,4-dienoyl-CoA reductase [Source:PGSC_GENE;Acc:PGSC0003DMG400008364]	0.069	-3.86417137094	1.59225508787E-9	6.38468187692E-8	yes	down	1.15	1.01	1.79	22.89	38.4	16.66	1.31666666667	25.9833333333
PGSC0003DMG400008381		Arabinogalactan peptide 14 [Source:PGSC_GENE;Acc:PGSC0003DMG400008381]	0.422	-1.24519588955	0.00285144817512	0.0168918436337	yes	down	200.62	298.51	105.67	475.04	722.18	854.53	201.6	683.916666667
PGSC0003DMG400008382		Conserved gene of unknown function [Source:PGSC_GENE;Acc:PGSC0003DMG400008382]	2.204	1.13987248028	5.15455395035E-5	0.000605282715437	yes	up	15.66	13.86	15.41	6.87	8.53	10.85	14.9766666667	8.75
PGSC0003DMG400008386		ATELC [Source:PGSC_GENE;Acc:PGSC0003DMG400008386]	3.017	1.59323028729	0.00041561806912	0.00355568957374	yes	up	57.31	47.29	101.94	40.15	19.54	22.95	68.8466666667	27.5466666667
PGSC0003DMG400008401		Transcription factor [Source:PGSC_GENE;Acc:PGSC0003DMG400008401]	2.810	1.49055758305	0.000415751111238	0.00355568957374	yes	up	16.63	7.82	10.64	3.01	5.97	6.52	11.6966666667	5.16666666667
PGSC0003DMG400008419		LRR receptor-like serine/threonine-protein kinase [Source:PGSC_GENE;Acc:PGSC0003DMG400008419]	0.487	-1.03735548045	1.25597735319E-5	0.000180183026739	yes	down	16.36	15.9	20.75	36.48	49.52	50.66	17.67	45.5533333333
PGSC0003DMG400008420		Endo-1,4-beta-xylanase A [Source:PGSC_GENE;Acc:PGSC0003DMG400008420]	2.814	1.49276907951	0.00096286996736	0.00713907226481	yes	up	5.49	3.26	3.13	1.92	2.18	0.94	3.96	1.68
PGSC0003DMG400008433		Gene of unknown function [Source:PGSC_GENE;Acc:PGSC0003DMG400008433]	219.942	7.78097937377	5.68125919196E-9	1.99373887856E-7	yes	up	2.22	1.83	2.29	0	0	0	2.11333333333	0
PGSC0003DMG400008441		Proline-rich protein [Source:PGSC_GENE;Acc:PGSC0003DMG400008441]	0.197	-2.34612316168	1.39543483369E-18	2.99406456422E-16	yes	down	12.62	13.48	12.25	77.77	58.93	98.53	12.7833333333	78.41
PGSC0003DMG400008444		Induced stolon tip protein [Source:PGSC_GENE;Acc:PGSC0003DMG400008444]	0.046	-4.44786462578	4.46018618553E-9	1.60671802795E-7	yes	down	0.85	2.38	0.97	12.44	89.04	35.02	1.4	45.5
PGSC0003DMG400008476		ATP synthase subunit alpha, chloroplastic [Source:PGSC_GENE;Acc:PGSC0003DMG400008476]	9.102	3.18621624787	0.00318007615133	0.0183844629311	yes	up	0.93	2.49	0.78	0.1	0.11	0.39	1.4	0.2
PGSC0003DMG400008480		CBS domain-containing protein [Source:PGSC_GENE;Acc:PGSC0003DMG400008480]	45.301	5.50147166284	0.00443662347608	0.023913576515	yes	up	1.03	0.16	0.63	0	0	0	0.606666666667	0
PGSC0003DMG400008485		Major latex [Source:PGSC_GENE;Acc:PGSC0003DMG400008485]	0.066	-3.93141809325	0.00103322754841	0.00757576313971	yes	down	0.25	0.34	0	0.65	7.19	4.63	0.196666666667	4.15666666667
PGSC0003DMG400008492		Polygalacturonase inhibiting protein [Source:PGSC_GENE;Acc:PGSC0003DMG400008492]	4.413	2.14185989449	0.000351910701642	0.00309074892717	yes	up	92.62	84.13	308.35	22.31	77.24	41.47	161.7	47.0066666667
PGSC0003DMG400008517		MtN3 protein [Source:PGSC_GENE;Acc:PGSC0003DMG400008517]	0.135	-2.89329497717	2.60236056953E-9	9.88412104512E-8	yes	down	1.64	3.09	1.75	11.31	32.82	16.97	2.16	20.3666666667
PGSC0003DMG400008538		Dehydration-responsive element binding protein 3 [Source:PGSC_GENE;Acc:PGSC0003DMG400008538]	3.611	1.8522410385	1.25548923572E-8	4.04601669375E-7	yes	up	31.89	41.23	47.21	16.29	13.91	10.68	40.11	13.6266666667
PGSC0003DMG400008542		Conserved gene of unknown function [Source:PGSC_GENE;Acc:PGSC0003DMG400008542]	0.184	-2.44278933825	1.23964243387E-6	2.40839189297E-5	yes	down	2.37	5.24	1.24	17.32	16.75	26.48	2.95	20.1833333333
PGSC0003DMG400008544		Carbohydrate esterase [Source:PGSC_GENE;Acc:PGSC0003DMG400008544]	20.029	4.32401016517	5.50991507217E-6	8.77996890328E-5	yes	up	2.32	2.15	2.41	0	0.38	0.08	2.29333333333	0.153333333333
PGSC0003DMG400008551		Homomeric Acetyl-CoA Carboxylase (Hom-ACCase) [Source:PGSC_GENE;Acc:PGSC0003DMG400008551]	0.451	-1.14866072156	1.1999611698E-5	0.000173469563909	yes	down	20.63	20.69	27.94	45.01	56	52.34	23.0866666667	51.1166666667
PGSC0003DMG400008555		Conserved gene of unknown function [Source:PGSC_GENE;Acc:PGSC0003DMG400008555]	0.307	-1.70426556423	0.00967334132991	0.0435665492413	yes	down	0.99	1.6	1.3	6.47	7.19	2.64	1.29666666667	5.43333333333
PGSC0003DMG400008562		Glyoxalase II [Source:PGSC_GENE;Acc:PGSC0003DMG400008562]	0.094	-3.41014838677	2.29853889483E-8	7.02778267094E-7	yes	down	0.52	0.15	0.61	5.31	4.91	4.76	0.426666666667	4.99333333333
PGSC0003DMG400008568		Diphosphonucleoside phosphohydrolase [Source:PGSC_GENE;Acc:PGSC0003DMG400008568]	0.390	-1.35872651231	7.33921806189E-6	0.000113117374791	yes	down	3.92	5.87	3.58	10.86	15.31	16.49	4.45666666667	14.22
PGSC0003DMG400008569		Peptidyl-prolyl cis-trans isomerase [Source:PGSC_GENE;Acc:PGSC0003DMG400008569]	2.845	1.50853370339	1.07551145983E-6	2.1318484852E-5	yes	up	64.48	90.33	55.07	36.53	26.2	26.33	69.96	29.6866666667
PGSC0003DMG400008571		Integral membrane single C2 domain protein [Source:PGSC_GENE;Acc:PGSC0003DMG400008571]	0.249	-2.00676644425	1.39243255068E-9	5.67648336494E-8	yes	down	2.94	1.8	1.9	6.71	11.37	9.64	2.21333333333	9.24
PGSC0003DMG400008573		Conserved gene of unknown function [Source:PGSC_GENE;Acc:PGSC0003DMG400008573]	0.447	-1.16312347117	0.000556465520393	0.0045431063514	yes	down	3.44	5.14	3.55	12.86	10.32	12.49	4.04333333333	11.89
PGSC0003DMG400008576		Multidrug resistance protein ABC transporter family [Source:PGSC_GENE;Acc:PGSC0003DMG400008576]	0.433	-1.2072889792	0.000862628352448	0.00651592561076	yes	down	18.78	20.32	22.97	22.32	44.51	57.41	20.69	41.4133333333
PGSC0003DMG400008584		Conserved gene of unknown function [Source:PGSC_GENE;Acc:PGSC0003DMG400008584]	0.456	-1.13300713928	0.01056153298	0.0465720383432	yes	down	83.71	112.68	68.79	369.33	165.91	166.39	88.3933333333	233.876666667
PGSC0003DMG400008628		RNase H family protein [Source:PGSC_GENE;Acc:PGSC0003DMG400008628]	542.734	9.08410175876	0.00024074200609	0.00223389585317	yes	up	1.84	0.3	8.5	0	0	0	3.54666666667	0
PGSC0003DMG400008639		Galactose mutarotase [Source:PGSC_GENE;Acc:PGSC0003DMG400008639]	2.579	1.36662097398	9.51538829244E-5	0.00101547293906	yes	up	143.32	158.05	73.68	58.07	69.55	52.22	125.016666667	59.9466666667
PGSC0003DMG400008640		Aldose 1-epimerase family protein [Source:PGSC_GENE;Acc:PGSC0003DMG400008640]	2.552	1.35154446067	2.09163761241E-6	3.82658608822E-5	yes	up	179.87	142.13	107.23	71.96	72.69	63.78	143.076666667	69.4766666667
PGSC0003DMG400008656		Gene of unknown function [Source:PGSC_GENE;Acc:PGSC0003DMG400008656]	0.451	-1.14825826585	0.00242500642443	0.0149447359893	yes	down	2.74	4.2	6.41	10.08	12.4	15.54	4.45	12.6733333333
PGSC0003DMG400008660		Sugar transporter [Source:PGSC_GENE;Acc:PGSC0003DMG400008660]	0.357	-1.48576858284	4.88477524452E-12	3.56661499943E-10	yes	down	13.7	12.17	16.07	40.26	52.53	51.95	13.98	48.2466666667
PGSC0003DMG400008673		Endochitinase (Chitinase) [Source:PGSC_GENE;Acc:PGSC0003DMG400008673]	0.118	-3.08586619558	4.260344282E-5	0.000515881292761	yes	down	1.72	2.85	3.93	62.91	13.41	9.01	2.83333333333	28.4433333333
PGSC0003DMG400008698		Heat shock protein hsp70 [Source:PGSC_GENE;Acc:PGSC0003DMG400008698]	3.033	1.6005078937	1.72036999439E-8	5.41574849979E-7	yes	up	16.91	18.15	9.86	3.88	5.78	5	14.9733333333	4.88666666667
PGSC0003DMG400008711		Avr9/Cf-9 rapidly elicited protein 76 [Source:PGSC_GENE;Acc:PGSC0003DMG400008711]	7.263	2.86066361389	2.28325849617E-6	4.11558605869E-5	yes	up	45.96	31.09	123.6	16.81	11.09	5.97	66.8833333333	11.29
PGSC0003DMG400008724		Oxidoreductase [Source:PGSC_GENE;Acc:PGSC0003DMG400008724]	0.260	-1.94490949668	0.00193788901865	0.012526629333	yes	down	1.77	3.76	0.68	4.99	8.25	16.41	2.07	9.88333333333
PGSC0003DMG400008731		S-antigen protein [Source:PGSC_GENE;Acc:PGSC0003DMG400008731]	2.610	1.38405015816	0.00449850537597	0.024209778107	yes	up	541.61	366.6	346.52	312.61	182.57	96.77	418.243333333	197.316666667
PGSC0003DMG400008734		AP2/ERF domain-containing transcription factor [Source:PGSC_GENE;Acc:PGSC0003DMG400008734]	13.786	3.78511277425	2.10447562578E-5	0.000282057390722	yes	up	3.11	26.6	10.58	1.31	2.25	0.38	13.43	1.31333333333
PGSC0003DMG400008736		Galactosyltransferase family protein [Source:PGSC_GENE;Acc:PGSC0003DMG400008736]	0.441	-1.18118795322	0.000370588292635	0.00322353827804	yes	down	8.65	5.94	7.88	25.53	16.67	19.96	7.49	20.72
PGSC0003DMG400008738		Monomeric G-protein [Source:PGSC_GENE;Acc:PGSC0003DMG400008738]	5.723	2.51667636496	0.00813660048001	0.0380756165566	yes	up	2.9	2.83	6.34	1.89	0.53	0.05	4.02333333333	0.823333333333
PGSC0003DMG400008739		Mate efflux family protein [Source:PGSC_GENE;Acc:PGSC0003DMG400008739]	0.376	-1.41198460678	0.00228211612337	0.0142513597117	yes	down	51.27	113.18	46.71	131.91	182.98	355	70.3866666667	223.296666667
PGSC0003DMG400008750		Cytochrome P450 [Source:PGSC_GENE;Acc:PGSC0003DMG400008750]	0.213	-2.22820092405	0.00112019152698	0.008076703979	yes	down	0.36	0.18	0.14	2.2	1.51	0.97	0.226666666667	1.56
PGSC0003DMG400008761		R2R3 transcription factor MYB108 1 [Source:PGSC_GENE;Acc:PGSC0003DMG400008761]	0.146	-2.77315372137	0.000802935788065	0.00615475066627	yes	down	1.33	4.91	3.75	2.67	23.59	59.86	3.33	28.7066666667
PGSC0003DMG400008767		RNA-binding protein [Source:PGSC_GENE;Acc:PGSC0003DMG400008767]	0.497	-1.0093547401	0.00556375158776	0.0285302649553	yes	down	7	3.78	3.62	11.62	13.65	15.12	4.8	13.4633333333
PGSC0003DMG400008781		Protein TIFY 5A [Source:PGSC_GENE;Acc:PGSC0003DMG400008781]	68.402	6.09596396818	0.00550469714429	0.0282926858897	yes	up	46.48	8.7	112.01	0	1.58	0	55.73	0.526666666667
PGSC0003DMG400008782		Conserved gene of unknown function [Source:PGSC_GENE;Acc:PGSC0003DMG400008782]	13.266	3.7296367876	9.24717622946E-6	0.000138509449218	yes	up	26.49	5.47	50.91	0.78	6.21	1.54	27.6233333333	2.84333333333
PGSC0003DMG400008785		Short chain alcohol dehydrogenase [Source:PGSC_GENE;Acc:PGSC0003DMG400008785]	2.365	1.24212573747	5.19706047896E-6	8.33574421739E-5	yes	up	112.16	111.45	95.16	66.2	58.76	53.59	106.256666667	59.5166666667
PGSC0003DMG400008811		Major latex [Source:PGSC_GENE;Acc:PGSC0003DMG400008811]	57.120	5.83592383304	0.00384291203124	0.0213388486457	yes	up	0.94	0.15	3.25	0	0	0	1.44666666667	0
PGSC0003DMG400008826		Laccase [Source:PGSC_GENE;Acc:PGSC0003DMG400008826]	0.066	-3.92221853074	6.39464523499E-7	1.34490990927E-5	yes	down	0.3	0.19	0.14	2.94	7.59	1.16	0.21	3.89666666667
PGSC0003DMG400008829		Conserved gene of unknown function [Source:PGSC_GENE;Acc:PGSC0003DMG400008829]	0.111	-3.16775001518	7.16380373016E-11	3.89392531644E-9	yes	down	5.74	12.08	3.7	49.05	71.97	125.04	7.17333333333	82.02
PGSC0003DMG400008834		Phantastica [Source:PGSC_GENE;Acc:PGSC0003DMG400008834]	2.763	1.4664391969	1.46624415283E-10	7.53452352484E-9	yes	up	44.73	39.18	32.72	17.25	17.2	17.48	38.8766666667	17.31
PGSC0003DMG400008866		Cullin 1B [Source:PGSC_GENE;Acc:PGSC0003DMG400008866]	0.045	-4.48035179923	0.00255044621325	0.0155454558625	yes	down	0	0.05	0	0.24	0.28	1.01	0.0166666666667	0.51
PGSC0003DMG400008878		Conserved gene of unknown function [Source:PGSC_GENE;Acc:PGSC0003DMG400008878]	0.350	-1.51532402975	6.73422457124E-6	0.000105386521441	yes	down	3.36	5.27	5.8	17.18	14.34	20.24	4.81	17.2533333333
PGSC0003DMG400008894		Serine/threonine-protein kinase Nek8 [Source:PGSC_GENE;Acc:PGSC0003DMG400008894]	0.274	-1.86778030801	3.44489007448E-10	1.66525713877E-8	yes	down	3.17	4.28	3.44	11.41	20.26	16.77	3.63	16.1466666667
PGSC0003DMG400008897		Kinase [Source:PGSC_GENE;Acc:PGSC0003DMG400008897]	0.178	-2.48632910552	0.0029847880655	0.0174953069931	yes	down	0.03	0.71	0.36	3.51	1.55	2.33	0.366666666667	2.46333333333
PGSC0003DMG400008898		Laccase [Source:PGSC_GENE;Acc:PGSC0003DMG400008898]	0.068	-3.88618007789	3.58731349316E-6	6.01822277384E-5	yes	down	0.14	0.23	0.25	2.72	7.56	0.83	0.206666666667	3.70333333333
PGSC0003DMG400008905		Gene of unknown function [Source:PGSC_GENE;Acc:PGSC0003DMG400008905]	2.295	1.19861846553	0.00439931710188	0.0237701118427	yes	up	3.13	1.55	2.57	1.62	1.05	1.02	2.41666666667	1.23
PGSC0003DMG400008906		Gene of unknown function [Source:PGSC_GENE;Acc:PGSC0003DMG400008906]	5.381	2.42793013489	0.00133962486168	0.00933805189986	yes	up	0.79	0.77	0.46	0.1	0.16	0.21	0.673333333333	0.156666666667
PGSC0003DMG400008932		Magnesium dependent soluble inorganic pyrophosphatase [Source:PGSC_GENE;Acc:PGSC0003DMG400008932]	2.305	1.20481439493	0.00100948286076	0.00743957540652	yes	up	25.1	36.19	26.23	17.49	18.44	10.15	29.1733333333	15.36
PGSC0003DMG400008954		Carbonic anhydrase family protein [Source:PGSC_GENE;Acc:PGSC0003DMG400008954]	0.195	-2.35966380469	5.57558710856E-10	2.48866534079E-8	yes	down	32.52	68.15	29.62	307.39	256.19	270.44	43.43	278.006666667
PGSC0003DMG400008978		Xyloglucanase inhibitor [Source:PGSC_GENE;Acc:PGSC0003DMG400008978]	0.036	-4.78678019705	2.61748420917E-10	1.30394427202E-8	yes	down	2.05	2.9	2.56	7.99	91.44	171.56	2.50333333333	90.33
PGSC0003DMG400008982		Basic 7S globulin 2 small subunit [Source:PGSC_GENE;Acc:PGSC0003DMG400008982]	0.003	-8.25431697461	1.97307698877E-10	9.93034221098E-9	yes	down	0	0	0	2.46	3.58	2.44	0	2.82666666667
PGSC0003DMG400008984		Basic 7S globulin 2 small subunit [Source:PGSC_GENE;Acc:PGSC0003DMG400008984]	0.349	-1.51665480677	0.00190149206512	0.0123370015684	yes	down	8.46	9.99	29.8	34.14	29.06	26.66	16.0833333333	29.9533333333
PGSC0003DMG400009002		Long cell-linked locus protein [Source:PGSC_GENE;Acc:PGSC0003DMG400009002]	35.353	5.14376415384	1.86572237984E-14	2.09337474362E-12	yes	up	25.1	15.79	81.52	1.56	1.94	0.97	40.8033333333	1.49
PGSC0003DMG400009005		Triacylglycerol lipase [Source:PGSC_GENE;Acc:PGSC0003DMG400009005]	2.958	1.56463252491	3.88607001438E-6	6.46620901713E-5	yes	up	138.83	130.31	131.22	30.69	65.82	65.02	133.453333333	53.8433333333
PGSC0003DMG400009007		PIT1 [Source:PGSC_GENE;Acc:PGSC0003DMG400009007]	7.421	2.89159166106	1.0270700197E-9	4.279750031E-8	yes	up	179.78	196.45	117.06	8.48	35.6	34.83	164.43	26.3033333333
PGSC0003DMG400009011		Conserved gene of unknown function [Source:PGSC_GENE;Acc:PGSC0003DMG400009011]	0.408	-1.29324744657	0.00315445409126	0.0182838737138	yes	down	1.66	2.06	3.14	4.29	7.92	9.24	2.28666666667	7.15
PGSC0003DMG400009021		Gibberellin 2-oxidase [Source:PGSC_GENE;Acc:PGSC0003DMG400009021]	22.769	4.50898351706	1.18411240868E-11	7.89193174833E-10	yes	up	11.26	12.8	43.88	0.92	0.71	2.25	22.6466666667	1.29333333333
PGSC0003DMG400009026		Glucose-1-phosphate adenylyltransferase [Source:PGSC_GENE;Acc:PGSC0003DMG400009026]	2.166	1.11486506257	0.0079631892072	0.0374432156878	yes	up	248.84	221.82	162.02	166.28	111.77	65.75	210.893333333	114.6
PGSC0003DMG400009028		Conserved gene of unknown function [Source:PGSC_GENE;Acc:PGSC0003DMG400009028]	6.530	2.70705854719	0.000349747601512	0.00307506338353	yes	up	2.73	3.1	2.22	1.03	0.26	0.17	2.68333333333	0.486666666667
PGSC0003DMG400009034		Conserved gene of unknown function [Source:PGSC_GENE;Acc:PGSC0003DMG400009034]	0.493	-1.01906286965	0.000504030842209	0.00419054874249	yes	down	28.03	51.2	43.64	85.54	104.66	116.88	40.9566666667	102.36
PGSC0003DMG400009035		Heat shock protein binding protein [Source:PGSC_GENE;Acc:PGSC0003DMG400009035]	2.139	1.09679100782	0.000158441312148	0.00155516633031	yes	up	6.68	6.58	6.3	2.55	4.69	4.11	6.52	3.78333333333
PGSC0003DMG400009061		N-acetyl-glutamate synthase [Source:PGSC_GENE;Acc:PGSC0003DMG400009061]	3.394	1.76305233977	0.00157950411492	0.0106343712224	yes	up	89.61	66.78	58.49	48.35	19.47	12.51	71.6266666667	26.7766666667
PGSC0003DMG400009062		Beta-glucanase [Source:PGSC_GENE;Acc:PGSC0003DMG400009062]	2.143	1.09952305555	0.000138051378742	0.00138261344697	yes	up	14.35	10.08	14.85	7.15	8.44	6.82	13.0933333333	7.47
PGSC0003DMG400009064		XPA-binding protein [Source:PGSC_GENE;Acc:PGSC0003DMG400009064]	39.390	5.29974787611	0.000793836202125	0.0060998888668	yes	up	1.27	0.4	0.6	0	0	0.07	0.756666666667	0.0233333333333
PGSC0003DMG400009071		Mitochondrial carrier protein [Source:PGSC_GENE;Acc:PGSC0003DMG400009071]	0.486	-1.04014489168	0.00542986415038	0.0279727205388	yes	down	5.23	9.42	4.96	12.54	12.25	23.44	6.53666666667	16.0766666667
PGSC0003DMG400009073		Nodulin MtN3 family protein [Source:PGSC_GENE;Acc:PGSC0003DMG400009073]	21.817	4.44736838353	0.00543252328078	0.0279746356733	yes	up	0.65	0.13	1.08	0.1	0	0	0.62	0.0333333333333
PGSC0003DMG400009078		Receptor serine/threonine kinase [Source:PGSC_GENE;Acc:PGSC0003DMG400009078]	10.121	3.33931827941	9.07826768099E-9	3.01295016929E-7	yes	up	17.24	45.63	32.59	6.29	3.24	1.54	31.82	3.69
PGSC0003DMG400009083		Surfeit locus protein 5 family protein [Source:PGSC_GENE;Acc:PGSC0003DMG400009083]	2.495	1.3189807334	2.04367320797E-5	0.000274962852954	yes	up	4.48	4.19	5.25	2.33	2.28	2.1	4.64	2.23666666667
PGSC0003DMG400009095		Multidrug resistance-associated protein 1, 3 (Mrp1, 3), abc-transoprter [Source:PGSC_GENE;Acc:PGSC0003DMG400009095]	0.394	-1.34533056869	0.00704661439443	0.0341577859865	yes	down	29.79	93.19	25.81	118.86	125.53	149.05	49.5966666667	131.146666667
PGSC0003DMG400009103		WRKY transcription factor [Source:PGSC_GENE;Acc:PGSC0003DMG400009103]	7.363	2.88038366628	0.000847548090298	0.00642401860953	yes	up	0.87	4.4	6.58	1.27	0.34	0.28	3.95	0.63
PGSC0003DMG400009108		CAPIP1 [Source:PGSC_GENE;Acc:PGSC0003DMG400009108]	2.197	1.13529340706	3.78814639063E-7	8.28043438023E-6	yes	up	67.49	63.97	72.43	30.7	41.2	48.04	67.9633333333	39.98
PGSC0003DMG400009113		Gene of unknown function [Source:PGSC_GENE;Acc:PGSC0003DMG400009113]	3.749	1.90658168553	0.000920439128528	0.00687013215443	yes	up	174.01	184.33	300.81	134.49	48.2	34.03	219.716666667	72.24
PGSC0003DMG400009114		BRASSINOSTEROID INSENSITIVE 1-associated receptor kinase 1 [Source:PGSC_GENE;Acc:PGSC0003DMG400009114]	4.098	2.03481297711	1.07749453888E-7	2.74822903244E-6	yes	up	22.33	19.76	29.18	8.54	4.63	5.28	23.7566666667	6.15
PGSC0003DMG400009115		Membrane receptor 1 [Source:PGSC_GENE;Acc:PGSC0003DMG400009115]	5.445	2.44491125789	1.02371394332E-5	0.000150752817903	yes	up	84.25	171.53	137.69	42.05	15.61	13.02	131.156666667	23.56
PGSC0003DMG400009116		Membrane receptor 1 [Source:PGSC_GENE;Acc:PGSC0003DMG400009116]	29.598	4.8874206761	2.67159844483E-11	1.62960842794E-9	yes	up	13.74	69.72	38.98	3.08	1.35	0.47	40.8133333333	1.63333333333
PGSC0003DMG400009118		Conserved gene of unknown function [Source:PGSC_GENE;Acc:PGSC0003DMG400009118]	2.697	1.43140017197	0.000170356256472	0.00165814326833	yes	up	8.53	9.07	5.26	3.29	4.34	3.28	7.62	3.63666666667
PGSC0003DMG400009128		40S ribosomal protein S12 [Source:PGSC_GENE;Acc:PGSC0003DMG400009128]	2.319	1.21353496574	8.24265443441E-6	0.000124761960065	yes	up	14.84	14.97	16.3	8.68	8.81	9.28	15.37	8.92333333333
PGSC0003DMG400009131		Gene of unknown function [Source:PGSC_GENE;Acc:PGSC0003DMG400009131]	2.706	1.43632756761	0.00239517123453	0.0147880402159	yes	up	2.04	1.83	2.4	1.19	0.92	0.48	2.09	0.863333333333
PGSC0003DMG400009139		Conserved gene of unknown function [Source:PGSC_GENE;Acc:PGSC0003DMG400009139]	5.192	2.37640723191	2.6812748242E-8	8.02741520196E-7	yes	up	86.16	39.65	41.89	11.53	19.06	11.33	55.9	13.9733333333
PGSC0003DMG400009144		Phosphoinositide 5-phosphatase [Source:PGSC_GENE;Acc:PGSC0003DMG400009144]	2.412	1.27026629905	0.000166063537468	0.00162281826866	yes	up	32.93	18.98	30.66	15.76	14	11.55	27.5233333333	13.77
PGSC0003DMG400009146		Chaperone protein dnaJ [Source:PGSC_GENE;Acc:PGSC0003DMG400009146]	2.545	1.34782590569	0.000477759914645	0.00399658259652	yes	up	57.73	28.2	43.34	25.72	19.66	18.56	43.09	21.3133333333
PGSC0003DMG400009150		Ubiquitin conjugating enzyme 2 [Source:PGSC_GENE;Acc:PGSC0003DMG400009150]	2.160	1.11100533754	9.48492947588E-5	0.00101279975491	yes	up	35.31	25.87	36.87	17.93	21.86	20.96	32.6833333333	20.25
PGSC0003DMG400009173		Small heat stress protein class CIII [Source:PGSC_GENE;Acc:PGSC0003DMG400009173]	0.025	-5.32252471793	6.95815642872E-5	0.000779288032265	yes	down	0.27	0.26	0	2.62	16.75	12.62	0.176666666667	10.6633333333
PGSC0003DMG400009177		Pectinesterase 3 [Source:PGSC_GENE;Acc:PGSC0003DMG400009177]	5.030	2.33069734811	3.94786894314E-11	2.32127101801E-9	yes	up	135.33	90.42	164.82	37.42	27.22	26.64	130.19	30.4266666667
PGSC0003DMG400009178		Pectinesterase [Source:PGSC_GENE;Acc:PGSC0003DMG400009178]	3.526	1.8178561006	4.33192923071E-17	7.67818760747E-15	yes	up	214.37	256.5	251.61	70.64	78.72	104.86	240.826666667	84.74
PGSC0003DMG400009181		Leucine-rich repeat receptor protein kinase EXS [Source:PGSC_GENE;Acc:PGSC0003DMG400009181]	3.773	1.91570096761	7.85426510355E-6	0.000120027912553	yes	up	6.04	3.5	6.03	2.2	1.05	1.73	5.19	1.66
PGSC0003DMG400009182		H+/Ca2+ exchanger 2 [Source:PGSC_GENE;Acc:PGSC0003DMG400009182]	2.551	1.35083589368	0.000513744899918	0.00425396081652	yes	up	21.1	13.2	17.7	10.97	7.41	5.93	17.3333333333	8.10333333333
PGSC0003DMG400009183		Mitogen-activated protein kinase kinase [Source:PGSC_GENE;Acc:PGSC0003DMG400009183]	2.003	1.00249712813	0.00536967053159	0.0277268611363	yes	up	28.49	19.86	34.69	21.24	13.7	15.77	27.68	16.9033333333
PGSC0003DMG400009184		Zinc ion binding protein [Source:PGSC_GENE;Acc:PGSC0003DMG400009184]	2.045	1.03211301702	7.96501577641E-5	0.000872087224222	yes	up	168.45	124.33	161.93	68.33	100.35	112.1	151.57	93.5933333333
PGSC0003DMG400009192		Mitochondrial deoxynucleotide carrier [Source:PGSC_GENE;Acc:PGSC0003DMG400009192]	2.762	1.46587278838	6.20022357764E-13	5.47499887036E-11	yes	up	29.36	26.36	29.67	11.72	13.32	13.23	28.4633333333	12.7566666667
PGSC0003DMG400009206		Conserved gene of unknown function [Source:PGSC_GENE;Acc:PGSC0003DMG400009206]	0.137	-2.86266117051	0.00322587324867	0.0185833395342	yes	down	0	0.21	0.14	1.43	0.99	0.94	0.116666666667	1.12
PGSC0003DMG400009238		Leucine-rich repeat family protein [Source:PGSC_GENE;Acc:PGSC0003DMG400009238]	2.907	1.53962549428	0.00232141887518	0.0144446465752	yes	up	41.43	51.79	91.52	35.68	15.63	16.66	61.58	22.6566666667
PGSC0003DMG400009252		Gene of unknown function [Source:PGSC_GENE;Acc:PGSC0003DMG400009252]	2.881	1.52636758373	0.0056147439747	0.0287495578022	yes	up	1.02	1.97	2.33	1.63	1.71	3.9	1.77333333333	2.41333333333
PGSC0003DMG400009255		Small heat-shock protein homolog protein [Source:PGSC_GENE;Acc:PGSC0003DMG400009255]	0.016	-5.95783792211	2.79337931348E-8	8.34262002536E-7	yes	down	0.48	0	0.2	2.49	13.06	42.1	0.226666666667	19.2166666667
PGSC0003DMG400009263		Conserved gene of unknown function [Source:PGSC_GENE;Acc:PGSC0003DMG400009263]	3.477	1.79781120781	0.00697875424929	0.0339364471049	yes	up	2.25	2.88	0.82	0.67	0.78	0.69	1.98333333333	0.713333333333
PGSC0003DMG400009265		Gene of unknown function [Source:PGSC_GENE;Acc:PGSC0003DMG400009265]	0.206	-2.28221572545	0.000498327063522	0.00415018044731	yes	down	0.12	0.17	0.28	1.36	1.08	0.95	0.19	1.13
PGSC0003DMG400009268		Proteinase inhibitor [Source:PGSC_GENE;Acc:PGSC0003DMG400009268]	7.057	2.81915143073	1.79022548786E-5	0.000245867015346	yes	up	18190.53	8011.52	12283.09	4215.09	1921.6	598.08	12828.38	2244.92333333
PGSC0003DMG400009302		Micronuclear linker histone polyprotein [Source:PGSC_GENE;Acc:PGSC0003DMG400009302]	4.146	2.05164193429	6.74441461754E-5	0.000759173407938	yes	up	4.6	2.59	4.27	0.42	1.17	1.21	3.82	0.933333333333
PGSC0003DMG400009307		Blight resistance protein T118 [Source:PGSC_GENE;Acc:PGSC0003DMG400009307]	4.427	2.14644876037	2.41470030428E-9	9.27214590938E-8	yes	up	11.52	7.1	8.87	2.64	2.04	1.57	9.16333333333	2.08333333333
PGSC0003DMG400009308		Blight resistance protein T118 [Source:PGSC_GENE;Acc:PGSC0003DMG400009308]	6.785	2.76244371527	0.000131909879326	0.00133052191683	yes	up	5.36	1.77	4.29	0.7	0.55	0.95	3.80666666667	0.733333333333
PGSC0003DMG400009316		Cytochrome P450 [Source:PGSC_GENE;Acc:PGSC0003DMG400009316]	5.693	2.50927980992	0.00779180411623	0.0368356259534	yes	up	1.02	0.77	1.3	0	0.42	0.4	1.03	0.273333333333
PGSC0003DMG400009325		MAPKKK14 [Source:PGSC_GENE;Acc:PGSC0003DMG400009325]	0.266	-1.90912345223	0.00119334320037	0.00851741309629	yes	down	0.77	0.96	0.27	2.27	4.12	3.05	0.666666666667	3.14666666667
PGSC0003DMG400009357		Protein VERNALIZATION-INSENSITIVE [Source:PGSC_GENE;Acc:PGSC0003DMG400009357]	2.360	1.23851936092	0.00024668533747	0.00227695220925	yes	up	3.6	3.21	2.29	1.34	1.75	1.67	3.03333333333	1.58666666667
PGSC0003DMG400009360		Conserved gene of unknown function [Source:PGSC_GENE;Acc:PGSC0003DMG400009360]	0.384	-1.38067471505	0.0112318556063	0.0488845530481	yes	down	3.05	5.89	2.63	9.63	21.79	6.32	3.85666666667	12.58
PGSC0003DMG400009361		Chromosome-associated kinesin KIF4A [Source:PGSC_GENE;Acc:PGSC0003DMG400009361]	2.213	1.14578151347	0.00847170380835	0.039320279915	yes	up	0.63	0.61	0.59	0.32	0.36	0.34	0.61	0.34
PGSC0003DMG400009373		Gene of unknown function [Source:PGSC_GENE;Acc:PGSC0003DMG400009373]	8.365	3.06442397382	1.42241061779E-5	0.000200762629608	yes	up	3.88	4.03	6.06	0.52	1.04	0.71	4.65666666667	0.756666666667
PGSC0003DMG400009375		Reticulon B17 [Source:PGSC_GENE;Acc:PGSC0003DMG400009375]	3.501	1.80784745143	0.00484409686601	0.0256076527648	yes	up	0.45	1	1.17	0.43	0.54	0.32	0.873333333333	0.43
PGSC0003DMG400009378		DNA binding protein [Source:PGSC_GENE;Acc:PGSC0003DMG400009378]	0.447	-1.16308809957	0.00858698856766	0.0397497616133	yes	down	7.31	17.87	23.78	32.04	39.76	60.52	16.32	44.1066666667
PGSC0003DMG400009379		DnaJ [Source:PGSC_GENE;Acc:PGSC0003DMG400009379]	0.362	-1.46413928738	1.08804743408E-6	2.1514664703E-5	yes	down	8.61	16.01	10.7	39.07	41.92	39.72	11.7733333333	40.2366666667
PGSC0003DMG400009384		Conserved gene of unknown function [Source:PGSC_GENE;Acc:PGSC0003DMG400009384]	0.260	-1.94282223601	0.000507100058125	0.00421034196257	yes	down	14.7	20.58	23.05	25.98	90.44	175.83	19.4433333333	97.4166666667
PGSC0003DMG400009386		Conserved gene of unknown function [Source:PGSC_GENE;Acc:PGSC0003DMG400009386]	8.292	3.05177478681	0.00114630009074	0.00822725945411	yes	up	2.65	2.51	18.63	0.98	1.35	1.69	7.93	1.34
PGSC0003DMG400009405		Ring finger protein [Source:PGSC_GENE;Acc:PGSC0003DMG400009405]	0.142	-2.81949749534	0.0029194365317	0.0172097488809	yes	down	0.46	0.29	1.28	0.71	6.58	11.83	0.676666666667	6.37333333333
PGSC0003DMG400009409		UDP-glucosyltransferase [Source:PGSC_GENE;Acc:PGSC0003DMG400009409]	0.157	-2.6738572254	1.04535043508E-13	1.05658147281E-11	yes	down	1.1	0.87	1.31	9.9	9.63	15.39	1.09333333333	11.64
PGSC0003DMG400009433		RNA binding protein [Source:PGSC_GENE;Acc:PGSC0003DMG400009433]	6.298	2.65497817141	1.26947295785E-13	1.25713799793E-11	yes	up	59	36.88	37.92	10.21	9.57	6.66	44.6	8.81333333333
PGSC0003DMG400009437		Gene of unknown function [Source:PGSC_GENE;Acc:PGSC0003DMG400009437]	2.072	1.05094782388	8.73126639915E-6	0.000131750016116	yes	up	12.13	11.49	11.19	6.92	6.46	6.8	11.6033333333	6.72666666667
PGSC0003DMG400009452		C2 domain-containing protein [Source:PGSC_GENE;Acc:PGSC0003DMG400009452]	0.209	-2.26122986676	0.000337618658405	0.00298559377606	yes	down	0.72	0.35	0.49	4.91	2.31	1.73	0.52	2.98333333333
PGSC0003DMG400009455		Disease resistance protein R3a [Source:PGSC_GENE;Acc:PGSC0003DMG400009455]	22.127	4.46776619567	5.89261659641E-24	2.62060730815E-21	yes	up	4.32	3.03	4.87	0.3	0.14	0.22	4.07333333333	0.22
PGSC0003DMG400009462		Gene of unknown function [Source:PGSC_GENE;Acc:PGSC0003DMG400009462]	13.422	3.74653183301	4.65450596273E-11	2.70222307946E-9	yes	up	2.03	1.5	1.8	0.2	0.13	0.15	1.77666666667	0.16
PGSC0003DMG400009464		Gene of unknown function [Source:PGSC_GENE;Acc:PGSC0003DMG400009464]	416.708	8.70289361137	2.12350630179E-11	1.33181959338E-9	yes	up	2.49	1.41	2.01	0	0	0	1.97	0
PGSC0003DMG400009475		Dehydration-responsive element binding protein 3 [Source:PGSC_GENE;Acc:PGSC0003DMG400009475]	4.372	2.12830860239	3.91168340393E-10	1.85067265107E-8	yes	up	277.53	194.82	303.52	91.01	65.82	58.78	258.623333333	71.87
PGSC0003DMG400009509		Heat shock protein 83 [Source:PGSC_GENE;Acc:PGSC0003DMG400009509]	0.077	-3.70752428382	5.89256116204E-18	1.16235520987E-15	yes	down	2.82	3.71	4.29	29.94	48.4	100.61	3.60666666667	59.65
PGSC0003DMG400009514		Kunitz-type protease inhibitor [Source:PGSC_GENE;Acc:PGSC0003DMG400009514]	6.376	2.67265181975	4.76511398106E-5	0.000567452229682	yes	up	388.42	137.43	506.09	116.53	60.98	22.67	343.98	66.7266666667
PGSC0003DMG400009523		Retrotransposon protein [Source:PGSC_GENE;Acc:PGSC0003DMG400009523]	83.462	6.38305082702	6.19068400387E-21	1.89280163418E-18	yes	up	11.23	6.16	10.13	0.18	0.08	0.04	9.17333333333	0.1
PGSC0003DMG400009524		Retrotransposon protein [Source:PGSC_GENE;Acc:PGSC0003DMG400009524]	54.525	5.76883930029	1.91056293554E-17	3.62266429484E-15	yes	up	10.57	4.51	6.62	0.17	0.16	0.12	7.23333333333	0.15
PGSC0003DMG400009526		UDP-xylose phenolic glycosyltransferase [Source:PGSC_GENE;Acc:PGSC0003DMG400009526]	4.719	2.23848855288	0.000229640650315	0.00214832620015	yes	up	11.15	15.63	8.65	0.66	4.34	4.76	11.81	3.25333333333
PGSC0003DMG400009529		UDP-xylose phenolic glycosyltransferase [Source:PGSC_GENE;Acc:PGSC0003DMG400009529]	0.358	-1.48334988515	0.00834905242851	0.0388542280064	yes	down	3.33	12.17	8.86	8.72	19.16	34.47	8.12	20.7833333333
PGSC0003DMG400009534		UDP-glucose:glucosyltransferase [Source:PGSC_GENE;Acc:PGSC0003DMG400009534]	4.044	2.01576874801	0.000207044990115	0.00196063509803	yes	up	15.9	18.49	9.32	1.65	5.91	7.86	14.57	5.14
PGSC0003DMG400009591		UDP-glucuronate 4-epimerase 3 [Source:PGSC_GENE;Acc:PGSC0003DMG400009591]	2.055	1.03942916201	0.0099311714479	0.0444660603122	yes	up	4.47	3.02	2.16	1.63	2.06	2.13	3.21666666667	1.94
PGSC0003DMG400009601		Lactoylglutathione lyase [Source:PGSC_GENE;Acc:PGSC0003DMG400009601]	2.131	1.09165603583	0.00522252055835	0.0271793303952	yes	up	43.23	39.55	20.25	23.4	17.89	13.68	34.3433333333	18.3233333333
PGSC0003DMG400009602		Hydrolase, hydrolyzing O-glycosyl compounds [Source:PGSC_GENE;Acc:PGSC0003DMG400009602]	0.244	-2.03598949901	0.00109604357129	0.00795054144537	yes	down	0.46	1.45	1	4.26	6.41	2.09	0.97	4.25333333333
PGSC0003DMG400009605		Ice binding protein [Source:PGSC_GENE;Acc:PGSC0003DMG400009605]	0.029	-5.09469059046	0.0108050379241	0.0474490534331	yes	down	0	0	0	0.21	0.44	0.06	0	0.236666666667
PGSC0003DMG400009620		Cytochrome P450 71D6 [Source:PGSC_GENE;Acc:PGSC0003DMG400009620]	24.287	4.60209714014	0.000535927323035	0.00441128090396	yes	up	1.35	0.25	9.28	0	0.49	0.1	3.62666666667	0.196666666667
PGSC0003DMG400009621		Cytochrome P450 [Source:PGSC_GENE;Acc:PGSC0003DMG400009621]	3.467	1.79369543718	7.91887112504E-5	0.000868200751764	yes	up	3.18	3.42	2.33	1.35	0.99	0.74	2.97666666667	1.02666666667
PGSC0003DMG400009631		Bacterial spot disease resistance protein 4 [Source:PGSC_GENE;Acc:PGSC0003DMG400009631]	4.321	2.11138129067	0.00775911474948	0.0367404098724	yes	up	1.83	0.75	0.83	0.34	0.29	0.39	1.13666666667	0.34
PGSC0003DMG400009633		N protein [Source:PGSC_GENE;Acc:PGSC0003DMG400009633]	0.274	-1.86810768942	0.0051462163275	0.0268555678809	yes	down	38.62	417.2	40.11	447.12	788.8	1210.89	165.31	815.603333333
PGSC0003DMG400009634		Bacterial spot disease resistance protein 4 [Source:PGSC_GENE;Acc:PGSC0003DMG400009634]	5.084	2.34609144242	0.00152827378476	0.0103590455268	yes	up	2.48	1.61	1.77	0.62	0.55	0.09	1.95333333333	0.42
PGSC0003DMG400009635		Gene of unknown function [Source:PGSC_GENE;Acc:PGSC0003DMG400009635]	11.558	3.53081143305	3.72385222066E-11	2.20013104631E-9	yes	up	9.27	2.75	9.71	1.29	0.8	1.06	7.24333333333	1.05
PGSC0003DMG400009637		Sinapyl alcohol dehydrogenase 2 [Source:PGSC_GENE;Acc:PGSC0003DMG400009637]	0.251	-1.99418221272	8.10149074203E-6	0.000123312049502	yes	down	23.44	37.68	24.6	93.89	82.25	86.15	28.5733333333	87.43
PGSC0003DMG400009658		Myb family transcription factor APL [Source:PGSC_GENE;Acc:PGSC0003DMG400009658]	2.049	1.03512127233	1.41200476512E-5	0.000199598215773	yes	up	29.74	24.84	24.06	13.37	18.56	16.2	26.2133333333	16.0433333333
PGSC0003DMG400009664		SM10-1 [Source:PGSC_GENE;Acc:PGSC0003DMG400009664]	0.177	-2.49973383827	0.00124724426326	0.00881722389576	yes	down	0.2	0.18	0.26	0.69	1.56	2.36	0.213333333333	1.53666666667
PGSC0003DMG400009670		EMB1974 [Source:PGSC_GENE;Acc:PGSC0003DMG400009670]	3.051	1.60925166654	0.000112234103263	0.00116422653342	yes	up	6	5.05	7.06	3.35	1.95	1.8	6.03666666667	2.36666666667
PGSC0003DMG400009678		Phosphatidylcholine transfer protein [Source:PGSC_GENE;Acc:PGSC0003DMG400009678]	0.018	-5.75733530167	0.000556330155091	0.0045431063514	yes	down	0	0	0	0.84	3.94	0.98	0	1.92
PGSC0003DMG400009685		Gene of unknown function [Source:PGSC_GENE;Acc:PGSC0003DMG400009685]	3.637	1.86274202895	1.15302080513E-8	3.7603851858E-7	yes	up	8.93	11.34	9.22	3.02	4.23	2.95	9.83	3.4
PGSC0003DMG400009691		Conserved gene of unknown function [Source:PGSC_GENE;Acc:PGSC0003DMG400009691]	5.264	2.39606680669	3.04079824089E-11	1.83196859537E-9	yes	up	12.8	8.75	9.18	2.64	2.73	1.7	10.2433333333	2.35666666667
PGSC0003DMG400009692		Gene of unknown function [Source:PGSC_GENE;Acc:PGSC0003DMG400009692]	59.206	5.88768335016	0.00299916785159	0.0175711726108	yes	up	0.32	0.04	0.75	0	0	0	0.37	0
PGSC0003DMG400009705		Purine transporter [Source:PGSC_GENE;Acc:PGSC0003DMG400009705]	3.554	1.82952242879	4.05377815182E-6	6.71784644942E-5	yes	up	7.27	4.35	6.08	3.23	3.28	4.78	5.9	3.76333333333
PGSC0003DMG400009710		Na(+)/H(+) antiporter [Source:PGSC_GENE;Acc:PGSC0003DMG400009710]	0.011	-6.45855080673	2.35563026482E-5	0.00031145252042	yes	down	0	0	0	0.62	0.31	0.36	0	0.43
PGSC0003DMG400009712		Hydrolase, acting on ester bonds [Source:PGSC_GENE;Acc:PGSC0003DMG400009712]	0.469	-1.09365686048	4.93243859817E-5	0.000583401586611	yes	down	16.62	17.83	11.7	31.79	39.76	51.05	15.3833333333	40.8666666667
PGSC0003DMG400009768		Ribonuclease III [Source:PGSC_GENE;Acc:PGSC0003DMG400009768]	0.476	-1.07098390472	0.0110071761985	0.0481551654112	yes	down	1.96	1.42	2.29	5.73	3.95	3.61	1.89	4.43
PGSC0003DMG400009810		Cytochrome P450 hydroxylase [Source:PGSC_GENE;Acc:PGSC0003DMG400009810]	0.168	-2.57217956986	0.00354919630263	0.0199708630233	yes	down	0.98	0.59	0.07	2.01	7.83	2.49	0.546666666667	4.11
PGSC0003DMG400009812		Cytochrome P450 [Source:PGSC_GENE;Acc:PGSC0003DMG400009812]	0.015	-6.04624539678	7.50316426978E-5	0.000829689864551	yes	down	0	0.12	0	1.23	8.06	3.06	0.04	4.11666666667
PGSC0003DMG400009822		Cytochrome P450 [Source:PGSC_GENE;Acc:PGSC0003DMG400009822]	2.728	1.44802930076	1.67967536036E-7	4.10028536072E-6	yes	up	78.14	80.55	49.18	26.92	35.26	31.36	69.29	31.18
PGSC0003DMG400009825		Cytochrome P450 [Source:PGSC_GENE;Acc:PGSC0003DMG400009825]	0.206	-2.27903639113	0.00151354999449	0.0102865887372	yes	down	1.9	3.68	4.86	4.73	30.81	35.68	3.48	23.74
PGSC0003DMG400009849		Protein OBERON 3 [Source:PGSC_GENE;Acc:PGSC0003DMG400009849]	44.428	5.47340573988	7.82680082046E-6	0.000119727046947	yes	up	1.69	0.97	1.18	0.03	0.04	0	1.28	0.0233333333333
PGSC0003DMG400009850		Progesterone 5-beta-reductase [Source:PGSC_GENE;Acc:PGSC0003DMG400009850]	3.188	1.67249544677	7.19061206113E-9	2.45645769574E-7	yes	up	51.37	41.54	65.32	15.44	22.61	24.57	52.7433333333	20.8733333333
PGSC0003DMG400009851		Gene of unknown function [Source:PGSC_GENE;Acc:PGSC0003DMG400009851]	0.006	-7.37205296052	8.37365800233E-8	2.17430652587E-6	yes	down	0	0	0	1.14	0.76	1.47	0	1.12333333333
PGSC0003DMG400009852		Gene of unknown function [Source:PGSC_GENE;Acc:PGSC0003DMG400009852]	0.007	-7.19192540922	1.91237183093E-8	5.99700192108E-7	yes	down	0	0	0.03	1.75	2.16	2.13	0.01	2.01333333333
PGSC0003DMG400009861		Plastidic hexokinase [Source:PGSC_GENE;Acc:PGSC0003DMG400009861]	0.423	-1.2421480081	2.33360267966E-5	0.000309208675755	yes	down	4.91	3.8	4.9	10.08	12.42	17.66	4.53666666667	13.3866666667
PGSC0003DMG400009869		DNAJ [Source:PGSC_GENE;Acc:PGSC0003DMG400009869]	2.763	1.46605043375	0.000768944719991	0.00594924289074	yes	up	204.48	284.12	166.33	53.42	170.57	86.18	218.31	103.39
PGSC0003DMG400009880		Zinc finger protein [Source:PGSC_GENE;Acc:PGSC0003DMG400009880]	5.312	2.40934656982	0.0040713513902	0.0223185242054	yes	up	0.47	0.47	2.26	0.35	0.15	0.12	1.06666666667	0.206666666667
PGSC0003DMG400009881		Ring finger protein [Source:PGSC_GENE;Acc:PGSC0003DMG400009881]	2.334	1.2229960386	0.00452891503524	0.0243306087771	yes	up	34.71	51	37.89	32.83	13.76	20.67	41.2	22.42
PGSC0003DMG400009883		Calcium-dependent protein kinase [Source:PGSC_GENE;Acc:PGSC0003DMG400009883]	3.634	1.86173515954	1.55182196062E-6	2.92461295266E-5	yes	up	27.26	25.84	46.65	6.79	13.64	14.97	33.25	11.8
PGSC0003DMG400009888		Mechanosensitive ion channel domain-containing protein [Source:PGSC_GENE;Acc:PGSC0003DMG400009888]	2.006	1.00430850602	0.000102530401147	0.00107450454672	yes	up	26.01	17.58	22.77	12.06	13.23	16.98	22.12	14.09
PGSC0003DMG400009889		Conserved gene of unknown function [Source:PGSC_GENE;Acc:PGSC0003DMG400009889]	2.783	1.47670550747	0.00719216265702	0.0347058292776	yes	up	69.05	87.23	26.1	9.58	28.27	28.14	60.7933333333	21.9966666667
PGSC0003DMG400009892		Prolyl endopeptidase [Source:PGSC_GENE;Acc:PGSC0003DMG400009892]	0.149	-2.74549833724	0.000674432557077	0.00533353389787	yes	down	0.22	0.49	1.16	9.45	3.94	1.28	0.623333333333	4.89
PGSC0003DMG400009919		Zinc finger family protein [Source:PGSC_GENE;Acc:PGSC0003DMG400009919]	2.349	1.2319188823	0.00279251894726	0.0166354148685	yes	up	10.29	12.4	23.21	6.55	9.46	9.17	15.3	8.39333333333
PGSC0003DMG400009921		Cysteine protease 14 [Source:PGSC_GENE;Acc:PGSC0003DMG400009921]	0.170	-2.55986821769	5.91177536549E-6	9.3291629316E-5	yes	down	2.35	3.95	2.98	19.21	39.83	8.63	3.09333333333	22.5566666667
PGSC0003DMG400009946		Conserved gene of unknown function [Source:PGSC_GENE;Acc:PGSC0003DMG400009946]	3.236	1.6941536993	4.67081326549E-8	1.31168877697E-6	yes	up	122.78	91.96	165.44	46.46	46.16	57	126.726666667	49.8733333333
PGSC0003DMG400009947		Subtilisin-type protease [Source:PGSC_GENE;Acc:PGSC0003DMG400009947]	0.215	-2.21834746492	0.000620061761917	0.00496780566541	yes	down	0.08	0.29	0.15	1.1	0.66	1.04	0.173333333333	0.933333333333
PGSC0003DMG400009951		Expansin11 [Source:PGSC_GENE;Acc:PGSC0003DMG400009951]	0.353	-1.50195349209	0.00354593637157	0.0199571108257	yes	down	17.85	70.15	25.62	92.46	121.24	193.09	37.8733333333	135.596666667
PGSC0003DMG400009958		Conserved gene of unknown function [Source:PGSC_GENE;Acc:PGSC0003DMG400009958]	0.482	-1.05381148292	1.10887519911E-6	2.18206656236E-5	yes	down	72.05	65.49	55.4	161.88	178.59	167.2	64.3133333333	169.223333333
PGSC0003DMG400009962		Gene of unknown function [Source:PGSC_GENE;Acc:PGSC0003DMG400009962]	120.194	6.90922216395	1.43541690769E-11	9.33784509633E-10	yes	up	2.36	4.21	7.19	0	0.07	0.08	4.58666666667	0.05
PGSC0003DMG400009963		Rop guanine nucleotide exchange factor [Source:PGSC_GENE;Acc:PGSC0003DMG400009963]	2.352	1.23363116108	0.00803704147528	0.0377181466967	yes	up	6.22	3.7	10.75	4.05	3.67	3.07	6.89	3.59666666667
PGSC0003DMG400009973		Conserved gene of unknown function [Source:PGSC_GENE;Acc:PGSC0003DMG400009973]	4.995	2.32035034767	8.17709003495E-9	2.75119150282E-7	yes	up	25.96	22.39	51.61	8.76	7.99	8.34	33.32	8.36333333333
PGSC0003DMG400009981		1,4-alpha-glucan branching enzyme [Source:PGSC_GENE;Acc:PGSC0003DMG400009981]	0.411	-1.28390282361	3.92266367975E-5	0.000482637593595	yes	down	17.99	11.58	18.87	37.44	30.82	28.71	16.1466666667	32.3233333333
PGSC0003DMG400010009		Bubr1 [Source:PGSC_GENE;Acc:PGSC0003DMG400010009]	2.926	1.54884856794	0.00367604439887	0.0205993232523	yes	up	1.53	1.9	1.34	0.43	0.6	1.02	1.59	0.683333333333
PGSC0003DMG400010021		Short-chain dehydrogenase [Source:PGSC_GENE;Acc:PGSC0003DMG400010021]	6.724	2.74922612467	0.000396268131959	0.00341052727224	yes	up	3.41	2.46	0.75	0.24	0.45	0.39	2.20666666667	0.36
PGSC0003DMG400010023		Protein ASYMMETRIC LEAVES2 [Source:PGSC_GENE;Acc:PGSC0003DMG400010023]	0.097	-3.36808452303	0.00344511483067	0.0195289707435	yes	down	0	0.36	0.18	0.43	1.24	5.6	0.18	2.42333333333
PGSC0003DMG400010025		Multicopper oxidase [Source:PGSC_GENE;Acc:PGSC0003DMG400010025]	3.220	1.6871595284	3.0782885044E-6	5.30619709779E-5	yes	up	61.18	32.04	63.53	22.08	20.58	17.91	52.25	20.19
PGSC0003DMG400010027		Zinc finger protein [Source:PGSC_GENE;Acc:PGSC0003DMG400010027]	0.210	-2.25473598495	0.00088621852603	0.00666161805369	yes	down	0.46	0.38	0.18	2.27	2.22	1.54	0.34	2.01
PGSC0003DMG400010037		Conserved gene of unknown function [Source:PGSC_GENE;Acc:PGSC0003DMG400010037]	0.323	-1.62852294107	1.51849734025E-7	3.73666448113E-6	yes	down	3.14	3.42	2.48	10.42	10.79	14.08	3.01333333333	11.7633333333
PGSC0003DMG400010041		LIM domain containing protein [Source:PGSC_GENE;Acc:PGSC0003DMG400010041]	0.447	-1.16193326775	3.97543832322E-6	6.60144069152E-5	yes	down	6.28	4.87	8.13	19.32	19.34	15.79	6.42666666667	18.15
PGSC0003DMG400010049		Transferase, transferring glycosyl groups [Source:PGSC_GENE;Acc:PGSC0003DMG400010049]	2.726	1.44688335288	0.000571935380357	0.00464614394006	yes	up	64.9	37.97	110.08	33.84	28.87	33.26	70.9833333333	31.99
PGSC0003DMG400010051		S-adenosylmethionine decarboxylase proenzyme [Source:PGSC_GENE;Acc:PGSC0003DMG400010051]	0.097	-3.36325531357	2.67178078571E-10	1.3244576028E-8	yes	down	52.62	60.88	79.55	303.49	584.37	1669.11	64.35	852.323333333
PGSC0003DMG400010053		Pollen coat [Source:PGSC_GENE;Acc:PGSC0003DMG400010053]	921.943	9.84853338976	5.10358441345E-13	4.60640866248E-11	yes	up	106.23	106.61	27.53	0	0	0	80.1233333333	0
PGSC0003DMG400010070		Conserved gene of unknown function [Source:PGSC_GENE;Acc:PGSC0003DMG400010070]	4.019	2.00684250854	1.35835007856E-7	3.38342595943E-6	yes	up	11.44	15.6	7.72	2.99	3.29	4.88	11.5866666667	3.72
PGSC0003DMG400010082		Conserved gene of unknown function [Source:PGSC_GENE;Acc:PGSC0003DMG400010082]	2.466	1.3019067552	0.000408731770128	0.00350915377232	yes	up	20	10.26	20.05	8.22	8.48	8.08	16.77	8.26
PGSC0003DMG400010092		Cinnamoyl-CoA reductase [Source:PGSC_GENE;Acc:PGSC0003DMG400010092]	0.392	-1.35214636416	0.00332444041173	0.0190435158011	yes	down	1.85	1.4	0.72	3.3	4.3	5.07	1.32333333333	4.22333333333
PGSC0003DMG400010099		Conserved gene of unknown function [Source:PGSC_GENE;Acc:PGSC0003DMG400010099]	5.299	2.40584169766	0.000604121625299	0.0048591959733	yes	up	1.97	2.11	3	0.87	0.6	0.13	2.36	0.533333333333
PGSC0003DMG400010117		HXXXD-type acyl-transferase family protein [Source:Projected from Arabidopsis thaliana (AT5G23940) TAIR;Acc:AT5G23940]	0.420	-1.25089424071	1.92722791603E-6	3.54169758273E-5	yes	down	21.46	23.76	20.42	37.98	59.21	69.73	21.88	55.64
PGSC0003DMG400010126		Conserved gene of unknown function [Source:PGSC_GENE;Acc:PGSC0003DMG400010126]	2.590	1.37306777787	3.19665266138E-5	0.00040345781268	yes	up	31.05	23.66	38.2	12.77	18.01	19.74	30.97	16.84
PGSC0003DMG400010131		Nb cell deth marker [Source:PGSC_GENE;Acc:PGSC0003DMG400010131]	0.022	-5.49730896924	0.000192907813004	0.00184463490136	yes	down	0.97	33.71	8.04	67.75	737.16	1813.19	14.24	872.7
PGSC0003DMG400010132		Conserved gene of unknown function [Source:PGSC_GENE;Acc:PGSC0003DMG400010132]	2.817	1.49423989479	0.000325170254732	0.00289856575465	yes	up	24.92	65.61	55.46	14.71	25	27	48.6633333333	22.2366666667
PGSC0003DMG400010135		Ethylene-responsive element-binding family protein [Source:PGSC_GENE;Acc:PGSC0003DMG400010135]	121.008	6.91895400493	1.28468444223E-5	0.000183811516637	yes	up	6.79	1.39	6.4	0	0	0	4.86	0
PGSC0003DMG400010136		Stigma expressed protein [Source:PGSC_GENE;Acc:PGSC0003DMG400010136]	17.022	4.08930666846	0.0105751041616	0.0465982791916	yes	up	364.66	45.17	5155.53	192.69	35.96	184.7	1855.12	137.783333333
PGSC0003DMG400010137		Cysteine protease inhibitor 1 [Source:PGSC_GENE;Acc:PGSC0003DMG400010137]	11.153	3.4793863223	0.0111011285988	0.0484276093324	yes	up	800.75	92.15	5547.76	449.7	87.68	169.37	2146.88666667	235.583333333
PGSC0003DMG400010141		Stigma expressed protein [Source:PGSC_GENE;Acc:PGSC0003DMG400010141]	68.645	6.10108405904	2.1804334722E-11	1.35708403893E-9	yes	up	20.91	5.08	72.07	0.9	0.34	0.49	32.6866666667	0.576666666667
PGSC0003DMG400010143		Cysteine protease inhibitor 1 [Source:PGSC_GENE;Acc:PGSC0003DMG400010143]	14.191	3.82694313853	0.00549780654928	0.0282632089524	yes	up	27.83	2	142.23	11.97	2.15	5.56	57.3533333333	6.56
PGSC0003DMG400010149		Conserved gene of unknown function [Source:PGSC_GENE;Acc:PGSC0003DMG400010149]	0.013	-6.31958250842	8.4600815015E-13	7.21022973961E-11	yes	down	0.68	1.25	1.76	6.83	136.22	253.13	1.23	132.06
PGSC0003DMG400010154		Conserved gene of unknown function [Source:PGSC_GENE;Acc:PGSC0003DMG400010154]	0.193	-2.37086667293	0.00346028207569	0.0195877110788	yes	down	0.05	0.34	0.19	1.83	1.06	1.75	0.193333333333	1.54666666667
PGSC0003DMG400010163		Retinoblastoma-binding protein [Source:PGSC_GENE;Acc:PGSC0003DMG400010163]	3.026	1.59731603126	0.000849976432315	0.0064346714746	yes	up	2.27	3.19	4.57	0.7	1.51	2	3.34333333333	1.40333333333
PGSC0003DMG400010170		Miraculin [Source:PGSC_GENE;Acc:PGSC0003DMG400010170]	14.674	3.87519845512	1.12305978418E-6	2.20289032246E-5	yes	up	2072.41	525.43	5944.41	294	67.65	385.29	2847.41666667	248.98
PGSC0003DMG400010172		Gene of unknown function [Source:PGSC_GENE;Acc:PGSC0003DMG400010172]	314.354	8.29624815104	5.73590629696E-11	3.24019094743E-9	yes	up	12.96	8.4	13.16	0	0.14	0	11.5066666667	0.0466666666667
PGSC0003DMG400010173		Avr9/Cf-9 rapidly elicited protein 140 [Source:PGSC_GENE;Acc:PGSC0003DMG400010173]	9.230	3.20627155697	3.00137676415E-9	1.12425230706E-7	yes	up	59.08	43.45	52.55	12.33	5.86	3.19	51.6933333333	7.12666666667
PGSC0003DMG400010189		Gene of unknown function [Source:PGSC_GENE;Acc:PGSC0003DMG400010189]	3.429	1.7776228142	0.00705849679519	0.0342018287659	yes	up	4.81	3.91	4.35	2.57	1.28	1.4	4.35666666667	1.75
PGSC0003DMG400010221		Phospholipase A1 [Source:PGSC_GENE;Acc:PGSC0003DMG400010221]	11.414	3.51270272699	3.42707474484E-8	1.00270631889E-6	yes	up	5.53	2.45	7.97	0.79	0.64	0.28	5.31666666667	0.57
PGSC0003DMG400010226		NRG1 [Source:PGSC_GENE;Acc:PGSC0003DMG400010226]	4.621	2.20806158753	0.00446626076237	0.0240521220272	yes	up	19.96	7.9	45	12.51	4.57	2.19	24.2866666667	6.42333333333
PGSC0003DMG400010228		Triacylglycerol lipase [Source:PGSC_GENE;Acc:PGSC0003DMG400010228]	2.012	1.00839411615	0.000617150982608	0.00494934853593	yes	up	5.28	5.23	4.83	3.24	3.23	2.93	5.11333333333	3.13333333333
PGSC0003DMG400010232		Cysteine protease [Source:PGSC_GENE;Acc:PGSC0003DMG400010232]	2.968	1.56948452766	0.000458407274453	0.0038584452626	yes	up	147.62	114.6	62.26	56.9	53.6	27.85	108.16	46.1166666667
PGSC0003DMG400010257		Leucine aminopeptidase, chloroplastic [Source:PGSC_GENE;Acc:PGSC0003DMG400010257]	51.419	5.68422631328	0.000660509157682	0.00524376955433	yes	up	33.59	1.66	160.36	2.96	1.7	0.3	65.2033333333	1.65333333333
PGSC0003DMG400010283		Class I chitinase [Source:PGSC_GENE;Acc:PGSC0003DMG400010283]	0.005	-7.75493834776	5.94261167392E-8	1.61148870891E-6	yes	down	0	0	0	15.86	9.07	4.9	0	9.94333333333
PGSC0003DMG400010300		Actin-depolymerizing factor [Source:PGSC_GENE;Acc:PGSC0003DMG400010300]	0.332	-1.59214281475	0.000102303565265	0.00107374081339	yes	down	40.23	36.7	27.09	62.7	150.73	202.25	34.6733333333	138.56
PGSC0003DMG400010302		Phytochelatin synthase [Source:PGSC_GENE;Acc:PGSC0003DMG400010302]	2.156	1.10829766358	8.86992424416E-5	0.000956606468308	yes	up	25.93	23.73	26.6	17.4	14.29	12.49	25.42	14.7266666667
PGSC0003DMG400010303		Gene of unknown function [Source:PGSC_GENE;Acc:PGSC0003DMG400010303]	255.042	7.99458967639	1.51824580081E-9	6.1281010376E-8	yes	up	6.08	4.62	4.66	0	0	0.01	5.12	0.00333333333333
PGSC0003DMG400010309		Ethylene-responsive transcription factor [Source:PGSC_GENE;Acc:PGSC0003DMG400010309]	13.599	3.76540340651	0.00244486670782	0.0150246766745	yes	up	0.13	5.09	5.01	0.13	0.32	0.55	3.41	0.333333333333
PGSC0003DMG400010320		11S globulin isoform 4 [Source:PGSC_GENE;Acc:PGSC0003DMG400010320]	88.431	6.46647706911	6.12808206575E-16	9.31011722535E-14	yes	up	13.28	4	10.48	0.23	0	0.13	9.25333333333	0.12
PGSC0003DMG400010328		Ubiquitin-protein ligase [Source:PGSC_GENE;Acc:PGSC0003DMG400010328]	2.429	1.28065258637	0.000842350274977	0.00638880239564	yes	up	3.41	2.69	3.35	1.61	1.16	2	3.15	1.59
PGSC0003DMG400010342		Conserved gene of unknown function [Source:PGSC_GENE;Acc:PGSC0003DMG400010342]	0.418	-1.25849084091	0.000172908048025	0.00167897215351	yes	down	3.48	2.57	4.31	8.57	10.33	12.2	3.45333333333	10.3666666667
PGSC0003DMG400010370		Serine-threonine protein kinase, plant-type [Source:PGSC_GENE;Acc:PGSC0003DMG400010370]	52.490	5.71396637059	0.0037820088629	0.0210724229582	yes	up	0.1	1.03	1.37	0	0	0	0.833333333333	0
PGSC0003DMG400010393		Armadillo/beta-catenin repeat family protein [Source:PGSC_GENE;Acc:PGSC0003DMG400010393]	0.471	-1.08599250729	0.0027689935276	0.0165301971656	yes	down	1.31	1.81	1.04	3.39	3.64	3.42	1.38666666667	3.48333333333
PGSC0003DMG400010397		TRANSPARENT TESTA 12 protein [Source:PGSC_GENE;Acc:PGSC0003DMG400010397]	2.214	1.14693688006	0.00064028923859	0.00509979641026	yes	up	29.6	21.73	26.06	18.21	14.51	10.96	25.7966666667	14.56
PGSC0003DMG400010400		Serine-threonine protein kinase, plant-type [Source:PGSC_GENE;Acc:PGSC0003DMG400010400]	0.007	-7.08336076216	4.23036275665E-6	6.95394307982E-5	yes	down	0	0	0	0.15	0.46	0.98	0	0.53
PGSC0003DMG400010402		Conserved gene of unknown function [Source:PGSC_GENE;Acc:PGSC0003DMG400010402]	0.345	-1.53459817445	0.00958374138399	0.0433065424446	yes	down	5.53	9.65	1.93	29.2	16.11	14.55	5.70333333333	19.9533333333
PGSC0003DMG400010407		Hydroxyproline-rich glycoprotein [Source:PGSC_GENE;Acc:PGSC0003DMG400010407]	4.027	2.00987601366	6.26375022479E-5	0.000715387468399	yes	up	48.78	58.6	44.92	4.77	17.7	25.88	50.7666666667	16.1166666667
PGSC0003DMG400010410		Calcium-binding protein CML23 [Source:PGSC_GENE;Acc:PGSC0003DMG400010410]	3.643	1.86501618055	0.000209802836873	0.00198521369049	yes	up	33.96	23.53	73.41	19.7	13.96	11.26	43.6333333333	14.9733333333
PGSC0003DMG400010418		Gene of unknown function [Source:PGSC_GENE;Acc:PGSC0003DMG400010418]	8.248	3.04399688268	6.42307505958E-10	2.81138054346E-8	yes	up	5.11	2.56	3.2	0.73	0.45	0.43	3.62333333333	0.536666666667
PGSC0003DMG400010439		CHP-rich zinc finger protein [Source:PGSC_GENE;Acc:PGSC0003DMG400010439]	3.535	1.82158946482	0.00222533954816	0.0139783783636	yes	up	26.23	45.88	76.42	30.17	8.47	11.42	49.51	16.6866666667
PGSC0003DMG400010462		Bcl-2-associated athanogene [Source:PGSC_GENE;Acc:PGSC0003DMG400010462]	0.423	-1.24077156829	0.00648751949458	0.0321325410903	yes	down	1.39	1.35	1.44	4.6	4.31	3.47	1.39333333333	4.12666666667
PGSC0003DMG400010464		Conserved gene of unknown function [Source:PGSC_GENE;Acc:PGSC0003DMG400010464]	0.146	-2.77176795163	0.000379530107134	0.00328805374442	yes	down	1.03	0.16	0.64	8.68	4.59	4.24	0.61	5.83666666667
PGSC0003DMG400010465		Peroxidase [Source:PGSC_GENE;Acc:PGSC0003DMG400010465]	0.057	-4.12956571471	0.00136353296378	0.00948039121494	yes	down	0	0.44	0.08	6.22	0.42	1.32	0.173333333333	2.65333333333
PGSC0003DMG400010474		Zinc finger family protein [Source:PGSC_GENE;Acc:PGSC0003DMG400010474]	0.412	-1.27820897194	0.000487545311318	0.00407008816206	yes	down	1.68	1.5	1.71	4.9	4.18	3.34	1.63	4.14
PGSC0003DMG400010478		Zinc finger protein JACKDAW [Source:PGSC_GENE;Acc:PGSC0003DMG400010478]	2.328	1.21918667829	3.92683704304E-8	1.1340074861E-6	yes	up	30.55	27.02	27.29	15.18	13.24	16.37	28.2866666667	14.93
PGSC0003DMG400010485		Poly(P)/ATP NAD kinase [Source:PGSC_GENE;Acc:PGSC0003DMG400010485]	2.345	1.2297801146	4.26418095326E-7	9.2466193366E-6	yes	up	66.25	54.65	71.26	29.51	30.15	41.72	64.0533333333	33.7933333333
PGSC0003DMG400010490		Acidic class II 1,3-beta-glucanase [Source:PGSC_GENE;Acc:PGSC0003DMG400010490]	15.638	3.96698654438	0.00111995348407	0.008076703979	yes	up	8.35	0.52	0.59	0.27	0.17	0.27	3.15333333333	0.236666666667
PGSC0003DMG400010491		Glucan endo-1,3-beta-D-glucosidase [Source:PGSC_GENE;Acc:PGSC0003DMG400010491]	164.947	7.36585491515	5.53691196974E-15	6.84004377676E-13	yes	up	21.14	7.1	12.35	0.3	0	0	13.53	0.1
PGSC0003DMG400010498		Photosystem II 5 kDa protein, chloroplast [Source:PGSC_GENE;Acc:PGSC0003DMG400010498]	0.059	-4.08946512599	2.8672098793E-10	1.4054499729E-8	yes	down	2.6	0.53	0.46	18.29	31.27	33.57	1.19666666667	27.71
PGSC0003DMG400010509		Axi 1 protein [Source:PGSC_GENE;Acc:PGSC0003DMG400010509]	6.564	2.71455325592	1.02309458771E-9	4.27775959236E-8	yes	up	95.25	71.47	153.97	25.56	14.86	15.37	106.896666667	18.5966666667
PGSC0003DMG400010512		Conserved gene of unknown function [Source:PGSC_GENE;Acc:PGSC0003DMG400010512]	3.883	1.9572938418	1.1316984027E-5	0.000165064656709	yes	up	6.1	2.98	3.01	1.09	1.59	1.18	4.03	1.28666666667
PGSC0003DMG400010519		Serine/threonine-protein kinase [Source:PGSC_GENE;Acc:PGSC0003DMG400010519]	2.468	1.30333724272	0.000124895247013	0.00127236057557	yes	up	26.35	17.42	26.38	13.89	11.7	9.19	23.3833333333	11.5933333333
PGSC0003DMG400010579		Conserved gene of unknown function [Source:PGSC_GENE;Acc:PGSC0003DMG400010579]	2.446	1.29044957868	8.57324158145E-5	0.000929116034924	yes	up	43.67	38.21	64.1	28.41	22.48	22.38	48.66	24.4233333333
PGSC0003DMG400010592		Sesquiterpene synthase [Source:PGSC_GENE;Acc:PGSC0003DMG400010592]	0.024	-5.35472259666	3.98071681306E-5	0.000487817300838	yes	down	0.04	0	0.06	0.39	1.58	5.7	0.0333333333333	2.55666666667
PGSC0003DMG400010605		Gene of unknown function [Source:PGSC_GENE;Acc:PGSC0003DMG400010605]	169.289	7.40334331073	2.33777625278E-7	5.50356180394E-6	yes	up	0.65	0.28	0.66	0	0	0	0.53	0
PGSC0003DMG400010607		Calmodulin binding protein [Source:PGSC_GENE;Acc:PGSC0003DMG400010607]	6.052	2.59732030208	2.08111130449E-9	8.14463720124E-8	yes	up	4.19	2.82	2.41	0.41	0.88	0.64	3.14	0.643333333333
PGSC0003DMG400010611		Purine permease [Source:PGSC_GENE;Acc:PGSC0003DMG400010611]	0.034	-4.88562457567	0.0016400838202	0.0109577848244	yes	down	0.13	0	0	0.38	0.68	0.73	0.0433333333333	0.596666666667
PGSC0003DMG400010612		HJTR2GH1 protein [Source:PGSC_GENE;Acc:PGSC0003DMG400010612]	112.006	6.80743304376	2.93499665094E-39	6.43354736978E-36	yes	up	18.1	11.39	22.85	0.57	0.88	0.25	17.4466666667	0.566666666667
PGSC0003DMG400010622		Conserved gene of unknown function [Source:PGSC_GENE;Acc:PGSC0003DMG400010622]	15.341	3.93929348352	0.000888420665844	0.00667406925262	yes	up	0.45	0.31	0.69	0.04	0.04	0.04	0.483333333333	0.04
PGSC0003DMG400010625		1-O-acylglucose:anthocyanin-O-acyltransferase [Source:PGSC_GENE;Acc:PGSC0003DMG400010625]	0.135	-2.8894810644	1.77005302604E-24	8.32605711866E-22	yes	down	4.1	2.88	2.79	19.98	26.19	27.73	3.25666666667	24.6333333333
PGSC0003DMG400010629		Gene of unknown function [Source:PGSC_GENE;Acc:PGSC0003DMG400010629]	2.352	1.23360353211	0.00669773921744	0.032857340806	yes	up	3.13	2.35	3.76	2.01	1.36	1.58	3.08	1.65
PGSC0003DMG400010637		Lycopene beta cyclase, chloroplastic [Source:PGSC_GENE;Acc:PGSC0003DMG400010637]	0.457	-1.13073280427	0.000512177722275	0.00424350333311	yes	down	15.62	19.29	9.24	36.94	44.11	38.52	14.7166666667	39.8566666667
PGSC0003DMG400010638		S-adenosylmethionine-dependent methyltransferase [Source:PGSC_GENE;Acc:PGSC0003DMG400010638]	0.236	-2.0861316429	0.000353814794105	0.00310301536888	yes	down	18.48	102.45	30.34	178.12	275.41	364.77	50.4233333333	272.766666667
PGSC0003DMG400010655		Phosphoric diester hydrolase [Source:PGSC_GENE;Acc:PGSC0003DMG400010655]	5.106	2.35208226547	5.29503636555E-20	1.37783605853E-17	yes	up	131.22	94.23	104.27	25.38	29.37	23.85	109.906666667	26.2
PGSC0003DMG400010656		Conserved gene of unknown function [Source:PGSC_GENE;Acc:PGSC0003DMG400010656]	2.160	1.11126473948	0.00389321658385	0.0215594470548	yes	up	34.21	37.27	23	23.73	16.23	12.66	31.4933333333	17.54
PGSC0003DMG400010663		Sodium/hydrogen exchanger [Source:PGSC_GENE;Acc:PGSC0003DMG400010663]	0.266	-1.91081437182	0.00018622688289	0.00179193924291	yes	down	10.2	21.59	11.26	23.98	57.17	100.13	14.35	60.4266666667
PGSC0003DMG400010664		1,4-alpha-glucan-maltohydrolase [Source:PGSC_GENE;Acc:PGSC0003DMG400010664]	0.179	-2.48533837049	1.73787884607E-5	0.000239619597378	yes	down	12.84	19.59	13.44	24.26	119.04	175.97	15.29	106.423333333
PGSC0003DMG400010674		GMP synthase [Source:PGSC_GENE;Acc:PGSC0003DMG400010674]	2.397	1.26104658367	0.00649429432186	0.032153822569	yes	up	151.9	84.37	138.08	69.42	93.25	31.86	124.783333333	64.8433333333
PGSC0003DMG400010681		F-box family protein [Source:PGSC_GENE;Acc:PGSC0003DMG400010681]	0.399	-1.32546665781	1.89656837275E-5	0.000258009245814	yes	down	3.06	3.78	4.16	9.75	10.38	15.05	3.66666666667	11.7266666667
PGSC0003DMG400010713		Salt responsive protein 2 [Source:PGSC_GENE;Acc:PGSC0003DMG400010713]	3.451	1.7871227419	0.00665597171813	0.0327246368292	yes	up	344.31	377.62	632.52	309.23	105.38	44.88	451.483333333	153.163333333
PGSC0003DMG400010732		Gene of unknown function [Source:PGSC_GENE;Acc:PGSC0003DMG400010732]	2.087	1.06161187811	0.000197989188233	0.00188656624238	yes	up	17.57	26.96	11.27	6.78	11.9	14	18.6	10.8933333333
PGSC0003DMG400010753		Ethylene response factor 5 [Source:PGSC_GENE;Acc:PGSC0003DMG400010753]	2.521	1.33417143067	0.00211083151097	0.013393239626	yes	up	202.67	182.28	100.3	87.57	60.22	41.01	161.75	62.9333333333
PGSC0003DMG400010761		Gene of unknown function [Source:PGSC_GENE;Acc:PGSC0003DMG400010761]	7.662	2.9378121458	3.69874594155E-5	0.000457507744726	yes	up	3.87	7.16	16.27	1.27	0.84	2.59	9.1	1.56666666667
PGSC0003DMG400010764		Glutaredoxin [Source:PGSC_GENE;Acc:PGSC0003DMG400010764]	3.250	1.70053649903	0.00187642354917	0.0121970023951	yes	up	51.72	51.93	108.38	9.1	41.25	38.29	70.6766666667	29.5466666667
PGSC0003DMG400010765		Glutaredoxin [Source:PGSC_GENE;Acc:PGSC0003DMG400010765]	2.425	1.27771669241	0.0015288311281	0.0103590455268	yes	up	125.39	142.09	173.74	29.15	76.29	90.41	147.073333333	65.2833333333
PGSC0003DMG400010766		Glutaredoxin [Source:PGSC_GENE;Acc:PGSC0003DMG400010766]	2.531	1.33985680756	0.000378061414515	0.00327921354576	yes	up	41.36	42.4	47.14	10.99	28.73	29.39	43.6333333333	23.0366666667
PGSC0003DMG400010767		Monothiol glutaredoxin-S2 [Source:PGSC_GENE;Acc:PGSC0003DMG400010767]	4.723	2.23960790503	6.05987261672E-5	0.000695563041788	yes	up	100.9	81.02	163.81	9.36	39.11	55.64	115.243333333	34.7033333333
PGSC0003DMG400010768		Glutaredoxin [Source:PGSC_GENE;Acc:PGSC0003DMG400010768]	6.957	2.79848877182	4.04521145753E-18	8.31477918077E-16	yes	up	119.46	74.1	136.56	16.78	23.41	23.11	110.04	21.1
PGSC0003DMG400010804		Gene of unknown function [Source:PGSC_GENE;Acc:PGSC0003DMG400010804]	13.513	3.75629122391	0.000735115238832	0.00572276217117	yes	up	1.63	1.99	0.39	0.11	0.26	0	1.33666666667	0.123333333333
PGSC0003DMG400010831		Protein phosphatase 2C [Source:PGSC_GENE;Acc:PGSC0003DMG400010831]	5.160	2.36725969366	0.000842346526687	0.00638880239564	yes	up	4.53	4.18	1.91	0.4	0.7	1.63	3.54	0.91
PGSC0003DMG400010840		Aspartate aminotransferase [Source:PGSC_GENE;Acc:PGSC0003DMG400010840]	0.306	-1.70798172543	3.04900830044E-5	0.000388633366487	yes	down	11.66	23.91	14.15	32.51	60.35	86.62	16.5733333333	59.8266666667
PGSC0003DMG400010851		Gene of unknown function [Source:PGSC_GENE;Acc:PGSC0003DMG400010851]	5.072	2.34246869839	0.000233411917212	0.00217827374857	yes	up	4.18	2.01	2.27	0.59	1.22	1.01	2.82	0.94
PGSC0003DMG400010859		Lipoxygenase [Source:PGSC_GENE;Acc:PGSC0003DMG400010859]	0.073	-3.78505326344	7.9697453672E-5	0.000872214638397	yes	down	0.16	0.97	1.63	1.04	18.76	23.76	0.92	14.52
PGSC0003DMG400010869		Tetracycline transporter [Source:PGSC_GENE;Acc:PGSC0003DMG400010869]	5.960	2.57528140603	2.19502791281E-8	6.73655994321E-7	yes	up	17.41	11.29	15.17	4.45	2.53	1.75	14.6233333333	2.91
PGSC0003DMG400010876		Gene of unknown function [Source:PGSC_GENE;Acc:PGSC0003DMG400010876]	6.756	2.75614685128	0.00166635110045	0.0110900362931	yes	up	2.43	7.4	9.88	2.43	0.9	0.31	6.57	1.21333333333
PGSC0003DMG400010892		Conserved gene of unknown function [Source:PGSC_GENE;Acc:PGSC0003DMG400010892]	0.329	-1.60406943223	0.00154396923744	0.0104382220972	yes	down	0.89	2.41	1.16	2.94	6.32	7.72	1.48666666667	5.66
PGSC0003DMG400010904		Gene of unknown function [Source:PGSC_GENE;Acc:PGSC0003DMG400010904]	0.306	-1.70604449864	6.5458309109E-5	0.000741469969255	yes	down	5.29	2.89	3.71	20.76	15.26	12.34	3.96333333333	16.12
PGSC0003DMG400010909		Gene of unknown function [Source:PGSC_GENE;Acc:PGSC0003DMG400010909]	0.270	-1.88925588974	0.0107489410961	0.0472196658065	yes	down	0.79	0.43	0.14	1.33	2.63	2.17	0.453333333333	2.04333333333
PGSC0003DMG400010913		Pyruvate kinase, cytosolic isozyme [Source:PGSC_GENE;Acc:PGSC0003DMG400010913]	0.493	-1.02046133791	0.00196030950333	0.0126248474069	yes	down	27.11	53.8	34.41	87.63	78.56	122.73	38.44	96.3066666667
PGSC0003DMG400010921		Conserved gene of unknown function [Source:PGSC_GENE;Acc:PGSC0003DMG400010921]	346.520	8.43679570324	4.86305432294E-11	2.80543180988E-9	yes	up	3.66	4.01	3.69	0	0	0	3.78666666667	0
PGSC0003DMG400010922		Conserved gene of unknown function [Source:PGSC_GENE;Acc:PGSC0003DMG400010922]	155.400	7.27984249757	1.02378413715E-10	5.46763318663E-9	yes	up	4.4	4.37	2.85	0	0	0.09	3.87333333333	0.03
PGSC0003DMG400010923		Gene of unknown function [Source:PGSC_GENE;Acc:PGSC0003DMG400010923]	61.404	5.9402623683	4.16385463764E-16	6.44606863523E-14	yes	up	2.7	1.69	2.16	0.07	0.03	0.04	2.18333333333	0.0466666666667
PGSC0003DMG400010929		Gene of unknown function [Source:PGSC_GENE;Acc:PGSC0003DMG400010929]	2.057	1.04063986977	0.00304803278847	0.0177935279251	yes	up	11.56	11.2	8.56	5.57	7.02	8.73	10.44	7.10666666667
PGSC0003DMG400010941		Conserved gene of unknown function [Source:PGSC_GENE;Acc:PGSC0003DMG400010941]	34.046	5.08942191939	0.00833234780021	0.0388060219332	yes	up	0.74	0.52	0.81	0	0	0	0.69	0
PGSC0003DMG400010950		Serine-threonine protein kinase, plant-type [Source:PGSC_GENE;Acc:PGSC0003DMG400010950]	0.096	-3.37829635592	0.00323358212695	0.0186102161942	yes	down	0.21	0	0.57	6.88	1.47	1.32	0.26	3.22333333333
PGSC0003DMG400010952		Serine-threonine protein kinase, plant-type [Source:PGSC_GENE;Acc:PGSC0003DMG400010952]	0.053	-4.24572481106	0.00148051012547	0.0101126159366	yes	down	0	0.13	0	1.78	0.61	0.75	0.0433333333333	1.04666666667
PGSC0003DMG400010953		Disease resistance protein RPS5 [Source:PGSC_GENE;Acc:PGSC0003DMG400010953]	0.370	-1.43289404877	0.00658378823212	0.0324741803101	yes	down	0.72	0.29	0.3	1.23	1.54	1.3	0.436666666667	1.35666666667
PGSC0003DMG400010959		WD-repeat protein [Source:PGSC_GENE;Acc:PGSC0003DMG400010959]	0.308	-1.70073800844	0.000805686555307	0.00617171649551	yes	down	0.26	0.19	0.18	0.65	0.76	1.14	0.21	0.85
PGSC0003DMG400010975		Ubiquitin-protein ligase [Source:PGSC_GENE;Acc:PGSC0003DMG400010975]	0.010	-6.62588466415	7.34533082403E-6	0.000113140297201	yes	down	0.02	0.02	0	1.41	0.84	0.93	0.0133333333333	1.06
PGSC0003DMG400010977		Gene of unknown function [Source:PGSC_GENE;Acc:PGSC0003DMG400010977]	8.475	3.08314450484	0.000299092047302	0.00269955405055	yes	up	2.68	2.25	10.4	0.89	1.05	0.39	5.11	0.776666666667
PGSC0003DMG400010989		Type-1 phosphatidic acid phosphohydrolase 1 [Source:PGSC_GENE;Acc:PGSC0003DMG400010989]	0.237	-2.07542349542	3.81204633576E-6	6.34895643647E-5	yes	down	0.31	0.34	0.35	1.25	1.5	2.51	0.333333333333	1.75333333333
PGSC0003DMG400010995		Cytochrome P450 hydroxylase [Source:PGSC_GENE;Acc:PGSC0003DMG400010995]	871.419	9.76722193436	3.9059418898E-15	5.00205961385E-13	yes	up	66.66	71.57	57.41	0.05	0	0	65.2133333333	0.0166666666667
PGSC0003DMG400011013		Conserved gene of unknown function [Source:PGSC_GENE;Acc:PGSC0003DMG400011013]	4.015	2.00533177037	7.41288214147E-13	6.40703523605E-11	yes	up	23.64	24.29	24.35	6.2	5.98	10.44	24.0933333333	7.54
PGSC0003DMG400011019		Diphenol oxidase [Source:PGSC_GENE;Acc:PGSC0003DMG400011019]	0.018	-5.78389107813	6.30742314754E-5	0.000719252075472	yes	down	0.03	0	0	0.46	1.16	0.62	0.01	0.746666666667
PGSC0003DMG400011038		Short chain alcohol dehydrogenase [Source:PGSC_GENE;Acc:PGSC0003DMG400011038]	3.217	1.68592908875	3.43769012822E-5	0.000429887017056	yes	up	25.22	15.51	27.7	11.78	7.26	7.37	22.81	8.80333333333
PGSC0003DMG400011039		Conserved gene of unknown function [Source:PGSC_GENE;Acc:PGSC0003DMG400011039]	5.685	2.50723538536	5.89514845048E-10	2.61223425903E-8	yes	up	319.91	248.98	388.09	89.26	45.54	58.58	318.993333333	64.46
PGSC0003DMG400011042		Cytochrome P450 [Source:PGSC_GENE;Acc:PGSC0003DMG400011042]	0.230	-2.11938891238	1.7989932474E-7	4.33530786516E-6	yes	down	1.08	1.65	1.21	9.27	5.52	5.75	1.31333333333	6.84666666667
PGSC0003DMG400011046		PHAP2B protein [Source:PGSC_GENE;Acc:PGSC0003DMG400011046]	2.191	1.13128666911	0.00125878330369	0.00887571046648	yes	up	12.89	8.13	15.01	7.1	6	7.78	12.01	6.96
PGSC0003DMG400011048		MYB transcription factor [Source:PGSC_GENE;Acc:PGSC0003DMG400011048]	0.137	-2.86927070201	1.18038890593E-10	6.19577524441E-9	yes	down	1	1.58	0.54	6.42	10.12	10.96	1.04	9.16666666667
PGSC0003DMG400011051		Conserved gene of unknown function [Source:PGSC_GENE;Acc:PGSC0003DMG400011051]	0.211	-2.24485775046	0.000304580223559	0.00274200672369	yes	down	0.52	0.45	0.65	2.09	4.75	2.81	0.54	3.21666666667
PGSC0003DMG400011052		Zinc finger protein [Source:PGSC_GENE;Acc:PGSC0003DMG400011052]	0.336	-1.57210676462	0.00199346665828	0.0128013112265	yes	down	7.25	3.52	6.19	29.44	22.05	10.38	5.65333333333	20.6233333333
PGSC0003DMG400011055		Lung seven transmembrane receptor [Source:PGSC_GENE;Acc:PGSC0003DMG400011055]	0.430	-1.21812899399	4.78256803371E-5	0.000569253596615	yes	down	11.65	14.82	14.06	28.3	34.01	56.24	13.51	39.5166666667
PGSC0003DMG400011068		Amino acid transporter [Source:PGSC_GENE;Acc:PGSC0003DMG400011068]	0.420	-1.25111350338	0.00272584973742	0.0163497509998	yes	down	1.52	1.55	1.5	3.36	3.08	6.75	1.52333333333	4.39666666667
PGSC0003DMG400011072		Ribulose bisphosphate carboxylase/oxygenase activase 1, chloroplastic [Source:PGSC_GENE;Acc:PGSC0003DMG400011072]	0.095	-3.40303756954	1.03340572772E-46	3.61101487144E-43	yes	down	9.97	8.42	8.04	89.15	120.88	140.48	8.81	116.836666667
PGSC0003DMG400011084		Gene of unknown function [Source:PGSC_GENE;Acc:PGSC0003DMG400011084]	25.187	4.65458731907	0.00722810143372	0.034823588944	yes	up	0.91	0.45	0.22	0	0	0.04	0.526666666667	0.0133333333333
PGSC0003DMG400011085		Peptide transporter [Source:PGSC_GENE;Acc:PGSC0003DMG400011085]	2.771	1.47039840912	0.000231809039252	0.00216496720126	yes	up	7.04	9.92	6.04	2.08	5.14	3.3	7.66666666667	3.50666666667
PGSC0003DMG400011090		Conserved gene of unknown function [Source:PGSC_GENE;Acc:PGSC0003DMG400011090]	2.507	1.32567676907	9.3561130628E-5	0.00100060242341	yes	up	76.56	68.04	35.73	29.14	33.15	30.37	60.11	30.8866666667
PGSC0003DMG400011106		CBL-interacting protein kinase 08 [Source:PGSC_GENE;Acc:PGSC0003DMG400011106]	0.478	-1.06544568071	0.000308430054502	0.00276851344334	yes	down	15.1	10.84	11.48	24.72	28.83	44.55	12.4733333333	32.7
PGSC0003DMG400011116		Conserved gene of unknown function [Source:PGSC_GENE;Acc:PGSC0003DMG400011116]	38.293	5.25899368612	0.00554743521307	0.0284824234491	yes	up	0.54	0.22	0.31	0	0	0	0.356666666667	0
PGSC0003DMG400011128		Gene of unknown function [Source:PGSC_GENE;Acc:PGSC0003DMG400011128]	5.909	2.56297999698	6.93438563916E-14	7.27961685553E-12	yes	up	18.72	10.32	16.61	3.49	2.79	3.15	15.2166666667	3.14333333333
PGSC0003DMG400011130		Gene of unknown function [Source:PGSC_GENE;Acc:PGSC0003DMG400011130]	4.227	2.07978470237	0.000549962708682	0.0045014291117	yes	up	3.88	2.83	1.75	1.31	1.25	1.27	2.82	1.27666666667
PGSC0003DMG400011132		NADP-dependent glyceraldehyde-3-phosphate dehydrogenase [Source:PGSC_GENE;Acc:PGSC0003DMG400011132]	0.416	-1.26629392152	0.00241281789592	0.014888376825	yes	down	51.75	43.81	31.63	172.36	111.89	77.96	42.3966666667	120.736666667
PGSC0003DMG400011144		Hydrophobic protein OSR8 [Source:PGSC_GENE;Acc:PGSC0003DMG400011144]	2.028	1.01992162149	0.000263591744144	0.00241026320066	yes	up	190.26	166.6	252.56	185.58	205.96	144.37	203.14	178.636666667
PGSC0003DMG400011148		Cellulose synthase 3 [Source:PGSC_GENE;Acc:PGSC0003DMG400011148]	0.338	-1.56294895183	0.000418140649336	0.00357237872259	yes	down	2.39	1.93	2.58	4.07	7.91	3.34	2.3	5.10666666667
PGSC0003DMG400011160		Serine/threonine protein kinase [Source:PGSC_GENE;Acc:PGSC0003DMG400011160]	2.022	1.01579800657	0.00126433740311	0.00890467195657	yes	up	16.21	15.22	12.78	5.74	9.87	11.66	14.7366666667	9.09
PGSC0003DMG400011169		Senescence-associated protein [Source:PGSC_GENE;Acc:PGSC0003DMG400011169]	2.918	1.54484837605	9.00762186382E-6	0.000135335645448	yes	up	643.9	452.8	863.68	331.25	231.1	270.79	653.46	277.713333333
PGSC0003DMG400011170		Protein WAX2 [Source:PGSC_GENE;Acc:PGSC0003DMG400011170]	0.473	-1.07991191393	0.00479467505779	0.0254398594172	yes	down	12.73	14.24	14.42	17.99	27.04	47.26	13.7966666667	30.7633333333
PGSC0003DMG400011172		Conserved gene of unknown function [Source:PGSC_GENE;Acc:PGSC0003DMG400011172]	0.186	-2.42867215058	0.000471952287647	0.00395747444492	yes	down	0.19	0.13	0.6	1.88	1.53	1.87	0.306666666667	1.76
PGSC0003DMG400011188		Conserved gene of unknown function [Source:PGSC_GENE;Acc:PGSC0003DMG400011188]	0.294	-1.76556350144	3.92803895819E-5	0.00048281323074	yes	down	3.83	3.13	3.3	9.03	10.43	23.01	3.42	14.1566666667
PGSC0003DMG400011219		Tetratricopeptide repeat protein [Source:PGSC_GENE;Acc:PGSC0003DMG400011219]	0.389	-1.36331772423	0.000118615550938	0.00121956131818	yes	down	14.79	24.22	20.83	38.59	67.03	92.12	19.9466666667	65.9133333333
PGSC0003DMG400011226		Sodium/potassium/calcium exchanger 6 [Source:PGSC_GENE;Acc:PGSC0003DMG400011226]	0.335	-1.57939390869	0.000474384648797	0.00397514508721	yes	down	9.5	11.48	3.75	35.04	28.6	25.55	8.24333333333	29.73
PGSC0003DMG400011235		Steroid binding protein [Source:PGSC_GENE;Acc:PGSC0003DMG400011235]	3.580	1.8398420062	1.01446281737E-6	2.02396089013E-5	yes	up	70.7	59.39	60.41	15.11	38.52	20.93	63.5	24.8533333333
PGSC0003DMG400011249		F-box family protein [Source:PGSC_GENE;Acc:PGSC0003DMG400011249]	5.048	2.33583023404	1.36062070481E-9	5.56534823407E-8	yes	up	63	48.22	97.72	15.26	22.54	13.08	69.6466666667	16.96
PGSC0003DMG400011251		S-locus-specific glycoprotein S6 [Source:PGSC_GENE;Acc:PGSC0003DMG400011251]	0.042	-4.58704768516	0.00360902117752	0.0202701855344	yes	down	0.03	0	0.05	0.03	0.33	2.17	0.0266666666667	0.843333333333
PGSC0003DMG400011271		WRKY DNA-binding protein [Source:PGSC_GENE;Acc:PGSC0003DMG400011271]	19.080	4.25402365814	6.07031061079E-19	1.37481294019E-16	yes	up	1.02	2.44	1.88	0.08	0.13	0.23	1.78	0.146666666667
PGSC0003DMG400011287		DNA-3-methyladenine glycosylase [Source:PGSC_GENE;Acc:PGSC0003DMG400011287]	3.130	1.64628699968	0.00194534108204	0.012554892577	yes	up	30.67	8.62	9.52	6.22	6.58	7.43	16.27	6.74333333333
PGSC0003DMG400011294		MYB transcription factor MYB114 [Source:PGSC_GENE;Acc:PGSC0003DMG400011294]	0.105	-3.25503812586	2.76279235103E-7	6.35130647615E-6	yes	down	0.51	2.48	0.4	11.32	15.53	12.08	1.13	12.9766666667
PGSC0003DMG400011307		Gene of unknown function [Source:PGSC_GENE;Acc:PGSC0003DMG400011307]	64.790	6.01770786361	3.2760558779E-6	5.57938349627E-5	yes	up	5.99	1.89	2.92	0	0	0.08	3.6	0.0266666666667
PGSC0003DMG400011313		Conserved gene of unknown function [Source:PGSC_GENE;Acc:PGSC0003DMG400011313]	2.367	1.2428922423	0.00406730623506	0.0223129554407	yes	up	11.43	6.41	5.63	3.29	5.49	3.94	7.82333333333	4.24
PGSC0003DMG400011317		Conserved gene of unknown function [Source:PGSC_GENE;Acc:PGSC0003DMG400011317]	8.100	3.01800916592	0.00120673368105	0.00860043876411	yes	up	3.91	2.96	4.24	0.5	1.31	0	3.70333333333	0.603333333333
PGSC0003DMG400011344		Chloroplast-targeted copper chaperone [Source:PGSC_GENE;Acc:PGSC0003DMG400011344]	2.141	1.09806455867	0.00336718795468	0.019202941798	yes	up	36.64	25.3	28.35	10	15.69	26.66	30.0966666667	17.45
PGSC0003DMG400011355		UPF0497 membrane protein 6 [Source:PGSC_GENE;Acc:PGSC0003DMG400011355]	0.222	-2.17148035736	3.37177221042E-6	5.71938614889E-5	yes	down	1.46	1.69	1.81	5.35	11.08	12.8	1.65333333333	9.74333333333
PGSC0003DMG400011356		Gene of unknown function [Source:PGSC_GENE;Acc:PGSC0003DMG400011356]	13.643	3.77006437326	6.06103263103E-9	2.10586446243E-7	yes	up	67.82	21.77	26.8	6.11	1.45	3.27	38.7966666667	3.61
PGSC0003DMG400011359		Phototropic-responsive NPH3 family protein [Source:PGSC_GENE;Acc:PGSC0003DMG400011359]	0.311	-1.68514902246	4.14352576501E-8	1.1881669427E-6	yes	down	1.49	1.22	1.32	4.55	5.24	5.59	1.34333333333	5.12666666667
PGSC0003DMG400011370		Rubber elongation factor [Source:PGSC_GENE;Acc:PGSC0003DMG400011370]	3.796	1.9245963561	1.24698896315E-6	2.42074206655E-5	yes	up	28.31	23.9	53.46	9.22	13.53	13.43	35.2233333333	12.06
PGSC0003DMG400011374		Multidrug resistance-associated protein 2, 6 (Mrp2, 6), abc-transoprter [Source:PGSC_GENE;Acc:PGSC0003DMG400011374]	0.204	-2.29046697266	1.02518686245E-9	4.27919294465E-8	yes	down	8.97	21.99	16.14	78.15	77.67	125.79	15.7	93.87
PGSC0003DMG400011379		Glutaredoxin [Source:PGSC_GENE;Acc:PGSC0003DMG400011379]	11.114	3.47426508679	6.13004985003E-8	1.65863959438E-6	yes	up	43.03	13.5	46.92	5.01	4.55	1.25	34.4833333333	3.60333333333
PGSC0003DMG400011380		Glutaredoxin, grx [Source:PGSC_GENE;Acc:PGSC0003DMG400011380]	8.416	3.07308106424	3.097162741E-6	5.33121749787E-5	yes	up	5.01	7	5.64	0.24	1.72	0.87	5.88333333333	0.943333333333
PGSC0003DMG400011406		Glutaredoxin [Source:PGSC_GENE;Acc:PGSC0003DMG400011406]	4.655	2.21874361794	0.00353809876587	0.0199267547348	yes	up	6.84	11.28	36.35	8.09	1.65	4.84	18.1566666667	4.86
PGSC0003DMG400011408		Copia-like retrotransposable element [Source:PGSC_GENE;Acc:PGSC0003DMG400011408]	0.326	-1.61545989502	0.00390101347648	0.0215879614558	yes	down	0.53	0.28	0.34	1.48	1.37	1.49	0.383333333333	1.44666666667
PGSC0003DMG400011420		Thioredoxin-like 3-1, chloroplastic [Source:PGSC_GENE;Acc:PGSC0003DMG400011420]	3.285	1.71577299706	1.14143640049E-10	6.00420093676E-9	yes	up	53.71	39.47	41.39	12.24	19.35	19.32	44.8566666667	16.97
PGSC0003DMG400011426		Leucine-rich repeat [Source:PGSC_GENE;Acc:PGSC0003DMG400011426]	4.262	2.09160352704	0.00441204773313	0.0238283699608	yes	up	1.58	1.43	2.23	0.8	0.11	0.6	1.74666666667	0.503333333333
PGSC0003DMG400011431		Anthranilate phosphoribosyltransferase [Source:PGSC_GENE;Acc:PGSC0003DMG400011431]	3.242	1.69699185613	7.43207445262E-7	1.53537619182E-5	yes	up	2.64	3.61	2.22	0.9	1.12	1.17	2.82333333333	1.06333333333
PGSC0003DMG400011438		Protein LE25 [Source:PGSC_GENE;Acc:PGSC0003DMG400011438]	0.013	-6.26020836617	9.66031716771E-12	6.60031726039E-10	yes	down	2.53	1.61	1.26	8.79	214.42	384.14	1.8	202.45
PGSC0003DMG400011439		Group I late embryogenesis abundant protein [Source:PGSC_GENE;Acc:PGSC0003DMG400011439]	0.017	-5.88005644965	0.000874332595753	0.00658644142043	yes	down	0	0	0	0.22	1.63	1.2	0	1.01666666667
PGSC0003DMG400011454		Conserved gene of unknown function [Source:PGSC_GENE;Acc:PGSC0003DMG400011454]	3.831	1.93788159606	0.00216229775604	0.013659556589	yes	up	15.86	13.76	10.36	9.6	7.42	1.22	13.3266666667	6.08
PGSC0003DMG400011463		Conserved gene of unknown function [Source:PGSC_GENE;Acc:PGSC0003DMG400011463]	6.245	2.64266751065	3.11341098214E-5	0.000394989795764	yes	up	5.55	2.45	4.74	0.41	0.15	0.44	4.24666666667	0.333333333333
PGSC0003DMG400011474		Gene of unknown function [Source:PGSC_GENE;Acc:PGSC0003DMG400011474]	2.156	1.10842262757	0.000108080116915	0.00112639099265	yes	up	38.44	52.84	40.85	19.84	32.58	30.19	44.0433333333	27.5366666667
PGSC0003DMG400011480		PEPC kinase 1b [Source:PGSC_GENE;Acc:PGSC0003DMG400011480]	0.210	-2.25122795611	0.00616749415439	0.0308753391355	yes	down	1.16	2.16	0.93	1.09	7.6	18.91	1.41666666667	9.2
PGSC0003DMG400011499		L-allo-threonine aldolase [Source:PGSC_GENE;Acc:PGSC0003DMG400011499]	0.337	-1.5706547612	2.49118036683E-6	4.43803873071E-5	yes	down	13.31	10.45	5.62	28.76	32.05	35.02	9.79333333333	31.9433333333
PGSC0003DMG400011517		HJTR2GH1 protein [Source:PGSC_GENE;Acc:PGSC0003DMG400011517]	3.457	1.78970660495	9.96676644934E-11	5.33451000768E-9	yes	up	14.75	9.89	10.72	3.6	3.93	4.54	11.7866666667	4.02333333333
PGSC0003DMG400011518		R2 late blight resistance protein [Source:PGSC_GENE;Acc:PGSC0003DMG400011518]	2.107	1.07499976115	0.00174938097917	0.011539792211	yes	up	3.95	3.51	2.78	2.27	1.84	1.88	3.41333333333	1.99666666667
PGSC0003DMG400011538		Amino acid transporter [Source:PGSC_GENE;Acc:PGSC0003DMG400011538]	0.457	-1.1288601377	1.34899066475E-5	0.000191505000927	yes	down	19.14	20.81	21.22	40.2	70.57	56.92	20.39	55.8966666667
PGSC0003DMG400011541		Transferase, transferring glycosyl groups [Source:PGSC_GENE;Acc:PGSC0003DMG400011541]	0.014	-6.15385248741	3.23127045572E-9	1.20116831834E-7	yes	down	0.02	0.06	0.13	0.3	8.15	10.03	0.07	6.16
PGSC0003DMG400011549		Small hydrophobic protein [Source:PGSC_GENE;Acc:PGSC0003DMG400011549]	2.060	1.04287051152	0.00760554052992	0.0361999457797	yes	up	6.68	7.81	8.39	3.76	5.14	5.89	7.62666666667	4.93
PGSC0003DMG400011555		Early-responsive to dehydration protein [Source:PGSC_GENE;Acc:PGSC0003DMG400011555]	0.436	-1.19823385155	0.00316594433313	0.018328757015	yes	down	8.39	10.26	8.62	11.27	29.35	38.09	9.09	26.2366666667
PGSC0003DMG400011580		BRASSINOSTEROID INSENSITIVE 1 [Source:PGSC_GENE;Acc:PGSC0003DMG400011580]	0.235	-2.09068364326	1.88233565308E-7	4.52723009581E-6	yes	down	1.14	1.36	1.59	4.25	6.58	11.49	1.36333333333	7.44
PGSC0003DMG400011601		2,4-dienoyl-CoA reductase [Source:PGSC_GENE;Acc:PGSC0003DMG400011601]	0.165	-2.60109820416	2.16282467573E-7	5.131201898E-6	yes	down	10.29	6.29	8.32	86.83	74.13	27.5	8.3	62.82
PGSC0003DMG400011611		Hcr2-0B [Source:PGSC_GENE;Acc:PGSC0003DMG400011611]	0.025	-5.30447076411	4.86087542808E-5	0.000576899031225	yes	down	0	0	0.04	0.89	0.63	0.36	0.0133333333333	0.626666666667
PGSC0003DMG400011624		Conserved gene of unknown function [Source:PGSC_GENE;Acc:PGSC0003DMG400011624]	2.880	1.52619748943	6.82192475382E-6	0.000106486457868	yes	up	113.01	108.35	159.28	66.67	52.19	41.22	126.88	53.36
PGSC0003DMG400011627		Chloroplast small heat shock protein class I [Source:PGSC_GENE;Acc:PGSC0003DMG400011627]	0.047	-4.41388968323	2.4902147964E-11	1.52658280501E-9	yes	down	6.73	8.68	3.78	14.92	84.77	187.7	6.39666666667	95.7966666667
PGSC0003DMG400011628		Chloroplast small heat shock protein class I [Source:PGSC_GENE;Acc:PGSC0003DMG400011628]	0.154	-2.69968218148	5.23911829162E-10	2.35072489905E-8	yes	down	8.08	8.93	6.55	29.35	67.12	101.51	7.85333333333	65.9933333333
PGSC0003DMG400011630		Chloroplast small heat shock protein class I [Source:PGSC_GENE;Acc:PGSC0003DMG400011630]	0.030	-5.06901658481	4.3804853853E-15	5.52302435693E-13	yes	down	1.75	1.39	1.52	16.23	62.61	144.96	1.55333333333	74.6
PGSC0003DMG400011631		Chloroplast small heat shock protein class I [Source:PGSC_GENE;Acc:PGSC0003DMG400011631]	0.008	-6.92695231943	9.37156372405E-13	7.88523653791E-11	yes	down	0.1	0.43	0	6.4	25.42	56.18	0.176666666667	29.3333333333
PGSC0003DMG400011632		Chloroplast small heat shock protein class I [Source:PGSC_GENE;Acc:PGSC0003DMG400011632]	0.026	-5.25132769722	1.52047542405E-20	4.37539163202E-18	yes	down	1.39	2.26	0.98	31.47	60.89	142.54	1.54333333333	78.3
PGSC0003DMG400011633		WRKY-type transcription factor [Source:PGSC_GENE;Acc:PGSC0003DMG400011633]	4.097	2.03470694582	0.0027994775396	0.0166687489334	yes	up	49.6	122.33	179.36	65.72	15.25	16.92	117.096666667	32.63
PGSC0003DMG400011639		Amino acid transporter [Source:PGSC_GENE;Acc:PGSC0003DMG400011639]	0.474	-1.07681713096	0.000126457204858	0.00128559569028	yes	down	23.08	30.72	35.03	69.83	102.55	72.35	29.61	81.5766666667
PGSC0003DMG400011670		Transposon protein, CACTA, En/Spm sub-class [Source:PGSC_GENE;Acc:PGSC0003DMG400011670]	0.451	-1.14978510744	1.46870190852E-6	2.78916527037E-5	yes	down	6.33	5.13	4.53	11.15	14.26	12.28	5.33	12.5633333333
PGSC0003DMG400011682		UDP-glucosyltransferase [Source:PGSC_GENE;Acc:PGSC0003DMG400011682]	0.308	-1.69892467882	3.2714443612E-7	7.29439645168E-6	yes	down	3.09	2.86	2.14	8.92	13.96	9.71	2.69666666667	10.8633333333
PGSC0003DMG400011683		Protein Z [Source:PGSC_GENE;Acc:PGSC0003DMG400011683]	0.282	-1.82549122684	0.00718560055287	0.0347012915359	yes	down	0.58	0.58	0.49	0.77	3.67	3.08	0.55	2.50666666667
PGSC0003DMG400011686		Serpin [Source:PGSC_GENE;Acc:PGSC0003DMG400011686]	4.641	2.21452664404	7.32852057333E-5	0.000814058189026	yes	up	10.93	11.19	24.7	6.75	2.23	3.76	15.6066666667	4.24666666667
PGSC0003DMG400011692		Nitrate transporter [Source:PGSC_GENE;Acc:PGSC0003DMG400011692]	7.658	2.93688646271	2.14602327003E-6	3.91145522987E-5	yes	up	2.67	2.46	1.04	0.22	0.34	0.53	2.05666666667	0.363333333333
PGSC0003DMG400011701		Conserved gene of unknown function [Source:PGSC_GENE;Acc:PGSC0003DMG400011701]	0.243	-2.04343205817	0.000151631262059	0.00149915144299	yes	down	0.61	0.28	0.78	2.86	1.98	3.6	0.556666666667	2.81333333333
PGSC0003DMG400011706		Gene of unknown function [Source:PGSC_GENE;Acc:PGSC0003DMG400011706]	4.614	2.20608806879	0.00276633611147	0.0165196731657	yes	up	2.53	0.87	3.4	0.31	0.68	0.83	2.26666666667	0.606666666667
PGSC0003DMG400011710		Conserved gene of unknown function [Source:PGSC_GENE;Acc:PGSC0003DMG400011710]	0.007	-7.21106586953	3.61101391533E-7	7.93579518139E-6	yes	down	0	0	0	3.15	1.84	1.72	0	2.23666666667
PGSC0003DMG400011713		Conserved gene of unknown function [Source:PGSC_GENE;Acc:PGSC0003DMG400011713]	3.112	1.63807129187	9.12541741346E-5	0.000979410750036	yes	up	6.3	3.99	7.18	2.39	2.81	1.73	5.82333333333	2.31
PGSC0003DMG400011719		18.5 kDa class I heat shock protein [Source:PGSC_GENE;Acc:PGSC0003DMG400011719]	2.170	1.11767169447	0.00384021469897	0.021328712883	yes	up	374.05	300.68	229.84	228.86	177.37	113.5	301.523333333	173.243333333
PGSC0003DMG400011721		Universal stress protein family protein [Source:PGSC_GENE;Acc:PGSC0003DMG400011721]	2.041	1.0291858012	1.16148299917E-5	0.000168704715912	yes	up	137.55	110.95	163.59	89.44	100.02	103.07	137.363333333	97.51
PGSC0003DMG400011724		Gene of unknown function [Source:PGSC_GENE;Acc:PGSC0003DMG400011724]	0.013	-6.24191550685	8.9515331814E-5	0.000963708193737	yes	down	0	0	0	6.43	1.52	0.6	0	2.85
PGSC0003DMG400011727		Auxin-independent growth promoter [Source:PGSC_GENE;Acc:PGSC0003DMG400011727]	0.492	-1.02195863084	0.000150511507325	0.00149049047334	yes	down	9.46	6.79	10.55	20.92	22.15	24.09	8.93333333333	22.3866666667
PGSC0003DMG400011729		Fe-S metabolism associated domain-containing protein [Source:PGSC_GENE;Acc:PGSC0003DMG400011729]	0.169	-2.56622148645	6.1339356832E-13	5.43608937721E-11	yes	down	4.6	5.01	3.1	30.57	32.01	47.34	4.23666666667	36.64
PGSC0003DMG400011730		Conserved gene of unknown function [Source:PGSC_GENE;Acc:PGSC0003DMG400011730]	3.052	1.60968749532	8.6597992557E-7	1.76368600994E-5	yes	up	93.52	62.93	112.64	34.61	29.62	43.94	89.6966666667	36.0566666667
PGSC0003DMG400011742		DELLA protein RGA [Source:PGSC_GENE;Acc:PGSC0003DMG400011742]	0.408	-1.29236037976	0.000774259745142	0.00597991580871	yes	down	5.01	5.59	3.67	18.71	13.16	10.43	4.75666666667	14.1
PGSC0003DMG400011754		Gamma aminobutyrate transaminase isoform1 [Source:PGSC_GENE;Acc:PGSC0003DMG400011754]	0.242	-2.04708533306	0.00528054546636	0.0273996907312	yes	down	4.78	46.46	21.81	40.07	123.58	217.28	24.35	126.976666667
PGSC0003DMG400011758		Zinc ion binding protein [Source:PGSC_GENE;Acc:PGSC0003DMG400011758]	0.158	-2.66554634775	4.79758585053E-8	1.33807240483E-6	yes	down	2.58	1.23	1.77	16.98	14.72	11.11	1.86	14.27
PGSC0003DMG400011771		Amino acid transporter [Source:PGSC_GENE;Acc:PGSC0003DMG400011771]	4.887	2.28891254198	2.26369867435E-9	8.76849079442E-8	yes	up	376.74	282.42	733.84	130.35	111.84	153.89	464.333333333	132.026666667
PGSC0003DMG400011792		ATP binding protein [Source:PGSC_GENE;Acc:PGSC0003DMG400011792]	0.081	-3.63256606741	8.74551628298E-8	2.25649080466E-6	yes	down	0.57	1.29	0.87	26.54	6.06	6.05	0.91	12.8833333333
PGSC0003DMG400011793		ATP binding protein [Source:PGSC_GENE;Acc:PGSC0003DMG400011793]	0.488	-1.03507846953	0.00408581450332	0.0223827598547	yes	down	10.07	7.53	7.68	25.74	14.66	17.03	8.42666666667	19.1433333333
PGSC0003DMG400011806		Nuclear transcription factor Y subunit A-4 [Source:PGSC_GENE;Acc:PGSC0003DMG400011806]	0.076	-3.72657819246	9.68027541671E-7	1.93922634474E-5	yes	down	0.17	0.05	0.36	2.09	2.24	3.46	0.193333333333	2.59666666667
PGSC0003DMG400011812		Conserved gene of unknown function [Source:PGSC_GENE;Acc:PGSC0003DMG400011812]	0.433	-1.20607038968	0.00249413556169	0.0152745507859	yes	down	2.41	4.24	3.62	9.45	9.58	11.82	3.42333333333	10.2833333333
PGSC0003DMG400011815		Conserved gene of unknown function [Source:PGSC_GENE;Acc:PGSC0003DMG400011815]	0.483	-1.04972935621	0.00640853913873	0.031795713455	yes	down	5.4	4.02	6.42	7.11	14.36	17.65	5.28	13.04
PGSC0003DMG400011821		Conserved gene of unknown function [Source:PGSC_GENE;Acc:PGSC0003DMG400011821]	66.422	6.05358666011	7.78583077229E-5	0.000855531988725	yes	up	0.77	0.86	3.04	0	0.09	0	1.55666666667	0.03
PGSC0003DMG400011823		5'-nucleotidase surE [Source:PGSC_GENE;Acc:PGSC0003DMG400011823]	2.014	1.00995142465	2.73129277135E-5	0.000353852866458	yes	up	98.61	89.07	108.78	55.23	71.79	54.34	98.82	60.4533333333
PGSC0003DMG400011829		Glucosyltransferase [Source:PGSC_GENE;Acc:PGSC0003DMG400011829]	0.006	-7.35876612633	1.42140698803E-7	3.52255470386E-6	yes	down	0	0	0	7.03	4.44	3.83	0	5.1
PGSC0003DMG400011830		Conserved gene of unknown function [Source:PGSC_GENE;Acc:PGSC0003DMG400011830]	0.116	-3.10420682166	2.75819536229E-6	4.83276923794E-5	yes	down	0.51	0.18	0.42	6.07	2.22	2.64	0.37	3.64333333333
PGSC0003DMG400011831		Anti-virus transcriptional factor [Source:PGSC_GENE;Acc:PGSC0003DMG400011831]	0.293	-1.77294962321	1.91350996565E-5	0.0002601692816	yes	down	1.58	1.05	1.06	3.66	6.16	5.82	1.23	5.21333333333
PGSC0003DMG400011846		Rhodanese-like family protein [Source:PGSC_GENE;Acc:PGSC0003DMG400011846]	2.835	1.50328063388	1.45722541017E-6	2.77383140333E-5	yes	up	629.32	562.87	617.35	334.93	260.76	201.54	603.18	265.743333333
PGSC0003DMG400011864		F-box protein, atfbl3 [Source:PGSC_GENE;Acc:PGSC0003DMG400011864]	0.464	-1.10650231818	0.000306443407263	0.00275610327325	yes	down	4.5	17.35	2.76	9.02	6.92	13.07	8.20333333333	9.67
PGSC0003DMG400011868		Alanine-glyoxylate aminotransferase [Source:PGSC_GENE;Acc:PGSC0003DMG400011868]	0.318	-1.65426980223	0.00161996069606	0.0108440718735	yes	down	5.28	8.21	5.74	7.55	30.43	39.28	6.41	25.7533333333
PGSC0003DMG400011872		Glucosyltransferase [Source:PGSC_GENE;Acc:PGSC0003DMG400011872]	2.178	1.12330434064	7.59525996785E-5	0.000837979516525	yes	up	21.18	17.39	24.14	8.44	12.59	14.4	20.9033333333	11.81
PGSC0003DMG400011876		Serine-threonine protein kinase, plant-type [Source:PGSC_GENE;Acc:PGSC0003DMG400011876]	159.775	7.31989400905	1.22962810725E-6	2.39273695334E-5	yes	up	0.62	0.42	1.62	0	0	0	0.886666666667	0
PGSC0003DMG400011877		Serine-threonine protein kinase, plant-type [Source:PGSC_GENE;Acc:PGSC0003DMG400011877]	3.044	1.60597682052	0.000432426434936	0.00367900890384	yes	up	8.96	6.16	9.43	3.74	4.36	1.97	8.18333333333	3.35666666667
PGSC0003DMG400011892		Gene of unknown function [Source:PGSC_GENE;Acc:PGSC0003DMG400011892]	6.702	2.74469172638	7.99888417671E-16	1.18577398159E-13	yes	up	23.11	25.88	19.76	3.33	3.8	2.56	22.9166666667	3.23
PGSC0003DMG400011898		Tospovirus resistance protein B [Source:PGSC_GENE;Acc:PGSC0003DMG400011898]	3.325	1.73338920106	1.98704726185E-5	0.000268674273217	yes	up	23	5.67	29.1	20.69	6.87	6.72	19.2566666667	11.4266666667
PGSC0003DMG400011912		Gene of unknown function [Source:PGSC_GENE;Acc:PGSC0003DMG400011912]	7.026	2.81266947918	3.00923649696E-9	1.12547285498E-7	yes	up	4.48	3.22	5.26	1.01	0.69	0.56	4.32	0.753333333333
PGSC0003DMG400011921		SNKR2GH5 protein [Source:PGSC_GENE;Acc:PGSC0003DMG400011921]	2.582	1.36826177578	0.00104606510161	0.00765382960976	yes	up	12.38	12.82	14.34	12.78	8.94	6.68	13.18	9.46666666667
PGSC0003DMG400011930		Protein yippee [Source:PGSC_GENE;Acc:PGSC0003DMG400011930]	6.403	2.67876482892	4.10207449085E-14	4.38151711992E-12	yes	up	21.78	15.6	15	1.63	2.55	1.8	17.46	1.99333333333
PGSC0003DMG400011949		Non-specific lipid-transfer protein [Source:PGSC_GENE;Acc:PGSC0003DMG400011949]	0.014	-6.14775531555	7.23948501118E-7	1.5019321745E-5	yes	down	2.94	7.02	7.23	1231.09	123.59	62.27	5.73	472.316666667
PGSC0003DMG400011951		Non-specific lipid-transfer protein [Source:PGSC_GENE;Acc:PGSC0003DMG400011951]	0.120	-3.05305040514	2.71755485984E-7	6.25907644743E-6	yes	down	25.25	6.37	42.07	331.71	222.56	233.6	24.5633333333	262.623333333
PGSC0003DMG400011954		Non-specific lipid-transfer protein 1 [Source:PGSC_GENE;Acc:PGSC0003DMG400011954]	0.189	-2.40607164223	0.00152665052937	0.0103583556029	yes	down	56.85	16.67	266.4	683.63	856.59	817.64	113.306666667	785.953333333
PGSC0003DMG400011971		Glucosyltransferase [Source:PGSC_GENE;Acc:PGSC0003DMG400011971]	0.275	-1.86213179558	5.0827042376E-5	0.000598281740383	yes	down	10.46	21.24	13.04	40.25	55.7	100.58	14.9133333333	65.51
PGSC0003DMG400011972		Glucosyltransferase [Source:PGSC_GENE;Acc:PGSC0003DMG400011972]	0.170	-2.55290251782	0.000129606098532	0.001312697793	yes	down	0.28	0.65	1.34	4	1.92	4.73	0.756666666667	3.55
PGSC0003DMG400011977		Small heat shock protein [Source:PGSC_GENE;Acc:PGSC0003DMG400011977]	0.022	-5.48575841533	4.32955641009E-18	8.6828775283E-16	yes	down	6.52	10.06	1.34	190.01	283.56	588.1	5.97333333333	353.89
PGSC0003DMG400011981		Gene of unknown function [Source:PGSC_GENE;Acc:PGSC0003DMG400011981]	0.088	-3.50338197522	0.00108032725095	0.00785750953262	yes	down	0.12	4.97	0.12	29.7	15.56	30.65	1.73666666667	25.3033333333
PGSC0003DMG400011995		Amidase [Source:PGSC_GENE;Acc:PGSC0003DMG400011995]	0.135	-2.88409797336	0.00859491605105	0.0397789302949	yes	down	0	0.41	0.67	0.57	1.72	0.75	0.36	1.01333333333
PGSC0003DMG400011997		CPN60A [Source:PGSC_GENE;Acc:PGSC0003DMG400011997]	2.995	1.58238112518	0.000794786718477	0.00609993195292	yes	up	14.75	10.55	27.88	8.75	7.96	4.75	17.7266666667	7.15333333333
PGSC0003DMG400012017		Pectin methylesterase inhibitor isoform [Source:PGSC_GENE;Acc:PGSC0003DMG400012017]	34.270	5.09888238817	1.55406764761E-7	3.81651552818E-6	yes	up	23.74	13.9	8.45	0	0.11	1.75	15.3633333333	0.62
PGSC0003DMG400012019		DC1.2 homologue [Source:PGSC_GENE;Acc:PGSC0003DMG400012019]	6.958	2.79864169455	0.000512308476806	0.00424350333311	yes	up	410.46	666.36	201.81	8.58	54.23	187.6	426.21	83.47
PGSC0003DMG400012020		Pectin methlyesterase inhibitor protein 1 [Source:PGSC_GENE;Acc:PGSC0003DMG400012020]	3.778	1.91772722773	0.00504625440569	0.0264363638388	yes	up	94.25	93.81	71.6	4.9	23.2	66.15	86.5533333333	31.4166666667
PGSC0003DMG400012023		O-methyltransferase [Source:PGSC_GENE;Acc:PGSC0003DMG400012023]	0.023	-5.45118975	0.00200509022653	0.0128456016084	yes	down	0	0	0	0.54	0.39	1.09	0	0.673333333333
PGSC0003DMG400012024		O-methyltransferase [Source:PGSC_GENE;Acc:PGSC0003DMG400012024]	2.440	1.28692486017	0.000529991927175	0.00437220996246	yes	up	46.12	49.43	22.62	14.22	24.27	24.32	39.39	20.9366666667
PGSC0003DMG400012038		APETALA2 [Source:PGSC_GENE;Acc:PGSC0003DMG400012038]	2.264	1.17875460589	0.000159910741079	0.00156770209491	yes	up	35.79	31.35	20.88	14.61	19.11	13.66	29.34	15.7933333333
PGSC0003DMG400012043		Nodulin family protein [Source:PGSC_GENE;Acc:PGSC0003DMG400012043]	2.806	1.48837853596	0.00186384985656	0.0121346200403	yes	up	18.89	8	5.77	4.44	5.51	4.33	10.8866666667	4.76
PGSC0003DMG400012057		Pentatricopeptide repeat-containing protein, mitochondrial [Source:PGSC_GENE;Acc:PGSC0003DMG400012057]	0.338	-1.56321577711	0.00489583543516	0.0258197789444	yes	down	0.37	0.79	0.44	1.07	1.94	2.94	0.533333333333	1.98333333333
PGSC0003DMG400012066		DNA binding protein [Source:PGSC_GENE;Acc:PGSC0003DMG400012066]	2.536	1.34282266056	0.00182780803027	0.0119444788726	yes	up	21.46	16.93	44.88	11.09	15.57	14.09	27.7566666667	13.5833333333
PGSC0003DMG400012067		Ankyrin repeat-containing protein [Source:PGSC_GENE;Acc:PGSC0003DMG400012067]	0.160	-2.64472036597	2.1773251852E-6	3.96260223438E-5	yes	down	3.38	4.78	5.16	49.8	17.48	14.45	4.44	27.2433333333
PGSC0003DMG400012073		Camphor resistance CrcB family protein [Source:PGSC_GENE;Acc:PGSC0003DMG400012073]	0.349	-1.52064985682	7.07882633798E-6	0.000109587400144	yes	down	14.13	19.44	8.75	42.38	48.94	66.11	14.1066666667	52.4766666667
PGSC0003DMG400012086		Transcription factor [Source:PGSC_GENE;Acc:PGSC0003DMG400012086]	69.145	6.11154574946	3.72833364875E-9	1.36531741768E-7	yes	up	10.1	3.54	4.64	0	0.17	0	6.09333333333	0.0566666666667
PGSC0003DMG400012089		Type I serine protease inhibitor [Source:PGSC_GENE;Acc:PGSC0003DMG400012089]	20.487	4.35663755735	0.000692936401549	0.00544815955702	yes	up	1619.81	172.32	5363.82	377.5	57.21	89.67	2385.31666667	174.793333333
PGSC0003DMG400012093		Calcyclin-binding protein [Source:PGSC_GENE;Acc:PGSC0003DMG400012093]	0.455	-1.13518295614	0.00114100183761	0.00820367576368	yes	down	24	25.07	20.42	36.74	63.04	97	23.1633333333	65.5933333333
PGSC0003DMG400012100		Major latex [Source:PGSC_GENE;Acc:PGSC0003DMG400012100]	5.478	2.45362206002	1.30658117535E-10	6.79978203171E-9	yes	up	826.78	364.86	508.6	115.11	136.56	79.26	566.746666667	110.31
PGSC0003DMG400012102		Actin binding protein [Source:PGSC_GENE;Acc:PGSC0003DMG400012102]	3.378	1.75603113477	2.64289053833E-7	6.1216953189E-6	yes	up	19.1	14.73	16.92	4.13	4.44	7.01	16.9166666667	5.19333333333
PGSC0003DMG400012110		Phosphatidylcholine transfer protein [Source:PGSC_GENE;Acc:PGSC0003DMG400012110]	2.467	1.30286768236	1.01922016622E-5	0.000150272002807	yes	up	206.3	180.39	277.38	100.97	139.59	101.05	221.356666667	113.87
PGSC0003DMG400012126		MYB transcription factor MYB185 [Source:PGSC_GENE;Acc:PGSC0003DMG400012126]	99.147	6.63150087343	2.07972945333E-12	1.63569718419E-10	yes	up	18.23	3.23	21.31	0.36	0.17	0	14.2566666667	0.176666666667
PGSC0003DMG400012134		Conserved gene of unknown function [Source:PGSC_GENE;Acc:PGSC0003DMG400012134]	30.636	4.9371574304	5.50923615766E-25	2.64227287091E-22	yes	up	14.68	12.15	14.66	0.32	0.27	0.23	13.83	0.273333333333
PGSC0003DMG400012137		Ring finger protein [Source:PGSC_GENE;Acc:PGSC0003DMG400012137]	0.212	-2.2345745913	0.00428174593788	0.0232426776832	yes	down	0.29	0.26	0.45	3.03	1.34	2.53	0.333333333333	2.3
PGSC0003DMG400012138		N-rich protein [Source:PGSC_GENE;Acc:PGSC0003DMG400012138]	2.275	1.18600082683	2.78297072476E-5	0.000358459525686	yes	up	218.75	171.9	287.78	123.61	113.57	131.07	226.143333333	122.75
PGSC0003DMG400012141		Ubiquitin [Source:PGSC_GENE;Acc:PGSC0003DMG400012141]	2.184	1.12703775276	2.97739850476E-5	0.000380696118277	yes	up	5.36	5.97	4.57	2.38	3.54	3.03	5.3	2.98333333333
PGSC0003DMG400012151		Ring finger protein [Source:PGSC_GENE;Acc:PGSC0003DMG400012151]	0.147	-2.7614773996	0.00788854206844	0.0371636631345	yes	down	0	0.39	0.33	0.51	2.2	3.64	0.24	2.11666666667
PGSC0003DMG400012154		AP2 domain-containing transcription factor 9 [Source:PGSC_GENE;Acc:PGSC0003DMG400012154]	3.273	1.71067858504	5.90820428206E-12	4.27558215204E-10	yes	up	19.84	22.37	23.13	8.51	8.69	7.51	21.78	8.23666666667
PGSC0003DMG400012160		WRKY transcription factor-30 [Source:PGSC_GENE;Acc:PGSC0003DMG400012160]	5.170	2.37005460504	0.000560896151358	0.00457012653638	yes	up	28.97	103.07	62.26	29.27	8.36	4.91	64.7666666667	14.18
PGSC0003DMG400012168		Na(+)/H(+) antiporter [Source:PGSC_GENE;Acc:PGSC0003DMG400012168]	0.027	-5.19862129802	3.46661216675E-5	0.0004330609479	yes	down	0	0.04	0.07	0.09	1.56	3.42	0.0366666666667	1.69
PGSC0003DMG400012169		Na(+)/H(+) antiporter [Source:PGSC_GENE;Acc:PGSC0003DMG400012169]	0.471	-1.0848384698	0.00492853811163	0.0259437920387	yes	down	2.27	1.34	3.11	5.17	6.38	6.06	2.24	5.87
PGSC0003DMG400012175		Conserved gene of unknown function [Source:PGSC_GENE;Acc:PGSC0003DMG400012175]	17.583	4.13612959094	3.55721368946E-7	7.85283816283E-6	yes	up	0.96	6.62	3.2	0.07	0.29	0.41	3.59333333333	0.256666666667
PGSC0003DMG400012183		Endo-1,4-beta-glucanase [Source:PGSC_GENE;Acc:PGSC0003DMG400012183]	10.199	3.35035354633	3.64257648603E-5	0.000451583481238	yes	up	7.57	7.46	25.38	0.56	3.76	0.78	13.47	1.7
PGSC0003DMG400012193		Conserved gene of unknown function [Source:PGSC_GENE;Acc:PGSC0003DMG400012193]	0.319	-1.64812318073	0.00557452685617	0.0285735387472	yes	down	0.4	1.03	0.79	1.67	3.15	3.31	0.74	2.71
PGSC0003DMG400012201		Potassium channel tetramerization domain-containing protein [Source:PGSC_GENE;Acc:PGSC0003DMG400012201]	3.082	1.62364732983	0.00659737047382	0.032508396815	yes	up	25.5	69.18	63.85	37.05	9.76	13.86	52.8433333333	20.2233333333
PGSC0003DMG400012202		Cytochrome P450 fatty acid omega-hydroxylase [Source:PGSC_GENE;Acc:PGSC0003DMG400012202]	0.344	-1.53871478676	5.65931386465E-6	8.98292129327E-5	yes	down	6.05	5.4	9.39	26.1	27.26	20.88	6.94666666667	24.7466666667
PGSC0003DMG400012203		ATP binding protein [Source:PGSC_GENE;Acc:PGSC0003DMG400012203]	2.717	1.44222875291	5.84421213654E-6	9.24042849772E-5	yes	up	9.46	7.12	12.95	3.71	4.29	3.23	9.84333333333	3.74333333333
PGSC0003DMG400012209		2-deoxyglucose-6-phosphate phosphatase [Source:PGSC_GENE;Acc:PGSC0003DMG400012209]	0.434	-1.20360238932	0.000796554240692	0.00611157990192	yes	down	71.23	83.21	35.28	135.01	191.53	215.38	63.24	180.64
PGSC0003DMG400012233		Conserved gene of unknown function [Source:PGSC_GENE;Acc:PGSC0003DMG400012233]	6.335	2.66336198958	3.60207313669E-7	7.92326519096E-6	yes	up	11.08	6.12	11.65	2.97	1.1	1.48	9.61666666667	1.85
PGSC0003DMG400012239		Cystathionine gamma-synthase [Source:PGSC_GENE;Acc:PGSC0003DMG400012239]	0.100	-3.31952840236	2.67322340427E-12	2.05619636693E-10	yes	down	8.41	9.21	13.05	45.85	170.29	175.41	10.2233333333	130.516666667
PGSC0003DMG400012263		Electron transporter [Source:PGSC_GENE;Acc:PGSC0003DMG400012263]	0.297	-1.75334962524	1.06753042058E-5	0.000156639436637	yes	down	23.1	35.05	11.72	77.76	104.6	113.87	23.29	98.7433333333
PGSC0003DMG400012274		UDP-glucose 4-epimerase [Source:PGSC_GENE;Acc:PGSC0003DMG400012274]	3.075	1.62044685975	2.76176771157E-5	0.000356504181878	yes	up	23.4	20.21	29.93	5.64	11.34	15.46	24.5133333333	10.8133333333
PGSC0003DMG400012280		Conserved gene of unknown function [Source:PGSC_GENE;Acc:PGSC0003DMG400012280]	0.286	-1.80342620061	0.000161349398204	0.00157990643718	yes	down	2.71	8.57	3.71	22.75	20.38	24.06	4.99666666667	22.3966666667
PGSC0003DMG400012285		Ubiquitin-protein ligase [Source:PGSC_GENE;Acc:PGSC0003DMG400012285]	0.469	-1.09172156518	0.00572149303364	0.0291436317374	yes	down	0.77	1.1	1.15	2.11	2.39	3.51	1.00666666667	2.67
PGSC0003DMG400012288		Endo-beta-1,4-D-glucanase [Source:PGSC_GENE;Acc:PGSC0003DMG400012288]	2.259	1.1758462393	0.001377355979	0.0095574829068	yes	up	32.65	46.74	45.76	28.8	25.99	13.85	41.7166666667	22.88
PGSC0003DMG400012292		Keratin-associated protein 6-2 [Source:PGSC_GENE;Acc:PGSC0003DMG400012292]	2.670	1.41661432438	0.000151836170738	0.00150057080253	yes	up	3343.02	1411.35	2048.79	1169.93	1047.73	1018.43	2267.72	1078.69666667
PGSC0003DMG400012294		Methanol inducible protein [Source:PGSC_GENE;Acc:PGSC0003DMG400012294]	3.002	1.5860589005	1.26365547773E-8	4.06697539279E-7	yes	up	169.12	116.73	147.97	67.26	53.19	58.65	144.606666667	59.7
PGSC0003DMG400012298		98b [Source:PGSC_GENE;Acc:PGSC0003DMG400012298]	2.568	1.36082559567	0.000590330951477	0.00477654484721	yes	up	2.53	2.34	2.97	1.09	1.06	1.7	2.61333333333	1.28333333333
PGSC0003DMG400012305		DNA binding protein [Source:PGSC_GENE;Acc:PGSC0003DMG400012305]	2.647	1.4042042781	0.00217903890519	0.0137440153741	yes	up	28.79	31.29	10.82	6.8	14.26	12.51	23.6333333333	11.19
PGSC0003DMG400012308		Aldose 1-epimerase [Source:PGSC_GENE;Acc:PGSC0003DMG400012308]	2.487	1.31439440578	1.59979747394E-6	3.00229666361E-5	yes	up	68.95	57.31	66.45	30.09	40.29	25.91	64.2366666667	32.0966666667
PGSC0003DMG400012310		Atpob1 [Source:PGSC_GENE;Acc:PGSC0003DMG400012310]	0.013	-6.30035684451	9.4379240891E-6	0.000140849068468	yes	down	0	0.05	0	0.82	1.61	3.09	0.0166666666667	1.84
PGSC0003DMG400012318		WRKY transcription factor [Source:PGSC_GENE;Acc:PGSC0003DMG400012318]	5.003	2.32280324351	0.000929789557302	0.00692739950399	yes	up	1.44	1.46	1.09	0.35	0.32	0.29	1.33	0.32
PGSC0003DMG400012322		Monodehydroascorbate reductase [Source:PGSC_GENE;Acc:PGSC0003DMG400012322]	0.456	-1.1336346447	0.00287877149051	0.0170248430024	yes	down	63.86	96.06	44.28	107.07	206.71	234.79	68.0666666667	182.856666667
PGSC0003DMG400012337		Aquaporin PIP-type pTOM75 [Source:PGSC_GENE;Acc:PGSC0003DMG400012337]	0.295	-1.76008073519	0.000854354463827	0.00646181514694	yes	down	199.52	530.24	276.3	541.96	1476.06	2410.24	335.353333333	1476.08666667
PGSC0003DMG400012355		Conserved gene of unknown function [Source:PGSC_GENE;Acc:PGSC0003DMG400012355]	3.240	1.6961322974	0.00102735396453	0.00754174008774	yes	up	6.16	8.55	3.12	2.45	1.94	2.58	5.94333333333	2.32333333333
PGSC0003DMG400012364		Gene of unknown function [Source:PGSC_GENE;Acc:PGSC0003DMG400012364]	4.450	2.15380807335	0.000171613174643	0.00166935231705	yes	up	3	3.46	1.5	0.57	0.54	1.12	2.65333333333	0.743333333333
PGSC0003DMG400012380		ATEXO70E1 [Source:PGSC_GENE;Acc:PGSC0003DMG400012380]	0.281	-1.83380492255	7.36927474889E-8	1.9465708462E-6	yes	down	0.95	1.21	1.19	5.13	3.94	5.58	1.11666666667	4.88333333333
PGSC0003DMG400012391		4-methyl-5(B-hydroxyethyl)-thiazol monophosphate biosynthesis enzyme [Source:PGSC_GENE;Acc:PGSC0003DMG400012391]	2.237	1.16130470452	0.00436699079559	0.0236267628534	yes	up	57.85	45.49	117.93	35.25	40.37	50.05	73.7566666667	41.89
PGSC0003DMG400012394		Serine-rich repeat protein [Source:PGSC_GENE;Acc:PGSC0003DMG400012394]	2.417	1.27323211282	5.88480913674E-8	1.59936034983E-6	yes	up	15.06	12.84	13.92	7.26	6.13	7.62	13.94	7.00333333333
PGSC0003DMG400012397		Conserved gene of unknown function [Source:PGSC_GENE;Acc:PGSC0003DMG400012397]	59.417	5.89281366072	0.00145471472695	0.00996145638891	yes	up	0.13	1.27	0.55	0	0	0	0.65	0
PGSC0003DMG400012398		NADPH oxidoreductase [Source:PGSC_GENE;Acc:PGSC0003DMG400012398]	0.037	-4.77552227936	2.4805160055E-7	5.77292307275E-6	yes	down	0	0.12	0	1.32	1.23	1.39	0.04	1.31333333333
PGSC0003DMG400012399		Conserved gene of unknown function [Source:PGSC_GENE;Acc:PGSC0003DMG400012399]	2.104	1.07286802548	7.94673657479E-7	1.63201048131E-5	yes	up	32.98	30.66	27.49	14.13	20.31	19.01	30.3766666667	17.8166666667
PGSC0003DMG400012414		Enolase-phosphatase E1 [Source:PGSC_GENE;Acc:PGSC0003DMG400012414]	0.238	-2.068822765	1.43255893585E-7	3.54659833714E-6	yes	down	1.15	0.81	0.34	2.69	2.17	3.04	0.766666666667	2.63333333333
PGSC0003DMG400012421		Alpha-expansin 12 [Source:PGSC_GENE;Acc:PGSC0003DMG400012421]	2.556	1.35404004365	8.86596371929E-6	0.000133371139344	yes	up	70.85	76.29	77.86	46.4	30.38	32.31	75	36.3633333333
PGSC0003DMG400012424		Gene of unknown function [Source:PGSC_GENE;Acc:PGSC0003DMG400012424]	0.282	-1.82452134924	6.01274901832E-6	9.48238820039E-5	yes	down	1.1	1.35	2.56	4.71	6.14	6.05	1.67	5.63333333333
PGSC0003DMG400012434		Sodium/calcium exchanger family protein [Source:PGSC_GENE;Acc:PGSC0003DMG400012434]	2.693	1.42899250542	1.0949996903E-5	0.000160006549544	yes	up	228.05	125.37	240.23	89.72	92.69	86.7	197.883333333	89.7033333333
PGSC0003DMG400012453		Nucleolar GTP-binding protein 2 [Source:PGSC_GENE;Acc:PGSC0003DMG400012453]	0.198	-2.33946833059	5.17166080472E-6	8.31135501206E-5	yes	down	1.3	1.04	2.57	6.99	6.26	6.22	1.63666666667	6.49
PGSC0003DMG400012454		Conserved gene of unknown function [Source:PGSC_GENE;Acc:PGSC0003DMG400012454]	0.070	-3.83784151194	2.99492101767E-6	5.18074738984E-5	yes	down	0.06	0.06	1.1	6.32	6.25	11.24	0.406666666667	7.93666666667
PGSC0003DMG400012466		Conserved gene of unknown function [Source:PGSC_GENE;Acc:PGSC0003DMG400012466]	4.123	2.04358290831	1.20432829364E-6	2.34724064243E-5	yes	up	9.65	6.21	5.69	2.71	1.19	2.53	7.18333333333	2.14333333333
PGSC0003DMG400012471		Conserved gene of unknown function [Source:PGSC_GENE;Acc:PGSC0003DMG400012471]	5.578	2.47982577361	0.000244086772493	0.00225722588097	yes	up	1.09	1.35	1.07	0.48	0.12	0.13	1.17	0.243333333333
PGSC0003DMG400012478		L-lactate dehydrogenase [Source:PGSC_GENE;Acc:PGSC0003DMG400012478]	0.231	-2.11334665189	1.05098154839E-14	1.2540004231E-12	yes	down	2.77	2.86	3.89	15.81	16.48	18.23	3.17333333333	16.84
PGSC0003DMG400012479		Nitrate transporter [Source:PGSC_GENE;Acc:PGSC0003DMG400012479]	0.153	-2.70622948646	0.000147679886448	0.00146601056108	yes	down	0.64	0.68	0.45	8.3	4.02	1.21	0.59	4.51
PGSC0003DMG400012480		Heat shock protein 70 (HSP70)-interacting protein [Source:PGSC_GENE;Acc:PGSC0003DMG400012480]	0.416	-1.26474547684	0.00818470987623	0.03822761191	yes	down	0.63	0.68	0.38	1.32	1.56	2.17	0.563333333333	1.68333333333
PGSC0003DMG400012481		Lipid binding protein [Source:PGSC_GENE;Acc:PGSC0003DMG400012481]	0.173	-2.53182127236	0.00103503299865	0.00758218243394	yes	down	2.27	21.43	34.64	202.94	69.73	69.21	19.4466666667	113.96
PGSC0003DMG400012485		Heat shock protein 70 (HSP70)-interacting protein [Source:PGSC_GENE;Acc:PGSC0003DMG400012485]	0.204	-2.29280099228	0.00212778811273	0.0134798490644	yes	down	0.18	0.72	0.45	0.8	3.4	4.24	0.45	2.81333333333
PGSC0003DMG400012490		Serine protease [Source:PGSC_GENE;Acc:PGSC0003DMG400012490]	0.037	-4.75227990263	0.00226599678671	0.0141755195404	yes	down	0	0.03	0	0.33	0.31	0.42	0.01	0.353333333333
PGSC0003DMG400012491		Serine protease [Source:PGSC_GENE;Acc:PGSC0003DMG400012491]	0.455	-1.13724141125	0.00823608627984	0.0384308795125	yes	down	5.8	3.62	2.62	12.96	5.94	6.79	4.01333333333	8.56333333333
PGSC0003DMG400012496		NADH-ubiquinone oxidoreductase 19 kDa subunit [Source:PGSC_GENE;Acc:PGSC0003DMG400012496]	7.423	2.89194956131	0.0039542679453	0.0218037407444	yes	up	1.23	1.04	7.92	0.78	0.37	0.43	3.39666666667	0.526666666667
PGSC0003DMG400012502		Non-LTR retroelement reverse transcriptase [Source:PGSC_GENE;Acc:PGSC0003DMG400012502]	13.429	3.74724034193	2.02365622657E-13	1.94876501189E-11	yes	up	12.41	5.1	15.62	1.02	1.06	2.47	11.0433333333	1.51666666667
PGSC0003DMG400012514		Conserved gene of unknown function [Source:PGSC_GENE;Acc:PGSC0003DMG400012514]	0.029	-5.13115232601	0.00654894014303	0.032367564336	yes	down	0	0	0	0.31	0.18	0.51	0	0.333333333333
PGSC0003DMG400012522		3-hydroxy-3-methylglutaryl coenzyme A synthase [Source:PGSC_GENE;Acc:PGSC0003DMG400012522]	0.411	-1.28338198863	0.000127357013618	0.00129420546452	yes	down	5.06	3.76	5.26	9.38	13.96	19.76	4.69333333333	14.3666666667
PGSC0003DMG400012524		Gene of unknown function [Source:PGSC_GENE;Acc:PGSC0003DMG400012524]	319.951	8.32170659534	6.54684040086E-20	1.65165024875E-17	yes	up	16.2	13.14	55.3	0.13	0	0.2	28.2133333333	0.11
PGSC0003DMG400012525		DREB1 [Source:PGSC_GENE;Acc:PGSC0003DMG400012525]	24.545	4.61733127252	2.83668670516E-8	8.44042444549E-7	yes	up	6.88	1.83	14.08	0.1	0.35	0.75	7.59666666667	0.4
PGSC0003DMG400012526		DREB1 [Source:PGSC_GENE;Acc:PGSC0003DMG400012526]	240.266	7.90848693627	5.18610984182E-8	1.43012679516E-6	yes	up	2.69	1.04	4.65	0	0	0	2.79333333333	0
PGSC0003DMG400012527		Dehydration-responsive element-binding protein 1B [Source:PGSC_GENE;Acc:PGSC0003DMG400012527]	91.141	6.51002223754	3.08475058216E-7	6.93501831246E-6	yes	up	3.73	1.15	4	0	0.17	0	2.96	0.0566666666667
PGSC0003DMG400012531		Conserved gene of unknown function [Source:PGSC_GENE;Acc:PGSC0003DMG400012531]	2.121	1.0848143106	0.00701015250871	0.0340365050531	yes	up	20.49	18.55	12.78	13.65	12.63	7.12	17.2733333333	11.1333333333
PGSC0003DMG400012558		Alternative oxidase [Source:PGSC_GENE;Acc:PGSC0003DMG400012558]	4.492	2.16739175487	0.00590778611221	0.0298377964701	yes	up	0.93	0.9	1.63	0.11	0.16	0.34	1.15333333333	0.203333333333
PGSC0003DMG400012571		GTP cyclohydrolase II / 3,4-dihydroxy-2-butanone-4-phosphate synthase [Source:PGSC_GENE;Acc:PGSC0003DMG400012571]	2.380	1.25118071093	3.68910937518E-5	0.000456737167367	yes	up	100.67	98.29	121.12	41.71	44.11	81.21	106.693333333	55.6766666667
PGSC0003DMG400012578		UDP-glucuronosyltransferase [Source:PGSC_GENE;Acc:PGSC0003DMG400012578]	0.302	-1.72571310341	8.71261517942E-6	0.000131549732894	yes	down	10.37	10.02	4.84	40.57	29.32	25.61	8.41	31.8333333333
PGSC0003DMG400012593		PRIP-interacting protein [Source:PGSC_GENE;Acc:PGSC0003DMG400012593]	3.916	1.96948388671	4.41469225965E-8	1.25270733957E-6	yes	up	7.91	12.8	10.06	2.44	4.05	2.58	10.2566666667	3.02333333333
PGSC0003DMG400012603		Stpk1 protein kinase [Source:PGSC_GENE;Acc:PGSC0003DMG400012603]	0.239	-2.06655372224	0.00549549009884	0.0282572393983	yes	down	0.33	0.45	0.4	0.49	2.71	2.32	0.393333333333	1.84
PGSC0003DMG400012614		Conserved gene of unknown function [Source:PGSC_GENE;Acc:PGSC0003DMG400012614]	0.253	-1.98333331001	7.54302086876E-7	1.55698135401E-5	yes	down	2.83	4.57	2.1	14.15	19.88	23.26	3.16666666667	19.0966666667
PGSC0003DMG400012619		Heat-shock protein [Source:PGSC_GENE;Acc:PGSC0003DMG400012619]	0.021	-5.57848919208	2.4694220545E-6	4.41535551557E-5	yes	down	0.23	0.11	0	1.66	6.57	13.68	0.113333333333	7.30333333333
PGSC0003DMG400012623		NOI [Source:PGSC_GENE;Acc:PGSC0003DMG400012623]	0.051	-4.28255879963	0.00266979264117	0.0160964081841	yes	down	0	0.18	0.31	0.23	1.54	11.22	0.163333333333	4.33
PGSC0003DMG400012625		Lysosomal Cystine Transporter family protein [Source:PGSC_GENE;Acc:PGSC0003DMG400012625]	0.170	-2.55874870954	4.94018366149E-9	1.76147073411E-7	yes	down	1.35	1.18	1.16	5.15	9.35	6.98	1.23	7.16
PGSC0003DMG400012626		Conserved gene of unknown function [Source:PGSC_GENE;Acc:PGSC0003DMG400012626]	0.194	-2.36298234393	0.00340568848459	0.019377329689	yes	down	2.19	28.9	4.27	86.31	42.16	102.38	11.7866666667	76.95
PGSC0003DMG400012631		Microtubule-associated protein futsch [Source:PGSC_GENE;Acc:PGSC0003DMG400012631]	0.449	-1.15393621158	0.00839047489831	0.0390098870961	yes	down	14.43	10.58	10.16	10.75	15.61	34.57	11.7233333333	20.31
PGSC0003DMG400012633		F-box/LRR-repeat protein [Source:PGSC_GENE;Acc:PGSC0003DMG400012633]	0.500	-1.00055180155	0.00213098882638	0.013493136602	yes	down	8.91	6.15	5.38	17.14	13.55	10.44	6.81333333333	13.71
PGSC0003DMG400012635		Acetylglucosaminyltransferase [Source:PGSC_GENE;Acc:PGSC0003DMG400012635]	2.476	1.30802577692	0.00580094502374	0.0294379907222	yes	up	123.81	104.35	81.05	77.21	34.45	27.59	103.07	46.4166666667
PGSC0003DMG400012645		Gene of unknown function [Source:PGSC_GENE;Acc:PGSC0003DMG400012645]	0.219	-2.18927303138	3.12602696548E-6	5.36579786497E-5	yes	down	1.45	1.54	0.82	7.85	7.5	5.85	1.27	7.06666666667
PGSC0003DMG400012646		Conserved gene of unknown function [Source:PGSC_GENE;Acc:PGSC0003DMG400012646]	0.312	-1.6808910244	3.14058434256E-5	0.000397818192745	yes	down	9.22	9.49	3.57	30.46	24.95	31.65	7.42666666667	29.02
PGSC0003DMG400012650		TMV resistance protein N [Source:PGSC_GENE;Acc:PGSC0003DMG400012650]	0.396	-1.33466804843	4.37805444565E-5	0.000527003994787	yes	down	1.53	1.43	1.91	5.48	3.81	4.68	1.62333333333	4.65666666667
PGSC0003DMG400012661		PreproMP73 [Source:PGSC_GENE;Acc:PGSC0003DMG400012661]	0.095	-3.38857629187	0.00212540504838	0.0134682402806	yes	down	0	0.06	0.05	0.42	0.49	0.4	0.0366666666667	0.436666666667
PGSC0003DMG400012664		Multidrug resistance pump [Source:PGSC_GENE;Acc:PGSC0003DMG400012664]	0.466	-1.10200581422	0.00037997147505	0.00328994770964	yes	down	5.98	7.51	7.58	18.41	19.4	13.82	7.02333333333	17.21
PGSC0003DMG400012665		Conserved gene of unknown function [Source:PGSC_GENE;Acc:PGSC0003DMG400012665]	0.252	-1.98953652878	0.000345088397803	0.0030395614729	yes	down	0.76	1.18	2.4	14.8	7.41	7.21	1.44666666667	9.80666666667
PGSC0003DMG400012666	RBCS-2C	Ribulose bisphosphate carboxylase small chain 2C, chloroplastic [Source:UniProtKB/Swiss-Prot;Acc:P26577]	2.811	1.4908313076	0.000125833268596	0.00128031686767	yes	up	25777.77	24766.34	15547.58	12453.83	10538.95	6246.46	22030.5633333	9746.41333333
PGSC0003DMG400012668		Peroxidase 57 [Source:PGSC_GENE;Acc:PGSC0003DMG400012668]	0.183	-2.45037710897	0.000204014374471	0.00193474515165	yes	down	0.38	0.35	0.17	1.83	2.37	1.66	0.3	1.95333333333
PGSC0003DMG400012669		Cytochrome P450 [Source:PGSC_GENE;Acc:PGSC0003DMG400012669]	0.354	-1.49963197161	0.0056310726751	0.0288030191621	yes	down	0.79	0.59	1.29	3.8	1.79	3.18	0.89	2.92333333333
PGSC0003DMG400012670		Gene of unknown function [Source:PGSC_GENE;Acc:PGSC0003DMG400012670]	0.403	-1.31272890638	5.88100259866E-6	9.28659287044E-5	yes	down	25.62	20.01	31.52	63.48	79.36	64.87	25.7166666667	69.2366666667
PGSC0003DMG400012677		Rhomboid family protein [Source:PGSC_GENE;Acc:PGSC0003DMG400012677]	0.402	-1.31462944539	0.000100946725209	0.00106429176664	yes	down	10.24	10.07	8.46	37.69	27.87	22.02	9.59	29.1933333333
PGSC0003DMG400012688		Ovate protein [Source:PGSC_GENE;Acc:PGSC0003DMG400012688]	44.242	5.46734413563	9.96309991182E-5	0.00105314357754	yes	up	0.96	0.45	3.04	0	0.07	0.06	1.48333333333	0.0433333333333
PGSC0003DMG400012689		Endonuclease/exonuclease/phosphatase [Source:PGSC_GENE;Acc:PGSC0003DMG400012689]	0.161	-2.6385282067	0.00125531718674	0.00885637680633	yes	down	0.11	0.05	0.08	0.51	0.81	0.55	0.08	0.623333333333
PGSC0003DMG400012693		Zeatin O-xylosyltransferase [Source:PGSC_GENE;Acc:PGSC0003DMG400012693]	2.895	1.53377493013	0.00436240165893	0.0236123798578	yes	up	13.08	8.78	4.49	4.84	3.35	3.59	8.78333333333	3.92666666667
PGSC0003DMG400012697		Gene of unknown function [Source:PGSC_GENE;Acc:PGSC0003DMG400012697]	6.366	2.67036894228	2.54968228509E-12	1.96735737203E-10	yes	up	9.97	11.68	7.09	0.99	1.89	2.53	9.58	1.80333333333
PGSC0003DMG400012700		50S ribosomal protein L33 [Source:PGSC_GENE;Acc:PGSC0003DMG400012700]	3.076	1.62105403779	0.000179116239053	0.00172964200839	yes	up	9.72	11.59	8.63	3.27	4.7	6.03	9.98	4.66666666667
PGSC0003DMG400012702		Glucan endo-1,3-beta-D-glucosidase [Source:PGSC_GENE;Acc:PGSC0003DMG400012702]	0.008	-6.99454622883	6.85137452344E-6	0.000106809828453	yes	down	0	0	0	0.38	2.33	2.16	0	1.62333333333
PGSC0003DMG400012704		Conserved gene of unknown function [Source:PGSC_GENE;Acc:PGSC0003DMG400012704]	3.123	1.64292560629	2.47230525293E-8	7.48423100082E-7	yes	up	62.46	37.87	40.42	16.47	21.26	18.45	46.9166666667	18.7266666667
PGSC0003DMG400012706		GI15025 [Source:PGSC_GENE;Acc:PGSC0003DMG400012706]	4.483	2.16442812087	6.72595533578E-8	1.79367543115E-6	yes	up	32.39	15.42	16.5	6.02	6.5	4.71	21.4366666667	5.74333333333
PGSC0003DMG400012774		Conserved gene of unknown function [Source:PGSC_GENE;Acc:PGSC0003DMG400012774]	2.158	1.10975168133	0.00745847821321	0.0356317142764	yes	up	20.14	19.96	17.14	15.21	10.81	6.51	19.08	10.8433333333
PGSC0003DMG400012785		Conserved gene of unknown function [Source:PGSC_GENE;Acc:PGSC0003DMG400012785]	12.900	3.68927206325	5.10558974392E-9	1.81515588861E-7	yes	up	3.36	2.89	3.56	0.24	0.38	0.36	3.27	0.326666666667
PGSC0003DMG400012798		Conserved gene of unknown function [Source:PGSC_GENE;Acc:PGSC0003DMG400012798]	2.883	1.52759997184	0.00814288781764	0.0380831808833	yes	up	91.19	241.88	65.96	27.19	91.44	81.17	133.01	66.6
PGSC0003DMG400012809		Conserved gene of unknown function [Source:PGSC_GENE;Acc:PGSC0003DMG400012809]	3.156	1.65827945083	1.37693597959E-5	0.000195019421314	yes	up	15.79	31.31	34.08	12.18	8.83	10.65	27.06	10.5533333333
PGSC0003DMG400012813		Protein kinase (PK) [Source:PGSC_GENE;Acc:PGSC0003DMG400012813]	0.265	-1.91670391457	6.66976030363E-6	0.000104542164165	yes	down	1.28	1.05	1.19	3.1	5.15	8.53	1.17333333333	5.59333333333
PGSC0003DMG400012816		Leucine-rich repeat family protein [Source:PGSC_GENE;Acc:PGSC0003DMG400012816]	2.646	1.40356633948	9.21727737075E-6	0.000138146203731	yes	up	7.84	5.98	9.92	3.05	4.25	3.83	7.91333333333	3.71
PGSC0003DMG400012829		Conserved gene of unknown function [Source:PGSC_GENE;Acc:PGSC0003DMG400012829]	2.089	1.06256297605	0.000433630903989	0.00368797354366	yes	up	22.16	24.39	16.69	12.03	16.59	17.52	21.08	15.38
PGSC0003DMG400012838		Non-specific lipid-transfer protein [Source:PGSC_GENE;Acc:PGSC0003DMG400012838]	0.105	-3.25258842027	3.06437405916E-5	0.000390170458029	yes	down	14.81	32.67	11.74	48.1	352.5	487.4	19.74	296
PGSC0003DMG400012839		Non-specific lipid-transfer protein [Source:PGSC_GENE;Acc:PGSC0003DMG400012839]	0.159	-2.65222689609	9.7901129243E-5	0.00103844823126	yes	down	58.73	9.36	112.72	552.21	458.87	478.4	60.27	496.493333333
PGSC0003DMG400012870		ATP binding protein [Source:PGSC_GENE;Acc:PGSC0003DMG400012870]	33.304	5.05762703367	2.55116340374E-5	0.000333519277688	yes	up	5.5	7.52	2.44	0	0.07	0	5.15333333333	0.0233333333333
PGSC0003DMG400012903		Kinase family protein [Source:PGSC_GENE;Acc:PGSC0003DMG400012903]	0.328	-1.6071247127	0.00204255764536	0.0130480438771	yes	down	0.45	0.45	0.33	1.33	2.01	1.26	0.41	1.53333333333
PGSC0003DMG400012916		Conserved gene of unknown function [Source:PGSC_GENE;Acc:PGSC0003DMG400012916]	0.293	-1.77044852305	1.49188373435E-7	3.6822882081E-6	yes	down	6.19	4.21	5.19	6.36	14.31	16.87	5.19666666667	12.5133333333
PGSC0003DMG400012946		Gene of unknown function [Source:PGSC_GENE;Acc:PGSC0003DMG400012946]	0.471	-1.08675450608	0.000660804884955	0.00524441514796	yes	down	0.98	0.83	0.76	1.68	2.71	2.3	0.856666666667	2.23
PGSC0003DMG400012993		Conserved gene of unknown function [Source:PGSC_GENE;Acc:PGSC0003DMG400012993]	0.278	-1.84641978171	0.00193712443426	0.0125258396757	yes	down	30.89	89.5	22.46	87.57	258.48	337.55	47.6166666667	227.866666667
PGSC0003DMG400012994		Hydrolase, alpha/beta fold family [Source:PGSC_GENE;Acc:PGSC0003DMG400012994]	2.929	1.55042141808	1.02972140312E-10	5.47543163485E-9	yes	up	30.11	24.44	25.17	11.11	10.8	12.35	26.5733333333	11.42
PGSC0003DMG400013016		Nucleotide binding protein [Source:PGSC_GENE;Acc:PGSC0003DMG400013016]	2.478	1.30908762245	0.00114396672717	0.00821391548958	yes	up	12.97	16.89	15.35	3.26	9.02	10.35	15.07	7.54333333333
PGSC0003DMG400013021		Conserved gene of unknown function [Source:PGSC_GENE;Acc:PGSC0003DMG400013021]	4.087	2.03098332228	7.04621728851E-6	0.000109151662367	yes	up	2.26	3.61	2.93	0.76	1.09	0.77	2.93333333333	0.873333333333
PGSC0003DMG400013022		Calcium-transporting ATPase 2, plasma membrane-type [Source:PGSC_GENE;Acc:PGSC0003DMG400013022]	5.591	2.48315338822	3.93350395135E-10	1.85740360328E-8	yes	up	461.75	269.9	558.11	101.55	57.43	69.21	429.92	76.0633333333
PGSC0003DMG400013024		Indole-3-acetic acid amido synthetase [Source:PGSC_GENE;Acc:PGSC0003DMG400013024]	11.359	3.50570606839	0.000511140109314	0.00423956835328	yes	up	0.9	1.18	0.58	0	0.1	0.18	0.886666666667	0.0933333333333
PGSC0003DMG400013036		Gene of unknown function [Source:PGSC_GENE;Acc:PGSC0003DMG400013036]	0.362	-1.46476469271	0.0110034724771	0.0481475736653	yes	down	3.5	6.94	9.29	29.65	33.63	13.73	6.57666666667	25.67
PGSC0003DMG400013037		Conserved gene of unknown function [Source:PGSC_GENE;Acc:PGSC0003DMG400013037]	0.257	-1.96185138514	1.309096596E-6	2.52328626779E-5	yes	down	4.98	2.79	6.82	22.28	27.99	17.53	4.86333333333	22.6
PGSC0003DMG400013044		Gene of unknown function [Source:PGSC_GENE;Acc:PGSC0003DMG400013044]	2.138	1.09609650454	0.00867219436548	0.0400617025736	yes	up	2.88	1.77	2.48	1.54	1.18	1.36	2.37666666667	1.36
PGSC0003DMG400013047		Transposon protein, Mutator sub-class [Source:PGSC_GENE;Acc:PGSC0003DMG400013047]	0.281	-1.83119748031	0.000119443791725	0.00122601558775	yes	down	0.77	0.51	0.32	1.55	4.1	3.4	0.533333333333	3.01666666667
PGSC0003DMG400013076		Aspartic proteinase nepenthesin-1 [Source:PGSC_GENE;Acc:PGSC0003DMG400013076]	0.297	-1.75069015163	0.000743175538946	0.00576715535616	yes	down	0.23	0.51	0.66	1.58	1.59	2.47	0.466666666667	1.88
PGSC0003DMG400013077		UDP-glucosyltransferase [Source:PGSC_GENE;Acc:PGSC0003DMG400013077]	0.150	-2.73690109636	1.37275685192E-9	5.60561479099E-8	yes	down	2.46	5.84	2.02	20.39	25.99	39.51	3.44	28.63
PGSC0003DMG400013096		Germin 12 [Source:PGSC_GENE;Acc:PGSC0003DMG400013096]	38.417	5.2636760916	0.00656793126213	0.0324271563874	yes	up	0.24	0.37	0.83	0	0	0	0.48	0
PGSC0003DMG400013124		Receptor-kinase [Source:PGSC_GENE;Acc:PGSC0003DMG400013124]	3.901	1.9639011986	2.30341862956E-6	4.14581454592E-5	yes	up	5.95	3.85	6.31	1.52	0.89	1.64	5.37	1.35
PGSC0003DMG400013127		Protein synthesis initiation factor [Source:PGSC_GENE;Acc:PGSC0003DMG400013127]	2.047	1.03379327968	0.00752720683026	0.0359039545765	yes	up	9.6	14.66	5.67	4.08	5.2	6.96	9.97666666667	5.41333333333
PGSC0003DMG400013180		Pentatricopeptide repeat-containing protein [Source:PGSC_GENE;Acc:PGSC0003DMG400013180]	2.285	1.19228432809	0.00204831412233	0.0130745729207	yes	up	28.18	18.1	31.25	18	9.52	13.13	25.8433333333	13.55
PGSC0003DMG400013198		Systemin receptor SR160 [Source:PGSC_GENE;Acc:PGSC0003DMG400013198]	2.940	1.55589076917	3.60710889096E-5	0.00044877865449	yes	up	2.85	3.96	3.22	1.04	1.39	1.26	3.34333333333	1.23
PGSC0003DMG400013209		Conserved gene of unknown function [Source:PGSC_GENE;Acc:PGSC0003DMG400013209]	2.419	1.27439334461	1.6731825732E-5	0.000232007062021	yes	up	44.29	50.3	33.48	13.63	23.91	18.48	42.69	18.6733333333
PGSC0003DMG400013212		Structural maintenance of chromosome [Source:PGSC_GENE;Acc:PGSC0003DMG400013212]	69.074	6.11007801199	0.000193689654306	0.00185064411888	yes	up	0.64	0.48	0.52	0	0	0	0.546666666667	0
PGSC0003DMG400013213		ZF-HD homeobox protein [Source:PGSC_GENE;Acc:PGSC0003DMG400013213]	0.459	-1.12277183751	0.00769903355972	0.0365524768771	yes	down	7.56	10.42	4.16	24.5	17.92	16.12	7.38	19.5133333333
PGSC0003DMG400013227		Osmotin [Source:PGSC_GENE;Acc:PGSC0003DMG400013227]	0.073	-3.77253663297	8.98061836453E-10	3.80703509872E-8	yes	down	23.72	17.74	23.49	715.43	222.4	133.54	21.65	357.123333333
PGSC0003DMG400013229		Gene of unknown function [Source:PGSC_GENE;Acc:PGSC0003DMG400013229]	0.003	-8.21229846492	5.81822512497E-14	6.16076998081E-12	yes	down	0	0	0.04	5.98	4.75	4.91	0.0133333333333	5.21333333333
PGSC0003DMG400013232		Serine/threonine-protein kinase PBS1 [Source:PGSC_GENE;Acc:PGSC0003DMG400013232]	2.842	1.50715960521	8.23095916805E-6	0.000124725701333	yes	up	4.16	4.62	6.63	2.03	1.98	2.94	5.13666666667	2.31666666667
PGSC0003DMG400013251		Auxin-induced SAUR [Source:PGSC_GENE;Acc:PGSC0003DMG400013251]	0.071	-3.80787264827	0.00828138856025	0.0386054439077	yes	down	0.13	0.12	0	2.19	1.1	1.28	0.0833333333333	1.52333333333
PGSC0003DMG400013259		Nonsense-mediated mRNA decay protein [Source:PGSC_GENE;Acc:PGSC0003DMG400013259]	0.294	-1.76607677719	6.84251915386E-5	0.000767039498183	yes	down	6.47	14.86	7.03	26.27	31.56	63.85	9.45333333333	40.56
PGSC0003DMG400013263		Homeodomain protein HOX3 [Source:PGSC_GENE;Acc:PGSC0003DMG400013263]	0.146	-2.78069887179	0.0114391397662	0.0495855915866	yes	down	0.25	0.06	0	1.02	0.35	1.22	0.103333333333	0.863333333333
PGSC0003DMG400013264		Extracellular ligand-gated ion channel [Source:PGSC_GENE;Acc:PGSC0003DMG400013264]	0.495	-1.01587273724	0.000797253008957	0.00611502307905	yes	down	4.19	3.72	3.64	6.46	11.22	11.46	3.85	9.71333333333
PGSC0003DMG400013277		Acyltransferase [Source:PGSC_GENE;Acc:PGSC0003DMG400013277]	0.108	-3.20425638445	7.786774743E-6	0.000119263938769	yes	down	0.06	0.37	0.58	2.74	4.56	3.43	0.336666666667	3.57666666667
PGSC0003DMG400013283		Cystatin [Source:PGSC_GENE;Acc:PGSC0003DMG400013283]	0.339	-1.56039659653	2.53169214071E-5	0.000331150747389	yes	down	11.96	9.18	16.24	57.8	39.75	46.45	12.46	48
PGSC0003DMG400013290		Conserved gene of unknown function [Source:PGSC_GENE;Acc:PGSC0003DMG400013290]	2.969	1.5698632844	3.38969569183E-5	0.00042518952114	yes	up	14.17	6.49	9.99	5.18	4.03	3.37	10.2166666667	4.19333333333
PGSC0003DMG400013291		F-box family protein [Source:PGSC_GENE;Acc:PGSC0003DMG400013291]	2.233	1.15929098678	0.00382751183756	0.0212726515671	yes	up	3.35	1.83	2.42	1.57	0.99	1.67	2.53333333333	1.41
PGSC0003DMG400013313		Cdk10/11 [Source:PGSC_GENE;Acc:PGSC0003DMG400013313]	2.421	1.27571084497	1.64664304853E-6	3.0792728568E-5	yes	up	47.9	38.46	55.34	24.61	21.68	22.58	47.2333333333	22.9566666667
PGSC0003DMG400013340		Conserved gene of unknown function [Source:PGSC_GENE;Acc:PGSC0003DMG400013340]	0.449	-1.15526159748	0.000647078517386	0.00514884207393	yes	down	3.2	3.34	3.08	6.94	9.51	11.06	3.20666666667	9.17
PGSC0003DMG400013370		Gene of unknown function [Source:PGSC_GENE;Acc:PGSC0003DMG400013370]	4.695	2.23099197454	2.48332006623E-7	5.77395521102E-6	yes	up	4.2	3.11	2.76	1.34	1.49	2.67	3.35666666667	1.83333333333
PGSC0003DMG400013385		Conserved gene of unknown function [Source:PGSC_GENE;Acc:PGSC0003DMG400013385]	0.017	-5.92086118617	0.000241183938593	0.00223714794766	yes	down	0	0	0	0.81	0.44	0.68	0	0.643333333333
PGSC0003DMG400013392		CBL-interacting protein kinase 20 [Source:PGSC_GENE;Acc:PGSC0003DMG400013392]	4.739	2.24455213617	2.93711871082E-6	5.09517189125E-5	yes	up	19.91	13.32	12.67	1.45	5	5.78	15.3	4.07666666667
PGSC0003DMG400013396		Flotillin-1 [Source:PGSC_GENE;Acc:PGSC0003DMG400013396]	4.134	2.04746755442	3.4945188355E-8	1.02121781023E-6	yes	up	6.41	6.31	6.7	2.54	1.7	1.47	6.47333333333	1.90333333333
PGSC0003DMG400013397		Agenet domain-containing protein [Source:PGSC_GENE;Acc:PGSC0003DMG400013397]	0.402	-1.31542024042	4.06480460424E-6	6.72700410147E-5	yes	down	6.99	9.02	9.21	18.06	25.54	34.61	8.40666666667	26.07
PGSC0003DMG400013398		Cellulose synthase [Source:PGSC_GENE;Acc:PGSC0003DMG400013398]	0.178	-2.48989449223	1.03783168879E-5	0.000152556268677	yes	down	2.47	13.04	3.08	29.65	39.5	36.73	6.19666666667	35.2933333333
PGSC0003DMG400013399		Conserved gene of unknown function [Source:PGSC_GENE;Acc:PGSC0003DMG400013399]	3.369	1.75245495105	0.00140693091522	0.00972133621079	yes	up	43.79	36.3	134.92	18.12	39.88	25.09	71.67	27.6966666667
PGSC0003DMG400013405		THM18 protein [Source:PGSC_GENE;Acc:PGSC0003DMG400013405]	2.666	1.41442805481	0.00130228304627	0.00912979172018	yes	up	60.13	76.93	99.21	54.39	32.85	21.33	78.7566666667	36.19
PGSC0003DMG400013417		Chlorophyll a-b binding protein 3C, chloroplastic [Source:PGSC_GENE;Acc:PGSC0003DMG400013417]	0.202	-2.30797341236	8.13886224454E-6	0.000123726892791	yes	down	21.29	59.67	31.75	259.21	319.84	109.91	37.57	229.653333333
PGSC0003DMG400013424		Conserved gene of unknown function [Source:PGSC_GENE;Acc:PGSC0003DMG400013424]	2.457	1.29687189509	4.86563481878E-5	0.000577174721956	yes	up	47.15	57.29	31.02	18.55	28.71	20.15	45.1533333333	22.47
PGSC0003DMG400013425		Lipase [Source:PGSC_GENE;Acc:PGSC0003DMG400013425]	7.591	2.92429630159	5.65506035706E-7	1.20071854456E-5	yes	up	6.56	3.43	2.13	0.69	0.74	0.55	4.04	0.66
PGSC0003DMG400013426		Conserved gene of unknown function [Source:PGSC_GENE;Acc:PGSC0003DMG400013426]	2.117	1.08233747326	0.00206801537607	0.0131693975784	yes	up	122.94	92.54	89.12	76.34	58.58	43.26	101.533333333	59.3933333333
PGSC0003DMG400013438		Coated vesicle membrane protein [Source:PGSC_GENE;Acc:PGSC0003DMG400013438]	0.205	-2.28821688019	0.000364898009317	0.00317969551403	yes	down	2.16	1.45	6.29	9.85	17.03	36.54	3.3	21.14
PGSC0003DMG400013439		Aspartic proteinase oryzasin-1 [Source:PGSC_GENE;Acc:PGSC0003DMG400013439]	9.069	3.1809680655	0.00209836222365	0.0133331725985	yes	up	2.63	0.99	6.6	0	0.84	0.81	3.40666666667	0.55
PGSC0003DMG400013453		Ran GTPase binding protein [Source:PGSC_GENE;Acc:PGSC0003DMG400013453]	11.586	3.53432573228	4.27273416812E-5	0.000516614324035	yes	up	0.31	0.44	0.58	0.06	0.02	0.06	0.443333333333	0.0466666666667
PGSC0003DMG400013462		Iron-sulfer cluster scaffold protein ISU1 [Source:PGSC_GENE;Acc:PGSC0003DMG400013462]	0.049	-4.36219850872	5.58975229853E-11	3.16493845421E-9	yes	down	0.32	0.8	0.11	11.92	12.69	8.71	0.41	11.1066666667
PGSC0003DMG400013467		Conserved gene of unknown function [Source:PGSC_GENE;Acc:PGSC0003DMG400013467]	0.020	-5.62290420675	0.00437579803541	0.023658713516	yes	down	0	0	0	0.16	2.17	3.41	0	1.91333333333
PGSC0003DMG400013469		Conserved gene of unknown function [Source:PGSC_GENE;Acc:PGSC0003DMG400013469]	0.014	-6.19370959535	0.00614479218757	0.0307995116615	yes	down	0	0	0	0	1.05	4.9	0	1.98333333333
PGSC0003DMG400013482		Conserved gene of unknown function [Source:PGSC_GENE;Acc:PGSC0003DMG400013482]	3.506	1.81000825351	4.69159019927E-5	0.000559513877494	yes	up	159.42	164.8	171.2	88.31	52.17	30.29	165.14	56.9233333333
PGSC0003DMG400013484		Pyroglutamyl-peptidase I [Source:PGSC_GENE;Acc:PGSC0003DMG400013484]	0.448	-1.15980146501	2.8924757518E-5	0.000371195996269	yes	down	13.15	23.53	22.09	51.66	61.77	62.12	19.59	58.5166666667
PGSC0003DMG400013486		Disease resistance protein [Source:PGSC_GENE;Acc:PGSC0003DMG400013486]	0.272	-1.87638255585	8.51758436794E-9	2.85006995403E-7	yes	down	0.36	0.47	0.37	1.79	1.99	1.59	0.4	1.79
PGSC0003DMG400013494		Conserved gene of unknown function [Source:PGSC_GENE;Acc:PGSC0003DMG400013494]	0.375	-1.41471142313	2.4541380984E-5	0.00032203979553	yes	down	48.75	85.18	55.25	243.77	185.16	179.86	63.06	202.93
PGSC0003DMG400013498		Pto-like serine/threonine kinase [Source:PGSC_GENE;Acc:PGSC0003DMG400013498]	0.208	-2.2675853351	1.01436883887E-5	0.000149737246824	yes	down	0.33	0.45	0.77	2.98	3.21	3.23	0.516666666667	3.14
PGSC0003DMG400013507		Gene of unknown function [Source:PGSC_GENE;Acc:PGSC0003DMG400013507]	2.907	1.53971002403	2.15436331337E-9	8.40442211245E-8	yes	up	18.41	12.59	15.99	5.41	6.97	7.01	15.6633333333	6.46333333333
PGSC0003DMG400013512		Conserved gene of unknown function [Source:PGSC_GENE;Acc:PGSC0003DMG400013512]	7.585	2.92312250263	3.46260343325E-12	2.58217317004E-10	yes	up	104.69	106.79	69.09	8.16	25.01	20.2	93.5233333333	17.79
PGSC0003DMG400013525		Kinase [Source:PGSC_GENE;Acc:PGSC0003DMG400013525]	0.388	-1.36670190977	0.0012758255882	0.00896744077221	yes	down	1.55	2	1.9	4.21	3.79	9.62	1.81666666667	5.87333333333
PGSC0003DMG400013528		Non-LTR retroelement reverse transcriptase [Source:PGSC_GENE;Acc:PGSC0003DMG400013528]	0.108	-3.21037621852	0.00142240047345	0.0097895091673	yes	down	0.12	0.03	0	0.66	0.69	0.33	0.05	0.56
PGSC0003DMG400013545		Protein kinase APK1B, chloroplast [Source:PGSC_GENE;Acc:PGSC0003DMG400013545]	3.187	1.67229088705	9.15528821514E-11	4.94345142919E-9	yes	up	41.72	38.05	51.29	17.99	15.84	16.28	43.6866666667	16.7033333333
PGSC0003DMG400013546		Sucrose synthase 2 [Source:PGSC_GENE;Acc:PGSC0003DMG400013546]	0.086	-3.53785963398	3.19736456333E-6	5.46523670294E-5	yes	down	8.07	49.46	11.23	77.36	302.62	667.72	22.92	349.233333333
PGSC0003DMG400013547		Sucrose sythase [Source:PGSC_GENE;Acc:PGSC0003DMG400013547]	0.170	-2.55610683432	1.77599431578E-5	0.000244186739538	yes	down	0.46	0.24	0.26	1.35	3.88	1.67	0.32	2.3
PGSC0003DMG400013556		Conserved gene of unknown function [Source:PGSC_GENE;Acc:PGSC0003DMG400013556]	0.460	-1.11991036547	0.00415580917991	0.022674792001	yes	down	5.85	9	5.26	21.15	13.17	21.07	6.70333333333	18.4633333333
PGSC0003DMG400013557		UDP-sugar:glycosyltransferase [Source:PGSC_GENE;Acc:PGSC0003DMG400013557]	0.369	-1.43912621878	6.83584317017E-5	0.000766642475664	yes	down	2.88	3.21	4.3	11.15	9.7	8.94	3.46333333333	9.93
PGSC0003DMG400013559		UDP-glucosyltransferase [Source:PGSC_GENE;Acc:PGSC0003DMG400013559]	2.776	1.47298479994	2.48890111227E-6	4.43744277673E-5	yes	up	36.37	33.74	20.01	11.07	15.61	13.64	30.04	13.44
PGSC0003DMG400013574		CAAX amino terminal protease family protein [Source:PGSC_GENE;Acc:PGSC0003DMG400013574]	0.373	-1.42186369016	9.79832882368E-7	1.95806473061E-5	yes	down	7.37	4.04	4.74	14.57	10.77	16.92	5.38333333333	14.0866666667
PGSC0003DMG400013588		Protein MSF1 [Source:PGSC_GENE;Acc:PGSC0003DMG400013588]	0.268	-1.89851180297	0.000381865384879	0.00330400683203	yes	down	1.54	2.96	0.71	7.06	6.69	10.81	1.73666666667	8.18666666667
PGSC0003DMG400013589		DNA binding protein [Source:PGSC_GENE;Acc:PGSC0003DMG400013589]	408.649	8.67471766456	1.02863408656E-10	5.47543163485E-9	yes	up	3.73	1.08	2.76	0	0	0	2.52333333333	0
PGSC0003DMG400013592		Gag/pol polyprotein [Source:PGSC_GENE;Acc:PGSC0003DMG400013592]	0.163	-2.61930023708	8.42407473262E-5	0.000916197723254	yes	down	0.18	0.14	0.21	1.72	0.82	0.95	0.176666666667	1.16333333333
PGSC0003DMG400013598		Ly200 [Source:PGSC_GENE;Acc:PGSC0003DMG400013598]	0.041	-4.60041761076	0.00156162853928	0.0105315792433	yes	down	0.14	0	0	0.41	1.71	1.83	0.0466666666667	1.31666666667
PGSC0003DMG400013604		UDP-glucosyltransferase [Source:PGSC_GENE;Acc:PGSC0003DMG400013604]	5.806	2.53758675582	0.000118228223139	0.00121660174084	yes	up	1.13	1.49	1.77	0.32	0.6	0.18	1.46333333333	0.366666666667
PGSC0003DMG400013616		Transcription factor [Source:PGSC_GENE;Acc:PGSC0003DMG400013616]	3.666	1.87422058899	2.83321552047E-5	0.000364164222968	yes	up	6.24	3.58	6.89	0.8	0.52	0.55	5.57	0.623333333333
PGSC0003DMG400013618		RWP-RK domain-containing protein [Source:PGSC_GENE;Acc:PGSC0003DMG400013618]	41.872	5.38792156587	0.00280214201067	0.0166805533173	yes	up	1.07	1.41	1.14	0	0	0	1.20666666667	0
PGSC0003DMG400013619		RWP-RK domain-containing protein [Source:PGSC_GENE;Acc:PGSC0003DMG400013619]	0.306	-1.70910410246	7.31224533167E-5	0.000813358439348	yes	down	1.16	0.57	0.58	3.06	3.38	2.82	0.77	3.08666666667
PGSC0003DMG400013645		EMB1624 [Source:PGSC_GENE;Acc:PGSC0003DMG400013645]	0.097	-3.37081630923	0.00466535816505	0.0249213061186	yes	down	0	0.49	0	1.56	2.23	2.93	0.163333333333	2.24
PGSC0003DMG400013647		JmjC domain containing protein [Source:PGSC_GENE;Acc:PGSC0003DMG400013647]	0.027	-5.18748486517	1.49753424476E-8	4.77570894745E-7	yes	down	0.02	0.15	0.1	0.62	2.73	8.91	0.09	4.08666666667
PGSC0003DMG400013649		Auxin:hydrogen symporter [Source:PGSC_GENE;Acc:PGSC0003DMG400013649]	0.229	-2.12576196765	0.000109267315034	0.00113731001095	yes	down	3.25	16.72	8.9	30.86	52.1	75.61	9.62333333333	52.8566666667
PGSC0003DMG400013650		Gene of unknown function [Source:PGSC_GENE;Acc:PGSC0003DMG400013650]	5.584	2.48120363371	0.00130473214516	0.00914172107436	yes	up	21.35	7.36	5.47	4.89	1.64	0.87	11.3933333333	2.46666666667
PGSC0003DMG400013663		3-hydroxy-3-methylglutaryl-coenzyme A reductase 1 [Source:PGSC_GENE;Acc:PGSC0003DMG400013663]	3.952	1.98249676989	0.000163812773073	0.00160215973853	yes	up	42.62	11.03	19.19	9.56	8.34	9.58	24.28	9.16
PGSC0003DMG400013666		RING-H2 finger protein ATL80 [Source:PGSC_GENE;Acc:PGSC0003DMG400013666]	0.469	-1.09106499699	0.00268377178445	0.0161607724883	yes	down	1.76	2.38	1.98	3.96	6.13	6.38	2.04	5.49
PGSC0003DMG400013667		MLO 8 [Source:PGSC_GENE;Acc:PGSC0003DMG400013667]	2.103	1.07250900564	0.00121523741294	0.00865600090873	yes	up	26.26	20.7	21.48	7.64	15.75	17.39	22.8133333333	13.5933333333
PGSC0003DMG400013670		Gene of unknown function [Source:PGSC_GENE;Acc:PGSC0003DMG400013670]	3.222	1.68784124633	0.00866729615921	0.0400595179307	yes	up	3.92	5.84	4.81	1.06	3.77	1.22	4.85666666667	2.01666666667
PGSC0003DMG400013676		CLB1 [Source:PGSC_GENE;Acc:PGSC0003DMG400013676]	0.203	-2.29837706315	0.000371908268193	0.00323272076759	yes	down	0.66	0.2	0.13	1.62	2.06	2.82	0.33	2.16666666667
PGSC0003DMG400013680		Pectinesterase [Source:PGSC_GENE;Acc:PGSC0003DMG400013680]	0.146	-2.77791413629	3.229563557E-11	1.93142113947E-9	yes	down	2.74	1.82	1.83	24.84	11.84	17.01	2.13	17.8966666667
PGSC0003DMG400013692		Conserved gene of unknown function [Source:PGSC_GENE;Acc:PGSC0003DMG400013692]	0.481	-1.05584437427	0.00132774681289	0.00926581656011	yes	down	3.26	3.69	4.05	7.5	8.17	13.17	3.66666666667	9.61333333333
PGSC0003DMG400013713		ATP binding protein [Source:PGSC_GENE;Acc:PGSC0003DMG400013713]	0.342	-1.54658825692	0.00237200508325	0.0146884162876	yes	down	2.43	1.85	0.98	1.86	2.68	3.63	1.75333333333	2.72333333333
PGSC0003DMG400013716		Gene of unknown function [Source:PGSC_GENE;Acc:PGSC0003DMG400013716]	0.127	-2.97486300136	0.00147172220896	0.0100610187902	yes	down	0.19	0.04	0.08	0.95	1.78	1.51	0.103333333333	1.41333333333
PGSC0003DMG400013729		Clathrin binding protein [Source:PGSC_GENE;Acc:PGSC0003DMG400013729]	2.950	1.56064368628	1.45667776685E-5	0.000205125723531	yes	up	7.8	7.54	8.99	4.41	2.8	3.11	8.11	3.44
PGSC0003DMG400013730		Conserved gene of unknown function [Source:PGSC_GENE;Acc:PGSC0003DMG400013730]	3.623	1.85727509569	2.59641589727E-5	0.000338350201637	yes	up	8.57	8.37	9.69	3.82	2.09	3.61	8.87666666667	3.17333333333
PGSC0003DMG400013752		MYB domain class transcription factor [Source:PGSC_GENE;Acc:PGSC0003DMG400013752]	24.844	4.63482168813	1.85554394497E-5	0.00025327346481	yes	up	4.87	0.9	25.95	0.77	0.6	0.26	10.5733333333	0.543333333333
PGSC0003DMG400013784		Retrotransposon protein, unclassified [Source:PGSC_GENE;Acc:PGSC0003DMG400013784]	3.539	1.82338398272	2.23284371277E-5	0.00029714557788	yes	up	3.84	3.8	3.55	0.81	1.01	1.5	3.73	1.10666666667
PGSC0003DMG400013787		Gene of unknown function [Source:PGSC_GENE;Acc:PGSC0003DMG400013787]	0.078	-3.67731974421	0.000615125111393	0.00493633865639	yes	down	0	0.03	0.03	0.2	0.36	0.42	0.02	0.326666666667
PGSC0003DMG400013804		Receptor protein kinase [Source:PGSC_GENE;Acc:PGSC0003DMG400013804]	2.449	1.29205627589	7.21636034538E-5	0.000804187605428	yes	up	15.49	12.72	13.91	8.82	5.63	6.66	14.04	7.03666666667
PGSC0003DMG400013806		P-rich protein EIG-I30 [Source:PGSC_GENE;Acc:PGSC0003DMG400013806]	0.134	-2.89442570928	1.19428454395E-10	6.25528906745E-9	yes	down	18.99	50.31	16.92	284.62	238.64	310.42	28.74	277.893333333
PGSC0003DMG400013807		Glucosyltransferase [Source:PGSC_GENE;Acc:PGSC0003DMG400013807]	0.016	-6.00753467891	0.000300750529933	0.0027115215489	yes	down	0	0	0	4.06	4.31	1.28	0	3.21666666667
PGSC0003DMG400013810		Nodulin MtN3 family protein [Source:PGSC_GENE;Acc:PGSC0003DMG400013810]	0.479	-1.0608149838	0.00580901386146	0.0294667107116	yes	down	14.55	11.17	16.26	26.28	55.81	28.22	13.9933333333	36.77
PGSC0003DMG400013814		Na(+)/H(+) antiporter [Source:PGSC_GENE;Acc:PGSC0003DMG400013814]	0.268	-1.89856841557	0.000622294356609	0.00497916910784	yes	down	1.03	1.11	0.46	3.03	0.73	0.71	0.866666666667	1.49
PGSC0003DMG400013815		Nitrate transporter [Source:PGSC_GENE;Acc:PGSC0003DMG400013815]	0.154	-2.70304533359	6.15497965828E-8	1.66354477836E-6	yes	down	0.67	1.75	1.45	6.45	7.81	17.53	1.29	10.5966666667
PGSC0003DMG400013820		Gene of unknown function [Source:PGSC_GENE;Acc:PGSC0003DMG400013820]	0.001	-9.42374564642	3.43735142855E-14	3.80441701096E-12	yes	down	0	0	0	7.07	7.56	6.27	0	6.96666666667
PGSC0003DMG400013828		Vacoular processing enzyme 1 [Source:PGSC_GENE;Acc:PGSC0003DMG400013828]	0.218	-2.19563349647	5.8997059964E-8	1.60162939702E-6	yes	down	7.25	12.9	7.97	32.01	79.21	47.1	9.37333333333	52.7733333333
PGSC0003DMG400013830		Major latex protein [Source:PGSC_GENE;Acc:PGSC0003DMG400013830]	5.622	2.49108708381	0.00434996558397	0.0235554921815	yes	up	5.36	2.06	6.66	0.12	2.86	1.17	4.69333333333	1.38333333333
PGSC0003DMG400013832		Transcription factor [Source:PGSC_GENE;Acc:PGSC0003DMG400013832]	2.698	1.43209830469	0.00700088212041	0.0340169997348	yes	up	2.81	0.64	1.04	0.43	0.89	1.25	1.49666666667	0.856666666667
PGSC0003DMG400013852		Zinc finger, CCHC-type [Source:PGSC_GENE;Acc:PGSC0003DMG400013852]	0.228	-2.13365417572	4.44436191575E-5	0.000533934638798	yes	down	0.09	0.07	0.17	0.59	1.89	0.65	0.11	1.04333333333
PGSC0003DMG400013879		Quinone reductase family protein [Source:PGSC_GENE;Acc:PGSC0003DMG400013879]	0.160	-2.64088029661	8.89636750487E-9	2.95732931028E-7	yes	down	10.98	14.31	16.41	44.36	112.71	184.11	13.9	113.726666667
PGSC0003DMG400013882		Negative regulator of the PHO system [Source:PGSC_GENE;Acc:PGSC0003DMG400013882]	0.349	-1.51899413453	1.92330419695E-5	0.000261065597433	yes	down	1.08	1.14	1.98	5.01	4.72	4.99	1.4	4.90666666667
PGSC0003DMG400013886		S-locus-specific glycoprotein S6 [Source:PGSC_GENE;Acc:PGSC0003DMG400013886]	3.473	1.79615707543	5.44172921204E-6	8.69397103374E-5	yes	up	24.45	24.68	42.27	15.3	7.54	9.27	30.4666666667	10.7033333333
PGSC0003DMG400013890		Zinc metalloproteinase [Source:PGSC_GENE;Acc:PGSC0003DMG400013890]	0.310	-1.69114783227	2.30003813662E-15	3.09115015504E-13	yes	down	14.5	17.75	13.72	62.24	58.18	65.36	15.3233333333	61.9266666667
PGSC0003DMG400013898		Hcr2-0B [Source:PGSC_GENE;Acc:PGSC0003DMG400013898]	4.089	2.03166628626	1.29150670325E-5	0.000184630356291	yes	up	17.07	16.61	33.16	9.28	5.19	4.41	22.28	6.29333333333
PGSC0003DMG400013903		Bcr-associated protein, bap [Source:PGSC_GENE;Acc:PGSC0003DMG400013903]	4.162	2.05731511704	4.85581654564E-6	7.87621171793E-5	yes	up	47.97	24.02	63.54	16.62	14.75	10.14	45.1766666667	13.8366666667
PGSC0003DMG400013910		Histidine decarboxylase [Source:PGSC_GENE;Acc:PGSC0003DMG400013910]	117.873	6.88108481494	9.1831264207E-10	3.87943475389E-8	yes	up	9.36	8	8.54	0.34	0	0	8.63333333333	0.113333333333
PGSC0003DMG400013929		Cytochrome P450 92B1 [Source:PGSC_GENE;Acc:PGSC0003DMG400013929]	0.042	-4.5789106587	8.22784179919E-9	2.76446442868E-7	yes	down	0.6	0.07	0.33	16.32	8.37	3.26	0.333333333333	9.31666666667
PGSC0003DMG400013931		Gene of unknown function [Source:PGSC_GENE;Acc:PGSC0003DMG400013931]	0.064	-3.96385702095	0.000332552962303	0.00294974182181	yes	down	0.22	0	0	1.52	1.32	1.69	0.0733333333333	1.51
PGSC0003DMG400013935		Inosine-uridine preferring nucleoside hydrolase [Source:PGSC_GENE;Acc:PGSC0003DMG400013935]	2.945	1.55842568201	0.00998593887178	0.0446374387434	yes	up	6.34	4.5	9.63	1.64	3.76	4.08	6.82333333333	3.16
PGSC0003DMG400013938		Gene of unknown function [Source:PGSC_GENE;Acc:PGSC0003DMG400013938]	0.150	-2.73288115949	1.8572885684E-6	3.4234573009E-5	yes	down	14.1	10.85	3.08	39.72	116.2	92.7	9.34333333333	82.8733333333
PGSC0003DMG400013945		Gene of unknown function [Source:PGSC_GENE;Acc:PGSC0003DMG400013945]	481.950	8.91273937127	2.97778707963E-12	2.25500532408E-10	yes	up	10.48	8.27	13.06	0	0	0	10.6033333333	0
PGSC0003DMG400013955		Serine-threonine protein kinase, plant-type [Source:PGSC_GENE;Acc:PGSC0003DMG400013955]	6.695	2.74313001718	3.76673875808E-6	6.28474966047E-5	yes	up	9.38	8.14	7.31	0.76	0.16	0.21	8.27666666667	0.376666666667
PGSC0003DMG400013977		Actin binding protein [Source:PGSC_GENE;Acc:PGSC0003DMG400013977]	0.156	-2.68435748173	9.58211949228E-7	1.92271241002E-5	yes	down	0.26	0.2	0.13	0.97	1.68	2.18	0.196666666667	1.61
PGSC0003DMG400013981		Proline transporter 2 [Source:PGSC_GENE;Acc:PGSC0003DMG400013981]	2.795	1.48282223297	0.00275570281289	0.0164722607046	yes	up	2.23	1.66	2.11	1.23	0.72	0.57	2	0.84
PGSC0003DMG400013988		TA20 protein [Source:PGSC_GENE;Acc:PGSC0003DMG400013988]	0.015	-6.07008562818	0.000383913437541	0.00331820589479	yes	down	0	0	0	1.05	7.42	4.31	0	4.26
PGSC0003DMG400013999		Anthocyanin acyltransferase [Source:PGSC_GENE;Acc:PGSC0003DMG400013999]	0.002	-8.66926678997	2.58881417206E-11	1.58305986622E-9	yes	down	0	0	0	2.46	5.75	4.83	0	4.34666666667
PGSC0003DMG400014001		Anthocyanin acyltransferase [Source:PGSC_GENE;Acc:PGSC0003DMG400014001]	0.001	-9.39895649333	3.89126381023E-13	3.59170991691E-11	yes	down	0	0	0	5.41	13.89	11.73	0	10.3433333333
PGSC0003DMG400014003		Anthocyanin acyltransferase [Source:PGSC_GENE;Acc:PGSC0003DMG400014003]	0.007	-7.23956580673	2.86638630475E-7	6.52810139797E-6	yes	down	0	0	0	0.8	1.63	2.18	0	1.53666666667
PGSC0003DMG400014007		Protein disulfide isomerase [Source:PGSC_GENE;Acc:PGSC0003DMG400014007]	2.905	1.53849035082	0.0106619410714	0.0469048702528	yes	up	60.49	24.61	131.91	44.13	21.13	25.7	72.3366666667	30.32
PGSC0003DMG400014013		Flavonoid 3-hydroxylase [Source:PGSC_GENE;Acc:PGSC0003DMG400014013]	0.098	-3.34858018007	1.7008532954E-7	4.13547431466E-6	yes	down	0.71	5.25	2.68	19.54	46.94	28.21	2.88	31.5633333333
PGSC0003DMG400014020		Homeobox protein GLABRA2 [Source:PGSC_GENE;Acc:PGSC0003DMG400014020]	0.185	-2.43462021723	1.21297900713E-8	3.92973066415E-7	yes	down	2.97	1.38	1.29	13.46	13.82	10.15	1.88	12.4766666667
PGSC0003DMG400014034		Gene of unknown function [Source:PGSC_GENE;Acc:PGSC0003DMG400014034]	0.012	-6.40815375413	3.49768921027E-5	0.00043649733716	yes	down	0	0	0	0.27	0.56	1.08	0	0.636666666667
PGSC0003DMG400014056		Gene of unknown function [Source:PGSC_GENE;Acc:PGSC0003DMG400014056]	116.165	6.86002600851	3.81124777083E-7	8.32349289951E-6	yes	up	1.08	0.69	1.37	0	0.03	0	1.04666666667	0.01
PGSC0003DMG400014062		Acyltransferase [Source:PGSC_GENE;Acc:PGSC0003DMG400014062]	0.224	-2.15737580721	0.00628873261898	0.0313283910102	yes	down	0.96	3.04	2.64	1.69	12.08	25.63	2.21333333333	13.1333333333
PGSC0003DMG400014080		Holocarboxylase synthetase [Source:PGSC_GENE;Acc:PGSC0003DMG400014080]	0.391	-1.35366468582	0.00783856641979	0.0369852111551	yes	down	1.19	0.8	1	3.75	2.71	3.04	0.996666666667	3.16666666667
PGSC0003DMG400014081		Gene of unknown function [Source:PGSC_GENE;Acc:PGSC0003DMG400014081]	110.894	6.793042805	4.93467618049E-6	7.9882315933E-5	yes	up	19.58	14.35	35.46	0	0	0	23.13	0
PGSC0003DMG400014093		Flavonol synthase [Source:PGSC_GENE;Acc:PGSC0003DMG400014093]	0.358	-1.48383012627	0.00015654030127	0.00154033806837	yes	down	15.52	15.05	24.64	34.06	86.15	80.26	18.4033333333	66.8233333333
PGSC0003DMG400014094		2,4-dienoyl-CoA reductase [Source:PGSC_GENE;Acc:PGSC0003DMG400014094]	17.799	4.15376292262	1.71655416564E-8	5.41574849979E-7	yes	up	12	14.72	13.01	0	1.05	1.18	13.2433333333	0.743333333333
PGSC0003DMG400014098		Actin binding protein [Source:PGSC_GENE;Acc:PGSC0003DMG400014098]	8.599	3.10420472762	2.82081866091E-16	4.45143383522E-14	yes	up	58.65	32.92	80.19	7.97	8.09	8.73	57.2533333333	8.26333333333
PGSC0003DMG400014110		Cell wall peroxidase [Source:PGSC_GENE;Acc:PGSC0003DMG400014110]	15.094	3.91591965993	2.94175645224E-8	8.7324469444E-7	yes	up	17.69	72.75	73.2	1.16	3.4	9.47	54.5466666667	4.67666666667
PGSC0003DMG400014117		Nitrate excretion transporter 6 [Source:PGSC_GENE;Acc:PGSC0003DMG400014117]	3.981	1.99308749461	0.0110790008322	0.0483828531254	yes	up	4.91	3.73	4.1	2.99	0.79	1.67	4.24666666667	1.81666666667
PGSC0003DMG400014120		Stromal cell-derived factor 2 [Source:PGSC_GENE;Acc:PGSC0003DMG400014120]	2.340	1.22665210647	0.000307383408763	0.00276114512609	yes	up	116.32	85.81	184.26	59.51	68.62	68.23	128.796666667	65.4533333333
PGSC0003DMG400014122		Conserved gene of unknown function [Source:PGSC_GENE;Acc:PGSC0003DMG400014122]	0.013	-6.21884868745	5.69699000995E-5	0.000661359162996	yes	down	0	0	0	1.28	2.03	1.08	0	1.46333333333
PGSC0003DMG400014123		Aquaporin, MIP family, NIP subfamily [Source:PGSC_GENE;Acc:PGSC0003DMG400014123]	0.154	-2.70048007401	0.00526736634493	0.0273545182159	yes	down	0.31	0.17	0.13	2.88	0.82	0.33	0.203333333333	1.34333333333
PGSC0003DMG400014127		DNA binding protein [Source:PGSC_GENE;Acc:PGSC0003DMG400014127]	4.652	2.21798476006	2.39614299062E-5	0.000315275188546	yes	up	24.36	29.51	21.4	2.18	8.38	11.53	25.09	7.36333333333
PGSC0003DMG400014146		Formamidopyrimidine-DNA glycosylase [Source:PGSC_GENE;Acc:PGSC0003DMG400014146]	2.029	1.0209522556	0.00150567020875	0.0102387248557	yes	up	8.96	11.09	9.23	4.48	8.7	5.16	9.76	6.11333333333
PGSC0003DMG400014149		Multidrug Resistance associated Protein 1 [Source:PGSC_GENE;Acc:PGSC0003DMG400014149]	5.341	2.41722593071	3.07778870806E-11	1.8496980786E-9	yes	up	12.41	8.67	12.86	2.06	3.59	2.85	11.3133333333	2.83333333333
PGSC0003DMG400014150		Kinase family protein [Source:PGSC_GENE;Acc:PGSC0003DMG400014150]	2.007	1.00480753686	0.000235119859699	0.00219086924504	yes	up	5.64	4.78	4.78	2.94	2.68	3.7	5.06666666667	3.10666666667
PGSC0003DMG400014151		GAG1At protein [Source:PGSC_GENE;Acc:PGSC0003DMG400014151]	4.051	2.01812369831	1.11459091068E-6	2.19155093853E-5	yes	up	13.72	18.03	14.37	7.17	6.68	8.78	15.3733333333	7.54333333333
PGSC0003DMG400014158		Conserved gene of unknown function [Source:PGSC_GENE;Acc:PGSC0003DMG400014158]	2.283	1.19102742459	0.00153886690343	0.0104094813213	yes	up	217.23	185.65	105.25	108.69	94.99	69.51	169.376666667	91.0633333333
PGSC0003DMG400014168		Respiratory burst oxidase homolog protein C [Source:PGSC_GENE;Acc:PGSC0003DMG400014168]	4.828	2.2715363332	2.06913121094E-9	8.11072907364E-8	yes	up	203.34	153.82	304.97	70.57	45.68	49.83	220.71	55.36
PGSC0003DMG400014172		Transferase, transferring glycosyl groups [Source:PGSC_GENE;Acc:PGSC0003DMG400014172]	2.701	1.43370996516	0.000114750472848	0.00118630455023	yes	up	152.98	136.04	78.51	68	59.28	43.86	122.51	57.0466666667
PGSC0003DMG400014184		Nudix hydrolase 17, mitochondrial [Source:PGSC_GENE;Acc:PGSC0003DMG400014184]	8.079	3.01423603837	1.96606365788E-8	6.12610408557E-7	yes	up	148.1	125.38	340.15	46.88	28.2	17.42	204.543333333	30.8333333333
PGSC0003DMG400014185		Conserved gene of unknown function [Source:PGSC_GENE;Acc:PGSC0003DMG400014185]	2.361	1.23937401326	0.00104694971662	0.0076580113841	yes	up	7.91	8.74	7.1	2.59	5.47	4.92	7.91666666667	4.32666666667
PGSC0003DMG400014190		Conserved gene of unknown function [Source:PGSC_GENE;Acc:PGSC0003DMG400014190]	2.407	1.26751962465	0.00380802810838	0.0211836178146	yes	up	2.78	5.58	4.49	2.75	2.52	3.31	4.28333333333	2.86
PGSC0003DMG400014191		60S ribosomal protein L7 [Source:PGSC_GENE;Acc:PGSC0003DMG400014191]	2.131	1.09146451076	0.000229675920417	0.00214832620015	yes	up	50.31	55.9	66.63	22.14	36.13	45.38	57.6133333333	34.55
PGSC0003DMG400014196		Ethylene response factor [Source:PGSC_GENE;Acc:PGSC0003DMG400014196]	4.652	2.21798476006	2.39614299062E-5	0.000315275188546	yes	up	24.36	29.51	21.4	2.18	8.38	11.53	25.09	7.36333333333
PGSC0003DMG400014198		Conserved gene of unknown function [Source:PGSC_GENE;Acc:PGSC0003DMG400014198]	5.804	2.53692507982	4.52108956262E-12	3.32089641747E-10	yes	up	21.63	7.7	15.89	2.33	3.11	2.43	15.0733333333	2.62333333333
PGSC0003DMG400014200		Flotillin-1 [Source:PGSC_GENE;Acc:PGSC0003DMG400014200]	6.635	2.7301883789	0.000235012699964	0.00219070527482	yes	up	15.37	5.65	27.06	0.61	5.32	3.43	16.0266666667	3.12
PGSC0003DMG400014209		Pentatricopeptide repeat-containing protein [Source:PGSC_GENE;Acc:PGSC0003DMG400014209]	4.630	2.21115328855	3.2444887466E-16	5.08402671936E-14	yes	up	13.52	10	9.14	2.19	2.5	4.11	10.8866666667	2.93333333333
PGSC0003DMG400014210		DnaJ protein [Source:PGSC_GENE;Acc:PGSC0003DMG400014210]	2.864	1.51808395076	0.00537203590928	0.0277306220522	yes	up	376.6	624.69	243.62	54.68	278.67	217.19	414.97	183.513333333
PGSC0003DMG400014212		Heat shock protein [Source:PGSC_GENE;Acc:PGSC0003DMG400014212]	0.013	-6.28361920709	8.06346211151E-7	1.65186166874E-5	yes	down	0.84	0.73	0.39	2.99	28.63	153.55	0.653333333333	61.7233333333
PGSC0003DMG400014213		ATP binding protein [Source:PGSC_GENE;Acc:PGSC0003DMG400014213]	4.395	2.13581480683	6.60419809455E-7	1.38303669001E-5	yes	up	11.97	11.07	26.84	4.93	4.65	4.42	16.6266666667	4.66666666667
PGSC0003DMG400014214		Conserved gene of unknown function [Source:PGSC_GENE;Acc:PGSC0003DMG400014214]	3.452	1.78736787545	3.3945870176E-6	5.74613138066E-5	yes	up	101.96	124.58	74.91	18.2	49.78	44.1	100.483333333	37.36
PGSC0003DMG400014216		Polygalacturonase [Source:PGSC_GENE;Acc:PGSC0003DMG400014216]	0.389	-1.36110559605	7.95321542815E-7	1.63201048131E-5	yes	down	2.83	2.53	2.85	6.56	7.42	9.47	2.73666666667	7.81666666667
PGSC0003DMG400014224		Amino acid binding protein [Source:PGSC_GENE;Acc:PGSC0003DMG400014224]	2.897	1.5347281806	5.60719928483E-5	0.000652173535458	yes	up	479.64	317.05	227.02	172.22	153.61	108.96	341.236666667	144.93
PGSC0003DMG400014234		Conserved gene of unknown function [Source:PGSC_GENE;Acc:PGSC0003DMG400014234]	0.006	-7.48011144047	6.39021924142E-8	1.71763475434E-6	yes	down	0	0	0	2.45	4.85	6.52	0	4.60666666667
PGSC0003DMG400014239		Glycyl-tRNA synthetase [Source:PGSC_GENE;Acc:PGSC0003DMG400014239]	3.038	1.60296821295	5.15984141242E-15	6.43927147693E-13	yes	up	89.21	78.67	74.22	25.72	34.77	36.53	80.7	32.34
PGSC0003DMG400014246		BHLH domain class transcription factor [Source:PGSC_GENE;Acc:PGSC0003DMG400014246]	3.363	1.74977126778	8.44463223591E-8	2.18789617447E-6	yes	up	23.79	21.5	14.49	6.42	9.17	5.59	19.9266666667	7.06
PGSC0003DMG400014248		ATP-dependent Clp protease ATP-binding subunit clpA homolog CD4A, chloroplastic [Source:PGSC_GENE;Acc:PGSC0003DMG400014248]	0.356	-1.49173482241	0.00501483658757	0.0262942985921	yes	down	55.51	76.69	44.86	80.04	127.63	394	59.02	200.556666667
PGSC0003DMG400014250		Serine carboxypeptidase [Source:PGSC_GENE;Acc:PGSC0003DMG400014250]	2.735	1.45140804425	0.00702016022454	0.0340700633119	yes	up	1.6	3.19	4.96	0.97	1.66	1.42	3.25	1.35
PGSC0003DMG400014253		Acyl carrier protein [Source:PGSC_GENE;Acc:PGSC0003DMG400014253]	2.405	1.26621955487	0.00369212685881	0.0206752341956	yes	up	391.39	464.86	164.82	140.6	205.16	284.66	340.356666667	210.14
PGSC0003DMG400014257		Acireductone dioxygenase [Source:PGSC_GENE;Acc:PGSC0003DMG400014257]	0.015	-6.08247205591	2.69278163929E-7	6.2107652621E-6	yes	down	0.05	0	0	1.62	2.38	2.95	0.0166666666667	2.31666666667
PGSC0003DMG400014258		Gene of unknown function [Source:PGSC_GENE;Acc:PGSC0003DMG400014258]	0.070	-3.84289006081	1.06920768552E-5	0.000156791486737	yes	down	0.08	0.1	0.22	1.06	3.23	2.67	0.133333333333	2.32
PGSC0003DMG400014260		Gene of unknown function [Source:PGSC_GENE;Acc:PGSC0003DMG400014260]	6.854	2.77695321935	2.23643201449E-6	4.05508725533E-5	yes	up	16.04	9.14	43.3	3.06	5.48	4.31	22.8266666667	4.28333333333
PGSC0003DMG400014261		CDPK [Source:PGSC_GENE;Acc:PGSC0003DMG400014261]	2.515	1.3305318988	0.000540976557878	0.00444290159944	yes	up	16.78	8.99	20.08	7.93	7.71	6.39	15.2833333333	7.34333333333
PGSC0003DMG400014264		Conserved gene of unknown function [Source:PGSC_GENE;Acc:PGSC0003DMG400014264]	2.489	1.31575232419	7.42728100261E-7	1.53537619182E-5	yes	up	38.9	33.71	26.21	18.2	16.8	15.48	32.94	16.8266666667
PGSC0003DMG400014266		Splicing factor [Source:PGSC_GENE;Acc:PGSC0003DMG400014266]	2.182	1.12586901131	1.37234347621E-7	3.41480380754E-6	yes	up	24.37	25.69	26.76	14.65	15.28	13.51	25.6066666667	14.48
PGSC0003DMG400014267		Multidrug resistance pump [Source:PGSC_GENE;Acc:PGSC0003DMG400014267]	3.594	1.84548252019	0.000789028074535	0.00607288442515	yes	up	4.49	4.51	6.74	0.54	1.99	3.06	5.24666666667	1.86333333333
PGSC0003DMG400014268		Dihydrodipicolinate reductase [Source:PGSC_GENE;Acc:PGSC0003DMG400014268]	2.481	1.31088156721	2.58708901159E-6	4.58220110236E-5	yes	up	48.2	41.17	29.22	19	19.31	19.3	39.53	19.2033333333
PGSC0003DMG400014275		ATP binding protein [Source:PGSC_GENE;Acc:PGSC0003DMG400014275]	2.305	1.20491193356	0.00158314395681	0.0106559441892	yes	up	35.26	52.71	19.03	16.88	20.19	19.92	35.6666666667	18.9966666667
PGSC0003DMG400014284		Conserved gene of unknown function [Source:PGSC_GENE;Acc:PGSC0003DMG400014284]	17.571	4.13512791959	1.06765211146E-13	1.0746819196E-11	yes	up	43.05	28.04	22.83	0.8	2.04	4.44	31.3066666667	2.42666666667
PGSC0003DMG400014285		Gene of unknown function [Source:PGSC_GENE;Acc:PGSC0003DMG400014285]	37.174	5.21620707882	0.00646887682749	0.0320690569924	yes	up	0.87	1.18	0.5	0	0	0	0.85	0
PGSC0003DMG400014286		Gene of unknown function [Source:PGSC_GENE;Acc:PGSC0003DMG400014286]	10.850	3.43961797565	1.21568960533E-11	8.05373448091E-10	yes	up	1.73	2.79	2.48	0.09	0.06	0.1	2.33333333333	0.0833333333333
PGSC0003DMG400014291		ATMYB4 [Source:PGSC_GENE;Acc:PGSC0003DMG400014291]	8.117	3.02088378165	0.00148442187073	0.0101336754	yes	up	0.39	0.17	0.36	0.08	0.04	0.02	0.306666666667	0.0466666666667
PGSC0003DMG400014293		Low-temperature-induced 65 kDa protein [Source:PGSC_GENE;Acc:PGSC0003DMG400014293]	0.054	-4.21018795125	1.4668791279E-5	0.000206324689295	yes	down	1.12	0.05	0.34	1.43	16.58	17.75	0.503333333333	11.92
PGSC0003DMG400014296		Tubulin beta-1 chain [Source:PGSC_GENE;Acc:PGSC0003DMG400014296]	2.690	1.4276173974	4.03089719508E-5	0.000492486240717	yes	up	14.77	12.4	15.92	8.42	5.29	4.89	14.3633333333	6.2
PGSC0003DMG400014298		Conserved gene of unknown function [Source:PGSC_GENE;Acc:PGSC0003DMG400014298]	2.316	1.21135830054	0.00936932308641	0.042510414152	yes	up	10.6	8.65	7.64	4.84	7.09	3.19	8.96333333333	5.04
PGSC0003DMG400014299		40S ribosomal protein S15a-1 [Source:PGSC_GENE;Acc:PGSC0003DMG400014299]	0.006	-7.44945241609	5.37761561468E-9	1.90081615513E-7	yes	down	0.19	0	0	15.61	22.88	16.43	0.0633333333333	18.3066666667
PGSC0003DMG400014303		Conserved gene of unknown function [Source:PGSC_GENE;Acc:PGSC0003DMG400014303]	0.139	-2.84875316828	0.000448067780594	0.00379360952348	yes	down	0.1	0.47	0.53	1.88	4.66	3.83	0.366666666667	3.45666666667
PGSC0003DMG400014307		CRT binding factor 4 [Source:PGSC_GENE;Acc:PGSC0003DMG400014307]	46.128	5.52756397158	0.00845964061167	0.0392841272615	yes	up	0.38	0.09	1.6	0	0	0	0.69	0
PGSC0003DMG400014309		CRT binding factor 2 [Source:PGSC_GENE;Acc:PGSC0003DMG400014309]	224.933	7.81334859342	1.57108134584E-14	1.80416195865E-12	yes	up	6.95	4.1	30.92	0.19	0	0.04	13.99	0.0766666666667
PGSC0003DMG400014310		AP2 domain CBF protein [Source:PGSC_GENE;Acc:PGSC0003DMG400014310]	62.228	5.95950256735	1.14909019011E-15	1.65333800294E-13	yes	up	34.01	34.58	132.42	2.57	0.82	0.46	67.0033333333	1.28333333333
PGSC0003DMG400014311		CRT binding factor 3 [Source:PGSC_GENE;Acc:PGSC0003DMG400014311]	756.853	9.56386930553	7.66200500758E-12	5.46565136276E-10	yes	up	6.23	6.34	32	0	0	0.07	14.8566666667	0.0233333333333
PGSC0003DMG400014316		Zinc finger, C3HC4 type family protein [Source:PGSC_GENE;Acc:PGSC0003DMG400014316]	2.227	1.15503394195	1.69812903661E-5	0.000234933462871	yes	up	24.67	19.1	27.07	10.62	12.87	16.1	23.6133333333	13.1966666667
PGSC0003DMG400014325		Sugar isomerase domain-containing protein [Source:PGSC_GENE;Acc:PGSC0003DMG400014325]	6.810	2.76773483513	2.25009655645E-21	7.33831490276E-19	yes	up	113.96	98.34	79.67	20.48	16.59	19.76	97.3233333333	18.9433333333
PGSC0003DMG400014326		Conserved gene of unknown function [Source:PGSC_GENE;Acc:PGSC0003DMG400014326]	2.589	1.37243896479	1.32995351367E-9	5.45816492354E-8	yes	up	27.7	33.5	30.45	13.26	16.06	16.01	30.55	15.11
PGSC0003DMG400014336		Conserved gene of unknown function [Source:PGSC_GENE;Acc:PGSC0003DMG400014336]	0.445	-1.16914252017	0.000566009666806	0.00460565417501	yes	down	2.48	2.13	2.52	5.49	5.77	8.96	2.37666666667	6.74
PGSC0003DMG400014338		R-SNARE, SEC22-family [Source:PGSC_GENE;Acc:PGSC0003DMG400014338]	4.302	2.10489795545	1.2623698668E-6	2.44284548592E-5	yes	up	4.94	2.85	3.59	1.63	0.93	0.9	3.79333333333	1.15333333333
PGSC0003DMG400014339		Remorin [Source:PGSC_GENE;Acc:PGSC0003DMG400014339]	2.172	1.11873847608	0.000280319727261	0.00254420056727	yes	up	140.34	125.41	110.69	44.49	78.91	100.04	125.48	74.48
PGSC0003DMG400014345		Acyl-CoA synthetase [Source:PGSC_GENE;Acc:PGSC0003DMG400014345]	2.109	1.07650786951	0.000845276947866	0.00640901244414	yes	up	639.18	718.02	814.57	242.96	464.36	581.08	723.923333333	429.466666667
PGSC0003DMG400014347		PAR-1c protein [Source:PGSC_GENE;Acc:PGSC0003DMG400014347]	7.436	2.89457675274	0.00390053064819	0.0215879614558	yes	up	6.24	1.03	47.53	4.93	2.68	2.26	18.2666666667	3.29
PGSC0003DMG400014363		Conserved gene of unknown function [Source:PGSC_GENE;Acc:PGSC0003DMG400014363]	0.156	-2.67856873278	1.87647701558E-13	1.8141750119E-11	yes	down	1.26	0.99	0.61	5.45	7.98	9.18	0.953333333333	7.53666666667
PGSC0003DMG400014367		Gene of unknown function [Source:PGSC_GENE;Acc:PGSC0003DMG400014367]	16.779	4.0685949372	0.0022960313249	0.014312162642	yes	up	3.41	4.61	1.99	0.77	0	0	3.33666666667	0.256666666667
PGSC0003DMG400014385		Cell differentiation protein rcd1 [Source:PGSC_GENE;Acc:PGSC0003DMG400014385]	2.063	1.04462531267	0.000329496244425	0.00292965399441	yes	up	4.32	4.11	5.68	2.36	2.7	3.16	4.70333333333	2.74
PGSC0003DMG400014398		GTPase activating protein [Source:PGSC_GENE;Acc:PGSC0003DMG400014398]	3.060	1.61346809333	6.1981006452E-5	0.000708768311274	yes	up	3.27	2.65	2.41	0.9	1.51	1.22	2.77666666667	1.21
PGSC0003DMG400014401		Glycosyltransferase, CAZy family GT8 [Source:PGSC_GENE;Acc:PGSC0003DMG400014401]	0.251	-1.99392599587	0.00659041663106	0.0324882454475	yes	down	0.13	0.31	0.53	1.31	2.56	0.87	0.323333333333	1.58
PGSC0003DMG400014403		Formin 5 [Source:PGSC_GENE;Acc:PGSC0003DMG400014403]	5.184	2.37414037246	2.8138207181E-7	6.4504268758E-6	yes	up	13.45	8.37	28.41	3.7	4.28	3.93	16.7433333333	3.97
PGSC0003DMG400014405		Heat shock cognate protein 80 [Source:PGSC_GENE;Acc:PGSC0003DMG400014405]	0.378	-1.40331675684	0.00745156600132	0.0356056464919	yes	down	6.03	30.87	18.11	52.91	69.58	51.82	18.3366666667	58.1033333333
PGSC0003DMG400014430		Polyubiquitin [Source:PGSC_GENE;Acc:PGSC0003DMG400014430]	0.325	-1.62316388001	8.48815152003E-9	2.84411213945E-7	yes	down	31.44	55.5	47.72	156.12	176.05	188.49	44.8866666667	173.553333333
PGSC0003DMG400014441		Snakin-1 [Source:PGSC_GENE;Acc:PGSC0003DMG400014441]	0.175	-2.5152404168	0.00589039287265	0.0297683904267	yes	down	3.34	1.89	8.83	78.94	16.78	8.77	4.68666666667	34.83
PGSC0003DMG400014449		LeOPT1 [Source:PGSC_GENE;Acc:PGSC0003DMG400014449]	18.458	4.20614561707	6.27870208396E-20	1.61660055762E-17	yes	up	30.03	10.64	21.46	1.3	1.78	1.14	20.71	1.40666666667
PGSC0003DMG400014455		Diphosphoinositol polyphosphate phosphohydrolase [Source:PGSC_GENE;Acc:PGSC0003DMG400014455]	0.002	-8.80489965465	6.31658648172E-12	4.54422662773E-10	yes	down	0	0	0	5.77	5.81	4	0	5.19333333333
PGSC0003DMG400014468		MtN19 [Source:PGSC_GENE;Acc:PGSC0003DMG400014468]	0.006	-7.46126094224	1.69307304165E-7	4.12475762936E-6	yes	down	0	0	0	0.97	2	3.77	0	2.24666666667
PGSC0003DMG400014470		MtN19 [Source:PGSC_GENE;Acc:PGSC0003DMG400014470]	0.196	-2.34985725863	1.41295528958E-10	7.30674130722E-9	yes	down	42.25	73.86	28.54	294.93	266.16	289.98	48.2166666667	283.69
PGSC0003DMG400014477		Pentatricopeptide repeat-containing protein [Source:PGSC_GENE;Acc:PGSC0003DMG400014477]	2.451	1.29317274343	0.000164493547081	0.00160811836994	yes	up	81.52	83.07	39.19	32.46	36.74	28.58	67.9266666667	32.5933333333
PGSC0003DMG400014483		Conserved gene of unknown function [Source:PGSC_GENE;Acc:PGSC0003DMG400014483]	0.379	-1.40039352841	0.00991495681861	0.0444175538065	yes	down	0.52	0.25	0.33	1.44	1.12	1.01	0.366666666667	1.19
PGSC0003DMG400014509		BURP domain-containing protein [Source:PGSC_GENE;Acc:PGSC0003DMG400014509]	0.238	-2.07071894828	6.8226554809E-10	2.96943332852E-8	yes	down	68.27	37.5	74.6	298.57	355.32	293.87	60.1233333333	315.92
PGSC0003DMG400014523		Metal-nicotianamine transporter YSL5 [Source:PGSC_GENE;Acc:PGSC0003DMG400014523]	45.390	5.50428891764	2.21598002905E-6	4.02098453342E-5	yes	up	1.6	1.21	0.48	0	0	0.1	1.09666666667	0.0333333333333
PGSC0003DMG400014526		Conserved gene of unknown function [Source:PGSC_GENE;Acc:PGSC0003DMG400014526]	4.375	2.12930124227	4.96284244376E-7	1.06390119347E-5	yes	up	4.44	3.07	3.28	0.77	1.55	1.43	3.59666666667	1.25
PGSC0003DMG400014527		Transcription regulator [Source:PGSC_GENE;Acc:PGSC0003DMG400014527]	2.952	1.56177895045	2.47727999356E-6	4.42293931697E-5	yes	up	3.45	6.74	3.31	1.6	1.41	1.76	4.5	1.59
PGSC0003DMG400014528		Pentatricopeptide repeat-containing protein [Source:PGSC_GENE;Acc:PGSC0003DMG400014528]	2.689	1.42705235054	0.00508018988897	0.0265799881677	yes	up	1.7	2.17	1.2	0.4	0.94	1.02	1.69	0.786666666667
PGSC0003DMG400014531		Gene of unknown function [Source:PGSC_GENE;Acc:PGSC0003DMG400014531]	45.076	5.49428249123	4.6840789219E-8	1.31240057766E-6	yes	up	6.49	8.19	6.62	0	0.43	0.18	7.1	0.203333333333
PGSC0003DMG400014538		Gene of unknown function [Source:PGSC_GENE;Acc:PGSC0003DMG400014538]	24.711	4.6270853751	9.72482992514E-11	5.22789758174E-9	yes	up	7.53	8.87	5.61	0.42	0.19	0.57	7.33666666667	0.393333333333
PGSC0003DMG400014539		Nitrite transporter [Source:PGSC_GENE;Acc:PGSC0003DMG400014539]	0.357	-1.48697791675	0.00932642742035	0.0424101905004	yes	down	46.76	96.1	31.14	350.46	170.21	98.65	58	206.44
PGSC0003DMG400014560		Bifunctional nuclease [Source:PGSC_GENE;Acc:PGSC0003DMG400014560]	0.070	-3.82667274729	0.00096365217123	0.00714270669948	yes	down	0.2	0.06	0.14	5.02	0.77	0.74	0.133333333333	2.17666666667
PGSC0003DMG400014561		Isopentenyltransferase [Source:PGSC_GENE;Acc:PGSC0003DMG400014561]	0.322	-1.63606841513	0.00979748325665	0.0439960419419	yes	down	1.99	1.14	1.29	8.41	5.6	3.31	1.47333333333	5.77333333333
PGSC0003DMG400014562		Gene of unknown function [Source:PGSC_GENE;Acc:PGSC0003DMG400014562]	0.117	-3.1002327927	4.41106154861E-11	2.57504929544E-9	yes	down	0.72	1.77	2.12	18.55	15.81	15.97	1.53666666667	16.7766666667
PGSC0003DMG400014577		Receptor kinase [Source:PGSC_GENE;Acc:PGSC0003DMG400014577]	0.296	-1.75530678354	0.000545913804073	0.00447335086005	yes	down	0.53	0.55	1.36	4	2.81	2.84	0.813333333333	3.21666666667
PGSC0003DMG400014588		Gene of unknown function [Source:PGSC_GENE;Acc:PGSC0003DMG400014588]	110.095	6.78260129599	3.53937423173E-6	5.95413299231E-5	yes	up	1.76	1.61	2.25	0	0	0	1.87333333333	0
PGSC0003DMG400014591		Gene of unknown function [Source:PGSC_GENE;Acc:PGSC0003DMG400014591]	6.817	2.76913198669	0.00161457418532	0.0108124696731	yes	up	0.64	0.62	0.88	0.19	0.11	0.08	0.713333333333	0.126666666667
PGSC0003DMG400014592		Glutamine synthetase [Source:PGSC_GENE;Acc:PGSC0003DMG400014592]	0.275	-1.86177054609	0.000273222633042	0.00248809590626	yes	down	0.64	0.51	1.26	3.23	3.09	4.62	0.803333333333	3.64666666667
PGSC0003DMG400014594		Ethylene response factor [Source:PGSC_GENE;Acc:PGSC0003DMG400014594]	0.102	-3.28652943103	0.000157072614359	0.00154483158312	yes	down	0.64	3.01	0.25	3.96	21.59	24.39	1.3	16.6466666667
PGSC0003DMG400014598		AP2 domain-containing transcription factor [Source:PGSC_GENE;Acc:PGSC0003DMG400014598]	0.195	-2.35702054813	0.00517793775859	0.0269760080032	yes	down	0.16	0.03	0.23	1.22	0.66	0.91	0.14	0.93
PGSC0003DMG400014607		Aspartyl protease family protein [Source:PGSC_GENE;Acc:PGSC0003DMG400014607]	2.118	1.08278871836	0.00120793293501	0.00860647817957	yes	up	90.72	67.79	137.95	46.79	59.86	69.2	98.82	58.6166666667
PGSC0003DMG400014609		ATRAD3 [Source:PGSC_GENE;Acc:PGSC0003DMG400014609]	0.171	-2.55066932722	2.04987841794E-12	1.61742019686E-10	yes	down	2.87	2.98	3.76	11.36	22.55	23.78	3.20333333333	19.23
PGSC0003DMG400014623		Avr9/Cf-9 rapidly elicited protein 11 [Source:PGSC_GENE;Acc:PGSC0003DMG400014623]	3.390	1.76111724033	0.000926625213685	0.00690592709529	yes	up	2.09	2.38	3.11	0.74	1.04	0.58	2.52666666667	0.786666666667
PGSC0003DMG400014644		Gene of unknown function [Source:PGSC_GENE;Acc:PGSC0003DMG400014644]	175.506	7.45537641663	7.83719232554E-8	2.04869621856E-6	yes	up	1.85	1.85	1.34	0	0	0	1.68	0
PGSC0003DMG400014646		Nucellin [Source:PGSC_GENE;Acc:PGSC0003DMG400014646]	2.661	1.41185492416	0.000352493954599	0.0030947602762	yes	up	42.17	38.98	67.68	31.66	18.45	20.63	49.61	23.58
PGSC0003DMG400014654		Glutathione S-transferase/peroxidase [Source:PGSC_GENE;Acc:PGSC0003DMG400014654]	0.340	-1.55485381519	0.00730908832933	0.0351376376838	yes	down	13.68	29.78	5.81	97.28	70.27	56.52	16.4233333333	74.69
PGSC0003DMG400014663		Glutamate receptor 3 plant [Source:PGSC_GENE;Acc:PGSC0003DMG400014663]	0.164	-2.60746584793	1.64602140346E-13	1.60824771457E-11	yes	down	0.51	0.58	0.32	2.79	3.77	3.62	0.47	3.39333333333
PGSC0003DMG400014702		Conserved gene of unknown function [Source:PGSC_GENE;Acc:PGSC0003DMG400014702]	0.032	-4.96026983212	2.40855992343E-9	9.26310939105E-8	yes	down	0.18	4.3	1.75	20.34	119.98	42.47	2.07666666667	60.93
PGSC0003DMG400014705		Phytochrome-interacting factor [Source:PGSC_GENE;Acc:PGSC0003DMG400014705]	2.627	1.39331720851	3.36365091166E-9	1.24094873755E-7	yes	up	20.58	17.95	16.61	9.62	8.83	7.79	18.38	8.74666666667
PGSC0003DMG400014710		Enzyme of the cupin superfamily [Source:PGSC_GENE;Acc:PGSC0003DMG400014710]	8.069	3.01243212205	5.41318761787E-5	0.00063231408373	yes	up	6.13	7	24.94	2.06	1.94	2.42	12.69	2.14
PGSC0003DMG400014728		Peroxidase 60 [Source:PGSC_GENE;Acc:PGSC0003DMG400014728]	0.075	-3.73317773132	2.38827201974E-6	4.28278105594E-5	yes	down	0.4	0.58	0.43	15.14	2.18	3.35	0.47	6.89
PGSC0003DMG400014729		Intestinal mucin IIM-15 [Source:PGSC_GENE;Acc:PGSC0003DMG400014729]	3.544	1.82520958787	0.00138239963481	0.00957889378682	yes	up	6.37	3.48	6.41	2.55	1.65	1.83	5.42	2.01
PGSC0003DMG400014731		Aromatic amino acid decarboxylase 2 [Source:PGSC_GENE;Acc:PGSC0003DMG400014731]	117.873	6.88108481494	9.1831264207E-10	3.87943475389E-8	yes	up	9.36	8	8.54	0.34	0	0	8.63333333333	0.113333333333
PGSC0003DMG400014739		M18S-3Ap [Source:PGSC_GENE;Acc:PGSC0003DMG400014739]	0.203	-2.30077274142	0.00149903608296	0.0102049603644	yes	down	0.48	1.06	0.72	8.79	1.23	2.87	0.753333333333	4.29666666667
PGSC0003DMG400014742		Serine-threonine protein kinase, plant-type [Source:PGSC_GENE;Acc:PGSC0003DMG400014742]	0.086	-3.53588047798	0.00574848854524	0.0292445985475	yes	down	0.34	0.43	0	7.64	1.57	1.33	0.256666666667	3.51333333333
PGSC0003DMG400014746		Gene of unknown function [Source:PGSC_GENE;Acc:PGSC0003DMG400014746]	25.164	4.65327787511	3.23447755031E-5	0.000407600828854	yes	up	0.57	0.39	0.69	0.05	0	0.03	0.55	0.0266666666667
PGSC0003DMG400014770		N-hydroxycinnamoyl-CoA:tyramine N-hydroxycinnamoyl transferase THT7-8 [Source:PGSC_GENE;Acc:PGSC0003DMG400014770]	0.160	-2.64051700284	2.45506358941E-7	5.72553810877E-6	yes	down	7.75	24.92	9.33	58.36	152.66	131.57	14	114.196666667
PGSC0003DMG400014772		Tyramine hydroxycinnamoyl transferase [Source:PGSC_GENE;Acc:PGSC0003DMG400014772]	0.246	-2.02209285409	0.00280879385114	0.0166977239732	yes	down	0.71	0.92	2.46	2.79	10.17	8.45	1.36333333333	7.13666666667
PGSC0003DMG400014773		Tyramine hydroxycinnamoyl transferase [Source:PGSC_GENE;Acc:PGSC0003DMG400014773]	2.378	1.24966157531	0.00118358554379	0.00845764019895	yes	up	8.44	11.22	6.34	3.57	5.08	5.52	8.66666666667	4.72333333333
PGSC0003DMG400014791		Jumonji domain protein [Source:PGSC_GENE;Acc:PGSC0003DMG400014791]	2.790	1.48024371508	0.0012509424253	0.00883570653271	yes	up	19.03	17.54	33.79	5.22	9.47	17.51	23.4533333333	10.7333333333
PGSC0003DMG400014797		Calmodulin [Source:PGSC_GENE;Acc:PGSC0003DMG400014797]	3.344	1.74178150186	6.6411219649E-5	0.000750308744856	yes	up	22.89	21.09	28.11	13.15	7.79	5.19	24.03	8.71
PGSC0003DMG400014823		Xyloglucan endotransglucosylase-hydrolase XTH3 [Source:PGSC_GENE;Acc:PGSC0003DMG400014823]	9.091	3.18444871292	1.18686183656E-14	1.39570387126E-12	yes	up	938.35	436.88	1174.87	84.16	151.94	113.14	850.033333333	116.413333333
PGSC0003DMG400014824		Glycerol-3-phosphate transporter [Source:PGSC_GENE;Acc:PGSC0003DMG400014824]	0.297	-1.74976889028	5.81106321879E-6	9.1939590124E-5	yes	down	2.43	4.53	3.5	9.38	12.11	20.93	3.48666666667	14.14
PGSC0003DMG400014836		Steroid binding protein [Source:PGSC_GENE;Acc:PGSC0003DMG400014836]	0.233	-2.10155108099	7.26283182864E-18	1.40991163912E-15	yes	down	60.32	62.7	43.56	270.17	343.69	342.31	55.5266666667	318.723333333
PGSC0003DMG400014842		Gene of unknown function [Source:PGSC_GENE;Acc:PGSC0003DMG400014842]	2.012	1.00866304441	0.00046915770354	0.00393539006467	yes	up	7.75	11.37	11.62	4.77	6.92	7.24	10.2466666667	6.31
PGSC0003DMG400014847		Protein AIG2 [Source:PGSC_GENE;Acc:PGSC0003DMG400014847]	4.836	2.27379011462	1.95496500956E-10	9.87984382929E-9	yes	up	9.39	10.32	6.83	2	2.81	2.1	8.84666666667	2.30333333333
PGSC0003DMG400014857		Transferase, transferring glycosyl groups [Source:PGSC_GENE;Acc:PGSC0003DMG400014857]	0.385	-1.37729596667	0.000682867759304	0.00538630938168	yes	down	1.74	1.27	1.52	5.4	3.86	5.39	1.51	4.88333333333
PGSC0003DMG400014863		Phenylacetaldehyde synthase [Source:PGSC_GENE;Acc:PGSC0003DMG400014863]	0.029	-5.10862982964	9.75787632053E-12	6.64840264067E-10	yes	down	0.14	0.03	0.14	5.61	5.33	2.25	0.103333333333	4.39666666667
PGSC0003DMG400014867		Peroxidase [Source:PGSC_GENE;Acc:PGSC0003DMG400014867]	0.430	-1.2184234143	0.00659251049004	0.0324909946779	yes	down	2.86	4.38	6.37	17.57	9.67	11.7	4.53666666667	12.98
PGSC0003DMG400014869		Formin 6 [Source:PGSC_GENE;Acc:PGSC0003DMG400014869]	2.985	1.57784725082	1.80740758129E-5	0.000247809357838	yes	up	11.42	8.17	5.78	4.46	2.76	2.73	8.45666666667	3.31666666667
PGSC0003DMG400014870		Alcohol dehydrogenase [Source:PGSC_GENE;Acc:PGSC0003DMG400014870]	0.362	-1.46762389543	0.000297219274479	0.00268364099438	yes	down	2.11	1.82	2.53	4.32	10.11	6.81	2.15333333333	7.08
PGSC0003DMG400014894		Membrane protein [Source:PGSC_GENE;Acc:PGSC0003DMG400014894]	7.474	2.9018476265	0.000172565589197	0.00167697827245	yes	up	9.01	2.46	12.5	0.23	2.11	1.84	7.99	1.39333333333
PGSC0003DMG400014899		Transporter [Source:PGSC_GENE;Acc:PGSC0003DMG400014899]	0.409	-1.29049584228	0.00492354105086	0.0259379311014	yes	down	5.3	7.09	7.2	9.21	17.01	37.04	6.53	21.0866666667
PGSC0003DMG400014912		Beta-1,3-glucanase [Source:PGSC_GENE;Acc:PGSC0003DMG400014912]	11.089	3.47103553466	9.79624239557E-9	3.22932734495E-7	yes	up	7.38	5.02	6.13	0.12	0.38	0.45	6.17666666667	0.316666666667
PGSC0003DMG400014927		Gene of unknown function [Source:PGSC_GENE;Acc:PGSC0003DMG400014927]	48.653	5.60446430653	0.000829043714613	0.00631726145154	yes	up	2.46	2.27	0.2	0.12	0	0	1.64333333333	0.04
PGSC0003DMG400014939		Urease accessory protein D [Source:PGSC_GENE;Acc:PGSC0003DMG400014939]	2.554	1.3530060404	4.48772341185E-5	0.000538614890353	yes	up	5.72	3.93	4.16	1.81	2.26	2.45	4.60333333333	2.17333333333
PGSC0003DMG400014959		Acyltransferase [Source:PGSC_GENE;Acc:PGSC0003DMG400014959]	0.030	-5.05152313402	0.000836833067588	0.00635878745984	yes	down	0.1	0.19	0.05	0	2.84	23.3	0.113333333333	8.71333333333
PGSC0003DMG400014961		Gene of unknown function [Source:PGSC_GENE;Acc:PGSC0003DMG400014961]	0.193	-2.37336586208	5.25005017876E-6	8.41284340402E-5	yes	down	2.27	1.75	1.47	6.36	16.46	15.41	1.83	12.7433333333
PGSC0003DMG400014982		Gene of unknown function [Source:PGSC_GENE;Acc:PGSC0003DMG400014982]	15.490	3.95326664111	3.60020148701E-28	2.66851298098E-25	yes	up	115.06	52.22	98.49	6.69	7.7	6.71	88.59	7.03333333333
PGSC0003DMG400015005		Heavy metal-associated domain containing protein [Source:PGSC_GENE;Acc:PGSC0003DMG400015005]	5.427	2.44007200566	1.60142907797E-5	0.000222980377302	yes	up	15.35	17.55	15.24	0.94	4.43	6.72	16.0466666667	4.03
PGSC0003DMG400015007		C2 [Source:PGSC_GENE;Acc:PGSC0003DMG400015007]	2.244	1.16611152373	4.65602627185E-5	0.000555814556415	yes	up	14.22	12.24	16.96	8.5	8.67	8.37	14.4733333333	8.51333333333
PGSC0003DMG400015010		Proline-rich protein [Source:PGSC_GENE;Acc:PGSC0003DMG400015010]	0.149	-2.7478792687	4.49168741778E-16	6.90985372571E-14	yes	down	14.63	28.78	18.01	120.01	189.3	217.51	20.4733333333	175.606666667
PGSC0003DMG400015017		Gene of unknown function [Source:PGSC_GENE;Acc:PGSC0003DMG400015017]	0.056	-4.15332593818	0.00596798327663	0.0300859173426	yes	down	0	0.09	0.05	0.05	1.17	2.42	0.0466666666667	1.21333333333
PGSC0003DMG400015019		Protein kinase [Source:PGSC_GENE;Acc:PGSC0003DMG400015019]	0.009	-6.753692914	4.12990204189E-5	0.000502824310327	yes	down	0	0	0	0.31	1.31	3.19	0	1.60333333333
PGSC0003DMG400015021		ATP binding protein [Source:PGSC_GENE;Acc:PGSC0003DMG400015021]	0.096	-3.38047015455	0.0101021421748	0.0450334240194	yes	down	0.21	0	0.27	0.1	1.76	4.72	0.16	2.19333333333
PGSC0003DMG400015040		Gene of unknown function [Source:PGSC_GENE;Acc:PGSC0003DMG400015040]	2.004	1.00299182304	9.76929045142E-5	0.0010366891299	yes	up	74.35	65.39	61.95	42.07	41.32	53.15	67.23	45.5133333333
PGSC0003DMG400015061		Cytochrome P450 [Source:PGSC_GENE;Acc:PGSC0003DMG400015061]	0.434	-1.20424218575	0.000263373085186	0.00240916442171	yes	down	1.9	1.4	1.68	4.42	4.11	5.7	1.66	4.74333333333
PGSC0003DMG400015102		Retrotransposon protein [Source:PGSC_GENE;Acc:PGSC0003DMG400015102]	0.143	-2.81038286614	1.7729008157E-12	1.43593225006E-10	yes	down	0.49	0.61	0.56	2.1	3.36	2.76	0.553333333333	2.74
PGSC0003DMG400015104		WRKY transcription factor [Source:PGSC_GENE;Acc:PGSC0003DMG400015104]	0.007	-7.20729721637	5.72159079944E-6	9.07000070994E-5	yes	down	0.03	0.04	0	0.09	1.79	11.58	0.0233333333333	4.48666666667
PGSC0003DMG400015106		Cell wall peroxidase [Source:PGSC_GENE;Acc:PGSC0003DMG400015106]	15.266	3.93223878485	3.61976947948E-12	2.68301701418E-10	yes	up	11.55	39.78	35.15	1.14	3.04	3.3	28.8266666667	2.49333333333
PGSC0003DMG400015123		Gene of unknown function [Source:PGSC_GENE;Acc:PGSC0003DMG400015123]	7.866	2.97568331841	1.00723261907E-14	1.20769165993E-12	yes	up	29.4	14.59	13.35	2.27	1.6	1	19.1133333333	1.62333333333
PGSC0003DMG400015124		BZIP transcription factor bZIP109 [Source:PGSC_GENE;Acc:PGSC0003DMG400015124]	0.487	-1.03704335774	0.000869626188526	0.00655997828247	yes	down	8.96	15.74	7.47	42.94	49.42	50.23	10.7233333333	47.53
PGSC0003DMG400015126		Gene of unknown function [Source:PGSC_GENE;Acc:PGSC0003DMG400015126]	0.330	-1.60042671212	2.20485841396E-5	0.000293740941207	yes	down	1.52	0.89	1.27	3.64	2.62	2.44	1.22666666667	2.9
PGSC0003DMG400015129		Defensin protein [Source:PGSC_GENE;Acc:PGSC0003DMG400015129]	55.268	5.78837265342	0.00979648231001	0.0439960419419	yes	up	0.17	0.16	19.76	0	0	0	6.69666666667	0
PGSC0003DMG400015132		Defensin J1-2 [Source:PGSC_GENE;Acc:PGSC0003DMG400015132]	0.163	-2.61654285158	2.26561168523E-9	8.76849079442E-8	yes	down	64.92	32.37	23.62	348.06	223.9	284.66	40.3033333333	285.54
PGSC0003DMG400015151		Cytochrome P450 [Source:PGSC_GENE;Acc:PGSC0003DMG400015151]	3.558	1.83125252398	0.00148892602225	0.010155920386	yes	up	2.95	2.11	1.64	1.11	0.41	0.76	2.23333333333	0.76
PGSC0003DMG400015165		2-deoxyglucose-6-phosphate phosphatase [Source:PGSC_GENE;Acc:PGSC0003DMG400015165]	2.208	1.14250987528	0.00062186667461	0.0049777281951	yes	up	484.34	424.37	322.01	287.88	219.71	176.03	410.24	227.873333333
PGSC0003DMG400015169		Esterase [Source:PGSC_GENE;Acc:PGSC0003DMG400015169]	0.139	-2.85152959191	3.74544749102E-20	9.95800495983E-18	yes	down	6.67	7.2	7.93	49.25	90.59	56.77	7.26666666667	65.5366666667
PGSC0003DMG400015171		ATP binding protein [Source:PGSC_GENE;Acc:PGSC0003DMG400015171]	2.120	1.08414215157	0.000691369535869	0.00543758805381	yes	up	6.14	5.62	6.16	4.73	2.99	3.69	5.97333333333	3.80333333333
PGSC0003DMG400015173		ATP binding protein [Source:PGSC_GENE;Acc:PGSC0003DMG400015173]	0.251	-1.99707253499	1.32616696533E-5	0.000188593278906	yes	down	1.17	1.69	0.67	5.39	5.95	6.49	1.17666666667	5.94333333333
PGSC0003DMG400015194		Malate synthase [Source:PGSC_GENE;Acc:PGSC0003DMG400015194]	0.341	-1.5515776015	0.00702682226678	0.0340956303601	yes	down	13.29	13.38	10.23	9.46	26.29	49.97	12.3	28.5733333333
PGSC0003DMG400015219		Miraculin [Source:PGSC_GENE;Acc:PGSC0003DMG400015219]	0.014	-6.14604867785	0.000196811541461	0.00187607572258	yes	down	0.62	22.08	1.12	46.17	633.29	1551.82	7.94	743.76
PGSC0003DMG400015222		Transposase [Source:PGSC_GENE;Acc:PGSC0003DMG400015222]	3.713	1.8926380425	8.03839973432E-5	0.000878156576604	yes	up	5.69	8.93	6.88	5.24	5.17	3.9	7.16666666667	4.77
PGSC0003DMG400015225		Transposase [Source:PGSC_GENE;Acc:PGSC0003DMG400015225]	34.209	5.09631139347	9.58004532012E-34	1.17163954265E-30	yes	up	58.36	48.52	109.18	2.46	2.66	2.2	72.02	2.44
PGSC0003DMG400015228		Peptide methionine sulfoxide reductase [Source:PGSC_GENE;Acc:PGSC0003DMG400015228]	0.275	-1.86065336071	0.000192095114893	0.00184044124962	yes	down	1.32	5.65	3.94	16.86	17.21	13.89	3.63666666667	15.9866666667
PGSC0003DMG400015235		Ubiquitin-protein ligase [Source:PGSC_GENE;Acc:PGSC0003DMG400015235]	0.150	-2.74151514885	0.00849110004486	0.0393953541535	yes	down	0.15	0.47	0.2	0.32	1.63	4.6	0.273333333333	2.18333333333
PGSC0003DMG400015239		Coproporphyrinigen III oxidase [Source:PGSC_GENE;Acc:PGSC0003DMG400015239]	2.379	1.25028606955	0.00165758796619	0.0110475753823	yes	up	3.44	3.56	2.13	0.93	1.51	2.32	3.04333333333	1.58666666667
PGSC0003DMG400015242		Cytochrome P450 [Source:PGSC_GENE;Acc:PGSC0003DMG400015242]	5.174	2.37136198583	1.93759389689E-5	0.000262422739302	yes	up	7.46	3.99	3.78	0.53	1.09	2.15	5.07666666667	1.25666666667
PGSC0003DMG400015246		Protein tyrosine phosphatase [Source:PGSC_GENE;Acc:PGSC0003DMG400015246]	0.197	-2.34280570499	0.000134642577417	0.00135361999327	yes	down	1.11	0.77	0.93	9.54	5.05	2.57	0.936666666667	5.72
PGSC0003DMG400015252		Conserved gene of unknown function [Source:PGSC_GENE;Acc:PGSC0003DMG400015252]	2.175	1.12083094178	0.0010612439205	0.00775097829066	yes	up	3.45	4.11	4.98	1.9	3.11	2.2	4.18	2.40333333333
PGSC0003DMG400015267		Kunitz-type protease inhibitor [Source:PGSC_GENE;Acc:PGSC0003DMG400015267]	0.026	-5.27824254046	5.93259191504E-9	2.07005988933E-7	yes	down	0.09	0.43	0.77	2.74	30.32	33.53	0.43	22.1966666667
PGSC0003DMG400015273		Alpha-galactosidase [Source:PGSC_GENE;Acc:PGSC0003DMG400015273]	0.388	-1.36651485938	5.17622580099E-6	8.31322935602E-5	yes	down	5.56	7.92	7.36	22.51	17.05	27.01	6.94666666667	22.19
PGSC0003DMG400015277		Conserved gene of unknown function [Source:PGSC_GENE;Acc:PGSC0003DMG400015277]	2.121	1.08466817272	0.00106600240826	0.00777412609006	yes	up	3.72	3.33	6.73	2.35	2.3	2.38	4.59333333333	2.34333333333
PGSC0003DMG400015290		Proteinase inhibitor type-2 CEVI57 [Source:PGSC_GENE;Acc:PGSC0003DMG400015290]	0.006	-7.32358438729	7.00685062478E-6	0.000108748455763	yes	down	0	0	0	0.42	5.83	5.84	0	4.03
PGSC0003DMG400015292		ATP binding protein [Source:PGSC_GENE;Acc:PGSC0003DMG400015292]	0.208	-2.26466775594	0.000190411195881	0.00182503903439	yes	down	0.57	0.48	0.92	12.87	2.22	4.81	0.656666666667	6.63333333333
PGSC0003DMG400015298		NAD(P)H-quinone oxidoreductase subunit 2 A, chloroplastic [Source:PGSC_GENE;Acc:PGSC0003DMG400015298]	2.771	1.47050351327	0.000128617044797	0.00130430054549	yes	up	6.92	8.1	4.94	2.76	3.42	3	6.65333333333	3.06
PGSC0003DMG400015304		NAD(P)H-quinone oxidoreductase subunit 3, chloroplastic [Source:PGSC_GENE;Acc:PGSC0003DMG400015304]	8.599	3.10414093563	0.000538522781749	0.00442914164142	yes	up	3.94	2.79	2.09	0.83	0.33	0.14	2.94	0.433333333333
PGSC0003DMG400015312		AP2 domain-containing transcription factor [Source:PGSC_GENE;Acc:PGSC0003DMG400015312]	0.061	-4.03046235922	0.00682223918205	0.0333501477981	yes	down	0	0	0.14	1.31	0.9	0.56	0.0466666666667	0.923333333333
PGSC0003DMG400015318		Metallothionein [Source:PGSC_GENE;Acc:PGSC0003DMG400015318]	11.215	3.48733746292	9.81906202983E-11	5.26697932565E-9	yes	up	659.28	144.15	480.51	62.22	38.18	58.33	427.98	52.91
PGSC0003DMG400015327		UDP-glucose:glucosyltransferase [Source:PGSC_GENE;Acc:PGSC0003DMG400015327]	0.290	-1.78363619111	0.00182238995827	0.0119250022417	yes	down	9.5	33.91	9.35	99.42	69.6	44.4	17.5866666667	71.14
PGSC0003DMG400015330		Homogentisate 1,2-dioxygenase [Source:PGSC_GENE;Acc:PGSC0003DMG400015330]	0.350	-1.51267327793	1.96452340632E-8	6.12610408557E-7	yes	down	11.86	11.36	13.02	29.3	47.27	55.06	12.08	43.8766666667
PGSC0003DMG400015359		Rnf5 [Source:PGSC_GENE;Acc:PGSC0003DMG400015359]	0.456	-1.13136400207	0.000141062701491	0.00140889901122	yes	down	6.53	7.71	4.59	14.52	16.72	17.96	6.27666666667	16.4
PGSC0003DMG400015379		Malate dehydrogenase [Source:PGSC_GENE;Acc:PGSC0003DMG400015379]	0.429	-1.22185374794	9.21328763808E-5	0.00098754169863	yes	down	32.46	44.3	23.99	73.01	95.26	127.55	33.5833333333	98.6066666667
PGSC0003DMG400015383		DAG protein [Source:PGSC_GENE;Acc:PGSC0003DMG400015383]	0.351	-1.51161392655	0.000404066395073	0.00347514247365	yes	down	4.01	8.27	6.82	13.07	24.24	38.19	6.36666666667	25.1666666667
PGSC0003DMG400015390		Conserved gene of unknown function [Source:PGSC_GENE;Acc:PGSC0003DMG400015390]	0.041	-4.59399611003	0.00846552905268	0.0392990777432	yes	down	0	0.05	0	0.22	0.32	1.31	0.0166666666667	0.616666666667
PGSC0003DMG400015411		Subtilisin-like protease preproenzyme [Source:PGSC_GENE;Acc:PGSC0003DMG400015411]	0.010	-6.58261134148	0.000257341580027	0.00236194185645	yes	down	0	0	0	0.4	0.06	1.4	0	0.62
PGSC0003DMG400015413		Ndr kinase [Source:PGSC_GENE;Acc:PGSC0003DMG400015413]	0.246	-2.0258107502	0.00142044269429	0.00978153949956	yes	down	0.16	0.15	0.18	0.79	0.79	0.97	0.163333333333	0.85
PGSC0003DMG400015414		Conserved gene of unknown function [Source:PGSC_GENE;Acc:PGSC0003DMG400015414]	2.839	1.50560736135	2.38685765651E-7	5.59755879945E-6	yes	up	69.08	82.45	110.68	41.53	43.42	36.14	87.4033333333	40.3633333333
PGSC0003DMG400015425		SRE1a [Source:PGSC_GENE;Acc:PGSC0003DMG400015425]	2.990	1.57997025701	0.00386709211295	0.0214487694065	yes	up	102.39	34.47	77.17	46.78	20.6	17.79	71.3433333333	28.39
PGSC0003DMG400015442		Conserved gene of unknown function [Source:PGSC_GENE;Acc:PGSC0003DMG400015442]	0.216	-2.21091309083	1.49775804365E-5	0.000210064000847	yes	down	10.14	14.76	3.14	39.55	62.57	61.62	9.34666666667	54.58
PGSC0003DMG400015448		MAPKKK5 [Source:PGSC_GENE;Acc:PGSC0003DMG400015448]	2.995	1.58265021421	8.51722921417E-6	0.00012875860728	yes	up	17.48	8.73	17.61	5.4	5.94	7.02	14.6066666667	6.12
PGSC0003DMG400015460		Sugar transporter [Source:PGSC_GENE;Acc:PGSC0003DMG400015460]	0.491	-1.02602040139	0.000333512980237	0.00295569836833	yes	down	16.5	22.02	18.21	32.19	48.27	64.67	18.91	48.3766666667
PGSC0003DMG400015481		Gene of unknown function [Source:PGSC_GENE;Acc:PGSC0003DMG400015481]	15.102	3.91670748534	1.6590874878E-20	4.65979974463E-18	yes	up	7.04	4.56	7.23	0.63	0.67	0.46	6.27666666667	0.586666666667
PGSC0003DMG400015484		Laccase [Source:PGSC_GENE;Acc:PGSC0003DMG400015484]	0.069	-3.86427968242	1.07688027623E-7	2.74822903244E-6	yes	down	0.11	0.13	0.15	1.97	3.99	1.06	0.13	2.34
PGSC0003DMG400015492		ATP binding protein [Source:PGSC_GENE;Acc:PGSC0003DMG400015492]	3.886	1.95844505469	0.000273907007758	0.00249247225065	yes	up	20.55	24.99	40.22	14.43	7.77	3.95	28.5866666667	8.71666666667
PGSC0003DMG400015505		Anthranilate N-benzoyltransferase protein [Source:PGSC_GENE;Acc:PGSC0003DMG400015505]	48.777	5.60811742128	8.16911452033E-13	7.01110670763E-11	yes	up	19.22	3.91	42.33	0.21	0.14	0.59	21.82	0.313333333333
PGSC0003DMG400015531		ZPT2-13 [Source:PGSC_GENE;Acc:PGSC0003DMG400015531]	4.845	2.2765464103	0.00443866699235	0.023919320254	yes	up	3.38	3.07	11.52	2.73	0.95	1	5.99	1.56
PGSC0003DMG400015533		ZPT2-13 [Source:PGSC_GENE;Acc:PGSC0003DMG400015533]	5.001	2.32234438364	0.0065617582949	0.0324136583358	yes	up	26.15	64.73	103.69	37.01	5.77	3.74	64.8566666667	15.5066666667
PGSC0003DMG400015534		ZPT2-13 [Source:PGSC_GENE;Acc:PGSC0003DMG400015534]	24.119	4.59210856397	1.62288819032E-10	8.23565251769E-9	yes	up	121.65	159.56	361.73	23.17	6.58	3.34	214.313333333	11.03
PGSC0003DMG400015536		MYB1-2 [Source:PGSC_GENE;Acc:PGSC0003DMG400015536]	0.155	-2.68845594565	4.94140974383E-13	4.49319265183E-11	yes	down	5.94	7.01	2.78	41.56	45.39	40.15	5.24333333333	42.3666666667
PGSC0003DMG400015539		Nutrient reservoir [Source:PGSC_GENE;Acc:PGSC0003DMG400015539]	0.290	-1.78481458304	0.000806923610755	0.00617564190209	yes	down	0.61	0.65	0.77	1.92	2.57	3.29	0.676666666667	2.59333333333
PGSC0003DMG400015552		Beta-ketoacyl-coa synthase family protein [Source:PGSC_GENE;Acc:PGSC0003DMG400015552]	0.126	-2.9920597851	9.31372571251E-7	1.87655462049E-5	yes	down	0.18	0.64	0.25	2.31	4.53	3.58	0.356666666667	3.47333333333
PGSC0003DMG400015553		Beta-ketoacyl-coa synthase family protein [Source:PGSC_GENE;Acc:PGSC0003DMG400015553]	0.428	-1.22313663492	5.74009221689E-5	0.000666046753439	yes	down	4.47	4.01	4.92	9.13	13.13	17.23	4.46666666667	13.1633333333
PGSC0003DMG400015564		Nutrient reservoir [Source:PGSC_GENE;Acc:PGSC0003DMG400015564]	0.420	-1.25168124195	0.0093486649812	0.0424492215702	yes	down	4.72	2.49	9.04	14.96	16.34	17.23	5.41666666667	16.1766666667
PGSC0003DMG400015574		Conserved gene of unknown function [Source:PGSC_GENE;Acc:PGSC0003DMG400015574]	2.023	1.01623985015	0.0080103764869	0.0376289243076	yes	up	33.3	18.84	20.86	15.88	14.35	9.48	24.3333333333	13.2366666667
PGSC0003DMG400015582		Conserved gene of unknown function [Source:PGSC_GENE;Acc:PGSC0003DMG400015582]	0.043	-4.53718106388	0.00814216722496	0.0380831808833	yes	down	0	0.06	0	0.5	1.15	0.25	0.02	0.633333333333
PGSC0003DMG400015636		Conserved gene of unknown function [Source:PGSC_GENE;Acc:PGSC0003DMG400015636]	0.440	-1.18539669925	0.000324141337173	0.00289044735956	yes	down	1.4	1.79	1.53	3.53	4.5	3.65	1.57333333333	3.89333333333
PGSC0003DMG400015642		Gene of unknown function [Source:PGSC_GENE;Acc:PGSC0003DMG400015642]	0.006	-7.43975262469	2.96400353422E-8	8.78782138751E-7	yes	down	0	0	0	4.13	5.33	4.9	0	4.78666666667
PGSC0003DMG400015644		Gene of unknown function [Source:PGSC_GENE;Acc:PGSC0003DMG400015644]	3.065	1.61573467648	0.000101723886955	0.00106971894881	yes	up	6.3	6.42	7.25	2.77	3.13	2.51	6.65666666667	2.80333333333
PGSC0003DMG400015675		Lyase [Source:PGSC_GENE;Acc:PGSC0003DMG400015675]	25.541	4.67473575064	1.43679234551E-6	2.74758078245E-5	yes	up	0.63	0.68	0.74	0.08	0	0.02	0.683333333333	0.0333333333333
PGSC0003DMG400015685		High mobility group protein [Source:PGSC_GENE;Acc:PGSC0003DMG400015685]	6.125	2.61479720416	9.91193245986E-5	0.00104864129744	yes	up	3.94	4.01	1.43	0.35	0.84	0.71	3.12666666667	0.633333333333
PGSC0003DMG400015707		Gene of unknown function [Source:PGSC_GENE;Acc:PGSC0003DMG400015707]	3.209	1.68223027981	0.008101642008	0.0379516463268	yes	up	0.58	0.29	0.75	0.25	0.22	0.13	0.54	0.2
PGSC0003DMG400015721		Gene of unknown function [Source:PGSC_GENE;Acc:PGSC0003DMG400015721]	0.262	-1.93103153654	0.00100104551814	0.00738852545978	yes	down	0.96	1.03	0.83	2.2	5	7.5	0.94	4.9
PGSC0003DMG400015722		Gene of unknown function [Source:PGSC_GENE;Acc:PGSC0003DMG400015722]	5.316	2.41022364911	7.32600814488E-5	0.000814058189026	yes	up	2.56	1.12	2.21	0.67	0.33	0.33	1.96333333333	0.443333333333
PGSC0003DMG400015723		RNase H family protein [Source:PGSC_GENE;Acc:PGSC0003DMG400015723]	0.283	-1.82162943926	0.00317811427349	0.0183792247929	yes	down	0.11	0.09	0.12	0.28	10.25	0.58	0.106666666667	3.70333333333
PGSC0003DMG400015730		Acetylglucosaminyltransferase [Source:PGSC_GENE;Acc:PGSC0003DMG400015730]	3.409	1.76952968341	6.64108680265E-8	1.77337317896E-6	yes	up	13.04	8.31	13.68	3.56	4.06	5.23	11.6766666667	4.28333333333
PGSC0003DMG400015736		60S ribosomal protein L23 [Source:PGSC_GENE;Acc:PGSC0003DMG400015736]	0.401	-1.31675016251	0.000221176515532	0.00207996061896	yes	down	4.07	4.21	3.2	10.77	11.65	11.66	3.82666666667	11.36
PGSC0003DMG400015746		NAD dependent epimerase [Source:PGSC_GENE;Acc:PGSC0003DMG400015746]	30.087	4.91108741053	0.000456897398409	0.00384838511194	yes	up	1.42	0.44	0.87	0	0.12	0	0.91	0.04
PGSC0003DMG400015768		Conserved gene of unknown function [Source:PGSC_GENE;Acc:PGSC0003DMG400015768]	0.259	-1.94638893626	0.00263238504582	0.0159061606277	yes	down	0.43	0.18	0.27	2.24	1.06	0.67	0.293333333333	1.32333333333
PGSC0003DMG400015770		Cyclin-dependent kinase inhibitor [Source:PGSC_GENE;Acc:PGSC0003DMG400015770]	3.426	1.77651373927	0.000518826134211	0.00428901595105	yes	up	16.59	7.72	7.38	5.32	2.46	2.84	10.5633333333	3.54
PGSC0003DMG400015775		Ribosomal protein L25 [Source:PGSC_GENE;Acc:PGSC0003DMG400015775]	0.027	-5.22603162006	0.00492889622256	0.0259437920387	yes	down	0	0	0	0.45	0.3	1.07	0	0.606666666667
PGSC0003DMG400015780		Conserved gene of unknown function [Source:PGSC_GENE;Acc:PGSC0003DMG400015780]	3.796	1.9243461065	0.000947961817935	0.00704134408341	yes	up	8.02	4.83	17.78	2.06	4.99	3.39	10.21	3.48
PGSC0003DMG400015788		Prolyl 4-hydroxylase alpha subunit [Source:PGSC_GENE;Acc:PGSC0003DMG400015788]	2.900	1.53591229777	0.00080831899853	0.00618245237775	yes	up	14.8	7.71	17.43	5.6	8.27	4.45	13.3133333333	6.10666666667
PGSC0003DMG400015795		60S ribosomal protein L36 [Source:PGSC_GENE;Acc:PGSC0003DMG400015795]	2.011	1.00756016822	0.000465814793461	0.00391003083324	yes	up	387	653.41	400.79	249.65	312.27	368.51	480.4	310.143333333
PGSC0003DMG400015797		Conserved gene of unknown function [Source:PGSC_GENE;Acc:PGSC0003DMG400015797]	2.033	1.02394369228	0.00563251994966	0.0288043984881	yes	up	6.92	7.4	7.98	4.36	6.53	4.54	7.43333333333	5.14333333333
PGSC0003DMG400015801		Bacterial-induced peroxidase [Source:PGSC_GENE;Acc:PGSC0003DMG400015801]	0.055	-4.17334532003	1.1644466232E-5	0.000169034803581	yes	down	0.05	1.49	1.32	3.47	20.99	42.08	0.953333333333	22.18
PGSC0003DMG400015803		Arsenite transport protein [Source:PGSC_GENE;Acc:PGSC0003DMG400015803]	0.125	-2.99518045022	0.000108410568559	0.00112935370825	yes	down	0.03	0.47	0.14	2.33	2.13	1.85	0.213333333333	2.10333333333
PGSC0003DMG400015832		Ring finger containing protein [Source:PGSC_GENE;Acc:PGSC0003DMG400015832]	10.211	3.35202211765	0.00233753686931	0.0145227716087	yes	up	3.41	0.58	1.34	0.12	0.27	0.35	1.77666666667	0.246666666667
PGSC0003DMG400015835		Receptor kinase [Source:PGSC_GENE;Acc:PGSC0003DMG400015835]	5.413	2.43639627848	8.29215772225E-5	0.000903457362522	yes	up	1.8	4.66	5.8	1.5	0.59	0.6	4.08666666667	0.896666666667
PGSC0003DMG400015854		Gene of unknown function [Source:PGSC_GENE;Acc:PGSC0003DMG400015854]	0.287	-1.80110926222	3.43256611403E-7	7.62584624425E-6	yes	down	1.03	0.94	0.43	2.74	2.45	2.2	0.8	2.46333333333
PGSC0003DMG400015870		Endo-1,4-beta-glucanase [Source:PGSC_GENE;Acc:PGSC0003DMG400015870]	45.090	5.49472734009	0.0032916997726	0.0188824991646	yes	up	1.4	0.35	0.94	0	0	0	0.896666666667	0
PGSC0003DMG400015888		Prenylated Rab acceptor protein [Source:PGSC_GENE;Acc:PGSC0003DMG400015888]	0.479	-1.06192282449	0.00101201357762	0.00744924830233	yes	down	13.91	13.83	20.06	27.74	46.96	53.75	15.9333333333	42.8166666667
PGSC0003DMG400015898		Ethylene-overproduction protein 1 [Source:PGSC_GENE;Acc:PGSC0003DMG400015898]	0.363	-1.46279345199	0.000535990467971	0.00441128090396	yes	down	0.41	0.44	0.32	0.92	1.33	1.75	0.39	1.33333333333
PGSC0003DMG400015908		Gene of unknown function [Source:PGSC_GENE;Acc:PGSC0003DMG400015908]	3.460	1.79087472944	0.0066923928388	0.032837698864	yes	up	4.43	2.2	3.4	1.68	1.32	0.69	3.34333333333	1.23
PGSC0003DMG400015911		RNase H family protein [Source:PGSC_GENE;Acc:PGSC0003DMG400015911]	0.168	-2.56955265135	0.00168223026402	0.0111752722048	yes	down	0.28	0.03	0.18	0.9	0.91	1.82	0.163333333333	1.21
PGSC0003DMG400015913		Histidine acid phosphatase [Source:PGSC_GENE;Acc:PGSC0003DMG400015913]	0.211	-2.24545851237	1.74330214001E-9	6.96751149422E-8	yes	down	1.3	4.44	1.5	10.8	13.16	15.44	2.41333333333	13.1333333333
PGSC0003DMG400015925		Amine oxidase [Source:PGSC_GENE;Acc:PGSC0003DMG400015925]	0.293	-1.76869718598	6.74410923006E-6	0.000105406333398	yes	down	24.52	14.15	32.55	63.91	107.67	119.39	23.74	96.99
PGSC0003DMG400015927		UDP-arabinose 4-epimerase 1 [Source:PGSC_GENE;Acc:PGSC0003DMG400015927]	0.391	-1.35405765661	0.000379029301661	0.00328527878052	yes	down	6.54	9.39	11.03	16.86	28.2	43.19	8.98666666667	29.4166666667
PGSC0003DMG400015929		RNase H family protein [Source:PGSC_GENE;Acc:PGSC0003DMG400015929]	0.012	-6.40226308355	4.39629128156E-6	7.2121586014E-5	yes	down	0	0.01	0	0.25	0.7	0.71	0.00333333333333	0.553333333333
PGSC0003DMG400015930		Gene of unknown function [Source:PGSC_GENE;Acc:PGSC0003DMG400015930]	0.003	-8.33403567644	3.0379572088E-10	1.48024767584E-8	yes	down	0	0	0	2.86	1.43	2.41	0	2.23333333333
PGSC0003DMG400016003		Ethylene responsive element binding protein C2 [Source:PGSC_GENE;Acc:PGSC0003DMG400016003]	2.674	1.41886566583	7.88292759845E-5	0.00086503548254	yes	up	156.63	145.16	152.39	90.87	71.31	44.38	151.393333333	68.8533333333
PGSC0003DMG400016004		Ethylene response factor 4 [Source:PGSC_GENE;Acc:PGSC0003DMG400016004]	2.797	1.48366341854	4.8837583599E-5	0.000579043768702	yes	up	120.4	83.02	92.08	25.68	65.29	47.1	98.5	46.0233333333
PGSC0003DMG400016006		Pti4 [Source:PGSC_GENE;Acc:PGSC0003DMG400016006]	6.718	2.74805527107	2.70774022306E-13	2.5571940485E-11	yes	up	106.72	60.82	110.98	13.97	24.66	14.3	92.84	17.6433333333
PGSC0003DMG400016023		Gene of unknown function [Source:PGSC_GENE;Acc:PGSC0003DMG400016023]	0.048	-4.38247946486	3.47283969695E-14	3.82638103547E-12	yes	down	0.24	0.06	0.32	5.16	3.92	4.19	0.206666666667	4.42333333333
PGSC0003DMG400016030		Glutaredoxin [Source:PGSC_GENE;Acc:PGSC0003DMG400016030]	3.803	1.92703099265	0.00276363216747	0.0165075562433	yes	up	13.58	14.11	22.77	1.08	7.75	9.04	16.82	5.95666666667
[truncated: 2,592 more rows]
