# Supplementary material for: Multiomic Analysis of Environmental Effects and Nitrogen Use Efficiency of Two Potato Varieties Under High Nitrogen Conditions
Source: Plants (Basel). 2025 Feb 20;14(5):633. doi: 10.3390/plants14050633 (PMC11902017; doi:10.3390/plants14050633)
Supplement: Supplementary file 1 [file plants-14-00633-s001.zip › plants-3477533-Supplemental Table S3.csv]

Gene ID	Gene Name	Gene Description	FC(DXYN2_P/DN310N2_P)	Log2FC(DXYN2_P/DN310N2_P)	Pvalue	Padjust	Significant	Regulate	DXYN2_1P	DXYN2_2P	DXYN2_3P	DN310N2_1P	DN310N2_2P	DN310N2_3P	DXYN2_P	DN310N2_P
ENSRNA049454374	U6	U6 spliceosomal RNA	0.199	-2.32572952291	0.00137505999074	0.0120367110869	yes	down	0.26	0.38	0.21	1.5	1.32	1.61	0.283333333333	1.47666666667
ENSRNA049454416	U6	U6 spliceosomal RNA	51.410	5.68397132523	0.00286692017596	0.0215531850669	yes	up	0.47	1.19	2.35	0	0	0	1.33666666667	0
ENSRNA049460201	U2	U2 spliceosomal RNA	0.018	-5.82646704866	0.000545315282272	0.00566691083708	yes	down	0	0	0	0.35	0.95	0.53	0	0.61
ENSRNA049460776	Plant_U3	Plant small nucleolar RNA U3	0.236	-2.08612834213	0.00370243712917	0.0262168000402	yes	down	24.9	3.23	2.61	4.8	6.01	29.09	10.2466666667	13.3
ENSRNA049463049	SSU_rRNA_eukarya	Eukaryotic small subunit ribosomal RNA	0.464	-1.10733079881	0.000566489348084	0.00584709064738	yes	down	294.9	445.67	406.03	893.9	888.8	634.32	382.2	805.673333333
PGSC0003DMG400000001		Adenosine 3'-phospho 5'-phosphosulfate transporter [Source:PGSC_GENE;Acc:PGSC0003DMG400000001]	2.011	1.00792895435	0.000283841382118	0.00327788414293	yes	up	12.25	13.81	11.33	7.29	5.81	6.28	12.4633333333	6.46
PGSC0003DMG400000002		Vacuolar iron family transporter [Source:PGSC_GENE;Acc:PGSC0003DMG400000002]	2.139	1.0968140016	0.00146112536374	0.0126103494769	yes	up	11.37	9.39	8.4	4	4.22	6.29	9.72	4.83666666667
PGSC0003DMG400000011		Gibberellin 20-oxidase 4 [Source:PGSC_GENE;Acc:PGSC0003DMG400000011]	16.423	4.03761453912	2.46771228507E-5	0.000417678713621	yes	up	4.14	5.36	9.81	0.84	0.38	0	6.43666666667	0.406666666667
PGSC0003DMG400000021		Carbonyl reductase [Source:PGSC_GENE;Acc:PGSC0003DMG400000021]	3.834	1.93902278522	7.88684806646E-7	2.15408985824E-5	yes	up	31.47	44.77	20.56	10.19	9.77	7.51	32.2666666667	9.15666666667
PGSC0003DMG400000046		GPAT [Source:PGSC_GENE;Acc:PGSC0003DMG400000046]	0.098	-3.35609568905	1.8743199209E-16	4.27239839914E-14	yes	down	1.78	1.62	2.6	16.36	30.32	20.81	2	22.4966666667
PGSC0003DMG400000071		ATRAD3 [Source:PGSC_GENE;Acc:PGSC0003DMG400000071]	3.870	1.9523164746	0.00124818817672	0.0111473122044	yes	up	2.11	1.32	1.76	0.58	0.55	0.23	1.73	0.453333333333
PGSC0003DMG400000079		BCL-2-associated athanogene 6 [Source:PGSC_GENE;Acc:PGSC0003DMG400000079]	0.014	-6.18656153369	6.7159267558E-12	6.47436575391E-10	yes	down	10	16.19	9.81	147.52	360.88	2366.46	12	958.286666667
PGSC0003DMG400000101		Triacylglycerol lipase [Source:PGSC_GENE;Acc:PGSC0003DMG400000101]	0.294	-1.76631836958	2.09609829483E-5	0.000363870728902	yes	down	2.67	2.76	2.54	5.93	6.18	11.64	2.65666666667	7.91666666667
PGSC0003DMG400000108		Eukaryotic translation initiation factor 3 subunit [Source:PGSC_GENE;Acc:PGSC0003DMG400000108]	0.334	-1.5830896973	0.000240983972573	0.00285043602864	yes	down	1.52	2.29	2.23	4.17	10.01	5.25	2.01333333333	6.47666666667
PGSC0003DMG400000110		Wax synthase [Source:PGSC_GENE;Acc:PGSC0003DMG400000110]	0.058	-4.1062391158	0.00240288589837	0.0187240853231	yes	down	0	0.07	1.94	0.49	0.66	4.79	0.67	1.98
PGSC0003DMG400000119		Conserved gene of unknown function [Source:PGSC_GENE;Acc:PGSC0003DMG400000119]	2.801	1.48574353074	0.00192530664439	0.015616304974	yes	up	39.71	39.37	36.64	9.51	9.41	23.87	38.5733333333	14.2633333333
PGSC0003DMG400000120		Dof18 [Source:PGSC_GENE;Acc:PGSC0003DMG400000120]	2.529	1.33870021327	0.00135878305344	0.0119297043461	yes	up	7.6	9.43	6.69	2.38	4.17	4.47	7.90666666667	3.67333333333
PGSC0003DMG400000136		PMADS4 protein [Source:PGSC_GENE;Acc:PGSC0003DMG400000136]	0.322	-1.63297987554	0.00580253717062	0.0371453757458	yes	down	1.83	0.81	3.24	7.93	7.26	4.73	1.96	6.64
PGSC0003DMG400000153		KEA1 (K EFFLUX ANTIPORTER 1) [Source:PGSC_GENE;Acc:PGSC0003DMG400000153]	5.351	2.41972542592	3.08445031825E-5	0.000501866199213	yes	up	20.86	12.9	21.99	5.67	1.48	3.71	18.5833333333	3.62
PGSC0003DMG400000159		DNA binding protein [Source:PGSC_GENE;Acc:PGSC0003DMG400000159]	0.257	-1.95841985396	0.00436172728226	0.0297157900599	yes	down	3.7	2.96	2.63	3.93	8.13	19.74	3.09666666667	10.6
PGSC0003DMG400000162		Ccr4-not transcription complex [Source:PGSC_GENE;Acc:PGSC0003DMG400000162]	0.241	-2.05514087381	3.59717235892E-8	1.41736726711E-6	yes	down	3.31	1.74	2.58	8.66	6.28	8.38	2.54333333333	7.77333333333
PGSC0003DMG400000168		60S ribosomal protein L36 [Source:PGSC_GENE;Acc:PGSC0003DMG400000168]	2.095	1.06711075892	0.00516867122055	0.0338518385931	yes	up	153.33	148.25	145.26	88.26	79.51	42.65	148.946666667	70.14
PGSC0003DMG400000171		2-oxo acid dehydrogenase, lipoyl-binding site [Source:PGSC_GENE;Acc:PGSC0003DMG400000171]	0.444	-1.17116187248	0.00118784807149	0.0107222851457	yes	down	18.93	17.33	19.56	21.85	21.63	33.26	18.6066666667	25.58
PGSC0003DMG400000184		Ferric-chelate reductase [Source:PGSC_GENE;Acc:PGSC0003DMG400000184]	0.171	-2.54633272154	0.00309344943562	0.0227824060718	yes	down	0.8	0.11	0.32	0.91	2.1	4.14	0.41	2.38333333333
PGSC0003DMG400000194		Potyviral helper component protease-interacting protein 1 [Source:PGSC_GENE;Acc:PGSC0003DMG400000194]	0.272	-1.87605362847	0.000689578118693	0.00688038651876	yes	down	3.77	1.34	2.72	14.73	10.94	6.17	2.61	10.6133333333
PGSC0003DMG400000217		Cyclic nucleotide-gated calmodulin-binding ion channel [Source:PGSC_GENE;Acc:PGSC0003DMG400000217]	5.414	2.43670046388	0.000515587824131	0.00543017504309	yes	up	1.97	3.24	3.43	1.11	0.18	0.31	2.88	0.533333333333
PGSC0003DMG400000272		YA5 [Source:PGSC_GENE;Acc:PGSC0003DMG400000272]	0.269	-1.89424782237	0.0027815126837	0.0210817571024	yes	down	2.04	1.44	1.75	4.15	3.73	13.59	1.74333333333	7.15666666667
PGSC0003DMG400000280		GATA transcription factor 21 [Source:PGSC_GENE;Acc:PGSC0003DMG400000280]	0.023	-5.45312852726	0.00333400229469	0.0241294706135	yes	down	0	0.12	0	0.15	2.29	1.43	0.04	1.29
PGSC0003DMG400000297		Senescence-associated protein [Source:PGSC_GENE;Acc:PGSC0003DMG400000297]	4.352	2.12180164684	2.83697219945E-8	1.1551544565E-6	yes	up	53.33	78.79	65.3	21	11.01	16.2	65.8066666667	16.07
PGSC0003DMG400000308		Conserved gene of unknown function [Source:PGSC_GENE;Acc:PGSC0003DMG400000308]	0.315	-1.66567096558	5.73443344777E-5	0.000860165017165	yes	down	2.83	1.88	1.7	10.05	6.25	5.89	2.13666666667	7.39666666667
PGSC0003DMG400000310		Gene of unknown function [Source:PGSC_GENE;Acc:PGSC0003DMG400000310]	0.109	-3.19625248274	9.19170473964E-20	4.22991846415E-17	yes	down	0.87	0.43	0.79	7.59	7.85	5.84	0.696666666667	7.09333333333
PGSC0003DMG400000331		Serine/threonine-protein kinase [Source:PGSC_GENE;Acc:PGSC0003DMG400000331]	0.180	-2.47023585645	7.38925620305E-5	0.00105916152323	yes	down	1	1.32	0.41	3.66	4.48	10.32	0.91	6.15333333333
PGSC0003DMG400000334		Calmodulin binding protein [Source:PGSC_GENE;Acc:PGSC0003DMG400000334]	0.329	-1.60462647506	1.59223343739E-7	5.37874979749E-6	yes	down	14.15	14.42	12.21	31.77	49.8	48.43	13.5933333333	43.3333333333
PGSC0003DMG400000354		Glucan endo-1,3-beta-glucosidase [Source:PGSC_GENE;Acc:PGSC0003DMG400000354]	8.145	3.02590189077	0.000152491309417	0.00193812560536	yes	up	4.03	6.39	6.59	0.99	0.1	1.2	5.67	0.763333333333
PGSC0003DMG400000380		HSF domain class transcription factor [Source:PGSC_GENE;Acc:PGSC0003DMG400000380]	0.431	-1.21563305976	0.00456286975188	0.0307426500686	yes	down	12.32	15.8	12.77	31.58	20.65	49.77	13.63	34
PGSC0003DMG400000404		UDP-glucuronate decarboxylase 2 [Source:PGSC_GENE;Acc:PGSC0003DMG400000404]	9.587	3.26102695237	2.33612383884E-6	5.51578513353E-5	yes	up	43.4	159.94	74.93	16.33	10.87	3.54	92.7566666667	10.2466666667
PGSC0003DMG400000412		Nodulin family protein [Source:PGSC_GENE;Acc:PGSC0003DMG400000412]	0.220	-2.18727592284	0.00397179571656	0.0276067533562	yes	down	1.52	2.08	2.07	2.64	5.24	20.31	1.89	9.39666666667
PGSC0003DMG400000425		Flavonoid 3',5'-hydroxylase [Source:PGSC_GENE;Acc:PGSC0003DMG400000425]	0.057	-4.14527450551	3.16739438758E-5	0.000512325988005	yes	down	0	0.46	0.1	3.51	7.48	3.69	0.186666666667	4.89333333333
PGSC0003DMG400000429		Anthranilate N-benzoyltransferase protein [Source:PGSC_GENE;Acc:PGSC0003DMG400000429]	0.008	-6.89927579515	3.29490475296E-5	0.000529050210169	yes	down	0	0	0	1.56	1.69	0.24	0	1.16333333333
PGSC0003DMG400000444		Heat shock cognate 70 kDa protein [Source:PGSC_GENE;Acc:PGSC0003DMG400000444]	0.073	-3.78355146531	8.57723798177E-12	8.14003246597E-10	yes	down	33.34	12.07	21.55	185.92	240.4	469.85	22.32	298.723333333
PGSC0003DMG400000476		Conserved gene of unknown function [Source:PGSC_GENE;Acc:PGSC0003DMG400000476]	7.991	2.99844240759	7.33299074127E-24	5.11004697656E-21	yes	up	38.78	55.47	48.03	6.48	6.47	5.73	47.4266666667	6.22666666667
PGSC0003DMG400000477		Sirohydrochlorin ferrochelatase [Source:PGSC_GENE;Acc:PGSC0003DMG400000477]	2.955	1.56324491829	2.95716872874E-8	1.19610854551E-6	yes	up	26.12	27.42	23.42	13.79	7.99	8.56	25.6533333333	10.1133333333
PGSC0003DMG400000492		Conserved gene of unknown function [Source:PGSC_GENE;Acc:PGSC0003DMG400000492]	2.700	1.43292972895	5.80755947777E-5	0.000868996169711	yes	up	32.02	39.08	35.64	9.6	13.94	18.5	35.58	14.0133333333
PGSC0003DMG400000516		Polyribonucleotide nucleotidyltransferase [Source:PGSC_GENE;Acc:PGSC0003DMG400000516]	0.487	-1.03883104458	0.000125748527301	0.00164892826929	yes	down	5.75	4.69	6.29	10.78	13.6	12.79	5.57666666667	12.39
PGSC0003DMG400000523		Kinesin light chain [Source:PGSC_GENE;Acc:PGSC0003DMG400000523]	13.865	3.79332456461	8.50687264556E-7	2.29009518571E-5	yes	up	4.77	41.89	16.05	2.72	1.9	0.76	20.9033333333	1.79333333333
PGSC0003DMG400000534		Cytochrome P450 [Source:PGSC_GENE;Acc:PGSC0003DMG400000534]	0.338	-1.56449003747	1.75463604569E-5	0.000314673332018	yes	down	8.27	14.6	7.07	27.95	37.69	30.24	9.98	31.96
PGSC0003DMG400000542		Pentatricopeptide repeat-containing protein [Source:PGSC_GENE;Acc:PGSC0003DMG400000542]	0.158	-2.65794779426	0.000264412792885	0.00308270937786	yes	down	2.01	2.12	2.25	4.2	4.46	25.76	2.12666666667	11.4733333333
PGSC0003DMG400000548		Conserved gene of unknown function [Source:PGSC_GENE;Acc:PGSC0003DMG400000548]	2.291	1.19614638946	1.25825922408E-5	0.000238638743976	yes	up	29.49	23.99	33.43	13.06	15.05	11.38	28.97	13.1633333333
PGSC0003DMG400000552		Serine-type endopeptidase inhibitor [Source:PGSC_GENE;Acc:PGSC0003DMG400000552]	2.311	1.20880349812	0.0070719443446	0.0429950188625	yes	up	16.24	11.17	8.26	5.83	6.53	3.61	11.89	5.32333333333
PGSC0003DMG400000559		Peroxidase 5 [Source:PGSC_GENE;Acc:PGSC0003DMG400000559]	7.502	2.90728304355	0.000614431825449	0.00625719925791	yes	up	0.75	1	0.47	0.11	0.03	0.17	0.74	0.103333333333
PGSC0003DMG400000560		Catechol O-methyltransferase [Source:PGSC_GENE;Acc:PGSC0003DMG400000560]	8.295	3.0522785507	1.97732046332E-7	6.49957494615E-6	yes	up	56.72	207.25	77.22	20.65	11.75	12.98	113.73	15.1266666667
PGSC0003DMG400000564		Cytochrome P450 [Source:PGSC_GENE;Acc:PGSC0003DMG400000564]	0.114	-3.13780926379	1.76499472229E-6	4.33516830581E-5	yes	down	0.57	0.35	0.09	2.86	3.81	2.94	0.336666666667	3.20333333333
PGSC0003DMG400000573		Osmotin [Source:PGSC_GENE;Acc:PGSC0003DMG400000573]	3.128	1.64510388155	0.000560458247848	0.00579956583157	yes	up	4.74	9.34	8.24	3.84	2.08	1.7	7.44	2.54
PGSC0003DMG400000606		Ubiquitin-protein ligase [Source:PGSC_GENE;Acc:PGSC0003DMG400000606]	0.007	-7.21711045557	2.30962725174E-6	5.46380297477E-5	yes	down	0	0	0	0.91	0.77	2.63	0	1.43666666667
PGSC0003DMG400000607		Conserved gene of unknown function [Source:PGSC_GENE;Acc:PGSC0003DMG400000607]	0.143	-2.80316438734	7.34075050192E-19	2.54904709988E-16	yes	down	18.73	14.58	17.38	148.09	98.58	122.27	16.8966666667	122.98
PGSC0003DMG400000618		Conserved gene of unknown function [Source:PGSC_GENE;Acc:PGSC0003DMG400000618]	0.288	-1.79676565823	0.0033460219907	0.0242020985626	yes	down	44.12	19.85	14.86	58.55	60.53	162.83	26.2766666667	93.97
PGSC0003DMG400000620		Stellacyanin CASLP1 [Source:PGSC_GENE;Acc:PGSC0003DMG400000620]	0.127	-2.97179085672	0.000693899242691	0.00691065844395	yes	down	0.15	0.35	0.16	1.26	1.35	2.67	0.22	1.76
PGSC0003DMG400000637		GTP binding protein [Source:PGSC_GENE;Acc:PGSC0003DMG400000637]	2.524	1.33542678339	0.0037026836414	0.0262168000402	yes	up	90.78	43.72	35.01	19.52	26.19	23.14	56.5033333333	22.95
PGSC0003DMG400000645		42kDa chitin-binding protein [Source:PGSC_GENE;Acc:PGSC0003DMG400000645]	0.066	-3.93105922995	1.83646435238E-5	0.000326705802732	yes	down	42.02	5.32	14.93	119.64	515.09	104.68	20.7566666667	246.47
PGSC0003DMG400000647		Gene of unknown function [Source:PGSC_GENE;Acc:PGSC0003DMG400000647]	91.893	6.52188573754	2.95190689032E-5	0.000484502079778	yes	up	1.41	1	1.77	0	0	0	1.39333333333	0
PGSC0003DMG400000655		Serine/threonine-protein phosphatase 7 long form homolog [Source:PGSC_GENE;Acc:PGSC0003DMG400000655]	0.233	-2.10446221532	3.95644767643E-12	3.95482618148E-10	yes	down	5.53	6.83	5.33	23.87	25.88	34.82	5.89666666667	28.19
PGSC0003DMG400000672		PTAC18 [Source:PGSC_GENE;Acc:PGSC0003DMG400000672]	0.372	-1.42555748394	0.00443758336227	0.0300813391345	yes	down	12.41	4.51	6.86	14.26	27.12	24.86	7.92666666667	22.08
PGSC0003DMG400000685		Zinc finger protein [Source:PGSC_GENE;Acc:PGSC0003DMG400000685]	0.173	-2.53369400425	0.000332822511735	0.00375464433913	yes	down	0.97	0.77	0.42	1.67	3.11	7.07	0.72	3.95
PGSC0003DMG400000686		Zinc finger protein [Source:PGSC_GENE;Acc:PGSC0003DMG400000686]	0.080	-3.63648129886	8.29482470073E-5	0.00116672880306	yes	down	0.46	0.67	1.14	10.11	15.98	1.17	0.756666666667	9.08666666667
PGSC0003DMG400000716		Conserved gene of unknown function [Source:PGSC_GENE;Acc:PGSC0003DMG400000716]	2.273	1.18446536774	0.00453244648874	0.0305968363854	yes	up	6.26	5.58	3.4	2.2	2.1	2.65	5.08	2.31666666667
PGSC0003DMG400000731		Response to dessication RD2 [Source:PGSC_GENE;Acc:PGSC0003DMG400000731]	2.563	1.35779214144	4.69559047692E-5	0.000724844631215	yes	up	149.16	128.92	119.15	61.27	36.73	60.78	132.41	52.9266666667
PGSC0003DMG400000740		Cyclic nucleotide-gated ion channel [Source:PGSC_GENE;Acc:PGSC0003DMG400000740]	598.955	9.22630345339	1.76877342418E-12	1.91735039181E-10	yes	up	11.82	6.88	6.64	0	0	0	8.44666666667	0
PGSC0003DMG400000752		MAP protein kinase [Source:PGSC_GENE;Acc:PGSC0003DMG400000752]	0.117	-3.08931272254	0.00108852100602	0.00997708656024	yes	down	0.15	0	0.08	0.73	1.04	0.43	0.0766666666667	0.733333333333
PGSC0003DMG400000758		Geraniol 10-hydroxylase [Source:PGSC_GENE;Acc:PGSC0003DMG400000758]	0.327	-1.61147955932	6.95433736539E-5	0.00101142688337	yes	down	3.21	1.27	2.51	7.5	8.99	6.24	2.33	7.57666666667
PGSC0003DMG400000771		Protein MKS1 [Source:PGSC_GENE;Acc:PGSC0003DMG400000771]	0.069	-3.8599279586	5.17323372537E-7	1.49673986431E-5	yes	down	0.57	0.27	0.81	2.84	3.38	7.81	0.55	4.67666666667
PGSC0003DMG400000777		Histidine-rich glycoprotein [Source:PGSC_GENE;Acc:PGSC0003DMG400000777]	0.178	-2.4931503376	2.5413089225E-5	0.00042687689132	yes	down	39.23	47.79	61.22	429.93	254.07	94.77	49.4133333333	259.59
PGSC0003DMG400000813		NBS-LRR resistance protein [Source:PGSC_GENE;Acc:PGSC0003DMG400000813]	0.215	-2.2174358504	3.22151322446E-8	1.29231426882E-6	yes	down	1.93	1.71	1.37	8.12	6.24	11.68	1.67	8.68
PGSC0003DMG400000816		Tospovirus resistance protein A [Source:PGSC_GENE;Acc:PGSC0003DMG400000816]	0.405	-1.30424043617	6.42656437175E-6	0.0001336265175	yes	down	13.8	16.68	12.27	47.84	53.56	77.35	14.25	59.5833333333
PGSC0003DMG400000818		Lysine/histidine transporter [Source:PGSC_GENE;Acc:PGSC0003DMG400000818]	5.081	2.34517061261	0.00459054412545	0.030886447233	yes	up	104.47	145.02	135.48	52.57	25.83	3.17	128.323333333	27.19
PGSC0003DMG400000826		Gc-rich sequence DNA-binding factor [Source:PGSC_GENE;Acc:PGSC0003DMG400000826]	0.465	-1.10502260689	0.00614498824486	0.0388483737098	yes	down	14.43	13.81	10.81	21.26	25.89	45.75	13.0166666667	30.9666666667
PGSC0003DMG400000843		Conserved gene of unknown function [Source:PGSC_GENE;Acc:PGSC0003DMG400000843]	5.688	2.50784566832	0.00147620589081	0.0127199096009	yes	up	37.96	45.61	51.15	5.27	1.57	18.14	44.9066666667	8.32666666667
PGSC0003DMG400000863		DNA-binding protein [Source:PGSC_GENE;Acc:PGSC0003DMG400000863]	0.094	-3.4097038843	1.52225003702E-5	0.000279365525981	yes	down	0.67	1.97	2.65	12.74	29.56	5.01	1.76333333333	15.77
PGSC0003DMG400000879		White-brown-complex ABC transporter family [Source:PGSC_GENE;Acc:PGSC0003DMG400000879]	2.273	1.18435785516	5.22287408121E-7	1.50752543007E-5	yes	up	41.87	45.17	40.5	19.71	19.47	16.93	42.5133333333	18.7033333333
PGSC0003DMG400000886		Cation transport protein chaC [Source:PGSC_GENE;Acc:PGSC0003DMG400000886]	2.328	1.21935694019	0.00664041356893	0.0409609729252	yes	up	33.3	47.75	40.83	25.65	19.01	10.26	40.6266666667	18.3066666667
PGSC0003DMG400000887		NAC domain protein [Source:PGSC_GENE;Acc:PGSC0003DMG400000887]	5.944	2.57141018326	0.00266440207608	0.0203905762898	yes	up	1.69	1.48	1.32	0.05	0.38	0.42	1.49666666667	0.283333333333
PGSC0003DMG400000901		Gene of unknown function [Source:PGSC_GENE;Acc:PGSC0003DMG400000901]	36.416	5.18649497979	0.00119589835663	0.0107829800068	yes	up	0.56	0.75	1.43	0	0.07	0	0.913333333333	0.0233333333333
PGSC0003DMG400000908		Zinc finger protein [Source:PGSC_GENE;Acc:PGSC0003DMG400000908]	4.658	2.2197365052	0.000211058960638	0.00255217057509	yes	up	7.88	14.91	7.58	3.79	1.96	1.04	10.1233333333	2.26333333333
PGSC0003DMG400000910		AP2/ERF domain-containing transcription factor [Source:PGSC_GENE;Acc:PGSC0003DMG400000910]	0.284	-1.81458111933	0.000138406690504	0.00178989352142	yes	down	8.15	15.66	18.23	32.14	61.4	61.83	14.0133333333	51.79
PGSC0003DMG400000913		Gene of unknown function [Source:PGSC_GENE;Acc:PGSC0003DMG400000913]	5.942	2.57096587471	1.43554514659E-6	3.61330713367E-5	yes	up	21.23	16.84	31.34	1.46	1.09	1.87	23.1366666667	1.47333333333
PGSC0003DMG400000942		Exonuclease [Source:PGSC_GENE;Acc:PGSC0003DMG400000942]	0.072	-3.80047298515	0.00268031445623	0.0204673981176	yes	down	0	0.04	0.34	0.5	0.79	1.63	0.126666666667	0.973333333333
PGSC0003DMG400000978		Acyl-[acyl-carrier-protein] desaturase, chloroplastic [Source:PGSC_GENE;Acc:PGSC0003DMG400000978]	2.093	1.06540072967	7.7622359186E-5	0.00110391215192	yes	up	17.36	18.67	15.85	8.32	8.07	10.34	17.2933333333	8.91
PGSC0003DMG400000979		Binding protein [Source:PGSC_GENE;Acc:PGSC0003DMG400000979]	0.127	-2.97847105139	4.19708570895E-5	0.000656619117647	yes	down	1.65	4	1.31	6.54	16.17	36.37	2.32	19.6933333333
PGSC0003DMG400000995		Phosphoribosylaminoimidazole carboxylase [Source:PGSC_GENE;Acc:PGSC0003DMG400000995]	0.453	-1.14305545171	4.38525173859E-6	9.50722576926E-5	yes	down	10.93	9.05	9	20.27	23.31	25.4	9.66	22.9933333333
PGSC0003DMG400000997		Zinc finger protein [Source:PGSC_GENE;Acc:PGSC0003DMG400000997]	0.020	-5.66602118589	6.14766112676E-7	1.72942854535E-5	yes	down	0.77	0.58	1.62	67.87	94.52	0.96	0.99	54.45
PGSC0003DMG400001016		Conserved gene of unknown function [Source:PGSC_GENE;Acc:PGSC0003DMG400001016]	5.370	2.42502584549	1.00495442103E-6	2.6642215575E-5	yes	up	7.4	4.03	4.85	0.42	1.9	0.62	5.42666666667	0.98
PGSC0003DMG400001017		Gene of unknown function [Source:PGSC_GENE;Acc:PGSC0003DMG400001017]	182.216	7.50950278177	3.53347312047E-7	1.09228655777E-5	yes	up	2.15	0.89	0.84	0	0	0	1.29333333333	0
PGSC0003DMG400001031		Protein COBRA [Source:PGSC_GENE;Acc:PGSC0003DMG400001031]	16.461	4.04097316779	0.000667027122919	0.00670419212667	yes	up	3.83	32.36	14.02	1.98	2.25	0	16.7366666667	1.41
PGSC0003DMG400001038		Early nodulin 55-2 [Source:PGSC_GENE;Acc:PGSC0003DMG400001038]	3.589	1.84338336292	4.09198370036E-17	1.06173917502E-14	yes	up	183.75	220.64	192.63	59.24	57.11	55.41	199.006666667	57.2533333333
PGSC0003DMG400001049		Gene of unknown function [Source:PGSC_GENE;Acc:PGSC0003DMG400001049]	15.379	3.94285742141	3.24846356063E-23	2.14135206064E-20	yes	up	7.96	8.27	9.61	0.73	0.42	0.79	8.61333333333	0.646666666667
PGSC0003DMG400001060		Brassinosteroid hydroxylase [Source:PGSC_GENE;Acc:PGSC0003DMG400001060]	0.197	-2.34073677209	0.00407657855679	0.0281867996104	yes	down	0.12	0.24	1.06	2.68	3.22	2.04	0.473333333333	2.64666666667
PGSC0003DMG400001078		Fatty acid hydroperoxide lyase [Source:PGSC_GENE;Acc:PGSC0003DMG400001078]	0.272	-1.8760463294	7.09096301207E-7	1.9542213318E-5	yes	down	6.73	5.86	3.92	19.62	30.15	16.9	5.50333333333	22.2233333333
PGSC0003DMG400001086		Cell differentiation protein rcd1 [Source:PGSC_GENE;Acc:PGSC0003DMG400001086]	715.951	9.4837167937	6.46596706261E-14	9.31853145905E-12	yes	up	2.62	3.93	2.55	0	0	0	3.03333333333	0
PGSC0003DMG400001092		UDP-glucoronosyl/UDP-glucosyl transferase family protein [Source:PGSC_GENE;Acc:PGSC0003DMG400001092]	2.054	1.03810990813	0.00516948446332	0.0338518385931	yes	up	9.29	10.21	9.61	4.51	3.78	7.04	9.70333333333	5.11
PGSC0003DMG400001131		RNA binding [Source:PGSC_GENE;Acc:PGSC0003DMG400001131]	0.484	-1.04683932915	0.00115331904388	0.0104648256995	yes	down	3.49	4.18	3.53	6.94	7.8	10.8	3.73333333333	8.51333333333
PGSC0003DMG400001137		Uncharacterized mitochondrial protein [Source:PGSC_GENE;Acc:PGSC0003DMG400001137]	7.462	2.89960644154	0.00863121824433	0.0497437176227	yes	up	0.22	0.47	0.72	0.1	0.11	0	0.47	0.07
PGSC0003DMG400001154		Gene of unknown function [Source:PGSC_GENE;Acc:PGSC0003DMG400001154]	0.017	-5.90692181915	0.00158403940151	0.0134334913083	yes	down	0	0	0	0.11	0.24	0.88	0	0.41
PGSC0003DMG400001157		Gene of unknown function [Source:PGSC_GENE;Acc:PGSC0003DMG400001157]	14.551	3.86304728415	0.000292496973799	0.00336668295939	yes	up	1.83	0.78	1.09	0.1	0	0.18	1.23333333333	0.0933333333333
PGSC0003DMG400001166		RNA-directed DNA polymerase (Reverse transcriptase) [Source:PGSC_GENE;Acc:PGSC0003DMG400001166]	0.134	-2.89812957962	0.000417624219813	0.00456969704856	yes	down	0.19	0.04	0.25	1.72	1.46	0.77	0.16	1.31666666667
PGSC0003DMG400001172		Conserved gene of unknown function [Source:PGSC_GENE;Acc:PGSC0003DMG400001172]	0.252	-1.98722435152	0.00133669815864	0.0117867202058	yes	down	3.03	5.18	4.19	5.14	5.32	11.33	4.13333333333	7.26333333333
PGSC0003DMG400001193		Pectinesterase [Source:PGSC_GENE;Acc:PGSC0003DMG400001193]	6.862	2.77862669479	0.00619997089999	0.0390742352069	yes	up	0.53	0.37	0.28	0.06	0.09	0.04	0.393333333333	0.0633333333333
PGSC0003DMG400001207		Zinc finger protein [Source:PGSC_GENE;Acc:PGSC0003DMG400001207]	0.114	-3.12818112689	0.000594292824214	0.00607954763244	yes	down	4.2	0.51	0.28	15.51	19.39	11.65	1.66333333333	15.5166666667
PGSC0003DMG400001221		EARLY flowering 4 protein [Source:PGSC_GENE;Acc:PGSC0003DMG400001221]	11.692	3.54741028798	0.000519243313812	0.00544702985973	yes	up	8.13	18.89	4.02	1.33	0	1.06	10.3466666667	0.796666666667
PGSC0003DMG400001232		Phototropic-responsive NPH3 family protein [Source:PGSC_GENE;Acc:PGSC0003DMG400001232]	3.534	1.82145240876	0.0011473965262	0.0104149613971	yes	up	4.63	4.3	4.14	0.95	0.69	2.35	4.35666666667	1.33
PGSC0003DMG400001234		Gene of unknown function [Source:PGSC_GENE;Acc:PGSC0003DMG400001234]	0.168	-2.57304107782	0.000128336619063	0.00167925436639	yes	down	0.63	0.7	0.7	2.59	1.65	2.73	0.676666666667	2.32333333333
PGSC0003DMG400001240		Gene of unknown function [Source:PGSC_GENE;Acc:PGSC0003DMG400001240]	0.136	-2.87305532715	7.68989402706E-11	5.97313743058E-9	yes	down	1.43	1.75	1.17	10.29	8.48	15.86	1.45	11.5433333333
PGSC0003DMG400001247		Adenylate kinase B [Source:PGSC_GENE;Acc:PGSC0003DMG400001247]	3.092	1.62870171087	0.000144995282959	0.00186226169109	yes	up	25.23	53.93	36.45	16.26	13.38	9.54	38.5366666667	13.06
PGSC0003DMG400001251		Cytochrome P450 [Source:PGSC_GENE;Acc:PGSC0003DMG400001251]	0.061	-4.02501326076	0.00167290551515	0.0140454958742	yes	down	0.16	0.18	0	1.91	3.74	0.22	0.113333333333	1.95666666667
PGSC0003DMG400001252		Leucine-rich repeat protein [Source:PGSC_GENE;Acc:PGSC0003DMG400001252]	0.175	-2.51183969626	1.93376684758E-5	0.000339802402107	yes	down	32.67	9.84	15.08	107.03	177.09	66.29	19.1966666667	116.803333333
PGSC0003DMG400001259		Gene of unknown function [Source:PGSC_GENE;Acc:PGSC0003DMG400001259]	0.097	-3.36157959686	0.00143592125063	0.0124545232229	yes	down	0.24	0.15	0.12	1.38	1.67	2.26	0.17	1.77
PGSC0003DMG400001269		Receptor kinase [Source:PGSC_GENE;Acc:PGSC0003DMG400001269]	2.203	1.13916822045	0.00739454002939	0.0443484447642	yes	up	8.96	6.75	5.49	5.03	3.45	2.21	7.06666666667	3.56333333333
PGSC0003DMG400001286		NBS-LRR root-knot nematode resistance protein [Source:PGSC_GENE;Acc:PGSC0003DMG400001286]	4.226	2.07917255087	2.52496051705E-5	0.000424715772489	yes	up	1.97	2.42	3.83	0.77	0.61	0.75	2.74	0.71
PGSC0003DMG400001294		F-box domain-containing protein [Source:PGSC_GENE;Acc:PGSC0003DMG400001294]	2.548	1.34922692305	0.00140495936209	0.0122338303611	yes	up	5.23	4.66	5.01	2.02	1.3	2.69	4.96666666667	2.00333333333
PGSC0003DMG400001303		Atlastin [Source:PGSC_GENE;Acc:PGSC0003DMG400001303]	0.008	-6.93127810404	1.84380083802E-6	4.5060423286E-5	yes	down	0	0	0	2.39	1.45	2.95	0	2.26333333333
PGSC0003DMG400001304		Protein P21 [Source:PGSC_GENE;Acc:PGSC0003DMG400001304]	0.197	-2.34031899582	0.000886726895604	0.00847131570066	yes	down	0.3	1.15	0.94	3.73	2.87	5.7	0.796666666667	4.1
PGSC0003DMG400001311		Pectate lyase P59 [Source:PGSC_GENE;Acc:PGSC0003DMG400001311]	4.940	2.30449570606	1.34953600952E-5	0.000253179647219	yes	up	1.4	1.23	1.46	0.25	0.45	0.22	1.36333333333	0.306666666667
PGSC0003DMG400001313		UPA19 [Source:PGSC_GENE;Acc:PGSC0003DMG400001313]	4.308	2.1069372871	2.09143365527E-5	0.000363319564473	yes	up	69.97	56.72	26.91	11.78	8.41	17.06	51.2	12.4166666667
PGSC0003DMG400001325		R2R3 Myb30 transcription factor [Source:PGSC_GENE;Acc:PGSC0003DMG400001325]	0.177	-2.49932146164	6.62297298197E-5	0.000970176042224	yes	down	4.91	2.36	10.61	33.83	42.2	28.23	5.96	34.7533333333
PGSC0003DMG400001335		KH domain-containing protein [Source:PGSC_GENE;Acc:PGSC0003DMG400001335]	0.476	-1.07036609432	0.00286911720857	0.0215531850669	yes	down	1.06	1.01	1.33	3.03	3.81	1.93	1.13333333333	2.92333333333
PGSC0003DMG400001336		Pentatricopeptide repeat-containing protein [Source:PGSC_GENE;Acc:PGSC0003DMG400001336]	0.256	-1.96771786194	0.00186791265956	0.0152983175845	yes	down	0.32	0.23	0.19	1.28	1.2	0.69	0.246666666667	1.05666666667
PGSC0003DMG400001339		Protein 1 [Source:PGSC_GENE;Acc:PGSC0003DMG400001339]	0.069	-3.86231802382	1.43131860478E-6	3.61330713367E-5	yes	down	0.04	0.24	0.22	1.67	4.16	2.02	0.166666666667	2.61666666667
PGSC0003DMG400001340		SPX domain-containing protein 4 [Source:PGSC_GENE;Acc:PGSC0003DMG400001340]	0.365	-1.45461735161	0.000316814904097	0.00360728429882	yes	down	3.26	2.33	4.11	11.02	7.41	13.65	3.23333333333	10.6933333333
PGSC0003DMG400001348		Mitochondrial saccharopine dehydrogenase [Source:PGSC_GENE;Acc:PGSC0003DMG400001348]	3.489	1.80270947523	6.75411927407E-5	0.000986424964639	yes	up	1.36	1.18	1.83	0.47	0.41	0.41	1.45666666667	0.43
PGSC0003DMG400001362		Transcription factor [Source:PGSC_GENE;Acc:PGSC0003DMG400001362]	0.271	-1.8828307996	0.00868297156784	0.0499357879132	yes	down	1.27	0.3	0.45	1.82	3.55	2.46	0.673333333333	2.61
PGSC0003DMG400001394		Mannosidase alpha class 2a [Source:PGSC_GENE;Acc:PGSC0003DMG400001394]	0.463	-1.11234993037	0.0028452672192	0.0214317688315	yes	down	6.39	8.6	6.74	12.02	16.66	23.56	7.24333333333	17.4133333333
PGSC0003DMG400001412		Auxin efflux carrier component [Source:PGSC_GENE;Acc:PGSC0003DMG400001412]	4.965	2.31165175137	1.13253288573E-11	1.04235762578E-9	yes	up	11.22	14.03	9.96	3.09	2.55	3.16	11.7366666667	2.93333333333
PGSC0003DMG400001417		DNA-binding protein [Source:PGSC_GENE;Acc:PGSC0003DMG400001417]	0.284	-1.81848584391	0.00201450411557	0.0162371960934	yes	down	19.59	14.76	42.27	74.75	140.88	45.96	25.54	87.1966666667
PGSC0003DMG400001422		60S ribosomal protein L34 [Source:PGSC_GENE;Acc:PGSC0003DMG400001422]	4.294	2.10216091064	6.62082762412E-6	0.000137197948812	yes	up	125.62	79.76	86.08	28.9	22.53	9.7	97.1533333333	20.3766666667
PGSC0003DMG400001426		Expansin [Source:PGSC_GENE;Acc:PGSC0003DMG400001426]	0.050	-4.31674619672	7.11044549122E-6	0.000145979600615	yes	down	3.73	1.34	3.12	56.49	114.7	3.92	2.73	58.37
PGSC0003DMG400001433		ATP binding protein [Source:PGSC_GENE;Acc:PGSC0003DMG400001433]	2.214	1.14693999299	0.00615372342107	0.0388731712613	yes	up	9.32	15.51	13.93	6.92	7.82	3.85	12.92	6.19666666667
PGSC0003DMG400001438		Chorismate mutase 1 [Source:PGSC_GENE;Acc:PGSC0003DMG400001438]	5.368	2.42441963512	2.82905641022E-5	0.000466851731023	yes	up	48.8	82.75	59.18	21.97	10.39	5.33	63.5766666667	12.5633333333
PGSC0003DMG400001441		Cyclic nucleotide-gated ion channel [Source:PGSC_GENE;Acc:PGSC0003DMG400001441]	0.368	-1.44140691064	2.65351968146E-5	0.000442374197067	yes	down	15.76	19.5	17.39	27.68	43.54	51.91	17.55	41.0433333333
PGSC0003DMG400001455		Serine carboxypeptidase-like 25 [Source:PGSC_GENE;Acc:PGSC0003DMG400001455]	0.313	-1.67473415898	0.000504607986862	0.00533480225382	yes	down	12.91	6.22	9.91	34.06	38.1	16.45	9.68	29.5366666667
PGSC0003DMG400001462		Conserved gene of unknown function [Source:PGSC_GENE;Acc:PGSC0003DMG400001462]	0.214	-2.22270795555	0.000162615467692	0.00204653831631	yes	down	11.06	3.18	11.04	34.37	66.76	29.83	8.42666666667	43.6533333333
PGSC0003DMG400001471		Gene of unknown function [Source:PGSC_GENE;Acc:PGSC0003DMG400001471]	25.024	4.64523058935	9.0036011866E-6	0.000179263537095	yes	up	3.46	14.76	6.22	0.19	0	0.8	8.14666666667	0.33
PGSC0003DMG400001525		NAD-dependent isocitrate dehydrogenase [Source:PGSC_GENE;Acc:PGSC0003DMG400001525]	2.090	1.06350907117	0.00042342651316	0.00462281676632	yes	up	11.02	15.11	15.27	7.31	7.31	6.74	13.8	7.12
PGSC0003DMG400001536		Conserved gene of unknown function [Source:PGSC_GENE;Acc:PGSC0003DMG400001536]	0.203	-2.30357059132	0.00565440065451	0.0363114354828	yes	down	0.16	0.27	0.33	1.13	1.34	1.44	0.253333333333	1.30333333333
PGSC0003DMG400001543		Conserved gene of unknown function [Source:PGSC_GENE;Acc:PGSC0003DMG400001543]	0.111	-3.17581557199	1.69823661647E-8	7.2160263198E-7	yes	down	0.66	0.88	0.52	8.6	7.81	3.35	0.686666666667	6.58666666667
PGSC0003DMG400001549		Beta-amylase [Source:PGSC_GENE;Acc:PGSC0003DMG400001549]	0.315	-1.66587816724	0.000661122697136	0.00664939487965	yes	down	132.39	74.24	53.87	432.52	234.01	226.15	86.8333333333	297.56
PGSC0003DMG400001576		GIL1 (GRAVITROPIC IN THE LIGHT) [Source:PGSC_GENE;Acc:PGSC0003DMG400001576]	0.367	-1.44732423733	7.80641494343E-5	0.0011089019247	yes	down	19.04	18.86	12.03	35.68	49.21	62.47	16.6433333333	49.12
PGSC0003DMG400001593		Protein translocase [Source:PGSC_GENE;Acc:PGSC0003DMG400001593]	0.428	-1.2237557463	0.00124804995675	0.0111473122044	yes	down	37.05	28.8	22.76	51.22	68.19	100.5	29.5366666667	73.3033333333
PGSC0003DMG400001598	SN2	Snakin-2 [Source:UniProtKB/Swiss-Prot;Acc:Q93X17]	0.156	-2.67873071829	4.41583494084E-6	9.54522519432E-5	yes	down	2.36	2.54	4.47	11.81	16.62	31.99	3.12333333333	20.14
PGSC0003DMG400001599		Pentatricopeptide repeat-containing protein [Source:PGSC_GENE;Acc:PGSC0003DMG400001599]	0.403	-1.31081798606	0.00230755807561	0.0181435659137	yes	down	3.87	5.76	3.17	6.14	11.12	14.4	4.26666666667	10.5533333333
PGSC0003DMG400001602		SAUR family protein [Source:PGSC_GENE;Acc:PGSC0003DMG400001602]	0.021	-5.59382365367	0.00138591015223	0.0121155371373	yes	down	0	0	0	1.23	1.74	0.62	0	1.19666666667
PGSC0003DMG400001605		Conserved gene of unknown function [Source:PGSC_GENE;Acc:PGSC0003DMG400001605]	0.023	-5.47285282471	2.14478870783E-6	5.12856829255E-5	yes	down	0	0.81	1.17	27.79	43.72	3.91	0.66	25.14
PGSC0003DMG400001621		Phospholipase C [Source:PGSC_GENE;Acc:PGSC0003DMG400001621]	4.186	2.06549512827	0.00010987798398	0.00147980343968	yes	up	15.69	22.97	14.65	4.17	2.11	7.24	17.77	4.50666666667
PGSC0003DMG400001624		Disease resistance response protein [Source:PGSC_GENE;Acc:PGSC0003DMG400001624]	7.488	2.90459190488	0.00662118496552	0.0408733741608	yes	up	2.46	32.37	16.24	3.74	0.2	2.78	17.0233333333	2.24
PGSC0003DMG400001626		Amidase [Source:PGSC_GENE;Acc:PGSC0003DMG400001626]	3.613	1.85335920726	4.5147037614E-5	0.000700468350767	yes	up	8.26	5.49	8.31	2.4	2.75	1.21	7.35333333333	2.12
PGSC0003DMG400001627		Conserved gene of unknown function [Source:PGSC_GENE;Acc:PGSC0003DMG400001627]	0.040	-4.6308955415	4.20459565939E-9	2.08435138481E-7	yes	down	0.88	0.42	0.37	17.61	23.32	3.45	0.556666666667	14.7933333333
PGSC0003DMG400001631		Proline-rich protein [Source:PGSC_GENE;Acc:PGSC0003DMG400001631]	0.060	-4.04789576575	1.18533869026E-8	5.25812651623E-7	yes	down	13.67	6.97	24.4	327.88	422.97	82.81	15.0133333333	277.886666667
PGSC0003DMG400001635		Chalcone synthase [Source:PGSC_GENE;Acc:PGSC0003DMG400001635]	0.070	-3.83734247926	6.00063679157E-5	0.000893501412371	yes	down	0.2	0.45	0	1.79	5.05	2.74	0.216666666667	3.19333333333
PGSC0003DMG400001661		Aldo-keto reductase [Source:PGSC_GENE;Acc:PGSC0003DMG400001661]	0.484	-1.04601395789	6.68465273767E-5	0.000978623531043	yes	down	71.59	73.53	54.22	106.05	112.87	130.99	66.4466666667	116.636666667
PGSC0003DMG400001677		RING finger [Source:PGSC_GENE;Acc:PGSC0003DMG400001677]	0.428	-1.22554741975	0.00777754265763	0.0460240686551	yes	down	4.23	5.16	2.48	6.69	10.62	10.46	3.95666666667	9.25666666667
PGSC0003DMG400001679		Gene of unknown function [Source:PGSC_GENE;Acc:PGSC0003DMG400001679]	0.177	-2.49541944599	5.24511782759E-6	0.000111435909246	yes	down	37.68	52.39	13.12	42.96	44.77	125.6	34.3966666667	71.11
PGSC0003DMG400001683		Phosphatidylinositol n-acetylglucosaminyltransferase subunit p [Source:PGSC_GENE;Acc:PGSC0003DMG400001683]	2.974	1.57250259247	0.000142856916044	0.00184061288025	yes	up	192.7	86.24	122.41	47.05	44.5	20.7	133.783333333	37.4166666667
PGSC0003DMG400001717		Sts15 protein [Source:PGSC_GENE;Acc:PGSC0003DMG400001717]	11.158	3.48004615184	0.000119510292364	0.00158674797537	yes	up	2.51	3.91	2.01	0.22	0.24	0.27	2.81	0.243333333333
PGSC0003DMG400001726		Conserved gene of unknown function [Source:PGSC_GENE;Acc:PGSC0003DMG400001726]	2.278	1.18772647992	0.00733046778025	0.0440369726996	yes	up	31.37	28.6	34.25	9.49	9.85	17.36	31.4066666667	12.2333333333
PGSC0003DMG400001736		Ubiquitin-protein ligase [Source:PGSC_GENE;Acc:PGSC0003DMG400001736]	4.770	2.25388894331	0.000325226882873	0.00368697157715	yes	up	1.13	1.61	1.12	0.23	0.38	0.27	1.28666666667	0.293333333333
PGSC0003DMG400001743		Conserved gene of unknown function [Source:PGSC_GENE;Acc:PGSC0003DMG400001743]	0.281	-1.83013923608	0.00164313675665	0.0138279458114	yes	down	10.59	7.03	6.31	33.94	36.42	11.39	7.97666666667	27.25
PGSC0003DMG400001754		Arabinogalactan protein 3 [Source:PGSC_GENE;Acc:PGSC0003DMG400001754]	107.557	6.74896370853	4.91791592978E-9	2.4037669244E-7	yes	up	14.83	88.1	27.18	1.11	0	0.13	43.37	0.413333333333
PGSC0003DMG400001769		Beta-1,3-glucuronyltransferase [Source:PGSC_GENE;Acc:PGSC0003DMG400001769]	19.038	4.25084684292	3.69556920232E-6	8.20154075019E-5	yes	up	25.4	125.15	53.66	7.72	3.04	0.48	68.07	3.74666666667
PGSC0003DMG400001812		Ring finger protein [Source:PGSC_GENE;Acc:PGSC0003DMG400001812]	4.479	2.16316841538	0.0028693395618	0.0215531850669	yes	up	1.19	4.4	2.89	0.57	0.38	1.07	2.82666666667	0.673333333333
PGSC0003DMG400001823		Ent-kaurenoic acid oxidase [Source:PGSC_GENE;Acc:PGSC0003DMG400001823]	0.214	-2.2266512295	0.000101677628416	0.00139008820464	yes	down	3.67	3.08	4.25	15.94	7.92	31.88	3.66666666667	18.58
PGSC0003DMG400001830		Conserved gene of unknown function [Source:PGSC_GENE;Acc:PGSC0003DMG400001830]	2.615	1.38668248829	0.00133596110718	0.0117844815204	yes	up	40.12	38.53	29.81	20.62	13.14	8.66	36.1533333333	14.14
PGSC0003DMG400001832		Conserved gene of unknown function [Source:PGSC_GENE;Acc:PGSC0003DMG400001832]	3.294	1.71990739323	0.00467548665074	0.0313455523396	yes	up	7.01	4.1	5.91	0.65	3.12	2.72	5.67333333333	2.16333333333
PGSC0003DMG400001850		Eukaryotic translation initiation factor 4g [Source:PGSC_GENE;Acc:PGSC0003DMG400001850]	0.092	-3.44522879211	3.07742627014E-5	0.000501057588308	yes	down	0.1	0.05	0.05	0.57	0.77	1.36	0.0666666666667	0.9
PGSC0003DMG400001863		Nonsense-mediated mRNA decay protein [Source:PGSC_GENE;Acc:PGSC0003DMG400001863]	0.420	-1.25319395236	0.000381901033274	0.00423389372797	yes	down	9.55	9.3	8.3	17.22	21.81	33.07	9.05	24.0333333333
PGSC0003DMG400001878		Ulp1 protease family, C-terminal catalytic domain containing protein [Source:PGSC_GENE;Acc:PGSC0003DMG400001878]	0.021	-5.5658788498	0.00017364012194	0.00216739128665	yes	down	0.27	0	0	4.48	2.45	6.04	0.09	4.32333333333
PGSC0003DMG400001891		Conserved gene of unknown function [Source:PGSC_GENE;Acc:PGSC0003DMG400001891]	5.887	2.55752727501	0.000590769983138	0.0060516085211	yes	up	16.53	44.69	49.73	5.14	2.43	14.3	36.9833333333	7.29
PGSC0003DMG400001895		Conserved gene of unknown function [Source:PGSC_GENE;Acc:PGSC0003DMG400001895]	0.492	-1.02355375785	0.00185699058072	0.0152395694023	yes	down	290.89	346.1	223.73	470.9	318.83	262.92	286.906666667	350.883333333
PGSC0003DMG400001904		Non-specific lipid-transfer protein 1 [Source:PGSC_GENE;Acc:PGSC0003DMG400001904]	0.033	-4.91763030828	1.93915899628E-35	7.88268131988E-32	yes	down	11.85	22.95	23.75	602.53	666.72	482.95	19.5166666667	584.066666667
PGSC0003DMG400001913		Transcription factor [Source:PGSC_GENE;Acc:PGSC0003DMG400001913]	3.312	1.72779247049	2.6232852499E-5	0.000438833520199	yes	up	15.01	12.85	20.07	4.01	4.53	6.99	15.9766666667	5.17666666667
PGSC0003DMG400001917		2-oxoglutarate decarboxylase/ hydro-lyase/ magnesium ion binding / thiamin pyrophosphate binding [Source:PGSC_GENE;Acc:PGSC0003DMG400001917]	0.393	-1.34669168789	9.08474862734E-5	0.00125896033535	yes	down	3.59	3.45	2.45	5.18	7.44	4.76	3.16333333333	5.79333333333
PGSC0003DMG400001918		Transcription factor bHLH49 [Source:PGSC_GENE;Acc:PGSC0003DMG400001918]	3.051	1.60917245684	3.04624730629E-6	6.91143923726E-5	yes	up	3.26	3.75	4.1	1.43	1.17	1.37	3.70333333333	1.32333333333
PGSC0003DMG400001931		Conserved gene of unknown function [Source:PGSC_GENE;Acc:PGSC0003DMG400001931]	4.754	2.24910054109	0.000807355777223	0.00786084128003	yes	up	1.37	5.44	3.21	0.32	0.44	0.84	3.34	0.533333333333
PGSC0003DMG400001950		Conserved gene of unknown function [Source:PGSC_GENE;Acc:PGSC0003DMG400001950]	2.953	1.56219334622	0.00156622817715	0.0133148502059	yes	up	12.05	16.57	23.03	3.59	5.64	9.66	17.2166666667	6.29666666667
PGSC0003DMG400001952		Conserved gene of unknown function [Source:PGSC_GENE;Acc:PGSC0003DMG400001952]	4.220	2.07737526831	0.00283850370315	0.021387428273	yes	up	3.35	6.34	2.6	0.59	1.77	0.64	4.09666666667	1
PGSC0003DMG400001961		Glycine-rich protein A3 [Source:PGSC_GENE;Acc:PGSC0003DMG400001961]	2.699	1.43251826019	1.18837283551E-9	6.80385292445E-8	yes	up	119.69	124.02	133.81	82.55	69.42	68.11	125.84	73.36
PGSC0003DMG400001970		Pla2g4b [Source:PGSC_GENE;Acc:PGSC0003DMG400001970]	0.486	-1.04102530468	0.00352005262895	0.0251780727689	yes	down	1.94	1.81	2.25	3.65	5.24	4.99	2	4.62666666667
PGSC0003DMG400001971		Electron carrier [Source:PGSC_GENE;Acc:PGSC0003DMG400001971]	0.080	-3.64596027975	0.000179342510924	0.00222490531101	yes	down	0	0.17	0.19	1.78	2.48	0.7	0.12	1.65333333333
PGSC0003DMG400002003		Gene of unknown function [Source:PGSC_GENE;Acc:PGSC0003DMG400002003]	0.128	-2.96527212085	0.00810330979821	0.0474738423371	yes	down	0.29	0.14	0	1.04	2.25	0.42	0.143333333333	1.23666666667
PGSC0003DMG400002009		Hsp20/alpha crystallin family protein [Source:PGSC_GENE;Acc:PGSC0003DMG400002009]	2.803	1.48709442404	0.000156418655458	0.00197773509933	yes	up	87.29	138.98	73.26	43.33	40.63	25.99	99.8433333333	36.65
PGSC0003DMG400002011		Ketopantoate hydroxymethyltransferase [Source:PGSC_GENE;Acc:PGSC0003DMG400002011]	2.850	1.51113601324	8.83981842051E-5	0.00123201812158	yes	up	11.69	8.03	7.07	3.97	3.81	2.52	8.93	3.43333333333
PGSC0003DMG400002013		Transcription factor DcMYB4 [Source:PGSC_GENE;Acc:PGSC0003DMG400002013]	0.187	-2.41695157767	0.00692055004747	0.0423250290015	yes	down	0.72	2.06	1.16	2.42	2.83	16.64	1.31333333333	7.29666666667
PGSC0003DMG400002020		Conserved gene of unknown function [Source:PGSC_GENE;Acc:PGSC0003DMG400002020]	0.029	-5.11596589313	0.000106522802251	0.00144018356258	yes	down	0.06	0	0	0.61	1.24	0.68	0.02	0.843333333333
PGSC0003DMG400002022		Protein phosphatase 2C 38 [Source:PGSC_GENE;Acc:PGSC0003DMG400002022]	0.466	-1.10048492919	0.00740898456805	0.0443875887412	yes	down	6.26	7.73	7.95	13.62	12.51	25.35	7.31333333333	17.16
PGSC0003DMG400002049		Anthranilate N-benzoyltransferase protein [Source:PGSC_GENE;Acc:PGSC0003DMG400002049]	0.092	-3.44023873645	9.43569332119E-8	3.34987714853E-6	yes	down	3.38	0.59	3.4	15.6	21.67	38.91	2.45666666667	25.3933333333
PGSC0003DMG400002068		Gibberellin 2-oxidase 1 [Source:PGSC_GENE;Acc:PGSC0003DMG400002068]	0.071	-3.80749210721	7.97250100157E-5	0.00112658922033	yes	down	4.57	0.4	0.17	17.11	15.46	21.9	1.71333333333	18.1566666667
PGSC0003DMG400002076		Homeobox protein [Source:PGSC_GENE;Acc:PGSC0003DMG400002076]	0.081	-3.63308200534	5.28727658599E-9	2.558664205E-7	yes	down	0.32	0.47	1.31	7.03	13.74	8.25	0.7	9.67333333333
PGSC0003DMG400002078		Cytochrome P450 [Source:PGSC_GENE;Acc:PGSC0003DMG400002078]	0.131	-2.93147834425	3.2612597891E-7	1.01716273985E-5	yes	down	2.99	1.38	2.35	10.87	24.7	8.39	2.24	14.6533333333
PGSC0003DMG400002091		Gene of unknown function [Source:PGSC_GENE;Acc:PGSC0003DMG400002091]	0.308	-1.6986260062	2.45918670094E-5	0.000416524747472	yes	down	1.19	1.56	1.36	4.12	4.81	7.17	1.37	5.36666666667
PGSC0003DMG400002111		CYP86A33 fatty acid omega-hydroxylase [Source:PGSC_GENE;Acc:PGSC0003DMG400002111]	8.206	3.03660901069	8.72240408444E-16	1.70191548496E-13	yes	up	6.25	4.7	5.72	0.88	0.53	0.83	5.55666666667	0.746666666667
PGSC0003DMG400002120		40S ribosomal protein S21e [Source:PGSC_GENE;Acc:PGSC0003DMG400002120]	2.935	1.55335598547	0.000153476649016	0.0019477851014	yes	up	137.54	101.8	105.69	48.73	49.65	23.49	115.01	40.6233333333
PGSC0003DMG400002123		Ripening regulated protein DDTFR18 [Source:PGSC_GENE;Acc:PGSC0003DMG400002123]	0.063	-3.98792163658	1.89037946629E-10	1.32340762254E-8	yes	down	1.26	1.49	1.14	13.37	29.03	51.99	1.29666666667	31.4633333333
PGSC0003DMG400002124		Ripening regulated protein DDTFR18 [Source:PGSC_GENE;Acc:PGSC0003DMG400002124]	0.072	-3.80150007651	0.00202598683757	0.0163081910787	yes	down	1.2	0	1.98	20.91	25.5	1.71	1.06	16.04
PGSC0003DMG400002144		NbPCL1 protein [Source:PGSC_GENE;Acc:PGSC0003DMG400002144]	11.696	3.54798895264	7.58396340158E-8	2.78993766764E-6	yes	up	3.9	7.01	2.97	0.53	0.58	0.15	4.62666666667	0.42
PGSC0003DMG400002170		Glutathione-S-transferase [Source:PGSC_GENE;Acc:PGSC0003DMG400002170]	0.216	-2.21164241315	3.62562959538E-12	3.63905785314E-10	yes	down	6.53	5.87	4.77	31.73	23.34	27.74	5.72333333333	27.6033333333
PGSC0003DMG400002171		Glutathione S-transferase T2 [Source:PGSC_GENE;Acc:PGSC0003DMG400002171]	0.338	-1.56581424902	0.00730582618448	0.0439492256702	yes	down	5.53	6.24	6.45	34.04	11.93	9.9	6.07333333333	18.6233333333
PGSC0003DMG400002172		Glutathione S-transferase T2 [Source:PGSC_GENE;Acc:PGSC0003DMG400002172]	0.388	-1.36542573459	0.00129381574592	0.0114916846478	yes	down	6.55	8.58	6.15	26.54	15.7	13.53	7.09333333333	18.59
PGSC0003DMG400002173		Rop guanine nucleotide exchange factor [Source:PGSC_GENE;Acc:PGSC0003DMG400002173]	0.349	-1.52027892532	0.000501943306731	0.0053135404736	yes	down	6.85	3.5	6.37	10.62	15.56	21.26	5.57333333333	15.8133333333
PGSC0003DMG400002175		Glutathione S-transferase [Source:PGSC_GENE;Acc:PGSC0003DMG400002175]	0.253	-1.98264461705	0.000219968332058	0.00264026949749	yes	down	2.57	2.48	1.72	12.29	5.5	8.55	2.25666666667	8.78
PGSC0003DMG400002176		Glutathione S-transferase [Source:PGSC_GENE;Acc:PGSC0003DMG400002176]	0.001	-9.77844486445	3.45038812501E-12	3.49190731822E-10	yes	down	0	0	0.09	56.45	10.88	21.39	0.03	29.5733333333
PGSC0003DMG400002188		Xyloglucan endotransglucosylase/hydrolase 5 [Source:PGSC_GENE;Acc:PGSC0003DMG400002188]	14.137	3.82143631524	0.000211924261979	0.0025575619741	yes	up	2.76	4.69	0.94	0.35	0.25	0	2.79666666667	0.2
PGSC0003DMG400002201		Ferrochelatase [Source:PGSC_GENE;Acc:PGSC0003DMG400002201]	2.542	1.34577273275	0.00823561226643	0.0480312250546	yes	up	180.58	181.77	159.11	127.92	62.24	37.45	173.82	75.87
PGSC0003DMG400002221		Deacetylase [Source:PGSC_GENE;Acc:PGSC0003DMG400002221]	0.010	-6.6255323708	1.01294095184E-23	6.86267494872E-21	yes	down	0.56	0.1	0.23	35.64	37.93	20.69	0.296666666667	31.42
PGSC0003DMG400002223		Gene of unknown function [Source:PGSC_GENE;Acc:PGSC0003DMG400002223]	0.008	-7.04843758683	6.16163138186E-5	0.000911906489099	yes	down	0	0	0	3.94	6.7	0.42	0	3.68666666667
PGSC0003DMG400002225		PHD family protein [Source:PGSC_GENE;Acc:PGSC0003DMG400002225]	3.051	1.60927442383	0.000465441193363	0.00500313385021	yes	up	5.79	12.72	8.41	3.5	3.16	2.5	8.97333333333	3.05333333333
PGSC0003DMG400002226		Protein pim1 [Source:PGSC_GENE;Acc:PGSC0003DMG400002226]	0.473	-1.08054626636	0.000217897619931	0.00261928188769	yes	down	18.92	17.68	18.07	34.82	37.63	51.35	18.2233333333	41.2666666667
PGSC0003DMG400002228		Conserved gene of unknown function [Source:PGSC_GENE;Acc:PGSC0003DMG400002228]	0.344	-1.53773257189	0.00031500799583	0.00359188640407	yes	down	2.42	3.83	2.59	7.06	5.4	11.68	2.94666666667	8.04666666667
PGSC0003DMG400002238		Gene of unknown function [Source:PGSC_GENE;Acc:PGSC0003DMG400002238]	13.939	3.80101553903	8.93532574841E-11	6.87484526826E-9	yes	up	13.96	13.23	18.29	0.91	1.08	2.24	15.16	1.41
PGSC0003DMG400002250		ATP binding protein [Source:PGSC_GENE;Acc:PGSC0003DMG400002250]	2.375	1.24780618054	0.000644131122361	0.00650801908633	yes	up	11.02	16.64	16.76	6.04	5.77	8.8	14.8066666667	6.87
PGSC0003DMG400002267		Auxin-regulated protein [Source:PGSC_GENE;Acc:PGSC0003DMG400002267]	2.594	1.37496625191	0.00192366183489	0.015616304974	yes	up	5.46	9.99	11.82	3.12	3.74	4.55	9.09	3.80333333333
PGSC0003DMG400002271		Disease resistance protein [Source:PGSC_GENE;Acc:PGSC0003DMG400002271]	0.196	-2.35431526247	3.71873100799E-8	1.46054507705E-6	yes	down	0.49	0.42	0.37	2.69	2.3	2.92	0.426666666667	2.63666666667
PGSC0003DMG400002275		Cc-nbs-lrr resistance protein [Source:PGSC_GENE;Acc:PGSC0003DMG400002275]	0.096	-3.38294648549	1.61421491831E-5	0.000293592109304	yes	down	0.06	0.3	0.05	1.2	2.06	1.54	0.136666666667	1.6
PGSC0003DMG400002276		Conserved gene of unknown function [Source:PGSC_GENE;Acc:PGSC0003DMG400002276]	0.062	-4.00500063639	1.88255783861E-15	3.47845346088E-13	yes	down	0.31	0.52	0.37	4.73	9.77	6.65	0.4	7.05
PGSC0003DMG400002279		LRR [Source:PGSC_GENE;Acc:PGSC0003DMG400002279]	0.019	-5.71705302158	0.00075932227091	0.00745866701067	yes	down	0	0	0	10.35	5.1	4.6	0	6.68333333333
PGSC0003DMG400002286		Gene of unknown function [Source:PGSC_GENE;Acc:PGSC0003DMG400002286]	14.890	3.89631925836	1.06181961417E-9	6.15149177901E-8	yes	up	12.94	7.16	10.75	0.14	0.68	0.74	10.2833333333	0.52
PGSC0003DMG400002287		Aluminum-induced protein [Source:PGSC_GENE;Acc:PGSC0003DMG400002287]	0.349	-1.51852128055	0.0026025513617	0.0199925126652	yes	down	1.23	2.76	3.14	5.26	6.65	11.39	2.37666666667	7.76666666667
PGSC0003DMG400002302		Aminoadipic semialdehyde synthase [Source:PGSC_GENE;Acc:PGSC0003DMG400002302]	8.948	3.1616142136	0.00120169469077	0.010811262821	yes	up	7.84	7.35	6.49	1.75	0.63	0	7.22666666667	0.793333333333
PGSC0003DMG400002303		Glucan endo-1,3-beta-glucosidase [Source:PGSC_GENE;Acc:PGSC0003DMG400002303]	3.506	1.80993305771	7.67370855513E-6	0.000156620712686	yes	up	14.59	22.6	13.78	6.95	4.08	4.56	16.99	5.19666666667
PGSC0003DMG400002312		Photosystem II 10 kDa polypeptide, chloroplast [Source:PGSC_GENE;Acc:PGSC0003DMG400002312]	0.176	-2.50482478456	0.00195804332028	0.0158396937253	yes	down	7.84	15.6	5.82	22.85	18.48	129.19	9.75333333333	56.84
PGSC0003DMG400002328		Adipocyte plasma membrane-associated protein [Source:PGSC_GENE;Acc:PGSC0003DMG400002328]	0.076	-3.711405211	0.00132207011393	0.0116873106484	yes	down	0	0.17	0.05	1.72	1.75	0.85	0.0733333333333	1.44
PGSC0003DMG400002340		Elicitor-inducible cytochrome P450 [Source:PGSC_GENE;Acc:PGSC0003DMG400002340]	0.097	-3.36738028334	2.91541347277E-9	1.50331785626E-7	yes	down	1.49	1.39	1.45	14.95	7.06	27.41	1.44333333333	16.4733333333
PGSC0003DMG400002357		Bacterial spot disease resistance protein 4 [Source:PGSC_GENE;Acc:PGSC0003DMG400002357]	0.178	-2.49324405123	1.53581219017E-5	0.000281430949047	yes	down	0.77	0.9	1.01	4.18	5.07	1.4	0.893333333333	3.55
PGSC0003DMG400002366		Coatomer alpha subunit [Source:PGSC_GENE;Acc:PGSC0003DMG400002366]	0.037	-4.74709895321	1.72500156071E-8	7.30430348365E-7	yes	down	0.92	0.33	0.58	5.64	5.78	37.87	0.61	16.43
PGSC0003DMG400002374		Gene of unknown function [Source:PGSC_GENE;Acc:PGSC0003DMG400002374]	0.058	-4.11537944868	0.000692925343986	0.00690659956675	yes	down	0.24	0	0.12	1.07	2.52	2.81	0.12	2.13333333333
PGSC0003DMG400002394		Homeobox protein [Source:PGSC_GENE;Acc:PGSC0003DMG400002394]	0.044	-4.51157907405	4.24110283179E-16	8.76614390401E-14	yes	down	0.37	0.16	0.41	5.71	12.06	5.82	0.313333333333	7.86333333333
PGSC0003DMG400002400		NPH3 (NON-PHOTOTROPIC HYPOCOTYL 3) [Source:PGSC_GENE;Acc:PGSC0003DMG400002400]	0.029	-5.11976894832	1.09321048459E-13	1.52362306966E-11	yes	down	0.66	0.34	0.64	12.84	41.68	8.6	0.546666666667	21.04
PGSC0003DMG400002403		Transposase protein [Source:PGSC_GENE;Acc:PGSC0003DMG400002403]	0.027	-5.23147355617	0.00831281018475	0.0484004393426	yes	down	0	0	0	0.52	1.16	3.14	0	1.60666666667
PGSC0003DMG400002412		Gene of unknown function [Source:PGSC_GENE;Acc:PGSC0003DMG400002412]	0.243	-2.04298044165	0.00591736052141	0.0377516147311	yes	down	0.19	0.94	0.3	1.35	2.74	2.94	0.476666666667	2.34333333333
PGSC0003DMG400002416		Transposon protein, CACTA, En/Spm sub-class [Source:PGSC_GENE;Acc:PGSC0003DMG400002416]	174.450	7.44666663346	8.68647292841E-8	3.12482411097E-6	yes	up	8.21	7.1	6.07	0	0	0	7.12666666667	0
PGSC0003DMG400002417		Gene of unknown function [Source:PGSC_GENE;Acc:PGSC0003DMG400002417]	19.668	4.29774694987	2.15942617246E-28	3.29177527165E-25	yes	up	15.85	18.08	18	0.7	1.49	1.32	17.31	1.17
PGSC0003DMG400002420		GNS1/SUR4 membrane protein [Source:PGSC_GENE;Acc:PGSC0003DMG400002420]	0.034	-4.893198028	1.92561177112E-8	8.05586125173E-7	yes	down	0.14	0.73	0.52	10.21	28.76	4.34	0.463333333333	14.4366666667
PGSC0003DMG400002426		Resistance gene [Source:PGSC_GENE;Acc:PGSC0003DMG400002426]	0.456	-1.13398499129	0.00145862361174	0.0125932141205	yes	down	16.64	11.61	11.12	39.75	41.43	29.02	13.1233333333	36.7333333333
PGSC0003DMG400002438		Gene of unknown function [Source:PGSC_GENE;Acc:PGSC0003DMG400002438]	0.029	-5.10287715732	1.75772291496E-11	1.5646299962E-9	yes	down	0.11	0.17	0	3.14	3.31	4.04	0.0933333333333	3.49666666667
PGSC0003DMG400002448		GPI-anchored protein [Source:PGSC_GENE;Acc:PGSC0003DMG400002448]	146.160	7.19140948357	5.13657948452E-6	0.000109607326008	yes	up	14.4	5.21	7.01	0	0	0	8.87333333333	0
PGSC0003DMG400002449		Conserved gene of unknown function [Source:PGSC_GENE;Acc:PGSC0003DMG400002449]	6.621	2.72706991608	4.28856365789E-10	2.73102004219E-8	yes	up	11.64	13.97	14.17	1.66	2.46	1.82	13.26	1.98
PGSC0003DMG400002450		Conserved gene of unknown function [Source:PGSC_GENE;Acc:PGSC0003DMG400002450]	0.155	-2.69181821198	1.9809665683E-7	6.50279604319E-6	yes	down	2.28	1.14	1.37	8.96	5.46	7.18	1.59666666667	7.2
PGSC0003DMG400002457		Late blight resistance protein Rpi-blb2 [Source:PGSC_GENE;Acc:PGSC0003DMG400002457]	4.600	2.20167590969	6.11282159301E-7	1.72360368386E-5	yes	up	12.72	13.53	12.61	2.71	1.36	1.37	12.9533333333	1.81333333333
PGSC0003DMG400002471		Non-specific lipid-transfer protein [Source:PGSC_GENE;Acc:PGSC0003DMG400002471]	0.064	-3.95869632788	0.00465374738178	0.0312304391379	yes	down	128.66	1.2	14.53	1213.48	935.48	22.66	48.13	723.873333333
PGSC0003DMG400002476		Conserved gene of unknown function [Source:PGSC_GENE;Acc:PGSC0003DMG400002476]	0.284	-1.81545931566	0.00084142105658	0.00811156504743	yes	down	4.08	4.29	3.51	15.49	7.2	11.8	3.96	11.4966666667
PGSC0003DMG400002478		NBS-LRR resistance protein [Source:PGSC_GENE;Acc:PGSC0003DMG400002478]	2.593	1.37468762035	6.0153754292E-5	0.00089514952238	yes	up	6.06	6.4	4.61	2.13	2.16	2.89	5.69	2.39333333333
PGSC0003DMG400002479		Alpha-1,4 glucan phosphorylase L-1 isozyme, chloroplastic/amyloplastic [Source:PGSC_GENE;Acc:PGSC0003DMG400002479]	2.959	1.56532695297	1.13282235653E-5	0.00021893452675	yes	up	857.04	526.1	841.13	279.2	226.31	236.87	741.423333333	247.46
PGSC0003DMG400002487		Lipid binding protein [Source:PGSC_GENE;Acc:PGSC0003DMG400002487]	0.088	-3.50580974826	9.82851483801E-6	0.000193476575383	yes	down	72.71	7.63	22.33	345.1	554.27	224.71	34.2233333333	374.693333333
PGSC0003DMG400002495		C2H2L domain class transcription factor [Source:PGSC_GENE;Acc:PGSC0003DMG400002495]	0.469	-1.0934113748	0.000264192177673	0.00308161033642	yes	down	19.1	18.57	13.87	46.04	40.74	32.31	17.18	39.6966666667
PGSC0003DMG400002515		DNA binding protein [Source:PGSC_GENE;Acc:PGSC0003DMG400002515]	0.113	-3.14774577725	0.000105370634534	0.00142836604012	yes	down	1.95	0.25	0.42	8.94	10.55	4.18	0.873333333333	7.89
PGSC0003DMG400002519		Zinc finger protein [Source:PGSC_GENE;Acc:PGSC0003DMG400002519]	0.024	-5.36810873001	3.48587583567E-28	4.4747637701E-25	yes	down	3.37	2.98	4.15	167.49	222.43	76.18	3.5	155.366666667
PGSC0003DMG400002528		Downstream target of agl15-4 [Source:PGSC_GENE;Acc:PGSC0003DMG400002528]	5.803	2.53691095207	2.01633347104E-5	0.000351776633467	yes	up	7	15.06	20.09	2.34	4.25	1.39	14.05	2.66
PGSC0003DMG400002581		Succinic semialdehyde reductase isofom2 [Source:PGSC_GENE;Acc:PGSC0003DMG400002581]	123.184	6.94466975151	7.15634947469E-10	4.33110083592E-8	yes	up	3.29	3.6	3.23	0.04	0	0.05	3.37333333333	0.03
PGSC0003DMG400002582		Heterogeneous nuclear ribonucleoprotein A3 [Source:PGSC_GENE;Acc:PGSC0003DMG400002582]	2184.093	11.0928188006	2.21648906472E-19	9.48424005061E-17	yes	up	12.71	13.54	12.85	0	0	0	13.0333333333	0
PGSC0003DMG400002586		Harpin-induced 1 [Source:PGSC_GENE;Acc:PGSC0003DMG400002586]	2.827	1.49944608418	0.00044873620539	0.00485505355639	yes	up	223.24	552.25	465.94	150.74	138.15	174.16	413.81	154.35
PGSC0003DMG400002587		Glucose-methanol-choline (Gmc) oxidoreductase [Source:PGSC_GENE;Acc:PGSC0003DMG400002587]	0.109	-3.19618327806	1.53700282477E-9	8.48133459188E-8	yes	down	1.13	0.98	1.49	8.19	20.5	7.7	1.2	12.13
PGSC0003DMG400002612		Malic enzyme [Source:PGSC_GENE;Acc:PGSC0003DMG400002612]	2.754	1.46176072922	0.000268046296315	0.00311762001294	yes	up	251.57	197.18	197.23	86.2	103.55	55.72	215.326666667	81.8233333333
PGSC0003DMG400002615		Avr9/Cf-9 rapidly elicited protein 146 [Source:PGSC_GENE;Acc:PGSC0003DMG400002615]	3.118	1.64059961255	0.00143377925889	0.0124447957738	yes	up	50.26	67.38	86.66	14.84	15.73	38.86	68.1	23.1433333333
PGSC0003DMG400002619		Endo-1,4-beta-D-glucanase [Source:PGSC_GENE;Acc:PGSC0003DMG400002619]	0.061	-4.03595482185	3.2032934235E-7	1.00164521281E-5	yes	down	0.43	0.35	0.65	4.63	3.9	18.36	0.476666666667	8.96333333333
PGSC0003DMG400002636		Auxin-induced protein AUX22 [Source:PGSC_GENE;Acc:PGSC0003DMG400002636]	0.040	-4.62670778809	0.00233799455675	0.0183179207321	yes	down	0.37	0.11	0.39	4.83	17.77	0	0.29	7.53333333333
PGSC0003DMG400002651		NAD(P)H-quinone oxidoreductase subunit J, chloroplastic [Source:PGSC_GENE;Acc:PGSC0003DMG400002651]	0.492	-1.02333477626	0.0027853588389	0.0210993519121	yes	down	48.19	78.23	46.71	141.83	113.49	131.42	57.71	128.913333333
PGSC0003DMG400002673		Protein ELC [Source:PGSC_GENE;Acc:PGSC0003DMG400002673]	0.447	-1.16286195356	0.00443749586145	0.0300813391345	yes	down	10.63	10.53	11.25	19.21	19.34	38.73	10.8033333333	25.76
PGSC0003DMG400002681		OO_Ba0013J05-OO_Ba0033A15.20 protein [Source:PGSC_GENE;Acc:PGSC0003DMG400002681]	2.353	1.23438503273	0.00192510518606	0.015616304974	yes	up	7.29	8.81	6.59	2.55	3.74	5.36	7.56333333333	3.88333333333
PGSC0003DMG400002689		Receptor kinase [Source:PGSC_GENE;Acc:PGSC0003DMG400002689]	3.936	1.97682643235	0.00244962882637	0.0190396580864	yes	up	34.31	53.68	54.96	18.24	18.47	3.33	47.65	13.3466666667
PGSC0003DMG400002693		Srpk [Source:PGSC_GENE;Acc:PGSC0003DMG400002693]	0.300	-1.73673875631	0.0010215149466	0.00946936656315	yes	down	3.1	3.02	2.51	6.13	6.8	17.07	2.87666666667	10
PGSC0003DMG400002706		Vacuolar protein sorting 13C protein [Source:PGSC_GENE;Acc:PGSC0003DMG400002706]	0.492	-1.02192602532	0.00246868125455	0.0191633150218	yes	down	7.18	8.78	5.09	14.15	15.21	19.34	7.01666666667	16.2333333333
PGSC0003DMG400002724		Conserved gene of unknown function [Source:PGSC_GENE;Acc:PGSC0003DMG400002724]	0.212	-2.23464395295	0.000194146986304	0.00237952009847	yes	down	26.63	15.47	30.17	51.19	93.48	205.38	24.09	116.683333333
PGSC0003DMG400002728		Homeodomain [Source:PGSC_GENE;Acc:PGSC0003DMG400002728]	6.683	2.7405966903	8.18626014438E-6	0.000165832960898	yes	up	94.37	116.62	41.84	22.81	9.13	7.73	84.2766666667	13.2233333333
PGSC0003DMG400002730		Conserved gene of unknown function [Source:PGSC_GENE;Acc:PGSC0003DMG400002730]	0.120	-3.05352585794	6.9742565519E-15	1.15715726055E-12	yes	down	5.17	6.2	3.87	54.28	53.65	30.03	5.08	45.9866666667
PGSC0003DMG400002731		LEA protein group 3 [Source:PGSC_GENE;Acc:PGSC0003DMG400002731]	0.026	-5.24476899122	6.26196479448E-5	0.00092358878447	yes	down	0.59	1.35	0.58	0.34	8.4	93.14	0.84	33.96
PGSC0003DMG400002744		Gene of unknown function [Source:PGSC_GENE;Acc:PGSC0003DMG400002744]	0.061	-4.02926738586	9.74873552927E-7	2.59010522395E-5	yes	down	0.45	0.07	0.14	2.2	4.13	5.31	0.22	3.88
PGSC0003DMG400002790		Conserved gene of unknown function [Source:PGSC_GENE;Acc:PGSC0003DMG400002790]	0.228	-2.13320014847	0.00187193171933	0.0153209445082	yes	down	31	82.66	58.59	356.88	324.49	64.88	57.4166666667	248.75
PGSC0003DMG400002791		Conserved gene of unknown function [Source:PGSC_GENE;Acc:PGSC0003DMG400002791]	0.143	-2.81080399005	7.42035031125E-19	2.54904709988E-16	yes	down	6.61	7.8	9.49	53.57	54.95	59.66	7.96666666667	56.06
PGSC0003DMG400002804		USP [Source:PGSC_GENE;Acc:PGSC0003DMG400002804]	2.740	1.45399631647	0.000277824245913	0.00321753720694	yes	up	171.5	241.58	99.35	66.29	61.1	68.42	170.81	65.27
PGSC0003DMG400002810		3-5 exonuclease [Source:PGSC_GENE;Acc:PGSC0003DMG400002810]	0.173	-2.52917380376	0.000484195470915	0.00516376367976	yes	down	4.33	6.17	3.22	7.62	15.71	51.43	4.57333333333	24.92
PGSC0003DMG400002845		Nucleotide pyrophosphatase/phosphodiesterase [Source:PGSC_GENE;Acc:PGSC0003DMG400002845]	0.364	-1.45764945675	7.19814160908E-5	0.00103637942057	yes	down	19.05	25.68	19.25	44.79	62.2	86.51	21.3266666667	64.5
PGSC0003DMG400002854		Ribosomal protein L32 [Source:PGSC_GENE;Acc:PGSC0003DMG400002854]	2.143	1.09932879006	0.00102140187013	0.00946936656315	yes	up	41.24	45.87	33.96	22.37	21.83	13.84	40.3566666667	19.3466666667
PGSC0003DMG400002870		Leucine-rich repeat receptor-like kinase [Source:PGSC_GENE;Acc:PGSC0003DMG400002870]	3.788	1.9214019934	3.13680268175E-7	9.8337554509E-6	yes	up	39.6	69.36	64.95	16.89	13.34	20.13	57.97	16.7866666667
PGSC0003DMG400002871		Conserved gene of unknown function [Source:PGSC_GENE;Acc:PGSC0003DMG400002871]	0.242	-2.04743853712	1.24718480609E-5	0.000237091484182	yes	down	1.94	1.29	1.03	5.09	4.83	9.41	1.42	6.44333333333
PGSC0003DMG400002879		Conserved gene of unknown function [Source:PGSC_GENE;Acc:PGSC0003DMG400002879]	0.390	-1.36006272119	0.00422818299761	0.0289922359605	yes	down	1	2	1.14	2.77	3.6	4.99	1.38	3.78666666667
PGSC0003DMG400002908		Conserved gene of unknown function [Source:PGSC_GENE;Acc:PGSC0003DMG400002908]	14.827	3.89015232932	1.78426590011E-5	0.000319282797532	yes	up	12.2	7.4	7.66	0.94	0	1	9.08666666667	0.646666666667
PGSC0003DMG400002914		EIN3-binding F-box protein 1 [Source:PGSC_GENE;Acc:PGSC0003DMG400002914]	0.319	-1.65039962945	0.000535997368859	0.00559152088387	yes	down	45.04	56.2	41.75	87.97	142.23	264.54	47.6633333333	164.913333333
PGSC0003DMG400002928		Small molecular heat shock protein [Source:PGSC_GENE;Acc:PGSC0003DMG400002928]	0.086	-3.53561751493	9.21013697239E-8	3.27934658039E-6	yes	down	20.15	30.02	20.94	118.86	144.92	586.07	23.7033333333	283.283333333
PGSC0003DMG400002934		Conserved gene of unknown function [Source:PGSC_GENE;Acc:PGSC0003DMG400002934]	29.702	4.89248027587	0.000121407175361	0.00160233820728	yes	up	18.74	2.22	2.74	0.22	0.47	0	7.9	0.23
PGSC0003DMG400002936		Gene of unknown function [Source:PGSC_GENE;Acc:PGSC0003DMG400002936]	61.144	5.93414675129	2.09878198337E-6	5.02841773815E-5	yes	up	1.06	0.63	1.13	0	0.05	0	0.94	0.0166666666667
PGSC0003DMG400002939		Gene of unknown function [Source:PGSC_GENE;Acc:PGSC0003DMG400002939]	3.893	1.96092443574	0.00206030792481	0.0165359610554	yes	up	8.39	6.41	12.13	3.27	1.38	1.89	8.97666666667	2.18
PGSC0003DMG400002940		Gene of unknown function [Source:PGSC_GENE;Acc:PGSC0003DMG400002940]	5.136	2.36053639938	0.00670225727232	0.0412589739707	yes	up	2.12	3.92	4.68	0.6	0.31	1.08	3.57333333333	0.663333333333
PGSC0003DMG400002952		12-oxophytodienoate reductase [Source:PGSC_GENE;Acc:PGSC0003DMG400002952]	0.394	-1.34281290134	0.000734206881414	0.00726462711468	yes	down	1.04	1.26	1.42	2.81	4.47	2.38	1.24	3.22
PGSC0003DMG400002965		Histone H4 [Source:PGSC_GENE;Acc:PGSC0003DMG400002965]	0.004	-8.15683073682	8.54791429165E-10	5.1098928817E-8	yes	down	0	0	0	10.06	16.51	15.31	0	13.96
PGSC0003DMG400002987		DNAJ protein [Source:PGSC_GENE;Acc:PGSC0003DMG400002987]	0.183	-2.45332816973	0.000350402535529	0.00391853179347	yes	down	9.33	8.24	6.5	17.64	24.12	96.73	8.02333333333	46.1633333333
PGSC0003DMG400002988		FAS protein [Source:PGSC_GENE;Acc:PGSC0003DMG400002988]	0.304	-1.7177400448	0.00729915532104	0.0439292862239	yes	down	5.65	2.03	2.45	8.5	19.18	6.86	3.37666666667	11.5133333333
PGSC0003DMG400002989		Strictosidine synthase [Source:PGSC_GENE;Acc:PGSC0003DMG400002989]	0.353	-1.50378284604	0.0028972208142	0.0216848848743	yes	down	12.8	10.18	8.42	39.07	42.66	14.1	10.4666666667	31.9433333333
PGSC0003DMG400002999		Conserved gene of unknown function [Source:PGSC_GENE;Acc:PGSC0003DMG400002999]	14.321	3.84010798027	5.43597429624E-6	0.000115189759414	yes	up	2.12	2.09	2.27	0.03	0.07	0.36	2.16	0.153333333333
PGSC0003DMG400003003		Ubiquitin carrier protein [Source:PGSC_GENE;Acc:PGSC0003DMG400003003]	2.098	1.06908876136	0.00406349283982	0.0281318735064	yes	up	58.8	39.67	41.62	28.93	23.96	17.71	46.6966666667	23.5333333333
PGSC0003DMG400003011		Pentatricopeptide repeat-containing protein [Source:PGSC_GENE;Acc:PGSC0003DMG400003011]	0.469	-1.092711037	0.00429361294053	0.0293418939814	yes	down	1.47	1.37	1.59	3.02	3.52	4.83	1.47666666667	3.79
PGSC0003DMG400003028		Indole-3-acetic acid-induced protein ARG7 [Source:PGSC_GENE;Acc:PGSC0003DMG400003028]	0.231	-2.11332180288	0.00775057466262	0.045904933468	yes	down	1.27	0.6	0.69	2.23	1.96	2.06	0.853333333333	2.08333333333
PGSC0003DMG400003030		Gene of unknown function [Source:PGSC_GENE;Acc:PGSC0003DMG400003030]	0.380	-1.39665805275	0.000940983352933	0.00890247632972	yes	down	0.2	0.27	0.24	0.52	0.81	0.77	0.236666666667	0.7
PGSC0003DMG400003043		Osmotin [Source:PGSC_GENE;Acc:PGSC0003DMG400003043]	0.101	-3.30053964005	0.00477550172803	0.031902078101	yes	down	2.02	3.93	0.62	6.77	1.28	57.78	2.19	21.9433333333
PGSC0003DMG400003046		GTP binding protein [Source:PGSC_GENE;Acc:PGSC0003DMG400003046]	2.363	1.24052800248	0.00190262830717	0.0155097274104	yes	up	36.4	19.13	34.43	11.9	12.81	16.1	29.9866666667	13.6033333333
PGSC0003DMG400003058		Osmotin OSML15 [Source:PGSC_GENE;Acc:PGSC0003DMG400003058]	0.158	-2.6592955557	0.00101179252005	0.00942038584447	yes	down	0.87	1.53	2.1	19.84	2.96	6.57	1.5	9.79
PGSC0003DMG400003061		Conserved gene of unknown function [Source:PGSC_GENE;Acc:PGSC0003DMG400003061]	3.338	1.73877405228	9.75940984964E-6	0.000192426844165	yes	up	31.99	63.23	50.39	19.34	14.43	13.09	48.5366666667	15.62
PGSC0003DMG400003063		Gene of unknown function [Source:PGSC_GENE;Acc:PGSC0003DMG400003063]	11.556	3.53056911423	5.19749904521E-5	0.000788842574442	yes	up	2.21	12.36	6.97	0.95	0.2	0.69	7.18	0.613333333333
PGSC0003DMG400003065		Conserved gene of unknown function [Source:PGSC_GENE;Acc:PGSC0003DMG400003065]	0.016	-5.96282442054	2.79949146773E-5	0.000463541051582	yes	down	0.16	0	0	4.21	2.21	4.48	0.0533333333333	3.63333333333
PGSC0003DMG400003070		Gene of unknown function [Source:PGSC_GENE;Acc:PGSC0003DMG400003070]	4.668	2.2226629026	7.42177325775E-12	7.12665550222E-10	yes	up	18.8	28.32	25.6	5.07	5.3	6.1	24.24	5.49
PGSC0003DMG400003075		Plasma membrane associated protein [Source:PGSC_GENE;Acc:PGSC0003DMG400003075]	4.717	2.23788740607	3.53865199844E-10	2.29541814473E-8	yes	up	53.29	73.86	50.94	24.06	14.07	8.39	59.3633333333	15.5066666667
PGSC0003DMG400003086		AML1 [Source:PGSC_GENE;Acc:PGSC0003DMG400003086]	0.407	-1.29702816952	0.00134887187503	0.0118597638904	yes	down	34.1	37	29.64	56	49.9	105.97	33.58	70.6233333333
PGSC0003DMG400003089		Flavonol synthase/flavanone 3-hydroxylase [Source:PGSC_GENE;Acc:PGSC0003DMG400003089]	14.437	3.85172225346	6.30760660769E-10	3.855702385E-8	yes	up	13.13	20.1	19.35	2.11	0.6	1.33	17.5266666667	1.34666666667
PGSC0003DMG400003094		Leucoanthocyanidin dioxygenase [Source:PGSC_GENE;Acc:PGSC0003DMG400003094]	0.115	-3.12144962972	0.00310597118239	0.0228314156536	yes	down	0.31	0.21	0	1.82	0.8	2.41	0.173333333333	1.67666666667
PGSC0003DMG400003095		Leucoanthocyanidin dioxygenase [Source:PGSC_GENE;Acc:PGSC0003DMG400003095]	0.030	-5.05091676188	2.02592533564E-16	4.53324026939E-14	yes	down	0.2	0.57	0.29	10.47	8.6	16.7	0.353333333333	11.9233333333
PGSC0003DMG400003097		Flavonol synthase/flavanone 3-hydroxylase [Source:PGSC_GENE;Acc:PGSC0003DMG400003097]	3.774	1.91623906275	0.000475561378936	0.00509172169984	yes	up	68.65	207.98	83.36	33.03	23.34	43.64	119.996666667	33.3366666667
PGSC0003DMG400003107		Adhesive/proline-rich protein [Source:PGSC_GENE;Acc:PGSC0003DMG400003107]	4.016	2.00568596962	2.91710734959E-6	6.6618209978E-5	yes	up	16.31	17.06	14.75	5.31	2.48	5.32	16.04	4.37
PGSC0003DMG400003120		Glutamyl-tRNA(Gln) amidotransferase subunit A [Source:PGSC_GENE;Acc:PGSC0003DMG400003120]	2.108	1.07611699128	0.00665267661321	0.0410021846211	yes	up	12.59	13.41	11.33	8.47	7.55	3.85	12.4433333333	6.62333333333
PGSC0003DMG400003138		Elongation factor Ts [Source:PGSC_GENE;Acc:PGSC0003DMG400003138]	0.463	-1.11167406219	0.00705158374592	0.0429112094718	yes	down	9.19	12.38	6.9	14.24	26.41	27.28	9.49	22.6433333333
PGSC0003DMG400003143		Pentatricopeptide repeat-containing protein [Source:PGSC_GENE;Acc:PGSC0003DMG400003143]	2.610	1.38380312984	7.18372556285E-5	0.00103491474588	yes	up	9.28	8.8	8.96	3.09	2.9	5.08	9.01333333333	3.69
PGSC0003DMG400003152		Cinnamoyl-CoA reductase [Source:PGSC_GENE;Acc:PGSC0003DMG400003152]	0.229	-2.12781192582	0.000864498127574	0.00829469289202	yes	down	4.05	14.71	8.93	23.42	85.11	33.7	9.23	47.41
PGSC0003DMG400003160		Heat stress transcription factor A-1 [Source:PGSC_GENE;Acc:PGSC0003DMG400003160]	0.350	-1.51379517404	0.00281776823524	0.0212557881002	yes	down	13.73	21.24	14.65	28.98	42.29	85.01	16.54	52.0933333333
PGSC0003DMG400003195		Cf-2.2 [Source:PGSC_GENE;Acc:PGSC0003DMG400003195]	0.305	-1.71429566028	0.00119497708381	0.0107786579416	yes	down	0.54	0.43	0.45	1.83	0.9	2.42	0.473333333333	1.71666666667
PGSC0003DMG400003220		AtGRF7 [Source:PGSC_GENE;Acc:PGSC0003DMG400003220]	0.100	-3.3157214325	2.38851044242E-5	0.000405680847428	yes	down	0.57	0.1	0.52	1.71	4.15	7.09	0.396666666667	4.31666666667
PGSC0003DMG400003225		SAUR family protein [Source:PGSC_GENE;Acc:PGSC0003DMG400003225]	6.766	2.75829871167	0.00413228166635	0.0284578910217	yes	up	9.66	15.31	5.67	0.17	0.74	3.66	10.2133333333	1.52333333333
PGSC0003DMG400003227		SAUR family protein [Source:PGSC_GENE;Acc:PGSC0003DMG400003227]	0.174	-2.52470499282	0.00299659331423	0.0222531933743	yes	down	0.95	0.94	1.8	2.24	4.95	13.64	1.23	6.94333333333
PGSC0003DMG400003228		SAUR family protein [Source:PGSC_GENE;Acc:PGSC0003DMG400003228]	0.301	-1.73343350798	0.00074925131385	0.00738651557995	yes	down	12.79	11.46	20.96	35	37.11	76.91	15.07	49.6733333333
PGSC0003DMG400003229		Conserved gene of unknown function [Source:PGSC_GENE;Acc:PGSC0003DMG400003229]	3.206	1.68074736908	7.06130884925E-5	0.00102408316009	yes	up	10.11	14.07	9.26	2.5	5.5	3.8	11.1466666667	3.93333333333
PGSC0003DMG400003236		Transposon MuDR mudrA [Source:PGSC_GENE;Acc:PGSC0003DMG400003236]	52.487	5.71389885569	6.390814558E-15	1.07497908324E-12	yes	up	7.3	5.54	8.57	0.15	0.23	0	7.13666666667	0.126666666667
PGSC0003DMG400003243		Gene of unknown function [Source:PGSC_GENE;Acc:PGSC0003DMG400003243]	0.098	-3.3564536097	0.0039195933883	0.0273546305535	yes	down	19.64	34.3	16.05	8.53	57.89	711.7	23.33	259.373333333
PGSC0003DMG400003289		P-coumarate 3-hydroxylase [Source:PGSC_GENE;Acc:PGSC0003DMG400003289]	3.757	1.9094207538	0.00765103492491	0.0455032289243	yes	up	37.7	81.13	54.86	21.56	14.14	3.88	57.8966666667	13.1933333333
PGSC0003DMG400003305		Cytochrome P450 [Source:PGSC_GENE;Acc:PGSC0003DMG400003305]	0.102	-3.29588593515	0.00061806505908	0.00628894734709	yes	down	1.53	0.24	0.87	1.74	7.42	24.73	0.88	11.2966666667
PGSC0003DMG400003319		ADP-ribosylation factor [Source:PGSC_GENE;Acc:PGSC0003DMG400003319]	2.727	1.44736868069	0.000222188121736	0.00266036734862	yes	up	7.55	4.31	6.24	1.37	1.6	2.61	6.03333333333	1.86
PGSC0003DMG400003344		Dual-specific kinase DSK1 [Source:PGSC_GENE;Acc:PGSC0003DMG400003344]	0.180	-2.4758811864	6.75494557725E-10	4.11882806573E-8	yes	down	2.08	1.33	1.6	12.83	14.16	7.16	1.67	11.3833333333
PGSC0003DMG400003346		Cytochrome P450 [Source:PGSC_GENE;Acc:PGSC0003DMG400003346]	0.426	-1.23193761057	0.0030379022313	0.0224869303252	yes	down	12.94	22.96	11.64	55.15	39.19	29.95	15.8466666667	41.43
PGSC0003DMG400003357		CONSTANS interacting protein 2b [Source:PGSC_GENE;Acc:PGSC0003DMG400003357]	0.339	-1.56164844036	0.000118273676881	0.00157483577403	yes	down	7.28	6.88	8.36	17.64	19.13	35.65	7.50666666667	24.14
PGSC0003DMG400003360		Copper ion binding protein [Source:PGSC_GENE;Acc:PGSC0003DMG400003360]	91.565	6.5167167316	2.37587560762E-5	0.000404379665526	yes	up	2.19	1.38	1.79	0	0	0	1.78666666667	0
PGSC0003DMG400003365		Polypepetide with reverse transcriptase and RNaseH domains [Source:PGSC_GENE;Acc:PGSC0003DMG400003365]	0.058	-4.0976523526	1.04527382267E-5	0.000204829129118	yes	down	0.83	0	0.37	7.17	5.28	6.05	0.4	6.16666666667
PGSC0003DMG400003371		Arabinogalactan protein 2 [Source:PGSC_GENE;Acc:PGSC0003DMG400003371]	21.900	4.45287776473	1.51234643701E-5	0.000277987365251	yes	up	164.25	698.22	277.48	28.7	17.44	1.06	379.983333333	15.7333333333
PGSC0003DMG400003372		Nucleic acid binding protein [Source:PGSC_GENE;Acc:PGSC0003DMG400003372]	0.257	-1.96064535521	0.000514111149927	0.00541891360799	yes	down	7.28	19.07	12.58	28.33	38.21	82.51	12.9766666667	49.6833333333
PGSC0003DMG400003399		Conserved gene of unknown function [Source:PGSC_GENE;Acc:PGSC0003DMG400003399]	9.252	3.20978590639	6.84795093932E-7	1.89581751884E-5	yes	up	10.93	15.54	13.11	0.76	0.73	2.98	13.1933333333	1.49
PGSC0003DMG400003402		PPR1 protein [Source:PGSC_GENE;Acc:PGSC0003DMG400003402]	3.349	1.74394265287	3.32051942979E-5	0.000532812295346	yes	up	4.37	5.62	6.33	1.4	2.13	2.99	5.44	2.17333333333
PGSC0003DMG400003415		Neutral amino acid transport protein [Source:PGSC_GENE;Acc:PGSC0003DMG400003415]	0.136	-2.87628862382	1.72157802694E-9	9.43579507351E-8	yes	down	0.46	0.45	0.51	3.28	4.05	5.82	0.473333333333	4.38333333333
PGSC0003DMG400003420		Gene of unknown function [Source:PGSC_GENE;Acc:PGSC0003DMG400003420]	0.215	-2.21993955007	0.000307582011272	0.00352203063611	yes	down	0.94	1.06	0.74	2.42	3.03	5.33	0.913333333333	3.59333333333
PGSC0003DMG400003428		F-Box protein [Source:PGSC_GENE;Acc:PGSC0003DMG400003428]	38.953	5.28365021336	0.00556598585173	0.0359138610909	yes	up	0.42	0.26	0.21	0	0	0	0.296666666667	0
PGSC0003DMG400003439		NBS-LRR resistance protein [Source:PGSC_GENE;Acc:PGSC0003DMG400003439]	0.285	-1.80937501557	3.05455887386E-6	6.9225492135E-5	yes	down	10.8	15.74	15.47	23.77	39.01	42.23	14.0033333333	35.0033333333
PGSC0003DMG400003440		Disease resistance protein RGA4 [Source:PGSC_GENE;Acc:PGSC0003DMG400003440]	0.017	-5.87188515836	0.00131478251822	0.0116347444381	yes	down	0	0	0	1.9	0.31	1.85	0	1.35333333333
PGSC0003DMG400003445		Disease resistance protein [Source:PGSC_GENE;Acc:PGSC0003DMG400003445]	0.292	-1.77557946034	0.00179647631088	0.0148730676247	yes	down	0.52	0.3	0.28	0.74	2.16	0.8	0.366666666667	1.23333333333
PGSC0003DMG400003448		Uclacyanin-2 [Source:PGSC_GENE;Acc:PGSC0003DMG400003448]	59.046	5.88376143638	0.0038446482956	0.0269922198991	yes	up	0.3	5.65	3.22	0	0	0	3.05666666667	0
PGSC0003DMG400003451		Cyclin-dependent protein kinase [Source:PGSC_GENE;Acc:PGSC0003DMG400003451]	9.124	3.18964865191	3.46858767899E-20	1.72650721409E-17	yes	up	44.77	58	41.69	6.46	4.04	6.23	48.1533333333	5.57666666667
PGSC0003DMG400003454		ATP/GTP/Ca++ binding protein [Source:PGSC_GENE;Acc:PGSC0003DMG400003454]	164.486	7.36182473874	5.48841558873E-11	4.49202873185E-9	yes	up	9.79	9.44	8.79	0	0.14	0	9.34	0.0466666666667
PGSC0003DMG400003456		TdcA1-ORF2 protein [Source:PGSC_GENE;Acc:PGSC0003DMG400003456]	0.239	-2.06483314102	0.000197778736757	0.00241272832882	yes	down	0.37	0.9	0.74	5.95	19.82	2.51	0.67	9.42666666667
PGSC0003DMG400003461		3-hydroxy-3-methylglutaryl coenzyme A reductase [Source:PGSC_GENE;Acc:PGSC0003DMG400003461]	0.382	-1.38834059658	0.00702707038941	0.0427833866195	yes	down	13.68	21.07	12.04	32.37	26.75	73.96	15.5966666667	44.36
PGSC0003DMG400003469		Phosphonopyruvate decarboxylase [Source:PGSC_GENE;Acc:PGSC0003DMG400003469]	2.204	1.14038087053	1.90386917603E-6	4.62964797642E-5	yes	up	53.34	62.21	57.27	30.81	29.17	25	57.6066666667	28.3266666667
PGSC0003DMG400003490		Polygalacturonase [Source:PGSC_GENE;Acc:PGSC0003DMG400003490]	2.952	1.56153474848	0.000316866303049	0.00360728429882	yes	up	3.96	5.85	3.78	1.41	1.39	2.75	4.53	1.85
PGSC0003DMG400003494		TNP2-like transposon protein [Source:PGSC_GENE;Acc:PGSC0003DMG400003494]	7.572	2.92060256727	1.68941902936E-10	1.21190970959E-8	yes	up	23.91	17	13.52	2.89	1.99	1.53	18.1433333333	2.13666666667
PGSC0003DMG400003495		Alpha-1,4 glucan phosphorylase L-1 isozyme, chloroplastic/amyloplastic [Source:PGSC_GENE;Acc:PGSC0003DMG400003495]	0.470	-1.08897947875	7.76645736337E-6	0.000158248868081	yes	down	107.67	100.76	76.19	206.81	201.49	185.03	94.8733333333	197.776666667
PGSC0003DMG400003503		Maf protein [Source:PGSC_GENE;Acc:PGSC0003DMG400003503]	2.988	1.5793674887	1.90834155303E-5	0.000336303832937	yes	up	16.88	19.31	17.58	7.75	8.43	3.71	17.9233333333	6.63
PGSC0003DMG400003507		TVLP1 [Source:PGSC_GENE;Acc:PGSC0003DMG400003507]	0.346	-1.53016021224	0.000337806892143	0.00379857542618	yes	down	4.12	5.03	2.67	12.93	13.2	7.3	3.94	11.1433333333
PGSC0003DMG400003514		Inorganic pyrophosphatase [Source:PGSC_GENE;Acc:PGSC0003DMG400003514]	2.041	1.02929396994	2.80792937671E-5	0.000464307779647	yes	up	141.57	182.84	151.39	87.21	76.58	78.52	158.6	80.77
PGSC0003DMG400003519		Conserved gene of unknown function [Source:PGSC_GENE;Acc:PGSC0003DMG400003519]	0.179	-2.48169043924	0.00710124682049	0.0431058760457	yes	down	0.11	2.18	1.27	4.01	4.95	10.85	1.18666666667	6.60333333333
PGSC0003DMG400003523		Conserved gene of unknown function [Source:PGSC_GENE;Acc:PGSC0003DMG400003523]	3.458	1.78999212435	0.000247868613004	0.00291771982199	yes	up	19.85	24.15	20.76	5.04	3.86	10.98	21.5866666667	6.62666666667
PGSC0003DMG400003525		AAA-type ATPase [Source:PGSC_GENE;Acc:PGSC0003DMG400003525]	7.884	2.97897764843	2.86310463793E-7	9.09259402594E-6	yes	up	17.06	10.59	14.76	1.9	0.73	3.13	14.1366666667	1.92
PGSC0003DMG400003527		Disease resistance protein RGA2 [Source:PGSC_GENE;Acc:PGSC0003DMG400003527]	0.380	-1.39632985299	6.95159203763E-5	0.00101142688337	yes	down	47.99	75.35	83.31	174.41	191.63	242.02	68.8833333333	202.686666667
PGSC0003DMG400003531		Dhn1 protein [Source:PGSC_GENE;Acc:PGSC0003DMG400003531]	0.120	-3.05376358825	0.000684231220288	0.00684082312415	yes	down	1.88	0.58	1.34	3.84	4.18	24.62	1.26666666667	10.88
PGSC0003DMG400003546		Ferulate-5-hydroxylase [Source:PGSC_GENE;Acc:PGSC0003DMG400003546]	30.115	4.91239052403	2.89668678001E-10	1.91463931069E-8	yes	up	32.56	149.38	43.95	1.16	1.73	5.16	75.2966666667	2.68333333333
PGSC0003DMG400003548		Fructose-bisphosphate aldolase [Source:PGSC_GENE;Acc:PGSC0003DMG400003548]	0.132	-2.9174886304	0.00204310768413	0.016424323143	yes	down	4.98	9.53	0.44	13.14	67.98	39.41	4.98333333333	40.1766666667
PGSC0003DMG400003556		Zinc finger CCCH domain-containing protein 6 [Source:PGSC_GENE;Acc:PGSC0003DMG400003556]	0.097	-3.36990163821	0.00266607824252	0.0203906078191	yes	down	0.04	0.04	0.13	1.43	0.51	0.11	0.07	0.683333333333
PGSC0003DMG400003558		Peroxidase 57 [Source:PGSC_GENE;Acc:PGSC0003DMG400003558]	0.180	-2.47620820208	0.00337473678722	0.0243448181723	yes	down	0.63	1.38	0.68	3.88	5.47	12.31	0.896666666667	7.22
PGSC0003DMG400003571		Zeamatin [Source:PGSC_GENE;Acc:PGSC0003DMG400003571]	2.775	1.47272519352	0.000441062062083	0.00478648259521	yes	up	43.51	54.85	38.78	26.19	13.28	13.11	45.7133333333	17.5266666667
PGSC0003DMG400003584		Ubiquitin carrier protein [Source:PGSC_GENE;Acc:PGSC0003DMG400003584]	4.618	2.20721895173	2.50889139777E-6	5.85568049681E-5	yes	up	47.93	103.75	86.35	16.27	7.91	27.06	79.3433333333	17.08
PGSC0003DMG400003587		Aquaporin [Source:PGSC_GENE;Acc:PGSC0003DMG400003587]	83.071	6.37627567624	0.000151744184739	0.00193064197485	yes	up	0.73	2.9	1.37	0	0	0	1.66666666667	0
PGSC0003DMG400003605		Dihydroflavonol 4-reductase [Source:PGSC_GENE;Acc:PGSC0003DMG400003605]	0.159	-2.65107042674	8.27223948614E-5	0.00116422343374	yes	down	0.38	0.35	0.87	2.94	6.6	1.73	0.533333333333	3.75666666667
PGSC0003DMG400003610		Gene of unknown function [Source:PGSC_GENE;Acc:PGSC0003DMG400003610]	50.739	5.66502195457	0.000100638032111	0.00137664700122	yes	up	0.36	0.4	0.33	0.02	0	0	0.363333333333	0.00666666666667
PGSC0003DMG400003615		Thioredoxin H-type 2 [Source:PGSC_GENE;Acc:PGSC0003DMG400003615]	2.671	1.41736805834	4.2681192151E-6	9.27802385529E-5	yes	up	320.39	509.18	432.73	170.92	124.88	149.07	420.766666667	148.29
PGSC0003DMG400003619		Aldehyde dehydrogenase family 3 member F1 [Source:PGSC_GENE;Acc:PGSC0003DMG400003619]	0.478	-1.06555254961	0.000948101370815	0.00896286528456	yes	down	12.56	10.9	7.55	25.81	25	19.48	10.3366666667	23.43
PGSC0003DMG400003639		Conserved gene of unknown function [Source:PGSC_GENE;Acc:PGSC0003DMG400003639]	6.915	2.78967665945	0.000303095385254	0.0034771855345	yes	up	2.77	7.04	4.3	0.42	1.41	0.47	4.70333333333	0.766666666667
PGSC0003DMG400003645		Ascorbate peroxidase [Source:PGSC_GENE;Acc:PGSC0003DMG400003645]	3.845	1.94280004412	7.65831866685E-9	3.55783604351E-7	yes	up	40.57	55.85	39.58	15.63	13.18	9.83	45.3333333333	12.88
PGSC0003DMG400003654		Peroxidase [Source:PGSC_GENE;Acc:PGSC0003DMG400003654]	15.920	3.99279337554	2.00028570176E-11	1.75492691604E-9	yes	up	112.07	378.68	224.81	24.6	8.97	16.26	238.52	16.61
PGSC0003DMG400003669		Gene of unknown function [Source:PGSC_GENE;Acc:PGSC0003DMG400003669]	0.292	-1.77414088579	0.00647803172763	0.0402670423304	yes	down	4.16	5.12	2.29	14.92	16.85	4.83	3.85666666667	12.2
PGSC0003DMG400003678		Nucleic acid binding protein [Source:PGSC_GENE;Acc:PGSC0003DMG400003678]	58.204	5.86304624656	8.05596381734E-7	2.18887702509E-5	yes	up	3.14	15.27	7.13	0.41	0	0	8.51333333333	0.136666666667
PGSC0003DMG400003686		Oxidoreductase [Source:PGSC_GENE;Acc:PGSC0003DMG400003686]	2.713	1.43980652397	0.00030855978055	0.00353156876941	yes	up	41.08	76.99	43.13	19.3	15.36	20.78	53.7333333333	18.48
PGSC0003DMG400003702		Conserved gene of unknown function [Source:PGSC_GENE;Acc:PGSC0003DMG400003702]	0.099	-3.3426826725	1.69861376272E-9	9.33089857493E-8	yes	down	1.29	0.77	0.39	9.54	10.11	7.06	0.816666666667	8.90333333333
PGSC0003DMG400003709		Deficiens analogue [Source:PGSC_GENE;Acc:PGSC0003DMG400003709]	0.024	-5.40345182144	0.00843216656807	0.0489202051844	yes	down	0	0	0	0.32	1.37	0.14	0	0.61
PGSC0003DMG400003729		F-box family protein [Source:PGSC_GENE;Acc:PGSC0003DMG400003729]	48.597	5.60279178541	0.00184411922371	0.0151596621621	yes	up	0.51	0.81	0.38	0	0	0	0.566666666667	0
PGSC0003DMG400003731		Conserved gene of unknown function [Source:PGSC_GENE;Acc:PGSC0003DMG400003731]	0.160	-2.64368174208	2.34596516864E-5	0.000400406511288	yes	down	0.92	0.69	0.4	2.72	4.49	6.52	0.67	4.57666666667
PGSC0003DMG400003733		Agglutinin isoform [Source:PGSC_GENE;Acc:PGSC0003DMG400003733]	5.994	2.58358732975	7.74486427021E-12	7.37879841994E-10	yes	up	60.44	121.77	70	14.51	12.85	16.46	84.07	14.6066666667
PGSC0003DMG400003738		CBS domain-containing protein [Source:PGSC_GENE;Acc:PGSC0003DMG400003738]	6.305	2.65658463059	9.44171610022E-6	0.000187070232075	yes	up	11.86	20.14	8.66	2.8	1.53	0.85	13.5533333333	1.72666666667
PGSC0003DMG400003739		Conserved gene of unknown function [Source:PGSC_GENE;Acc:PGSC0003DMG400003739]	37.233	5.21852455212	1.04663549721E-6	2.75376912373E-5	yes	up	1.95	7.26	5.7	0.19	0.2	0	4.97	0.13
PGSC0003DMG400003747		Taxadien-5-alpha-ol O-acetyltransferase [Source:PGSC_GENE;Acc:PGSC0003DMG400003747]	9.618	3.26567131366	7.07256573183E-11	5.5466198778E-9	yes	up	29.65	48.7	69.95	7.76	3.6	5.23	49.4333333333	5.53
PGSC0003DMG400003753		Ubiquitin carrier protein [Source:PGSC_GENE;Acc:PGSC0003DMG400003753]	2.470	1.30428787997	1.26984641544E-5	0.000240649215793	yes	up	75.59	106.44	89.4	45.02	35.57	33.12	90.4766666667	37.9033333333
PGSC0003DMG400003755		Thioredoxin [Source:PGSC_GENE;Acc:PGSC0003DMG400003755]	2.305	1.20449059484	0.000422545976543	0.00461733708238	yes	up	1596.93	1492.52	1201.44	825.21	528.52	473.35	1430.29666667	609.026666667
PGSC0003DMG400003757		Purple acid phosphatase [Source:PGSC_GENE;Acc:PGSC0003DMG400003757]	3.031	1.59969735292	6.02657504858E-5	0.000896269301432	yes	up	3.41	4.43	4.76	1.73	1.58	1.25	4.2	1.52
PGSC0003DMG400003761		DNA-binding protein [Source:PGSC_GENE;Acc:PGSC0003DMG400003761]	3.480	1.79905935201	8.65517112065E-6	0.00017403101701	yes	up	4.27	4.34	4.41	1.77	1.32	0.95	4.34	1.34666666667
PGSC0003DMG400003790		Receptor protein kinase [Source:PGSC_GENE;Acc:PGSC0003DMG400003790]	0.093	-3.43189656257	3.44023334713E-9	1.74806856951E-7	yes	down	2.76	2.35	1.33	40.1	26.74	10.27	2.14666666667	25.7033333333
PGSC0003DMG400003803		Gene of unknown function [Source:PGSC_GENE;Acc:PGSC0003DMG400003803]	6.893	2.78510935181	8.66591913737E-9	3.95808553858E-7	yes	up	12.35	11.76	16.07	2.8	1.93	1.2	13.3933333333	1.97666666667
PGSC0003DMG400003804		Gene of unknown function [Source:PGSC_GENE;Acc:PGSC0003DMG400003804]	3.984	1.99424321616	0.00451067916008	0.0304751979818	yes	up	3.75	4.57	5.91	0.98	0.47	2.82	4.74333333333	1.42333333333
PGSC0003DMG400003805		Oxidoreductase [Source:PGSC_GENE;Acc:PGSC0003DMG400003805]	3.022	1.59572204821	2.05567659274E-5	0.00035761734734	yes	up	26.48	38.87	46	16.8	12.17	11.07	37.1166666667	13.3466666667
PGSC0003DMG400003806		Gene of unknown function [Source:PGSC_GENE;Acc:PGSC0003DMG400003806]	4.339	2.11724971914	0.000792516111548	0.00773178718427	yes	up	33.69	35.81	34.18	4.81	3.05	14.57	34.56	7.47666666667
PGSC0003DMG400003809		Fibronectin, type III-like fold [Source:PGSC_GENE;Acc:PGSC0003DMG400003809]	0.422	-1.24336555184	0.0019146627118	0.0155765922417	yes	down	9.7	11.31	8.23	15.27	16.1	28.41	9.74666666667	19.9266666667
PGSC0003DMG400003812		Hydrolase [Source:PGSC_GENE;Acc:PGSC0003DMG400003812]	0.377	-1.40733459643	1.32186409217E-5	0.000248575676237	yes	down	4.99	4.51	3.08	12.96	11.42	11.64	4.19333333333	12.0066666667
PGSC0003DMG400003822		Cellulose synthase [Source:PGSC_GENE;Acc:PGSC0003DMG400003822]	12.102	3.59715372757	1.09148475575E-6	2.85943213672E-5	yes	up	26.77	135.5	46.94	10.44	6.25	2.77	69.7366666667	6.48666666667
PGSC0003DMG400003850		Conserved gene of unknown function [Source:PGSC_GENE;Acc:PGSC0003DMG400003850]	4.687	2.22881181101	6.21416523404E-6	0.00012965225839	yes	up	5.03	5.01	5.75	0.71	1.1	1.79	5.26333333333	1.2
PGSC0003DMG400003869		Conserved gene of unknown function [Source:PGSC_GENE;Acc:PGSC0003DMG400003869]	21.061	4.3965030717	5.98585640472E-6	0.000125756950607	yes	up	2.58	1.12	1.65	0	0.09	0.2	1.78333333333	0.0966666666667
PGSC0003DMG400003871		Pectate lyase [Source:PGSC_GENE;Acc:PGSC0003DMG400003871]	5.894	2.5592302698	0.00182965055987	0.0150658937054	yes	up	22.9	17.67	34.55	7.6	6.34	0.41	25.04	4.78333333333
PGSC0003DMG400003872		ZPT2-11 [Source:PGSC_GENE;Acc:PGSC0003DMG400003872]	3.569	1.83558073667	0.00102186850325	0.00946936656315	yes	up	6.28	10.53	6.62	3.58	2.19	1.1	7.81	2.29
PGSC0003DMG400003881		Gene of unknown function [Source:PGSC_GENE;Acc:PGSC0003DMG400003881]	44.890	5.48833516397	0.00404244595928	0.0280100161781	yes	up	1.22	5.43	2.66	0	0	0	3.10333333333	0
PGSC0003DMG400003901		UDP-glucose:glucosyltransferase [Source:PGSC_GENE;Acc:PGSC0003DMG400003901]	0.028	-5.17918762967	4.49258029702E-5	0.0006979237799	yes	down	0.13	0	0	1.25	0.89	1.67	0.0433333333333	1.27
PGSC0003DMG400003903		ATSMC2 [Source:PGSC_GENE;Acc:PGSC0003DMG400003903]	12.995	3.69988242005	7.87144833203E-5	0.00111618967918	yes	up	1.12	7.57	3.02	0.48	0.5	0.05	3.90333333333	0.343333333333
PGSC0003DMG400003912		P69F protein [Source:PGSC_GENE;Acc:PGSC0003DMG400003912]	0.010	-6.66193242244	3.10031653446E-8	1.24574497983E-6	yes	down	0.03	0.06	0	3.52	5.14	0.64	0.03	3.1
PGSC0003DMG400003913		Serine protease [Source:PGSC_GENE;Acc:PGSC0003DMG400003913]	0.043	-4.54520275214	6.01812712915E-9	2.85568328171E-7	yes	down	0.23	0.23	0.11	5.23	8.39	1.33	0.19	4.98333333333
PGSC0003DMG400003921		Conserved gene of unknown function [Source:PGSC_GENE;Acc:PGSC0003DMG400003921]	4.097	2.03469946589	2.60247920123E-7	8.3960936135E-6	yes	up	82.07	65.49	89.34	23.85	19.39	17.09	78.9666666667	20.11
PGSC0003DMG400003927		Ubiquitin-protein ligase [Source:PGSC_GENE;Acc:PGSC0003DMG400003927]	0.452	-1.14673325214	0.00147478130657	0.0127192065301	yes	down	1.68	1.18	1.24	3.48	3.97	2.87	1.36666666667	3.44
PGSC0003DMG400003942		Conserved gene of unknown function [Source:PGSC_GENE;Acc:PGSC0003DMG400003942]	0.310	-1.68896969545	0.00591336074816	0.0377359677257	yes	down	4.61	4.42	3.05	7.03	8.77	29.23	4.02666666667	15.01
PGSC0003DMG400003956		Conserved gene of unknown function [Source:PGSC_GENE;Acc:PGSC0003DMG400003956]	0.339	-1.55909388286	7.92044429632E-5	0.00112118187108	yes	down	2.16	1.35	1.97	7.01	5.67	4.6	1.82666666667	5.76
PGSC0003DMG400003961		Cytochrome P450 [Source:PGSC_GENE;Acc:PGSC0003DMG400003961]	0.023	-5.42843313126	2.55452701941E-40	3.11524570017E-36	yes	down	0.78	3.13	12.23	71.12	88.88	65.76	5.38	75.2533333333
PGSC0003DMG400003986		Structural molecule [Source:PGSC_GENE;Acc:PGSC0003DMG400003986]	3.401	1.76593460181	8.73405507151E-6	0.000175229097125	yes	up	155.62	150.7	140.57	58.88	56.78	26.72	148.963333333	47.46
PGSC0003DMG400003993		Citrate binding protein [Source:PGSC_GENE;Acc:PGSC0003DMG400003993]	0.052	-4.27611705379	0.00750589868286	0.0448588259924	yes	down	0.09	0	0.1	1.1	2.67	0.23	0.0633333333333	1.33333333333
PGSC0003DMG400003999		ATP binding protein [Source:PGSC_GENE;Acc:PGSC0003DMG400003999]	0.275	-1.86209161907	4.31653330792E-10	2.74167310886E-8	yes	down	2.15	1.57	1.98	7.71	7.56	7.54	1.9	7.60333333333
PGSC0003DMG400004010		Conserved gene of unknown function [Source:PGSC_GENE;Acc:PGSC0003DMG400004010]	0.124	-3.01167226585	0.000714823479589	0.00710164752227	yes	down	1.06	0.32	0.31	2.96	3.18	8.39	0.563333333333	4.84333333333
PGSC0003DMG400004015		Conserved gene of unknown function [Source:PGSC_GENE;Acc:PGSC0003DMG400004015]	0.278	-1.84760400947	0.00028290940815	0.00326866909748	yes	down	7.39	3.86	4.57	26.05	24.92	10.25	5.27333333333	20.4066666667
PGSC0003DMG400004018		Triacylglycerol lipase [Source:PGSC_GENE;Acc:PGSC0003DMG400004018]	3.101	1.63252402255	0.0018378566718	0.0151232537872	yes	up	17.28	12.77	10.29	7.99	3.58	2.61	13.4466666667	4.72666666667
PGSC0003DMG400004041		Conserved gene of unknown function [Source:PGSC_GENE;Acc:PGSC0003DMG400004041]	2.012	1.00831685941	0.0031969977522	0.0233877550018	yes	up	19.07	29.33	24.83	10.23	13.21	15.93	24.41	13.1233333333
PGSC0003DMG400004065		ADP,ATP carrier protein [Source:PGSC_GENE;Acc:PGSC0003DMG400004065]	0.384	-1.37927601154	0.000254205225667	0.00297936831043	yes	down	5.54	4.43	3.45	10.12	10.92	16.59	4.47333333333	12.5433333333
PGSC0003DMG400004075		Conserved gene of unknown function [Source:PGSC_GENE;Acc:PGSC0003DMG400004075]	2.169	1.11694728653	0.00331090205572	0.024012162099	yes	up	6.69	5.23	5.68	3.21	3.25	2.14	5.86666666667	2.86666666667
PGSC0003DMG400004086		Heat shock [Source:PGSC_GENE;Acc:PGSC0003DMG400004086]	2.065	1.04614643317	2.00481216868E-5	0.000350518772717	yes	up	29.4	27.94	31.06	17.79	14.67	14.76	29.4666666667	15.74
PGSC0003DMG400004118		Auxin-induced protein 5NG4 [Source:PGSC_GENE;Acc:PGSC0003DMG400004118]	22.041	4.4621219882	0.00145853756681	0.0125932141205	yes	up	0.96	0.5	1.3	0.06	0.08	0	0.92	0.0466666666667
PGSC0003DMG400004119		Auxin-induced protein 5NG4 [Source:PGSC_GENE;Acc:PGSC0003DMG400004119]	0.233	-2.10049854056	0.00315315667035	0.0231155669341	yes	down	0.79	1.7	1.34	9.46	3	2.86	1.27666666667	5.10666666667
PGSC0003DMG400004123		Serine/threonine-protein kinase PBS1 [Source:PGSC_GENE;Acc:PGSC0003DMG400004123]	4.486	2.16558247505	0.000510188343835	0.00538446287587	yes	up	3.72	18.37	7.04	2.53	2.41	3.1	9.71	2.68
PGSC0003DMG400004131		Major latex [Source:PGSC_GENE;Acc:PGSC0003DMG400004131]	0.067	-3.89744531439	6.82397860569E-7	1.89347938786E-5	yes	down	1.42	0.78	0.48	5.9	9.72	23.15	0.893333333333	12.9233333333
PGSC0003DMG400004170		Asparagine synthetase [glutamine-hydrolyzing] [Source:PGSC_GENE;Acc:PGSC0003DMG400004170]	0.088	-3.51372078495	1.435694814E-5	0.000266285905045	yes	down	61.16	21.97	32.62	126.4	272.34	1159.27	38.5833333333	519.336666667
PGSC0003DMG400004191		CLE25 [Source:PGSC_GENE;Acc:PGSC0003DMG400004191]	7.323	2.8723620859	2.67463869975E-7	8.59234253494E-6	yes	up	13.27	20.82	19.17	2.44	1.15	2.94	17.7533333333	2.17666666667
PGSC0003DMG400004235		Ribonuclease P family protein [Source:PGSC_GENE;Acc:PGSC0003DMG400004235]	0.322	-1.6331085661	0.00025261586097	0.00296501484555	yes	down	1	2.79	0.76	12.32	9.17	23.8	1.51666666667	15.0966666667
PGSC0003DMG400004247		SET domain-containing protein [Source:PGSC_GENE;Acc:PGSC0003DMG400004247]	0.370	-1.43256105114	0.00207507014258	0.0166100954307	yes	down	1.57	2.79	1.8	6.29	6.11	5.44	2.05333333333	5.94666666667
PGSC0003DMG400004252		Staygreen protein [Source:PGSC_GENE;Acc:PGSC0003DMG400004252]	0.030	-5.0485661628	9.68897991227E-5	0.00132910135017	yes	down	0.14	0	0	2.11	2.06	1.42	0.0466666666667	1.86333333333
PGSC0003DMG400004267		Gene of unknown function [Source:PGSC_GENE;Acc:PGSC0003DMG400004267]	0.015	-6.09421002967	2.01132338228E-5	0.000351153738681	yes	down	0	0	0.04	0.71	0.92	1.68	0.0133333333333	1.10333333333
PGSC0003DMG400004291		Oligopeptide transporter [Source:PGSC_GENE;Acc:PGSC0003DMG400004291]	3.308	1.72614177119	0.000113487632585	0.00152085898833	yes	up	111.8	100.24	47.16	36.48	22.09	26.25	86.4	28.2733333333
PGSC0003DMG400004296		Disease resistance protein Gpa2 [Source:PGSC_GENE;Acc:PGSC0003DMG400004296]	0.204	-2.29319557193	0.0012584104378	0.0112139680592	yes	down	0.6	0.64	0.23	1.08	1.87	4.6	0.49	2.51666666667
PGSC0003DMG400004305		DWARF1/DIMINUTO [Source:PGSC_GENE;Acc:PGSC0003DMG400004305]	0.097	-3.36709619774	1.31934182446E-8	5.78754444219E-7	yes	down	0.48	0.62	0.6	3.94	4.68	11.56	0.566666666667	6.72666666667
PGSC0003DMG400004314		N6-adenosine-methyltransferase 70 kDa subunit [Source:PGSC_GENE;Acc:PGSC0003DMG400004314]	0.358	-1.48225979317	0.00255371243401	0.0196979905963	yes	down	26	22.49	22.36	40.03	55	122.86	23.6166666667	72.63
PGSC0003DMG400004332		NAC domain protein [Source:PGSC_GENE;Acc:PGSC0003DMG400004332]	3.661	1.87204780183	0.00016020200095	0.00202199978155	yes	up	14.22	31.84	30.72	8.93	8.01	4.63	25.5933333333	7.19
PGSC0003DMG400004333		Conserved gene of unknown function [Source:PGSC_GENE;Acc:PGSC0003DMG400004333]	2.652	1.40688350848	0.00275162275612	0.0209071897264	yes	up	8.27	5.82	8.82	4.52	2.84	1.62	7.63666666667	2.99333333333
PGSC0003DMG400004354		Plasma membrane associated protein [Source:PGSC_GENE;Acc:PGSC0003DMG400004354]	4.299	2.10408435439	1.97969793353E-11	1.74313475086E-9	yes	up	70.52	113.65	83.43	20.22	16.61	16.81	89.2	17.88
PGSC0003DMG400004367		Salt responsive protein 1 [Source:PGSC_GENE;Acc:PGSC0003DMG400004367]	3.918	1.9700551945	1.2711053802E-5	0.00024070077813	yes	up	14.52	8.86	10.44	2.33	3.13	3.46	11.2733333333	2.97333333333
PGSC0003DMG400004376		Gene of unknown function [Source:PGSC_GENE;Acc:PGSC0003DMG400004376]	4.787	2.25925137727	2.64645700049E-5	0.000441713025184	yes	up	1.34	0.96	1.5	0.33	0.27	0.27	1.26666666667	0.29
PGSC0003DMG400004377		Translation initiation factor if-2 [Source:PGSC_GENE;Acc:PGSC0003DMG400004377]	74.362	6.21649289163	6.56534823188E-17	1.63396778955E-14	yes	up	3.99	5.14	5.73	0.03	0.11	0.1	4.95333333333	0.08
PGSC0003DMG400004378		GDSL esterase/lipase [Source:PGSC_GENE;Acc:PGSC0003DMG400004378]	4.286	2.09962697985	1.38094349652E-5	0.000258291502148	yes	up	9.9	26.09	19.08	5.58	3.19	4.61	18.3566666667	4.46
PGSC0003DMG400004379		Esterase [Source:PGSC_GENE;Acc:PGSC0003DMG400004379]	0.032	-4.95990202913	3.63223811305E-13	4.6626467146E-11	yes	down	1.18	0.73	1.38	45.78	57.71	10.22	1.09666666667	37.9033333333
PGSC0003DMG400004387		Alpha galactosidase [Source:PGSC_GENE;Acc:PGSC0003DMG400004387]	3.651	1.86839976946	0.00478061225316	0.0319256533156	yes	up	11.19	17.95	19.22	8.98	5.97	1.62	16.12	5.52333333333
PGSC0003DMG400004404		Expansin9 [Source:PGSC_GENE;Acc:PGSC0003DMG400004404]	5.522	2.46511236782	1.43173336574E-5	0.000265753248024	yes	up	54.65	38.78	37.95	13.22	8.49	3.09	43.7933333333	8.26666666667
PGSC0003DMG400004416		Conserved gene of unknown function [Source:PGSC_GENE;Acc:PGSC0003DMG400004416]	7.857	2.97404141289	0.00126690682408	0.0112814375463	yes	up	0.86	3.08	1.8	0.47	0.22	0.06	1.91333333333	0.25
PGSC0003DMG400004438		Aquaporin, MIP family, PIP subfamily [Source:PGSC_GENE;Acc:PGSC0003DMG400004438]	0.100	-3.31785410034	3.00346570496E-14	4.54997071701E-12	yes	down	2.41	3.73	3.3	23.23	21.39	47.01	3.14666666667	30.5433333333
PGSC0003DMG400004465		Gene of unknown function [Source:PGSC_GENE;Acc:PGSC0003DMG400004465]	0.007	-7.06035551094	5.91112122685E-7	1.68032921588E-5	yes	down	0	0	0	2.05	2.95	1.9	0	2.3
PGSC0003DMG400004474		Multidrug resistance pump [Source:PGSC_GENE;Acc:PGSC0003DMG400004474]	0.297	-1.75389032391	0.00153409513912	0.013110224402	yes	down	3.41	3.49	2.19	13.06	15.59	4.52	3.03	11.0566666667
PGSC0003DMG400004493		GATA domain class transcription factor [Source:PGSC_GENE;Acc:PGSC0003DMG400004493]	0.005	-7.61022989947	4.93538223868E-7	1.43988005743E-5	yes	down	0	0	0	1.76	5.95	1.74	0	3.15
PGSC0003DMG400004494		Ulp1 protease family, C-terminal catalytic domain containing protein [Source:PGSC_GENE;Acc:PGSC0003DMG400004494]	0.019	-5.73519331458	5.6398403711E-11	4.5699570316E-9	yes	down	0.09	0.1	0	5.12	6.94	9.69	0.0633333333333	7.25
PGSC0003DMG400004509		Conserved gene of unknown function [Source:PGSC_GENE;Acc:PGSC0003DMG400004509]	4.416	2.14260754239	0.00615268375022	0.0388731712613	yes	up	2.99	4.65	2.71	0.72	1.45	0.19	3.45	0.786666666667
PGSC0003DMG400004522		Conserved gene of unknown function [Source:PGSC_GENE;Acc:PGSC0003DMG400004522]	0.109	-3.19694296858	0.00419829844224	0.0288197295261	yes	down	2.27	0	1.37	13.88	7	5.54	1.21333333333	8.80666666667
PGSC0003DMG400004530		Gene of unknown function [Source:PGSC_GENE;Acc:PGSC0003DMG400004530]	0.002	-8.87413591945	3.29172778362E-12	3.37276759848E-10	yes	down	0	0	0	16.16	19	20.46	0	18.54
PGSC0003DMG400004532		Chloroplast ferredoxin I [Source:PGSC_GENE;Acc:PGSC0003DMG400004532]	0.256	-1.9683024543	0.00752631372472	0.0449367911251	yes	down	1.8	4.74	2.16	5.62	6.45	20.5	2.9	10.8566666667
PGSC0003DMG400004540		Gene of unknown function [Source:PGSC_GENE;Acc:PGSC0003DMG400004540]	71.681	6.16350987011	1.50259292816E-9	8.34811879676E-8	yes	up	6.08	14.65	5.53	0	0	0.11	8.75333333333	0.0366666666667
PGSC0003DMG400004573		Anthocyanin 5-O-glucosyltransferase [Source:PGSC_GENE;Acc:PGSC0003DMG400004573]	0.014	-6.16504648693	4.64821615001E-8	1.78817021922E-6	yes	down	0	0.11	0.1	3.43	8.29	1.07	0.07	4.26333333333
PGSC0003DMG400004579		NBS-coding resistance gene analog [Source:PGSC_GENE;Acc:PGSC0003DMG400004579]	0.066	-3.91341824424	1.74662728417E-10	1.24927388448E-8	yes	down	0.17	1.03	0.58	6	6	12.87	0.593333333333	8.29
PGSC0003DMG400004599		Gene of unknown function [Source:PGSC_GENE;Acc:PGSC0003DMG400004599]	189.003	7.56226404471	1.24018678331E-10	9.11089025452E-9	yes	up	1.89	4.86	2.32	0.02	0	0.02	3.02333333333	0.0133333333333
PGSC0003DMG400004622		Conserved gene of unknown function [Source:PGSC_GENE;Acc:PGSC0003DMG400004622]	4.710	2.23561406304	2.63142743522E-5	0.000439893866655	yes	up	2.26	4.45	3.39	0.94	0.54	0.76	3.36666666667	0.746666666667
PGSC0003DMG400004629		Epoxide hydrolase 1 [Source:PGSC_GENE;Acc:PGSC0003DMG400004629]	2.508	1.32645423226	0.00407720496209	0.0281867996104	yes	up	10.78	16.02	12.71	3.38	7.52	7.88	13.17	6.26
PGSC0003DMG400004636		Auxin-induced protein 5NG4 [Source:PGSC_GENE;Acc:PGSC0003DMG400004636]	4.505	2.17153029736	9.71599083867E-7	2.58704166545E-5	yes	up	10.42	12.26	17.84	3.94	3.28	2.27	13.5066666667	3.16333333333
PGSC0003DMG400004646		Calcium-dependent protein kinase [Source:PGSC_GENE;Acc:PGSC0003DMG400004646]	2.895	1.53373546681	0.00864043765045	0.0497733288367	yes	up	0.69	1.25	1.03	0.21	0.43	0.43	0.99	0.356666666667
PGSC0003DMG400004670		Xyloglucan endo-transglycosylase [Source:PGSC_GENE;Acc:PGSC0003DMG400004670]	0.111	-3.17299518272	0.000145988292453	0.00187185582906	yes	down	1.08	1.01	0.31	2.09	7.35	11.56	0.8	7
PGSC0003DMG400004671		Synaptotagmin [Source:PGSC_GENE;Acc:PGSC0003DMG400004671]	0.336	-1.57152096479	0.00136671461391	0.0119863967757	yes	down	2.55	1.39	1.58	4	6.41	14.14	1.84	8.18333333333
PGSC0003DMG400004677		Hydroxyproline-rich glycoprotein (HRGP) [Source:PGSC_GENE;Acc:PGSC0003DMG400004677]	4.491	2.16715822447	0.00139226996582	0.0121604293597	yes	up	195.17	1018.92	211.02	55.4	22.33	12.13	475.036666667	29.9533333333
PGSC0003DMG400004702		Conserved gene of unknown function [Source:PGSC_GENE;Acc:PGSC0003DMG400004702]	3.658	1.87122991776	0.000288532925749	0.00332419369816	yes	up	58.01	41.13	16.07	11.38	8.98	13.17	38.4033333333	11.1766666667
PGSC0003DMG400004721		F-box domain-containing protein [Source:PGSC_GENE;Acc:PGSC0003DMG400004721]	127.883	6.99867686543	2.42766868698E-7	7.8842662151E-6	yes	up	3.48	1.97	2.54	0	0.06	0	2.66333333333	0.02
PGSC0003DMG400004741		Axial regulator YABBY1 [Source:PGSC_GENE;Acc:PGSC0003DMG400004741]	0.094	-3.40879326253	2.20835266695E-6	5.26507542003E-5	yes	down	1.28	1.18	2.32	9.14	37.9	10.45	1.59333333333	19.1633333333
PGSC0003DMG400004756		Disease resistance protein [Source:PGSC_GENE;Acc:PGSC0003DMG400004756]	0.413	-1.27467228452	0.000608228350741	0.00620312494019	yes	down	0.75	0.51	0.66	1.62	1.9	1.62	0.64	1.71333333333
PGSC0003DMG400004767		Conserved gene of unknown function [Source:PGSC_GENE;Acc:PGSC0003DMG400004767]	4.281	2.09798502858	2.57230980503E-12	2.70425155796E-10	yes	up	40.49	39.19	39.68	11.86	7.73	10.31	39.7866666667	9.96666666667
PGSC0003DMG400004800		Gene of unknown function [Source:PGSC_GENE;Acc:PGSC0003DMG400004800]	3.319	1.73067441366	0.000596376785848	0.00609368655502	yes	up	111.7	153.21	119.26	43.81	25.24	13.92	128.056666667	27.6566666667
PGSC0003DMG400004801		Conserved gene of unknown function [Source:PGSC_GENE;Acc:PGSC0003DMG400004801]	0.151	-2.73181583679	0.00162828145471	0.0137370407058	yes	down	6.92	0.31	1.98	26.63	34.62	3.79	3.07	21.68
PGSC0003DMG400004808		Mitochondrial small heat shock protein [Source:PGSC_GENE;Acc:PGSC0003DMG400004808]	0.152	-2.72154541777	0.000120672298972	0.00159522892788	yes	down	35.1	40.52	35.38	94.25	112.46	557.9	37	254.87
PGSC0003DMG400004819		Agenet domain containing protein [Source:PGSC_GENE;Acc:PGSC0003DMG400004819]	0.471	-1.08637043501	0.000575856494741	0.00592371991005	yes	down	81.1	86.35	70.34	113.3	127.05	175.92	79.2633333333	138.756666667
PGSC0003DMG400004820		Electron transporter [Source:PGSC_GENE;Acc:PGSC0003DMG400004820]	0.110	-3.18022081817	4.0195698574E-15	7.05304380015E-13	yes	down	0.73	0.64	1.13	8.53	9.25	7.06	0.833333333333	8.28
PGSC0003DMG400004844		Glucose-methanol-choline (Gmc) oxidoreductase [Source:PGSC_GENE;Acc:PGSC0003DMG400004844]	0.080	-3.64980208905	1.17350864292E-5	0.000226158984597	yes	down	0.2	0.13	14.4	4.29	6.25	1.02	4.91	3.85333333333
PGSC0003DMG400004856		Conserved gene of unknown function [Source:PGSC_GENE;Acc:PGSC0003DMG400004856]	3.512	1.8123022301	0.000115760322712	0.00154808519609	yes	up	3.95	4.77	3.63	5.05	1.17	0.89	4.11666666667	2.37
PGSC0003DMG400004896		Erect panical 2 [Source:PGSC_GENE;Acc:PGSC0003DMG400004896]	11.115	3.47447636857	4.37741360181E-5	0.000683078168575	yes	up	1.18	9.89	2.05	0.29	0.44	0.65	4.37333333333	0.46
PGSC0003DMG400004914		Conserved gene of unknown function [Source:PGSC_GENE;Acc:PGSC0003DMG400004914]	5.717	2.51531061178	2.22845160105E-10	1.52673973454E-8	yes	up	61.13	101.36	78.51	14.15	7.88	17.6	80.3333333333	13.21
PGSC0003DMG400004921		ANT [Source:PGSC_GENE;Acc:PGSC0003DMG400004921]	2.722	1.44457172189	0.00330276205831	0.0239674125627	yes	up	56.9	64.62	65.76	27.08	29.63	10.23	62.4266666667	22.3133333333
PGSC0003DMG400004933		Serine esterase family protein [Source:PGSC_GENE;Acc:PGSC0003DMG400004933]	2.070	1.04930186591	0.00032103031659	0.00364352229951	yes	up	8.05	7.47	6.45	4.33	4.02	3.61	7.32333333333	3.98666666667
PGSC0003DMG400004951		Branched-chain-amino-acid aminotransferase [Source:PGSC_GENE;Acc:PGSC0003DMG400004951]	51.487	5.68612278101	0.00179624372551	0.0148730676247	yes	up	0.21	0.66	0.44	0	0	0	0.436666666667	0
PGSC0003DMG400004953		Homeotic protein knotted-1 [Source:PGSC_GENE;Acc:PGSC0003DMG400004953]	2.381	1.25172452075	8.97334425351E-5	0.00124706476549	yes	up	112.52	128.55	169.79	69.5	48.08	71.68	136.953333333	63.0866666667
PGSC0003DMG400004977		Glutathione-s-transferase theta, gst [Source:PGSC_GENE;Acc:PGSC0003DMG400004977]	2.920	1.54619549876	0.0067079129815	0.0412830993669	yes	up	380.42	354.66	345.38	192.73	148.76	42.39	360.153333333	127.96
PGSC0003DMG400004979		Gene of unknown function [Source:PGSC_GENE;Acc:PGSC0003DMG400004979]	0.089	-3.49107091751	1.6047740902E-5	0.00029231097879	yes	down	0.08	0.12	0.16	0.65	1.17	2.51	0.12	1.44333333333
PGSC0003DMG400004987		CHCH domain containing protein [Source:PGSC_GENE;Acc:PGSC0003DMG400004987]	0.443	-1.17542903734	0.00110199663823	0.0100627847272	yes	down	5.74	4.47	6.3	11.89	13.1	12.94	5.50333333333	12.6433333333
PGSC0003DMG400005005		C-terminal zinc-finger [Source:PGSC_GENE;Acc:PGSC0003DMG400005005]	0.262	-1.93495058377	0.0049665877755	0.0328368327038	yes	down	0.26	19.76	1.55	0.73	1.45	3.18	7.19	1.78666666667
PGSC0003DMG400005009		Cation proton exchanger [Source:PGSC_GENE;Acc:PGSC0003DMG400005009]	0.355	-1.49406258437	0.000118665420423	0.00157810774488	yes	down	2.23	2.56	2.58	6.3	5.86	10.67	2.45666666667	7.61
PGSC0003DMG400005033		Conserved gene of unknown function [Source:PGSC_GENE;Acc:PGSC0003DMG400005033]	5.176	2.37188388349	1.73217792292E-7	5.79531132238E-6	yes	up	12.22	10.63	11.72	2.35	3.61	1.04	11.5233333333	2.33333333333
PGSC0003DMG400005049		UDP-3-O-[3-hydroxymyristoyl] glucosamine N-acyltransferase [Source:PGSC_GENE;Acc:PGSC0003DMG400005049]	2.601	1.3788565552	0.00404185755874	0.0280100161781	yes	up	6.52	4.01	4.09	1.87	2.89	1.29	4.87333333333	2.01666666667
PGSC0003DMG400005073		Signal transducer [Source:PGSC_GENE;Acc:PGSC0003DMG400005073]	5.359	2.42190901138	1.18757240205E-9	6.80385292445E-8	yes	up	9.33	11.3	8.78	1.55	2.62	1.62	9.80333333333	1.93
PGSC0003DMG400005076		Conserved gene of unknown function [Source:PGSC_GENE;Acc:PGSC0003DMG400005076]	223.578	7.80463347063	3.76070881533E-7	1.14798107642E-5	yes	up	0.76	3.29	1.42	0	0	0	1.82333333333	0
PGSC0003DMG400005082		Beta-glucosidase [Source:PGSC_GENE;Acc:PGSC0003DMG400005082]	4.371	2.1278612949	0.00307122401264	0.0226798874224	yes	up	8.72	17.41	10.89	1.26	0.77	5.8	12.34	2.61
PGSC0003DMG400005085		Nuclease [Source:PGSC_GENE;Acc:PGSC0003DMG400005085]	9.323	3.22081198821	5.21360406292E-5	0.000790794795365	yes	up	2.73	3.69	1.88	0.5	0.31	0.09	2.76666666667	0.3
PGSC0003DMG400005088		Transcription factor [Source:PGSC_GENE;Acc:PGSC0003DMG400005088]	2.053	1.03776838165	2.31799337076E-5	0.000396186813685	yes	up	81.32	101.46	88.62	47.49	45.61	54.51	90.4666666667	49.2033333333
PGSC0003DMG400005127		Xyloglucan endotransglucosylase/hydrolase protein A [Source:PGSC_GENE;Acc:PGSC0003DMG400005127]	5.180	2.37304376957	4.41722217527E-7	1.31385425433E-5	yes	up	17.68	33.12	23.26	7	5.05	2.99	24.6866666667	5.01333333333
PGSC0003DMG400005129		Serine/threonine-protein kinase Cx32, chloroplast [Source:PGSC_GENE;Acc:PGSC0003DMG400005129]	7.247	2.85730673282	5.48436269803E-12	5.37203237771E-10	yes	up	7.64	5.94	6.99	0.96	0.83	0.83	6.85666666667	0.873333333333
PGSC0003DMG400005137		Conserved gene of unknown function [Source:PGSC_GENE;Acc:PGSC0003DMG400005137]	10.206	3.35134921107	1.94443686505E-7	6.41680928968E-6	yes	up	7.18	37.79	13.61	2.36	2.38	1.64	19.5266666667	2.12666666667
PGSC0003DMG400005147		Nucleic acid binding protein [Source:PGSC_GENE;Acc:PGSC0003DMG400005147]	0.278	-1.84916157452	1.03112309729E-6	2.72176324057E-5	yes	down	4.77	8.41	6.23	19.82	24.65	32.15	6.47	25.54
PGSC0003DMG400005152		Peroxidase 10 [Source:PGSC_GENE;Acc:PGSC0003DMG400005152]	230.196	7.84671740648	5.19694691861E-6	0.000110701777594	yes	up	4.46	0.31	4.84	0	0	0	3.20333333333	0
PGSC0003DMG400005170		NBS-coding resistance gene analog [Source:PGSC_GENE;Acc:PGSC0003DMG400005170]	0.117	-3.08938658404	4.74514057635E-10	2.99054208416E-8	yes	down	0.95	1.28	0.64	12.38	7.96	5.79	0.956666666667	8.71
PGSC0003DMG400005172		NBS-coding resistance gene analog [Source:PGSC_GENE;Acc:PGSC0003DMG400005172]	0.124	-3.01065944832	0.00377839013403	0.026618987686	yes	down	0.43	0.43	0.9	7.39	4.39	0.3	0.586666666667	4.02666666667
PGSC0003DMG400005173		Tospovirus resistance protein A [Source:PGSC_GENE;Acc:PGSC0003DMG400005173]	0.172	-2.53909810544	2.51883528523E-5	0.00042421867666	yes	down	0.3	1.46	0.83	5.16	5.33	6	0.863333333333	5.49666666667
PGSC0003DMG400005174		NBS-coding resistance gene analog [Source:PGSC_GENE;Acc:PGSC0003DMG400005174]	0.019	-5.75139649715	0.00121111790902	0.0108799874037	yes	down	0	0	0	0.64	1.06	0.24	0	0.646666666667
PGSC0003DMG400005185		Zinc finger protein [Source:PGSC_GENE;Acc:PGSC0003DMG400005185]	0.095	-3.40250508698	1.6402617355E-5	0.000297885210193	yes	down	4.35	1.46	3.97	35.41	65.18	7.19	3.26	35.9266666667
PGSC0003DMG400005192		40S ribosomal protein S11 [Source:PGSC_GENE;Acc:PGSC0003DMG400005192]	49.787	5.63769786831	1.70558075148E-19	7.42841330866E-17	yes	up	160.35	136.16	142.33	3.19	4.79	0.69	146.28	2.89
PGSC0003DMG400005197		Cinnamoyl-CoA reductase [Source:PGSC_GENE;Acc:PGSC0003DMG400005197]	3.448	1.78564596914	2.3606460344E-5	0.000402630466986	yes	up	34.75	81.57	46.71	19.95	15.79	16.2	54.3433333333	17.3133333333
PGSC0003DMG400005216		Galactinol synthase [Source:PGSC_GENE;Acc:PGSC0003DMG400005216]	5.029	2.33021949696	0.000962600442868	0.00906479722067	yes	up	36.55	188.5	77.35	20.05	34.5	9.66	100.8	21.4033333333
PGSC0003DMG400005254		Nodulation receptor kinase [Source:PGSC_GENE;Acc:PGSC0003DMG400005254]	2.896	1.53397712504	0.000278348841679	0.00322208269983	yes	up	36.29	64.73	63.62	26.52	23.28	14.21	54.88	21.3366666667
PGSC0003DMG400005284		3-dehydroquinate dehydratase / shikimate dehydrogenase isoform 2 [Source:PGSC_GENE;Acc:PGSC0003DMG400005284]	4.357	2.12329541406	0.000122174431521	0.00161072128908	yes	up	10.38	30.83	12.8	2.85	4.36	3.11	18.0033333333	3.44
PGSC0003DMG400005292		Conserved gene of unknown function [Source:PGSC_GENE;Acc:PGSC0003DMG400005292]	0.117	-3.09648696903	0.00386090484348	0.0270779768141	yes	down	0.18	0	0.27	0.97	1.35	1.66	0.15	1.32666666667
PGSC0003DMG400005303		Gene of unknown function [Source:PGSC_GENE;Acc:PGSC0003DMG400005303]	0.204	-2.29155608609	2.32853795247E-5	0.000397710368773	yes	down	2.1	2.4	2.29	5.26	8.44	12.29	2.26333333333	8.66333333333
PGSC0003DMG400005335		Truncated NBS-LRR resistance protein [Source:PGSC_GENE;Acc:PGSC0003DMG400005335]	5.501	2.4597213146	0.000329606606472	0.00372525724367	yes	up	3.12	2.66	4.67	0.42	1.13	0.43	3.48333333333	0.66
PGSC0003DMG400005352		Protein kinase APK1B, chloroplast [Source:PGSC_GENE;Acc:PGSC0003DMG400005352]	0.323	-1.63044032723	0.000369379209193	0.00411001775193	yes	down	0.89	0.61	0.65	2.25	2.78	2.05	0.716666666667	2.36
PGSC0003DMG400005366		BTB and TAZ domain protein 3 [Source:PGSC_GENE;Acc:PGSC0003DMG400005366]	4.666	2.2221536377	6.86138021885E-6	0.000141581272029	yes	up	5.5	6.52	5	1.01	1.17	1.27	5.67333333333	1.15
PGSC0003DMG400005369		Conserved gene of unknown function [Source:PGSC_GENE;Acc:PGSC0003DMG400005369]	0.146	-2.77655857586	0.00511330747448	0.0335793132209	yes	down	0.45	0.21	0.09	0.75	2.17	2.46	0.25	1.79333333333
PGSC0003DMG400005375		Oxidoreductase [Source:PGSC_GENE;Acc:PGSC0003DMG400005375]	3.296	1.72084881578	5.69280737363E-6	0.000120214347916	yes	up	9.29	12.91	6.87	3.26	2.8	3.45	9.69	3.17
PGSC0003DMG400005380		Conserved gene of unknown function [Source:PGSC_GENE;Acc:PGSC0003DMG400005380]	0.292	-1.77513181887	0.0078419582513	0.0463561225762	yes	down	1.37	7.07	2.2	13.51	18.78	7.49	3.54666666667	13.26
PGSC0003DMG400005385		40S ribosomal protein S7 [Source:PGSC_GENE;Acc:PGSC0003DMG400005385]	4.141	2.04980521363	1.20131626205E-5	0.000230423825483	yes	up	10.78	8.25	13.51	3.37	1.64	3.99	10.8466666667	3
PGSC0003DMG400005404		NAD(P)H:quinone oxidoreductase [Source:UniProtKB/Swiss-Prot;Acc:Q8H9D2]	4.028	2.0100433568	0.00111806544541	0.0101866328776	yes	up	113.17	192.98	135.59	66.87	38.61	13.06	147.246666667	39.5133333333
PGSC0003DMG400005410		NAD(P)H:quinone oxidoreductase [Source:PGSC_GENE;Acc:PGSC0003DMG400005410]	9.292	3.21604430114	0.000347017402473	0.00388602132521	yes	up	6.22	21.7	11.23	3.13	0.22	0.93	13.05	1.42666666667
PGSC0003DMG400005418		Dopamine beta-monooxygenase [Source:PGSC_GENE;Acc:PGSC0003DMG400005418]	3.334	1.73714939144	0.00254733502129	0.0196663246283	yes	up	116.03	89.39	98.42	50.44	30.56	11.58	101.28	30.86
PGSC0003DMG400005436		Sterol desaturase [Source:PGSC_GENE;Acc:PGSC0003DMG400005436]	0.119	-3.06881096982	8.58307979805E-9	3.93498714801E-7	yes	down	6.55	1.82	2.85	30.39	40.79	32.48	3.74	34.5533333333
PGSC0003DMG400005445		Flavonol synthase/flavanone 3-hydroxylase [Source:PGSC_GENE;Acc:PGSC0003DMG400005445]	8.691	3.11959079431	0.0059975198889	0.038077403049	yes	up	2.05	1.25	5.84	0.62	0.42	0	3.04666666667	0.346666666667
PGSC0003DMG400005450		Methylketone synthase Ie [Source:PGSC_GENE;Acc:PGSC0003DMG400005450]	10.726	3.42301394451	0.0071827054852	0.0434450694962	yes	up	1.67	0.43	0.89	0.16	0.05	0	0.996666666667	0.07
PGSC0003DMG400005471		6-phosphogluconolactonase [Source:PGSC_GENE;Acc:PGSC0003DMG400005471]	2.340	1.2266750713	7.88329164955E-5	0.0011172195429	yes	up	26.84	39.04	25.65	14	12.71	15.46	30.51	14.0566666667
PGSC0003DMG400005485		Receptor-kinase [Source:PGSC_GENE;Acc:PGSC0003DMG400005485]	0.042	-4.5724140687	9.8445825088E-8	3.48489647881E-6	yes	down	0.08	0.02	0.06	1.15	1.98	2.74	0.0533333333333	1.95666666667
PGSC0003DMG400005490		Glycosyltransferase [Source:PGSC_GENE;Acc:PGSC0003DMG400005490]	354.190	8.46837963474	5.58921229712E-9	2.67820997891E-7	yes	up	5.42	19.88	20.88	0	0	0	15.3933333333	0
PGSC0003DMG400005501		NAC domain-containing protein [Source:PGSC_GENE;Acc:PGSC0003DMG400005501]	36.248	5.17982573055	6.22816968067E-6	0.000129833383343	yes	up	7.27	43.07	13.3	1.76	0.15	0	21.2133333333	0.636666666667
PGSC0003DMG400005525		MYC2 [Source:PGSC_GENE;Acc:PGSC0003DMG400005525]	0.120	-3.05388151298	0.00178040629079	0.0147801597795	yes	down	2.07	0.16	0.55	6.15	3.16	13.72	0.926666666667	7.67666666667
PGSC0003DMG400005529		Conserved gene of unknown function [Source:PGSC_GENE;Acc:PGSC0003DMG400005529]	4.538	2.18199468337	0.00265194594644	0.0203079942335	yes	up	56.27	17.5	49.19	15.57	10.37	2.7	40.9866666667	9.54666666667
PGSC0003DMG400005542		Cf-2.2 [Source:PGSC_GENE;Acc:PGSC0003DMG400005542]	0.054	-4.21638459615	1.64939083409E-6	4.08231507807E-5	yes	down	1.12	3.28	1.32	10.04	15.6	70.89	1.90666666667	32.1766666667
PGSC0003DMG400005563		Acyltransferase [Source:PGSC_GENE;Acc:PGSC0003DMG400005563]	0.209	-2.25625144329	0.000778312684909	0.00761453926391	yes	down	2.67	0.54	1.42	4.66	10.38	4.59	1.54333333333	6.54333333333
PGSC0003DMG400005573		Heat shock protein 83 [Source:PGSC_GENE;Acc:PGSC0003DMG400005573]	0.032	-4.98643389557	1.40681186035E-12	1.57395143459E-10	yes	down	0.79	0.25	0.2	7.36	11.55	28.26	0.413333333333	15.7233333333
PGSC0003DMG400005585		Gene of unknown function [Source:PGSC_GENE;Acc:PGSC0003DMG400005585]	0.271	-1.88194600856	8.54835017014E-5	0.00119893191863	yes	down	5.62	17.74	12.03	37.95	42.61	29.78	11.7966666667	36.78
PGSC0003DMG400005586		Gene of unknown function [Source:PGSC_GENE;Acc:PGSC0003DMG400005586]	0.021	-5.55941877415	8.72832848451E-5	0.00121996522486	yes	down	0.22	0.28	0.22	0.71	5.92	24.78	0.24	10.47
PGSC0003DMG400005600		NBS-LRR resistance protein [Source:PGSC_GENE;Acc:PGSC0003DMG400005600]	0.337	-1.56898707962	0.001291649096	0.0114782051258	yes	down	1.74	1.79	1.73	3.52	4.75	8.85	1.75333333333	5.70666666667
PGSC0003DMG400005633		Conserved gene of unknown function [Source:PGSC_GENE;Acc:PGSC0003DMG400005633]	0.278	-1.84896373367	0.00532036286484	0.0346498398594	yes	down	0.46	0.47	0.22	1.47	2.11	0.95	0.383333333333	1.51
PGSC0003DMG400005638		F-box/kelch-repeat protein [Source:PGSC_GENE;Acc:PGSC0003DMG400005638]	2.695	1.43007927127	2.38527960999E-5	0.000405414422911	yes	up	5.15	5.75	4.92	1.9	2	2.48	5.27333333333	2.12666666667
PGSC0003DMG400005648		Conserved gene of unknown function [Source:PGSC_GENE;Acc:PGSC0003DMG400005648]	5.558	2.47454195471	4.59464641149E-5	0.000711513815722	yes	up	3.53	3.27	2.18	0.83	0.67	0.22	2.99333333333	0.573333333333
PGSC0003DMG400005651		Reticulon family protein [Source:PGSC_GENE;Acc:PGSC0003DMG400005651]	5.697	2.51009566285	9.66401618193E-10	5.67964710065E-8	yes	up	8.71	17.68	8.91	1.9	1.57	2.58	11.7666666667	2.01666666667
PGSC0003DMG400005671		Beta tubulin [Source:PGSC_GENE;Acc:PGSC0003DMG400005671]	1883.459	10.879168565	1.30177008063E-12	1.48365290965E-10	yes	up	5.41	35.39	4.88	0	0	0	15.2266666667	0
PGSC0003DMG400005682		ovate family protein 14 [Source:Projected from Arabidopsis thaliana (AT1G79960) TAIR;Acc:AT1G79960]	5.822	2.54140251632	0.00495129698	0.0327801664881	yes	up	0.48	1.58	0.78	0.2	0.16	0.18	0.946666666667	0.18
PGSC0003DMG400005684		Conserved gene of unknown function [Source:PGSC_GENE;Acc:PGSC0003DMG400005684]	22.048	4.4626027035	0.000761077862203	0.00746579342913	yes	up	7.17	6.39	1.75	0	0.05	0.64	5.10333333333	0.23
PGSC0003DMG400005688		Conserved gene of unknown function [Source:PGSC_GENE;Acc:PGSC0003DMG400005688]	3.099	1.63202109915	6.81754417394E-5	0.000995092174761	yes	up	25.64	55.29	30.87	11.28	12.69	15.14	37.2666666667	13.0366666667
PGSC0003DMG400005717		NIMIN2c protein [Source:PGSC_GENE;Acc:PGSC0003DMG400005717]	2.945	1.55812352548	0.00180535227695	0.014918500724	yes	up	137.72	141.79	160.79	40.64	28.52	87.41	146.766666667	52.19
PGSC0003DMG400005719		Conserved gene of unknown function [Source:PGSC_GENE;Acc:PGSC0003DMG400005719]	6.046	2.59602633312	4.68442343649E-12	4.64443445594E-10	yes	up	352.69	439.84	246.04	61.25	43	75.49	346.19	59.9133333333
PGSC0003DMG400005742		Ring finger containing protein [Source:PGSC_GENE;Acc:PGSC0003DMG400005742]	2.831	1.50112997987	3.19334642887E-5	0.000515799466227	yes	up	52	66.85	57.28	21.53	26.21	13.81	58.71	20.5166666667
PGSC0003DMG400005762		Gene of unknown function [Source:PGSC_GENE;Acc:PGSC0003DMG400005762]	6.346	2.6658761899	0.000103260410356	0.00140620960837	yes	up	301.32	73.38	183.15	47.09	13.34	23.77	185.95	28.0666666667
PGSC0003DMG400005780		Water channel protein [Source:PGSC_GENE;Acc:PGSC0003DMG400005780]	2.573	1.36332893112	0.00802328801928	0.0471652622851	yes	up	10.73	5.7	10.28	4.1	4.73	2.07	8.90333333333	3.63333333333
PGSC0003DMG400005792		Nucleoside diphosphate kinase [Source:PGSC_GENE;Acc:PGSC0003DMG400005792]	5.492	2.45735949158	1.09135835406E-9	6.30763750132E-8	yes	up	38.2	48.92	37.74	11.09	7.05	4.83	41.62	7.65666666667
PGSC0003DMG400005794		Auxin response factor 9 [Source:PGSC_GENE;Acc:PGSC0003DMG400005794]	2.765	1.46720343115	0.000119671247782	0.00158715700566	yes	up	23.19	36.4	34.69	12.55	8.85	15.07	31.4266666667	12.1566666667
PGSC0003DMG400005795		Cellulose synthase CslG [Source:PGSC_GENE;Acc:PGSC0003DMG400005795]	0.083	-3.5856248553	0.000919090238585	0.00873601360838	yes	down	0.06	0.11	0.03	0.94	0.27	1	0.0666666666667	0.736666666667
PGSC0003DMG400005807		NAC domain protein [Source:PGSC_GENE;Acc:PGSC0003DMG400005807]	20.040	4.3247803021	2.87783870308E-7	9.12750142629E-6	yes	up	7.92	31.83	10.49	0.95	0.15	1.53	16.7466666667	0.876666666667
PGSC0003DMG400005808		Valacyclovir hydrolase [Source:PGSC_GENE;Acc:PGSC0003DMG400005808]	0.206	-2.28134094392	9.26887103421E-5	0.00128229021284	yes	down	3.12	6.82	1.16	12.8	14.8	5.87	3.7	11.1566666667
PGSC0003DMG400005809		Gene of unknown function [Source:PGSC_GENE;Acc:PGSC0003DMG400005809]	0.008	-6.94554514454	8.03301688411E-7	2.18666609156E-5	yes	down	0	0	0	2.07	2	1.95	0	2.00666666667
PGSC0003DMG400005825		ACC synthase [Source:PGSC_GENE;Acc:PGSC0003DMG400005825]	0.109	-3.20168134007	2.36730724738E-5	0.000403202679913	yes	down	3.36	5.29	4.53	17.95	15.55	100.86	4.39333333333	44.7866666667
PGSC0003DMG400005835		WRKY transcription factor-30 [Source:PGSC_GENE;Acc:PGSC0003DMG400005835]	0.460	-1.12005757939	0.000387235004387	0.00427747362183	yes	down	276.85	203.26	301.05	724.05	556.82	544.64	260.386666667	608.503333333
PGSC0003DMG400005840		Calcineurin B [Source:PGSC_GENE;Acc:PGSC0003DMG400005840]	3.682	1.8804196886	0.000466653639874	0.00501169925665	yes	up	8.13	12.06	12.11	2.71	3.71	6.4	10.7666666667	4.27333333333
PGSC0003DMG400005853		F-box family protein [Source:PGSC_GENE;Acc:PGSC0003DMG400005853]	0.191	-2.38967041679	0.000375014398534	0.00416511893454	yes	down	0.32	0.54	0.45	3.75	4.22	7.75	0.436666666667	5.24
PGSC0003DMG400005871		NIN 2 [Source:PGSC_GENE;Acc:PGSC0003DMG400005871]	0.280	-1.83446249687	0.00228149445459	0.0180141307049	yes	down	0.44	0.57	0.51	0.8	1.87	3.4	0.506666666667	2.02333333333
PGSC0003DMG400005872		Peroxidase family protein [Source:PGSC_GENE;Acc:PGSC0003DMG400005872]	6.035	2.59341589539	0.00368113368459	0.0261235233175	yes	up	2.38	4.33	1.55	0.63	0.05	0.76	2.75333333333	0.48
PGSC0003DMG400005876		Gene of unknown function [Source:PGSC_GENE;Acc:PGSC0003DMG400005876]	93.983	6.55433156275	3.83446941512E-26	3.46380403833E-23	yes	up	14.92	12.23	13.76	0.02	0.17	0.29	13.6366666667	0.16
PGSC0003DMG400005877		Gene of unknown function [Source:PGSC_GENE;Acc:PGSC0003DMG400005877]	18.905	4.2406788061	1.05922632668E-8	4.78417224217E-7	yes	up	1.91	1.23	1.56	0.03	0.12	0.13	1.56666666667	0.0933333333333
PGSC0003DMG400005884		Conserved gene of unknown function [Source:PGSC_GENE;Acc:PGSC0003DMG400005884]	0.071	-3.81214640618	6.17699676092E-11	4.92342977121E-9	yes	down	8.63	4.38	7.62	39.18	144.89	114.6	6.87666666667	99.5566666667
PGSC0003DMG400005904		Conserved gene of unknown function [Source:PGSC_GENE;Acc:PGSC0003DMG400005904]	2.678	1.42123870242	0.00300570422577	0.0223095331913	yes	up	5.74	14.7	9.92	4.9	4.28	3.07	10.12	4.08333333333
PGSC0003DMG400005924		Ankyrin repeat protein [Source:PGSC_GENE;Acc:PGSC0003DMG400005924]	12.298	3.6203694087	0.000166776350223	0.00209565954762	yes	up	0.65	0.99	0.83	0.08	0.09	0.05	0.823333333333	0.0733333333333
PGSC0003DMG400005930		BEL5 protein [Source:PGSC_GENE;Acc:PGSC0003DMG400005930]	0.235	-2.08871915681	0.000241204013212	0.00285165578393	yes	down	5.79	9.19	8.38	24.88	19.15	67.42	7.78666666667	37.15
PGSC0003DMG400005936		YABBY domain class transcription factor [Source:PGSC_GENE;Acc:PGSC0003DMG400005936]	0.125	-3.00091168121	0.000102776199625	0.00140039749097	yes	down	1.37	0.97	0.72	4.76	17.46	3.22	1.02	8.48
PGSC0003DMG400005944		Glycosyl hydrolase family 17 protein [Source:PGSC_GENE;Acc:PGSC0003DMG400005944]	3.169	1.66407722599	0.000118053479478	0.00157340129206	yes	up	9.77	14.64	6.93	4.22	3.11	3.06	10.4466666667	3.46333333333
PGSC0003DMG400005963		Auxin-induced protein 5NG4 [Source:PGSC_GENE;Acc:PGSC0003DMG400005963]	4.395	2.13571192951	0.00308820086325	0.0227625322015	yes	up	1.84	7.87	2.29	0.88	0.86	1.31	4	1.01666666667
PGSC0003DMG400005970		Late blight resistance protein [Source:PGSC_GENE;Acc:PGSC0003DMG400005970]	0.221	-2.18113909011	3.38855392441E-6	7.57532815916E-5	yes	down	1.43	1.2	1.51	8.38	6.07	3.02	1.38	5.82333333333
PGSC0003DMG400005988		Metal ion binding protein [Source:PGSC_GENE;Acc:PGSC0003DMG400005988]	0.026	-5.24550091095	0.00043135415313	0.00469675347984	yes	down	0	0.1	0	1.27	1.75	0.99	0.0333333333333	1.33666666667
PGSC0003DMG400005997		Zinc finger (B-box type) family protein [Source:PGSC_GENE;Acc:PGSC0003DMG400005997]	0.067	-3.89652672775	5.7898798488E-7	1.65357341349E-5	yes	down	0.6	0.8	0.54	2.81	6.43	22.15	0.646666666667	10.4633333333
PGSC0003DMG400006003		Nematode resistance [Source:PGSC_GENE;Acc:PGSC0003DMG400006003]	0.085	-3.55884979321	0.000174996525899	0.00217779043418	yes	down	0.03	0.14	0.03	0.43	0.52	1.71	0.0666666666667	0.886666666667
PGSC0003DMG400006033		Ubiquitin ligase protein cop1 [Source:PGSC_GENE;Acc:PGSC0003DMG400006033]	3.006	1.58775863572	0.000784412848869	0.00766192606485	yes	up	2.56	4.74	3.33	1.31	1.3	0.98	3.54333333333	1.19666666667
PGSC0003DMG400006040		F-box family protein [Source:PGSC_GENE;Acc:PGSC0003DMG400006040]	0.162	-2.62758986988	0.00798417968472	0.0470240206948	yes	down	0.51	0.2	0.37	0.74	1.06	5.63	0.36	2.47666666667
PGSC0003DMG400006044		RING-H2 finger protein ATL1L [Source:PGSC_GENE;Acc:PGSC0003DMG400006044]	7.730	2.95051481945	0.00011885711131	0.00157979561027	yes	up	5.32	15.82	6.65	0.72	0.51	2.42	9.26333333333	1.21666666667
PGSC0003DMG400006045		RING-H2 finger protein ATL1L [Source:PGSC_GENE;Acc:PGSC0003DMG400006045]	6.132	2.61636614604	1.75727459712E-5	0.00031491497005	yes	up	23.37	12.8	21.92	5.75	1.5	2.55	19.3633333333	3.26666666667
PGSC0003DMG400006083		CBL-interacting protein kinase 20 [Source:PGSC_GENE;Acc:PGSC0003DMG400006083]	0.496	-1.01300021981	0.00273182637584	0.0207993532261	yes	down	50.01	67.23	67.77	98.86	152.16	165.63	61.67	138.883333333
PGSC0003DMG400006096		Gene of unknown function [Source:PGSC_GENE;Acc:PGSC0003DMG400006096]	0.052	-4.26081030684	0.00484887459171	0.0322774959945	yes	down	1.43	0.35	0	0.69	1.94	30.81	0.593333333333	11.1466666667
PGSC0003DMG400006098		RTM1 protein [Source:PGSC_GENE;Acc:PGSC0003DMG400006098]	22.229	4.4743412209	3.17430654912E-14	4.7497752597E-12	yes	up	64.02	110.28	77.86	2.27	1.95	7.29	84.0533333333	3.83666666667
PGSC0003DMG400006100		Restricted tev movement 1 [Source:PGSC_GENE;Acc:PGSC0003DMG400006100]	2.546	1.34813024376	3.47789932419E-7	1.07861007272E-5	yes	up	65.98	72.99	83.35	29.17	29.92	29.52	74.1066666667	29.5366666667
PGSC0003DMG400006101		Acyltransferase [Source:PGSC_GENE;Acc:PGSC0003DMG400006101]	0.091	-3.45300707408	7.00313398013E-11	5.50988508953E-9	yes	down	5.24	1.48	5.61	34.62	38.29	37.78	4.11	36.8966666667
PGSC0003DMG400006113		CYP72A56 [Source:PGSC_GENE;Acc:PGSC0003DMG400006113]	0.032	-4.98502978204	0.00339299540385	0.0244548338947	yes	down	0.17	0	0	3.32	2.02	0.47	0.0566666666667	1.93666666667
PGSC0003DMG400006155		Thermal hysteresis protein STHP-64 [Source:PGSC_GENE;Acc:PGSC0003DMG400006155]	3.773	1.91569661234	1.79967230518E-6	4.40546170247E-5	yes	up	7.94	8.66	8.66	3.41	1.75	2.07	8.42	2.41
PGSC0003DMG400006159		Dopamine beta-monooxygenase [Source:PGSC_GENE;Acc:PGSC0003DMG400006159]	3.887	1.95882776548	0.00238772881212	0.0186450257899	yes	up	7.49	13.23	14.73	4.59	4.23	0.98	11.8166666667	3.26666666667
PGSC0003DMG400006211		BZIP [Source:PGSC_GENE;Acc:PGSC0003DMG400006211]	3.237	1.69465507377	0.00175216560254	0.0146003823184	yes	up	8.23	9.72	11.63	1.76	1.68	6.59	9.86	3.34333333333
PGSC0003DMG400006224		Conserved gene of unknown function [Source:PGSC_GENE;Acc:PGSC0003DMG400006224]	12.458	3.63894318999	4.48924310097E-9	2.21197250975E-7	yes	up	5.37	15.1	7.48	0.45	0.34	1.24	9.31666666667	0.676666666667
PGSC0003DMG400006243		OJ1116_C07.8 protein [Source:PGSC_GENE;Acc:PGSC0003DMG400006243]	4.741	2.24513481153	2.30607504569E-6	5.46069615189E-5	yes	up	17.09	18.81	15.49	3.26	2.34	6.34	17.13	3.98
PGSC0003DMG400006244		Quinone reductase family protein [Source:PGSC_GENE;Acc:PGSC0003DMG400006244]	0.003	-8.32789736421	1.53608918994E-9	8.48133459188E-8	yes	down	0	0	0	17.24	20.93	8.04	0	15.4033333333
PGSC0003DMG400006261		Conserved gene of unknown function [Source:PGSC_GENE;Acc:PGSC0003DMG400006261]	292.809	8.19381798537	9.80478293074E-10	5.74852537694E-8	yes	up	4.88	4.96	3.01	0	0	0	4.28333333333	0
PGSC0003DMG400006264		Conserved gene of unknown function [Source:PGSC_GENE;Acc:PGSC0003DMG400006264]	0.018	-5.82463873687	0.00030729761304	0.00352042685864	yes	down	0	0	0	1.18	0.9	1.14	0	1.07333333333
PGSC0003DMG400006270		Pyruvate decarboxylase [Source:PGSC_GENE;Acc:PGSC0003DMG400006270]	247.469	7.95110688308	2.64866259408E-9	1.38036069807E-7	yes	up	1.55	1.41	1.45	0	0	0	1.47	0
PGSC0003DMG400006276		NtPRp27 [Source:PGSC_GENE;Acc:PGSC0003DMG400006276]	3.556	1.83013755841	0.00430142829088	0.0293788395448	yes	up	47.5	11.39	25.2	11.31	8.08	4.69	28.03	8.02666666667
PGSC0003DMG400006280		Receptor protein kinase CLAVATA1 [Source:PGSC_GENE;Acc:PGSC0003DMG400006280]	2.193	1.13320462333	0.000153646263417	0.00194874277937	yes	up	11.09	10	12.44	6.03	6.46	4.41	11.1766666667	5.63333333333
PGSC0003DMG400006304		Conserved gene of unknown function [Source:PGSC_GENE;Acc:PGSC0003DMG400006304]	3.698	1.88688563865	0.00618208107545	0.0390017996457	yes	up	4.63	4.79	4.99	0.88	0.55	2.7	4.80333333333	1.37666666667
PGSC0003DMG400006358		Gene of unknown function [Source:PGSC_GENE;Acc:PGSC0003DMG400006358]	4.260	2.09074297788	0.00149688682225	0.0128553061953	yes	up	1.03	1.21	1.09	0.1	0.36	0.4	1.11	0.286666666667
PGSC0003DMG400006376		Gene of unknown function [Source:PGSC_GENE;Acc:PGSC0003DMG400006376]	0.211	-2.24544194239	3.86948111849E-7	1.17238067677E-5	yes	down	3.66	2.62	1.76	8.19	12.92	16.97	2.68	12.6933333333
PGSC0003DMG400006378		Multidrug resistance pump [Source:PGSC_GENE;Acc:PGSC0003DMG400006378]	3.982	1.99339439659	7.43728623299E-6	0.000152305131169	yes	up	9.62	6	12.95	2.98	2.96	1.92	9.52333333333	2.62
PGSC0003DMG400006385		Oligopeptide transporter OPT family [Source:PGSC_GENE;Acc:PGSC0003DMG400006385]	0.453	-1.14239993044	0.00370442947565	0.0262191047333	yes	down	4.44	4.34	3.21	11.65	11.17	6.19	3.99666666667	9.67
PGSC0003DMG400006389		Conserved gene of unknown function [Source:PGSC_GENE;Acc:PGSC0003DMG400006389]	31.175	4.96231718457	5.42620633577E-5	0.000819982481595	yes	up	5.15	16.31	13.37	0	0	1.11	11.61	0.37
PGSC0003DMG400006402		Conserved gene of unknown function [Source:PGSC_GENE;Acc:PGSC0003DMG400006402]	0.092	-3.43732963436	0.00204100225692	0.0164128074666	yes	down	0.61	0	0.09	1.4	3.11	3.61	0.233333333333	2.70666666667
PGSC0003DMG400006413		Protein trm112 [Source:PGSC_GENE;Acc:PGSC0003DMG400006413]	2.686	1.42547580315	0.00239618717604	0.0186838251994	yes	up	15.11	9.44	12.28	4.41	6.41	3.05	12.2766666667	4.62333333333
PGSC0003DMG400006444		Calmodulin binding protein [Source:PGSC_GENE;Acc:PGSC0003DMG400006444]	0.378	-1.40234736107	0.000949952616602	0.00897340988339	yes	down	20.78	21.52	17.27	65.99	70.45	28.48	19.8566666667	54.9733333333
PGSC0003DMG400006448		Caffeoyl-CoA O-methyltransferase [Source:PGSC_GENE;Acc:PGSC0003DMG400006448]	0.120	-3.05291888687	1.59410375851E-6	3.95928621895E-5	yes	down	1.38	7.26	4.58	26.44	54.38	32.64	4.40666666667	37.82
PGSC0003DMG400006466		Gag-pol polyprotein [Source:PGSC_GENE;Acc:PGSC0003DMG400006466]	31.846	4.99302281202	0.00180685736526	0.014918500724	yes	up	0.37	0.69	0.35	0.04	0	0	0.47	0.0133333333333
PGSC0003DMG400006480		Protein TIFY 9 [Source:PGSC_GENE;Acc:PGSC0003DMG400006480]	8.168	3.02995618605	0.00307233899318	0.0226798874224	yes	up	10.41	6	2.9	0.65	1.29	0	6.43666666667	0.646666666667
PGSC0003DMG400006481		Ubiquitin carrier protein [Source:PGSC_GENE;Acc:PGSC0003DMG400006481]	2.256	1.17362729291	0.00154226675268	0.0131616116507	yes	up	40.75	55.97	46.04	18.11	17.95	31.49	47.5866666667	22.5166666667
PGSC0003DMG400006497		Conserved gene of unknown function [Source:PGSC_GENE;Acc:PGSC0003DMG400006497]	11.301	3.49840422153	3.59147115028E-5	0.000572148800492	yes	up	3.38	32.29	9.78	2.5	0.84	0.98	15.15	1.44
PGSC0003DMG400006515		RNase H family protein [Source:PGSC_GENE;Acc:PGSC0003DMG400006515]	100.148	6.64598780423	2.38262699027E-5	0.000405245971357	yes	up	0.56	1.03	1.37	0	0	0	0.986666666667	0
PGSC0003DMG400006528		Conserved gene of unknown function [Source:PGSC_GENE;Acc:PGSC0003DMG400006528]	4.992	2.31955951011	0.00210639936458	0.0168387677817	yes	up	3.18	1.8	2.74	0.24	1.18	0.32	2.57333333333	0.58
PGSC0003DMG400006531		SNKR2GH5 protein [Source:PGSC_GENE;Acc:PGSC0003DMG400006531]	3.277	1.71240210369	0.0015540771834	0.0132392394353	yes	up	1.14	1.52	1.24	0.26	0.66	0.39	1.3	0.436666666667
PGSC0003DMG400006533		Rpi protein [Source:PGSC_GENE;Acc:PGSC0003DMG400006533]	4.456	2.15590903595	1.79196740811E-5	0.000320191099515	yes	up	2.4	4.43	2.27	0.86	0.49	0.88	3.03333333333	0.743333333333
PGSC0003DMG400006537		Gene of unknown function [Source:PGSC_GENE;Acc:PGSC0003DMG400006537]	0.391	-1.35453933543	0.000310610628188	0.0035483809	yes	down	1.7	1.43	1.45	3.33	3.96	5.56	1.52666666667	4.28333333333
PGSC0003DMG400006543		Thaumatin [Source:PGSC_GENE;Acc:PGSC0003DMG400006543]	2.565	1.35892926242	1.0036738467E-5	0.00019741617033	yes	up	30.54	42.57	31.33	13.48	12.34	16.97	34.8133333333	14.2633333333
PGSC0003DMG400006544		Gene of unknown function [Source:PGSC_GENE;Acc:PGSC0003DMG400006544]	0.235	-2.08932964885	0.00127061688183	0.0113020954587	yes	down	1.92	1.19	0.82	3.69	5.86	6.6	1.31	5.38333333333
PGSC0003DMG400006548		KOM [Source:PGSC_GENE;Acc:PGSC0003DMG400006548]	3.794	1.92382069509	0.00133082843548	0.011747703779	yes	up	1.65	1.05	1.06	0.37	0.47	0.23	1.25333333333	0.356666666667
PGSC0003DMG400006572		Tospovirus resistance protein B [Source:PGSC_GENE;Acc:PGSC0003DMG400006572]	0.333	-1.58449489118	0.00426946136989	0.0292259788974	yes	down	0.8	0.31	0.85	2.72	2.02	1.66	0.653333333333	2.13333333333
PGSC0003DMG400006573		Tospovirus resistance protein A [Source:PGSC_GENE;Acc:PGSC0003DMG400006573]	0.353	-1.50427754106	0.00368235642336	0.0261235233175	yes	down	0.93	0.98	0.43	3.34	2.66	1.65	0.78	2.55
PGSC0003DMG400006580		Tospovirus resistance protein B [Source:PGSC_GENE;Acc:PGSC0003DMG400006580]	4.549	2.1854011491	1.90288754458E-6	4.62964797642E-5	yes	up	19.18	15.64	12.57	3.56	1.98	5.56	15.7966666667	3.7
PGSC0003DMG400006610		Receptor serine-threonine protein kinase [Source:PGSC_GENE;Acc:PGSC0003DMG400006610]	0.167	-2.58371681011	0.00649220823242	0.0403323888917	yes	down	0.34	2.19	0.26	2.92	3.11	12.06	0.93	6.03
PGSC0003DMG400006637		Phenylalanine ammonia-lyase [Source:PGSC_GENE;Acc:PGSC0003DMG400006637]	0.125	-2.99885440141	9.60768664585E-7	2.56099975183E-5	yes	down	0.31	0.39	0.12	2.6	3.11	1.82	0.273333333333	2.51
PGSC0003DMG400006639		Kinase family protein [Source:PGSC_GENE;Acc:PGSC0003DMG400006639]	2.469	1.30404312351	0.00624252078714	0.0393026011469	yes	up	44.53	102.06	101.86	42.52	24.61	31.33	82.8166666667	32.82
PGSC0003DMG400006647		Gene of unknown function [Source:PGSC_GENE;Acc:PGSC0003DMG400006647]	0.020	-5.667890304	0.00219444725303	0.0174397420988	yes	down	0	0	0	0.96	0.17	0.86	0	0.663333333333
PGSC0003DMG400006661		ASR4 [Source:PGSC_GENE;Acc:PGSC0003DMG400006661]	4.800	2.26293818275	5.3320258225E-5	0.000807250836814	yes	up	115.68	271.45	155.69	21.7	28.06	64.84	180.94	38.2
PGSC0003DMG400006662		Ci21A protein [Source:PGSC_GENE;Acc:PGSC0003DMG400006662]	6.293	2.65374300438	1.48746506325E-7	5.06693755484E-6	yes	up	6821.94	14209.99	10804.3	1531.14	1201.97	3137.21	10612.0766667	1956.77333333
PGSC0003DMG400006663		ASR3 [Source:PGSC_GENE;Acc:PGSC0003DMG400006663]	4.281	2.09810481666	6.04985097131E-6	0.000126766207208	yes	up	141.87	249.14	118.91	49.46	19.54	25.35	169.973333333	31.45
PGSC0003DMG400006667		Receptor protein kinase [Source:PGSC_GENE;Acc:PGSC0003DMG400006667]	0.445	-1.16694750385	0.00440579532973	0.0299324089393	yes	down	2.78	1.89	1.77	3.33	5.33	5.79	2.14666666667	4.81666666667
PGSC0003DMG400006683		Lysyl-tRNA synthetase [Source:PGSC_GENE;Acc:PGSC0003DMG400006683]	0.005	-7.61107126406	1.83218239916E-8	7.67816644596E-7	yes	down	0	0	0	9.33	11.26	13.69	0	11.4266666667
PGSC0003DMG400006708		HSR203J protein [Source:PGSC_GENE;Acc:PGSC0003DMG400006708]	0.220	-2.18356973379	6.24352553167E-5	0.000921789271897	yes	down	4.13	4.86	2.94	28.26	8.53	20.22	3.97666666667	19.0033333333
PGSC0003DMG400006719		Gene of unknown function [Source:PGSC_GENE;Acc:PGSC0003DMG400006719]	0.073	-3.7724480786	1.09698306783E-11	1.01346276608E-9	yes	down	0.41	0.55	0.38	3.96	3.79	8.41	0.446666666667	5.38666666667
PGSC0003DMG400006721		Conserved gene of unknown function [Source:PGSC_GENE;Acc:PGSC0003DMG400006721]	0.031	-5.00177983706	6.58510647032E-7	1.83646514762E-5	yes	down	0.52	0	0.49	6.46	19.8	5.19	0.336666666667	10.4833333333
PGSC0003DMG400006727		Cyclic nucleotide-gated ion channel 15 [Source:PGSC_GENE;Acc:PGSC0003DMG400006727]	0.099	-3.34121694227	0.00438464228976	0.0298436767942	yes	down	0.07	0.04	0.17	0.13	0.27	1.37	0.0933333333333	0.59
PGSC0003DMG400006728		Gene of unknown function [Source:PGSC_GENE;Acc:PGSC0003DMG400006728]	0.059	-4.07959358186	0.00274335451985	0.0208683174639	yes	down	0	0.13	0.11	0.9	1.52	1.62	0.08	1.34666666667
PGSC0003DMG400006729		ATP binding protein [Source:PGSC_GENE;Acc:PGSC0003DMG400006729]	0.017	-5.89544771249	2.48130999422E-10	1.67179974473E-8	yes	down	0	0.12	0	2.48	2.59	2.81	0.04	2.62666666667
PGSC0003DMG400006730		2-isopropylmalate synthase A [Source:PGSC_GENE;Acc:PGSC0003DMG400006730]	0.010	-6.57880146308	0.00409141512296	0.0282530053366	yes	down	0	0	0	5.37	6.82	0	0	4.06333333333
PGSC0003DMG400006732		Conserved gene of unknown function [Source:PGSC_GENE;Acc:PGSC0003DMG400006732]	2.293	1.19752314919	0.00499246109191	0.0329721435233	yes	up	3.47	3.5	3.53	1.34	1.33	2.37	3.5	1.68
PGSC0003DMG400006737		Cold-induced glucosyl transferase [Source:PGSC_GENE;Acc:PGSC0003DMG400006737]	0.181	-2.46749142585	4.1174484209E-5	0.000646232734786	yes	down	0.69	0.22	0.43	1.92	2.57	3.32	0.446666666667	2.60333333333
PGSC0003DMG400006755		Germin 12 [Source:PGSC_GENE;Acc:PGSC0003DMG400006755]	0.014	-6.13316208745	0.000934324421587	0.00884945434036	yes	down	0	0	0	0.93	4.15	0.41	0	1.83
PGSC0003DMG400006781		Subtilase [Source:PGSC_GENE;Acc:PGSC0003DMG400006781]	0.020	-5.67325729269	2.88288792839E-10	1.91463931069E-8	yes	down	0.05	0.08	0.05	1.67	6.92	1.87	0.06	3.48666666667
PGSC0003DMG400006789		Conserved gene of unknown function [Source:PGSC_GENE;Acc:PGSC0003DMG400006789]	2.599	1.37773983454	0.00151114380232	0.0129382276273	yes	up	347.36	413.35	601.97	130.42	119.11	186.31	454.226666667	145.28
PGSC0003DMG400006804		Gene of unknown function [Source:PGSC_GENE;Acc:PGSC0003DMG400006804]	0.349	-1.51984619143	0.000195141551341	0.00238691195446	yes	down	1.34	1.14	1.28	3.47	2.84	5.49	1.25333333333	3.93333333333
PGSC0003DMG400006806		ADP/ATP translocator [Source:PGSC_GENE;Acc:PGSC0003DMG400006806]	8.483	3.08464154411	1.15933600934E-5	0.000223704155601	yes	up	1.53	3.82	1.62	0.33	0.26	0.17	2.32333333333	0.253333333333
PGSC0003DMG400006808		TRANSPARENT TESTA 1 protein [Source:PGSC_GENE;Acc:PGSC0003DMG400006808]	0.138	-2.86124127215	0.000559931587131	0.00579657530141	yes	down	0.21	0.24	0.22	1.01	3.06	4.55	0.223333333333	2.87333333333
PGSC0003DMG400006841		SBT4B protein [Source:PGSC_GENE;Acc:PGSC0003DMG400006841]	0.077	-3.70284428983	1.86478861669E-10	1.3145142879E-8	yes	down	0.15	0.4	0.72	5.83	5.97	6.45	0.423333333333	6.08333333333
PGSC0003DMG400006858		Subunit A of ferredoxin-thioredoxin-reductase [Source:PGSC_GENE;Acc:PGSC0003DMG400006858]	2.096	1.06730277374	0.000566388408298	0.00584709064738	yes	up	29.99	37.94	30.22	17.45	17.57	12.35	32.7166666667	15.79
PGSC0003DMG400006866		DNA-damage-inducible protein f [Source:PGSC_GENE;Acc:PGSC0003DMG400006866]	2.545	1.34760847604	0.00279019022936	0.0211116009371	yes	up	15.45	30.62	24.24	13.03	6.39	9.38	23.4366666667	9.6
PGSC0003DMG400006867		Conserved gene of unknown function [Source:PGSC_GENE;Acc:PGSC0003DMG400006867]	4.029	2.01054775902	0.000140309844615	0.00181354377857	yes	up	11.82	14.35	23.36	5.27	5.28	2.34	16.51	4.29666666667
PGSC0003DMG400006868		MYB20 [Source:PGSC_GENE;Acc:PGSC0003DMG400006868]	9.899	3.30722006619	0.000280021509376	0.00323990731199	yes	up	2.47	13.5	8.13	1.65	0.84	0.13	8.03333333333	0.873333333333
PGSC0003DMG400006892		60S ribosomal protein L34 [Source:PGSC_GENE;Acc:PGSC0003DMG400006892]	11.983	3.58294168676	0.000225580731293	0.00269005922399	yes	up	0.35	1.2	0.58	0.03	0.04	0.16	0.71	0.0766666666667
PGSC0003DMG400006930		Transcription factor [Source:PGSC_GENE;Acc:PGSC0003DMG400006930]	0.106	-3.24339727761	1.4568080868E-9	8.14943789839E-8	yes	down	1.4	1.14	2.78	15.71	28.32	10.04	1.77333333333	18.0233333333
PGSC0003DMG400006950		Glycosyltransferase UGT90A7 [Source:PGSC_GENE;Acc:PGSC0003DMG400006950]	0.108	-3.20459078232	0.00438591892595	0.0298436767942	yes	down	0.09	0	0.19	0.69	1.42	0.48	0.0933333333333	0.863333333333
PGSC0003DMG400006952		HEAT repeat family protein [Source:PGSC_GENE;Acc:PGSC0003DMG400006952]	3.417	1.77279870381	4.36611420725E-6	9.47415707426E-5	yes	up	3.77	3.16	2.53	0.68	0.96	1.88	3.15333333333	1.17333333333
PGSC0003DMG400006953		Gene of unknown function [Source:PGSC_GENE;Acc:PGSC0003DMG400006953]	0.111	-3.1714753312	2.00354305154E-6	4.82828466753E-5	yes	down	21.83	10.76	14.99	54.41	65.31	147.09	15.86	88.9366666667
PGSC0003DMG400006956		Carbonic anhydrase [Source:PGSC_GENE;Acc:PGSC0003DMG400006956]	0.025	-5.30902460574	2.82904799843E-7	9.00254634374E-6	yes	down	1.21	0.14	0.26	3.42	12.59	37.81	0.536666666667	17.94
PGSC0003DMG400006982		Gene of unknown function [Source:PGSC_GENE;Acc:PGSC0003DMG400006982]	5.698	2.51044510579	1.43364942812E-6	3.61330713367E-5	yes	up	3.85	2.4	3.14	0.38	0.47	0.96	3.13	0.603333333333
PGSC0003DMG400006996		Gene of unknown function [Source:PGSC_GENE;Acc:PGSC0003DMG400006996]	9.659	3.2718611309	2.39957721833E-19	9.91960819576E-17	yes	up	21.6	16.58	18.85	2.13	1.69	2.32	19.01	2.04666666667
PGSC0003DMG400007006		Arsenical pump-driving atpase [Source:PGSC_GENE;Acc:PGSC0003DMG400007006]	0.081	-3.61987241018	1.59242702738E-5	0.000290713287409	yes	down	0.22	1.09	0.12	6.48	8.6	3.31	0.476666666667	6.13
PGSC0003DMG400007038		Tetratricopeptide repeat (TPR)-containing protein [Source:PGSC_GENE;Acc:PGSC0003DMG400007038]	0.369	-1.43988442422	0.000458927637748	0.00494644017301	yes	down	2.87	2.92	2.13	4.11	9.17	5.48	2.64	6.25333333333
PGSC0003DMG400007050		Virus-specific-signaling-pathway regulated protein [Source:PGSC_GENE;Acc:PGSC0003DMG400007050]	2.886	1.52927334204	0.00125040585849	0.0111630303399	yes	up	32.39	49.94	43.82	20.8	14.53	7.74	42.05	14.3566666667
PGSC0003DMG400007057		Ribokinase [Source:PGSC_GENE;Acc:PGSC0003DMG400007057]	0.477	-1.06770251329	0.00101618195162	0.00945258497334	yes	down	14.87	12.68	10.03	23.24	22.28	33.3	12.5266666667	26.2733333333
PGSC0003DMG400007073		Epidermis-specific secreted glycoprotein EP1 [Source:PGSC_GENE;Acc:PGSC0003DMG400007073]	2.275	1.18561939963	0.000111359673285	0.00149645313026	yes	up	351.72	271.87	331.12	183.16	126.76	133.48	318.236666667	147.8
PGSC0003DMG400007074		CYP72A58 [Source:PGSC_GENE;Acc:PGSC0003DMG400007074]	0.189	-2.40224111974	6.10834298684E-5	0.000904568824827	yes	down	14.89	24.34	10.62	48.69	58.48	157.41	16.6166666667	88.1933333333
PGSC0003DMG400007089		Trehalose-phosphate synthase 1 [Source:PGSC_GENE;Acc:PGSC0003DMG400007089]	4.408	2.14014593745	2.50926070141E-5	0.000422950024238	yes	up	79.41	140.86	125.27	30.47	25.28	11.51	115.18	22.42
PGSC0003DMG400007090		Receptor protein kinase [Source:PGSC_GENE;Acc:PGSC0003DMG400007090]	2.587	1.37128588391	2.17836789039E-5	0.000375745352522	yes	up	20.35	17.52	16.61	8.45	6.97	6.07	18.16	7.16333333333
PGSC0003DMG400007111		Protein SELF-PRUNING [Source:PGSC_GENE;Acc:PGSC0003DMG400007111]	5.025	2.32906570594	0.0019792605046	0.015987258988	yes	up	6.88	5.69	2.62	0.86	0.88	0.96	5.06333333333	0.9
PGSC0003DMG400007112		TRANSPARENT TESTA 1 protein [Source:PGSC_GENE;Acc:PGSC0003DMG400007112]	4.965	2.31193363452	0.00598402775394	0.0380277323915	yes	up	3.15	2.14	1.13	0.65	0.07	0.66	2.14	0.46
PGSC0003DMG400007113		Fatty acyl-CoA reductase 3 [Source:PGSC_GENE;Acc:PGSC0003DMG400007113]	0.109	-3.19834624103	0.00186015955911	0.0152520053774	yes	down	0.47	0.41	0.32	2.04	9.71	0.33	0.4	4.02666666667
PGSC0003DMG400007120		Gene of unknown function [Source:PGSC_GENE;Acc:PGSC0003DMG400007120]	38.445	5.26470659654	0.00800148146845	0.0470873391234	yes	up	0.34	0.1	0.13	0	0	0	0.19	0
PGSC0003DMG400007123		Phytosulfokine peptide [Source:PGSC_GENE;Acc:PGSC0003DMG400007123]	4.286	2.09962737129	3.24910361833E-7	1.01466885085E-5	yes	up	201.24	383.23	380.51	63.42	57.29	92.81	321.66	71.1733333333
PGSC0003DMG400007129		Eukaryotic translation initiation factor 2c [Source:PGSC_GENE;Acc:PGSC0003DMG400007129]	6.675	2.7388466761	2.55253603281E-9	1.33597325838E-7	yes	up	30.29	28.02	32.29	7.76	4.44	2.76	30.2	4.98666666667
PGSC0003DMG400007137		Serine carboxypeptidase III [Source:PGSC_GENE;Acc:PGSC0003DMG400007137]	3.902	1.96435181747	0.00064640515776	0.00652558849245	yes	up	11.79	44.6	40.85	9.73	10.91	6.41	32.4133333333	9.01666666667
PGSC0003DMG400007141		ABC transporter family protein [Source:PGSC_GENE;Acc:PGSC0003DMG400007141]	0.259	-1.95170868754	0.00483672715577	0.0322404414674	yes	down	4.19	8.21	3.91	10.41	12.17	47.72	5.43666666667	23.4333333333
PGSC0003DMG400007150		UPA15 [Source:PGSC_GENE;Acc:PGSC0003DMG400007150]	2.577	1.36570025569	0.00363034742895	0.0258296889708	yes	up	15.93	22.71	15.96	9.79	9.45	4.22	18.2	7.82
PGSC0003DMG400007168		Gene of unknown function [Source:PGSC_GENE;Acc:PGSC0003DMG400007168]	0.014	-6.17015795059	6.28661677275E-5	0.000925350531607	yes	down	0.05	0	0.05	4.88	3.23	0.16	0.0333333333333	2.75666666667
PGSC0003DMG400007179		P-coumaroyl quinate/shikimate 3'-hydroxylase [Source:PGSC_GENE;Acc:PGSC0003DMG400007179]	0.042	-4.56511729298	1.69333529169E-7	5.68876690968E-6	yes	down	0.07	0.15	0	1.96	2.24	1.93	0.0733333333333	2.04333333333
PGSC0003DMG400007180		P-coumaroyl quinate/shikimate 3'-hydroxylase [Source:PGSC_GENE;Acc:PGSC0003DMG400007180]	0.075	-3.7312471879	2.06836889718E-9	1.1087366462E-7	yes	down	1.2	0.2	0.48	10.86	9.64	5.25	0.626666666667	8.58333333333
PGSC0003DMG400007181		P-coumaroyl quinate/shikimate 3'-hydroxylase [Source:PGSC_GENE;Acc:PGSC0003DMG400007181]	0.067	-3.89421067678	3.05064631157E-8	1.22983906676E-6	yes	down	1.27	7.66	0.36	20.81	8.79	5.92	3.09666666667	11.84
PGSC0003DMG400007210		Conserved gene of unknown function [Source:PGSC_GENE;Acc:PGSC0003DMG400007210]	3.741	1.90324684852	7.38628073535E-9	3.43800357128E-7	yes	up	77.83	117.92	70.95	26.92	18.56	21.99	88.9	22.49
PGSC0003DMG400007225		Xylem serine proteinase 1 [Source:PGSC_GENE;Acc:PGSC0003DMG400007225]	0.081	-3.63181780728	6.74850488473E-5	0.000986195531088	yes	down	0	0.15	0.08	1.17	1.22	0.66	0.0766666666667	1.01666666667
PGSC0003DMG400007230		Flavonol synthase/flavanone 3-hydroxylase [Source:PGSC_GENE;Acc:PGSC0003DMG400007230]	0.182	-2.45587389459	0.00346695037763	0.0249068982947	yes	down	0.28	0.62	0.16	2.35	1.36	2.93	0.353333333333	2.21333333333
PGSC0003DMG400007234		Leucine-rich repeat receptor kinase [Source:PGSC_GENE;Acc:PGSC0003DMG400007234]	3.405	1.76765547572	1.98676702211E-6	4.8025022467E-5	yes	up	8.66	14.12	16.15	3.93	4.96	3.87	12.9766666667	4.25333333333
PGSC0003DMG400007240		Subtilase family protein [Source:PGSC_GENE;Acc:PGSC0003DMG400007240]	8.419	3.0736312415	0.0084434153294	0.0489738168571	yes	up	0.71	1.09	2.18	0.12	0.35	0	1.32666666667	0.156666666667
PGSC0003DMG400007244		GDSL-lipase 1 [Source:PGSC_GENE;Acc:PGSC0003DMG400007244]	0.043	-4.53345163583	9.16182077696E-21	4.65535018229E-18	yes	down	12.95	4.97	8.79	276.9	239.1	147.62	8.90333333333	221.206666667
PGSC0003DMG400007250		Gene of unknown function [Source:PGSC_GENE;Acc:PGSC0003DMG400007250]	0.078	-3.67268843189	0.000555044244554	0.00575575217886	yes	down	0	0.08	0.12	0.48	1.01	1.29	0.0666666666667	0.926666666667
PGSC0003DMG400007251		Gene of unknown function [Source:PGSC_GENE;Acc:PGSC0003DMG400007251]	0.205	-2.28584484951	0.000194490024984	0.0023813311794	yes	down	0.38	0.48	0.55	1.42	2.55	3.43	0.47	2.46666666667
PGSC0003DMG400007263		Cyclopropane fatty acid synthase [Source:PGSC_GENE;Acc:PGSC0003DMG400007263]	0.136	-2.87418409153	2.24337460408E-11	1.9611436055E-9	yes	down	2.93	2.89	1.21	9.39	10.83	12.45	2.34333333333	10.89
PGSC0003DMG400007271		Gene of unknown function [Source:PGSC_GENE;Acc:PGSC0003DMG400007271]	219.424	7.77757568756	1.1980092617E-8	5.29337787916E-7	yes	up	3.46	4.28	2.78	0	0	0	3.50666666667	0
PGSC0003DMG400007290		Binding protein [Source:PGSC_GENE;Acc:PGSC0003DMG400007290]	0.239	-2.06471355102	0.000219707341103	0.00263843527794	yes	down	2.3	1.16	0.65	7.53	5.4	7.47	1.37	6.8
PGSC0003DMG400007294		Multidrug/pheromone exporter, MDR family, ABC transporter family [Source:PGSC_GENE;Acc:PGSC0003DMG400007294]	51.752	5.6935496782	3.75842275619E-9	1.89396551701E-7	yes	up	0.65	5.99	1.48	0.09	0.05	0.04	2.70666666667	0.06
PGSC0003DMG400007312		Acyltransferase [Source:PGSC_GENE;Acc:PGSC0003DMG400007312]	36.613	5.19428007063	0.00289486913595	0.0216848848743	yes	up	1.27	0.93	0.16	0.06	0	0	0.786666666667	0.02
PGSC0003DMG400007325		Transcription factor Myb [Source:PGSC_GENE;Acc:PGSC0003DMG400007325]	11.112	3.47409501425	8.6524786506E-6	0.00017403101701	yes	up	5.33	2.18	2.9	0.26	0.11	0.63	3.47	0.333333333333
PGSC0003DMG400007331		Acetylglucosaminyltransferase [Source:PGSC_GENE;Acc:PGSC0003DMG400007331]	27.721	4.792923655	9.94262008334E-12	9.32262522792E-10	yes	up	3.47	16.42	8.22	0.52	0.39	0.2	9.37	0.37
PGSC0003DMG400007334		Vacuolar sorting receptor [Source:PGSC_GENE;Acc:PGSC0003DMG400007334]	6.617	2.7261843921	2.12849988739E-5	0.000368185193287	yes	up	8.97	48.94	19.04	3.69	3.86	5.16	25.65	4.23666666667
PGSC0003DMG400007338		Conserved gene of unknown function [Source:PGSC_GENE;Acc:PGSC0003DMG400007338]	9.481	3.24497683872	1.35121493552E-6	3.44729417128E-5	yes	up	223.78	366.71	375.79	23.8	12.08	71.58	322.093333333	35.82
PGSC0003DMG400007340		Multidrug resistance protein ABC transporter family [Source:PGSC_GENE;Acc:PGSC0003DMG400007340]	3.444	1.78394573307	0.000143342709092	0.00184467457326	yes	up	4.36	8.34	6.88	2.83	1.56	1.58	6.52666666667	1.99
PGSC0003DMG400007342		Ulp1 protease family, C-terminal catalytic domain containing protein [Source:PGSC_GENE;Acc:PGSC0003DMG400007342]	46.154	5.52837103056	0.00382020142097	0.0268515022068	yes	up	9.43	7.85	16.13	0	0	0	11.1366666667	0
PGSC0003DMG400007344		Disease resistance protein R3a [Source:PGSC_GENE;Acc:PGSC0003DMG400007344]	0.360	-1.47346987781	0.000504154626163	0.00533232061237	yes	down	0.75	1.31	0.77	2.12	3.09	3.6	0.943333333333	2.93666666667
PGSC0003DMG400007358		Aluminum-activated citrate transporter [Source:PGSC_GENE;Acc:PGSC0003DMG400007358]	3.009	1.5892220839	1.07954366372E-5	0.00021047218192	yes	up	19.46	27.41	27.13	8.87	6.68	11.23	24.6666666667	8.92666666667
PGSC0003DMG400007360		MYB20 [Source:PGSC_GENE;Acc:PGSC0003DMG400007360]	9.799	3.29258457312	5.99931005209E-5	0.000893501412371	yes	up	2.56	8.67	4.5	1.04	0.5	0.13	5.24333333333	0.556666666667
PGSC0003DMG400007374		Extensin [Source:PGSC_GENE;Acc:PGSC0003DMG400007374]	3.375	1.75504356076	7.40437521442E-5	0.00105981638192	yes	up	105.01	229.53	199.31	68.04	64.27	39.16	177.95	57.1566666667
PGSC0003DMG400007381		Zinc finger (Ran-binding) family protein [Source:PGSC_GENE;Acc:PGSC0003DMG400007381]	3.465	1.79301164667	0.000897025868754	0.00854961349704	yes	up	68.24	53.55	96.67	28.37	27.65	9.43	72.82	21.8166666667
PGSC0003DMG400007390		Beta-ketoacyl-CoA synthase [Source:PGSC_GENE;Acc:PGSC0003DMG400007390]	0.181	-2.46467628398	2.41979199219E-5	0.000410137086099	yes	down	4.02	15.11	4.46	42.28	53.74	45.41	7.86333333333	47.1433333333
PGSC0003DMG400007408		Aldo-keto reductase [Source:PGSC_GENE;Acc:PGSC0003DMG400007408]	0.349	-1.51798399676	0.00330276644621	0.0239674125627	yes	down	11.48	13.69	13.76	25.87	24.17	69.69	12.9766666667	39.91
PGSC0003DMG400007410		60s acidic ribosomal protein [Source:PGSC_GENE;Acc:PGSC0003DMG400007410]	2.585	1.37020410116	0.00447408970179	0.0302615218598	yes	up	536.02	481.07	448.05	245.61	223.79	82.33	488.38	183.91
PGSC0003DMG400007427		Calcium ion binding [Source:PGSC_GENE;Acc:PGSC0003DMG400007427]	0.016	-5.95812635067	0.000624920938631	0.00634738547731	yes	down	0	0	0	0.92	0.93	0.33	0	0.726666666667
PGSC0003DMG400007431		Conserved gene of unknown function [Source:PGSC_GENE;Acc:PGSC0003DMG400007431]	9.719	3.28080239634	0.00054132068558	0.00563500278331	yes	up	3.45	4.29	1.77	0.09	0.1	0.87	3.17	0.353333333333
PGSC0003DMG400007465		White-brown-complex ABC transporter family [Source:PGSC_GENE;Acc:PGSC0003DMG400007465]	3.474	1.79654296858	5.64525538602E-5	0.000849924560895	yes	up	29.14	51.15	41.13	8.05	10.21	14.99	40.4733333333	11.0833333333
PGSC0003DMG400007489		Aromatic amino acid decarboxylase 1A [Source:PGSC_GENE;Acc:PGSC0003DMG400007489]	0.078	-3.68869778234	0.00688800158172	0.0421500144415	yes	down	0.27	0.06	0	0.86	3.4	0.28	0.11	1.51333333333
PGSC0003DMG400007512		Nitrate excretion transporter 2 [Source:PGSC_GENE;Acc:PGSC0003DMG400007512]	8.442	3.07760445503	0.00469835723692	0.0314902261634	yes	up	4.14	2.76	1.22	0.72	0	0.26	2.70666666667	0.326666666667
PGSC0003DMG400007517		Leucine-rich repeat receptor-like kinase [Source:PGSC_GENE;Acc:PGSC0003DMG400007517]	2.717	1.44183434225	0.000549211851078	0.00569769334232	yes	up	15.7	28.29	38.8	11.01	11.72	7.59	27.5966666667	10.1066666667
PGSC0003DMG400007543		GRAS10 [Source:PGSC_GENE;Acc:PGSC0003DMG400007543]	0.021	-5.5874301155	0.00239277993332	0.0186691946813	yes	down	0	0	0	0.32	0.74	1.49	0	0.85
PGSC0003DMG400007549		Gene of unknown function [Source:PGSC_GENE;Acc:PGSC0003DMG400007549]	8.336	3.05938332723	8.91490737192E-6	0.000177906794195	yes	up	3.74	7.76	3.12	0.45	1.48	0.22	4.87333333333	0.716666666667
PGSC0003DMG400007550		Gene of unknown function [Source:PGSC_GENE;Acc:PGSC0003DMG400007550]	7.265	2.86096513537	3.68902618322E-14	5.42020172342E-12	yes	up	24.81	14.89	19.47	3.56	2.31	2.88	19.7233333333	2.91666666667
PGSC0003DMG400007563		TA4 protein [Source:PGSC_GENE;Acc:PGSC0003DMG400007563]	0.100	-3.31495215962	4.97834643876E-5	0.000760312270766	yes	down	4.61	0.76	2.89	15.59	14.52	38.14	2.75333333333	22.75
PGSC0003DMG400007588		Transporter [Source:PGSC_GENE;Acc:PGSC0003DMG400007588]	0.016	-5.99201884007	0.000510100830057	0.00538446287587	yes	down	0	0	0	0.36	0.32	1.12	0	0.6
PGSC0003DMG400007665		Cinnamoyl-CoA reductase [Source:PGSC_GENE;Acc:PGSC0003DMG400007665]	0.391	-1.35429310362	0.00231424478506	0.0181844169805	yes	down	42.18	33.34	31.33	74.76	62.7	151.13	35.6166666667	96.1966666667
PGSC0003DMG400007670		Transcription factor [Source:PGSC_GENE;Acc:PGSC0003DMG400007670]	0.367	-1.44494120455	0.001395029768	0.012173444022	yes	down	57.92	42.1	55.04	124.14	91.53	235.69	51.6866666667	150.453333333
PGSC0003DMG400007677		Starch-granule-bound R1 protein [Source:PGSC_GENE;Acc:PGSC0003DMG400007677]	0.307	-1.7019989988	0.00160583981724	0.0135777350819	yes	down	59.99	72.25	45.67	134.31	126.71	383.43	59.3033333333	214.816666667
PGSC0003DMG400007682		SRF-type transcription factor family protein [Source:PGSC_GENE;Acc:PGSC0003DMG400007682]	0.187	-2.41921310534	2.69644816291E-6	6.22198398235E-5	yes	down	1.4	1.72	2.5	7.3	9.04	15.1	1.87333333333	10.48
PGSC0003DMG400007684		Serine-threonine protein kinase, plant-type [Source:PGSC_GENE;Acc:PGSC0003DMG400007684]	104.056	6.70121830196	0.00475151782338	0.0317766711577	yes	up	0	0.51	1.71	0	0	0	0.74	0
PGSC0003DMG400007689		Dopamine beta-monooxygenase [Source:PGSC_GENE;Acc:PGSC0003DMG400007689]	35.165	5.13607385127	6.49508137777E-14	9.31853145905E-12	yes	up	27.42	115.11	47.26	3.25	1.51	0.96	63.2633333333	1.90666666667
PGSC0003DMG400007705		Translation initiation factor IF-1, chloroplastic [Source:PGSC_GENE;Acc:PGSC0003DMG400007705]	0.487	-1.03906667021	0.0065130295174	0.0404102747213	yes	down	6.7	8.78	5.57	10.99	15.07	19.02	7.01666666667	15.0266666667
PGSC0003DMG400007725		Conserved gene of unknown function [Source:PGSC_GENE;Acc:PGSC0003DMG400007725]	52.747	5.72100818363	2.29183053742E-5	0.000392264889878	yes	up	3.81	1.35	4.52	0	0	0.16	3.22666666667	0.0533333333333
PGSC0003DMG400007733		HD domain class transcription factor [Source:PGSC_GENE;Acc:PGSC0003DMG400007733]	0.150	-2.73725917042	2.54645228622E-6	5.92027867857E-5	yes	down	0.65	0.27	0.18	2.37	3.38	2.38	0.366666666667	2.71
PGSC0003DMG400007737		Formin 16 [Source:PGSC_GENE;Acc:PGSC0003DMG400007737]	0.086	-3.53477073242	0.00232815893083	0.0182584554093	yes	down	5.29	3.76	4.59	76.14	87.37	0.7	4.54666666667	54.7366666667
PGSC0003DMG400007741		Conserved gene of unknown function [Source:PGSC_GENE;Acc:PGSC0003DMG400007741]	6.748	2.75451003793	1.01747504211E-17	2.91955485613E-15	yes	up	98.26	67.95	112.54	14.71	17.1	15.54	92.9166666667	15.7833333333
PGSC0003DMG400007743		Tir-nbs-lrr resistance protein [Source:PGSC_GENE;Acc:PGSC0003DMG400007743]	3.455	1.78876137112	4.20753563225E-7	1.25565465181E-5	yes	up	25.41	26.3	36.56	11.46	10.23	6.84	29.4233333333	9.51
PGSC0003DMG400007759		ARF GTPase activator [Source:PGSC_GENE;Acc:PGSC0003DMG400007759]	8.147	3.02620165229	5.77845565483E-11	4.66677262985E-9	yes	up	77.96	75.86	93.48	9.31	5.71	15.86	82.4333333333	10.2933333333
PGSC0003DMG400007796		DNA-directed RNA polymerase II largest subunit [Source:PGSC_GENE;Acc:PGSC0003DMG400007796]	0.073	-3.77012272113	1.04470690835E-6	2.75166322837E-5	yes	down	34.61	8.9	26	128.99	249.7	41.47	23.17	140.053333333
PGSC0003DMG400007811		Conserved gene of unknown function [Source:PGSC_GENE;Acc:PGSC0003DMG400007811]	0.420	-1.25111527626	4.77649035525E-5	0.000735006938577	yes	down	8	9.67	6.76	20.43	18.63	25.47	8.14333333333	21.51
PGSC0003DMG400007830	EIF5A2	Eukaryotic translation initiation factor 5A-1/2 [Source:UniProtKB/Swiss-Prot;Acc:P56333]	2.034	1.02460450938	1.36415934558E-6	3.4715719482E-5	yes	up	699.01	694.71	655.9	355.61	356.92	309.91	683.206666667	340.813333333
PGSC0003DMG400007848		Phospholipase D [Source:PGSC_GENE;Acc:PGSC0003DMG400007848]	3.011	1.59010717622	0.00041688687738	0.00456367636414	yes	up	10.07	18.99	8.05	5.42	4.28	3.76	12.37	4.48666666667
PGSC0003DMG400007850		Gene of unknown function [Source:PGSC_GENE;Acc:PGSC0003DMG400007850]	3.774	1.91607357897	0.00829914099843	0.048332389912	yes	up	3.84	1.57	2.88	1.34	1.33	0.33	2.76333333333	1
PGSC0003DMG400007856		F-box family protein [Source:PGSC_GENE;Acc:PGSC0003DMG400007856]	0.305	-1.71234166781	0.00510791267246	0.0335619585348	yes	down	4.07	2.77	2.74	5.2	7.66	21.89	3.19333333333	11.5833333333
PGSC0003DMG400007861		Secretory carrier membrane protein [Source:PGSC_GENE;Acc:PGSC0003DMG400007861]	2.487	1.31464494655	0.00413639142904	0.0284749045877	yes	up	19.72	28.31	19.5	12.46	11.39	5.05	22.51	9.63333333333
PGSC0003DMG400007867		Disease resistance protein Gpa2 [Source:PGSC_GENE;Acc:PGSC0003DMG400007867]	0.386	-1.37461067408	0.00328189108914	0.023865630192	yes	down	2.39	3.14	2.41	4.67	6.19	11.81	2.64666666667	7.55666666667
PGSC0003DMG400007869		RGC1 [Source:PGSC_GENE;Acc:PGSC0003DMG400007869]	0.349	-1.52048163355	0.00145417569079	0.0125749353604	yes	down	1.45	2.39	1.7	3.68	6.25	7.94	1.84666666667	5.95666666667
PGSC0003DMG400007876		Ethylene-inducing xylanase [Source:PGSC_GENE;Acc:PGSC0003DMG400007876]	0.118	-3.08199060823	0.00102033736855	0.0094659674473	yes	down	0.26	0	0.11	1.13	1.65	1.28	0.123333333333	1.35333333333
PGSC0003DMG400007878		Conserved gene of unknown function [Source:PGSC_GENE;Acc:PGSC0003DMG400007878]	0.039	-4.67438793529	6.8518510933E-9	3.21378169549E-7	yes	down	0.77	0.23	0.93	17.63	31.93	4.39	0.643333333333	17.9833333333
PGSC0003DMG400007879		Protein WAX2 [Source:PGSC_GENE;Acc:PGSC0003DMG400007879]	0.017	-5.8544900411	4.15707290198E-9	2.06920424652E-7	yes	down	0.29	0	0	5.19	6.31	6.86	0.0966666666667	6.12
PGSC0003DMG400007883		Ring finger protein [Source:PGSC_GENE;Acc:PGSC0003DMG400007883]	3.824	1.93490549311	2.881720951E-7	9.12794467467E-6	yes	up	20.33	27.38	15.44	6.44	5.18	4.59	21.05	5.40333333333
PGSC0003DMG400007885		Zinc ion binding protein [Source:PGSC_GENE;Acc:PGSC0003DMG400007885]	76.335	6.25427919131	6.56165479578E-6	0.000136087381351	yes	up	2.53	3.16	2.02	0.1	0	0	2.57	0.0333333333333
PGSC0003DMG400007893		Temperature-induced lipocalin [Source:PGSC_GENE;Acc:PGSC0003DMG400007893]	2.627	1.39365020628	0.000186725522554	0.00230011893692	yes	up	28.13	24.9	18.12	11.95	9.64	6.81	23.7166666667	9.46666666667
PGSC0003DMG400007915		Conserved gene of unknown function [Source:PGSC_GENE;Acc:PGSC0003DMG400007915]	23.647	4.56355701118	0.0012304606146	0.0110253249045	yes	up	0.92	0.73	0.55	0	0.1	0	0.733333333333	0.0333333333333
PGSC0003DMG400007925		Gene of unknown function [Source:PGSC_GENE;Acc:PGSC0003DMG400007925]	0.126	-2.99305736702	0.00336410356127	0.0243112550695	yes	down	0	8.75	3.42	12.26	20.92	17.27	4.05666666667	16.8166666667
PGSC0003DMG400007946		Conserved gene of unknown function [Source:PGSC_GENE;Acc:PGSC0003DMG400007946]	3.170	1.664575899	0.00149097659257	0.0128180892114	yes	up	4.57	2.46	6	1.7	1.79	0.88	4.34333333333	1.45666666667
PGSC0003DMG400007966		Annexin [Source:PGSC_GENE;Acc:PGSC0003DMG400007966]	2.195	1.13402218537	7.36962092865E-7	2.02415601858E-5	yes	up	149.11	161.45	137.62	77.06	65.21	70.21	149.393333333	70.8266666667
PGSC0003DMG400007977		UDP-glucosyltransferase [Source:PGSC_GENE;Acc:PGSC0003DMG400007977]	5.792	2.53412249621	5.5332257956E-11	4.51355776437E-9	yes	up	7.23	10.47	8.41	2.04	1.47	1.31	8.70333333333	1.60666666667
PGSC0003DMG400007982		UDP-glucosyltransferase [Source:PGSC_GENE;Acc:PGSC0003DMG400007982]	2.793	1.48193904859	8.6391272059E-6	0.000173995303511	yes	up	5.31	7.28	7.75	2.8	3.25	2.23	6.78	2.76
PGSC0003DMG400007984		Calmodulin 4 [Source:PGSC_GENE;Acc:PGSC0003DMG400007984]	10.549	3.39908867689	0.000346513866255	0.00388394907994	yes	up	20.95	6.28	9.77	0.82	0.12	2.55	12.3333333333	1.16333333333
PGSC0003DMG400007987		Gibberellin receptor GID1 [Source:PGSC_GENE;Acc:PGSC0003DMG400007987]	2.206	1.14168556392	0.000174417629517	0.00217517811344	yes	up	19.28	23.35	23.01	11.72	8.52	11.25	21.88	10.4966666667
PGSC0003DMG400007994		Tuber-specific and sucrose-responsive element binding factor [Source:PGSC_GENE;Acc:PGSC0003DMG400007994]	2.201	1.13832022862	0.000467153550207	0.00501270351498	yes	up	213.52	222.81	140.87	99.26	102.43	70.97	192.4	90.8866666667
PGSC0003DMG400008000		L-asparaginase [Source:PGSC_GENE;Acc:PGSC0003DMG400008000]	3.795	1.9240833311	0.000122882640436	0.00161700051199	yes	up	36.95	73.27	34.51	18.73	13.72	7.75	48.2433333333	13.4
PGSC0003DMG400008009		WOX4 [Source:PGSC_GENE;Acc:PGSC0003DMG400008009]	5.090	2.34769668757	1.82068981061E-5	0.000324372713519	yes	up	67.42	99.82	70.6	27.4	13.63	7.22	79.28	16.0833333333
PGSC0003DMG400008015		Glycogenin [Source:PGSC_GENE;Acc:PGSC0003DMG400008015]	7.373	2.88219460193	0.000456159407973	0.00492506771158	yes	up	1.95	4.65	3.75	0.63	0.07	0.92	3.45	0.54
PGSC0003DMG400008016		Glycogenin [Source:PGSC_GENE;Acc:PGSC0003DMG400008016]	31.421	4.97365164953	6.15332528915E-10	3.77084431665E-8	yes	up	3.77	28.58	9.66	0.8	0.38	0.3	14.0033333333	0.493333333333
PGSC0003DMG400008018		1-O-acylglucose:anthocyanin-O-acyltransferase [Source:PGSC_GENE;Acc:PGSC0003DMG400008018]	0.204	-2.29474373045	7.60862716889E-5	0.00108459623991	yes	down	5.61	3.72	3.23	29.34	29.42	8.43	4.18666666667	22.3966666667
PGSC0003DMG400008035		Gene of unknown function [Source:PGSC_GENE;Acc:PGSC0003DMG400008035]	2.500	1.32187802595	3.03758787565E-7	9.57193388722E-6	yes	up	19.39	20.62	23.17	9.62	8.32	9.67	21.06	9.20333333333
PGSC0003DMG400008036		Serine-threonine protein kinase, plant-type [Source:PGSC_GENE;Acc:PGSC0003DMG400008036]	6.153	2.62119653417	0.00864778723509	0.0498039033445	yes	up	2.83	1.28	2.27	0.44	0.66	0	2.12666666667	0.366666666667
PGSC0003DMG400008047		Electron transporter [Source:PGSC_GENE;Acc:PGSC0003DMG400008047]	8.358	3.06312034493	1.81711591861E-5	0.000323972640752	yes	up	4.61	24.3	8.68	2.51	1.49	1.02	12.53	1.67333333333
PGSC0003DMG400008062		ABC transporter I family member 10, chloroplastic [Source:PGSC_GENE;Acc:PGSC0003DMG400008062]	2.494	1.31864154269	7.94940914941E-5	0.00112462928744	yes	up	12.17	13.7	9.42	5.94	4.89	4.04	11.7633333333	4.95666666667
PGSC0003DMG400008063		Fasciclin-like AGP 13 [Source:PGSC_GENE;Acc:PGSC0003DMG400008063]	37.722	5.23734105642	1.04982779121E-9	6.12566981521E-8	yes	up	237.78	815.65	471.48	25.35	9.8	1.54	508.303333333	12.23
PGSC0003DMG400008071		Conserved gene of unknown function [Source:PGSC_GENE;Acc:PGSC0003DMG400008071]	0.101	-3.31008913524	0.0019309550592	0.0156465095993	yes	down	9.52	0	1.31	19.05	42.54	23.69	3.61	28.4266666667
PGSC0003DMG400008081		Auxin response factor [Source:PGSC_GENE;Acc:PGSC0003DMG400008081]	0.265	-1.9151906368	1.6304215735E-9	8.97651967891E-8	yes	down	3.13	4.7	3.11	13.2	16.24	15.88	3.64666666667	15.1066666667
PGSC0003DMG400008085		UDP-glucuronic acid/UDP-N-acetylgalactosamine transporter [Source:PGSC_GENE;Acc:PGSC0003DMG400008085]	20.186	4.33526825701	2.04228138664E-9	1.09837838288E-7	yes	up	39.39	236.88	93.86	10.82	6.91	3.81	123.376666667	7.18
PGSC0003DMG400008087		Glycosyl transferase family 2 protein [Source:PGSC_GENE;Acc:PGSC0003DMG400008087]	4.263	2.0919191692	0.000453078431896	0.00489613777313	yes	up	0.7	1.77	1.36	0.32	0.23	0.44	1.27666666667	0.33
PGSC0003DMG400008094		Carbonic anhydrase [Source:PGSC_GENE;Acc:PGSC0003DMG400008094]	7.017	2.8107609584	1.25911763773E-7	4.36840386687E-6	yes	up	26.23	65.16	38.62	6.22	3.01	7.89	43.3366666667	5.70666666667
PGSC0003DMG400008105		Zinc finger family protein [Source:PGSC_GENE;Acc:PGSC0003DMG400008105]	6.264	2.64697667815	2.12722426009E-21	1.26543901716E-18	yes	up	81.76	75.56	73.06	16.22	11.84	11.67	76.7933333333	13.2433333333
PGSC0003DMG400008110		Nucleic acid binding protein [Source:PGSC_GENE;Acc:PGSC0003DMG400008110]	0.344	-1.53996025516	5.9324637069E-6	0.000124842786722	yes	down	6.45	8.06	5.45	22.85	24.48	15.75	6.65333333333	21.0266666667
PGSC0003DMG400008137		Glucosyltransferase [Source:PGSC_GENE;Acc:PGSC0003DMG400008137]	0.303	-1.72333255659	0.00356422634925	0.025418561596	yes	down	0.56	0.92	0.59	2.3	3.86	1.33	0.69	2.49666666667
PGSC0003DMG400008153		Transcription factor bHLH130 [Source:PGSC_GENE;Acc:PGSC0003DMG400008153]	3.061	1.61379987337	4.03946559228E-5	0.000636450683435	yes	up	4.37	5.9	4.62	1.4	1.52	2.34	4.96333333333	1.75333333333
PGSC0003DMG400008157		Conserved gene of unknown function [Source:PGSC_GENE;Acc:PGSC0003DMG400008157]	7.589	2.92393337654	9.74897827299E-14	1.36653781654E-11	yes	up	7.4	9.46	6.48	1.38	0.87	1.05	7.78	1.1
PGSC0003DMG400008164		Triacylglycerol lipase SDP1 [Source:PGSC_GENE;Acc:PGSC0003DMG400008164]	0.070	-3.84067505571	4.18682523809E-5	0.000655434323215	yes	down	0.19	0.3	0.02	1.23	1.31	5.42	0.17	2.65333333333
PGSC0003DMG400008174		Sdl1 [Source:PGSC_GENE;Acc:PGSC0003DMG400008174]	0.131	-2.93534084141	0.000120537293433	0.00159430834427	yes	down	0.18	0.49	0.52	2.21	1.99	5.53	0.396666666667	3.24333333333
PGSC0003DMG400008187		Class II small heat shock protein Le-HSP17.6 [Source:PGSC_GENE;Acc:PGSC0003DMG400008187]	0.106	-3.23410006418	6.06420239481E-7	1.71385743232E-5	yes	down	134.87	62.97	70.66	345.1	594.55	1638.62	89.5	859.423333333
PGSC0003DMG400008188		WRKY transcription factor [Source:PGSC_GENE;Acc:PGSC0003DMG400008188]	7.829	2.96877762406	2.8995922596E-8	1.174768359E-6	yes	up	5.18	2.05	3.97	1.45	0.9	2.25	3.73333333333	1.53333333333
PGSC0003DMG400008201		Glucosyltransferase [Source:PGSC_GENE;Acc:PGSC0003DMG400008201]	0.023	-5.42265991423	0.00168166199879	0.0140899127964	yes	down	0	0	0	1.57	1.71	1.28	0	1.52
PGSC0003DMG400008202		Calmodulin binding protein [Source:PGSC_GENE;Acc:PGSC0003DMG400008202]	0.391	-1.35465453832	6.38980898844E-7	1.79134989917E-5	yes	down	65.68	61.21	73.35	187.1	218.78	146.85	66.7466666667	184.243333333
PGSC0003DMG400008205		C2H2L domain class transcription factor [Source:PGSC_GENE;Acc:PGSC0003DMG400008205]	0.154	-2.70210496522	1.13570587049E-6	2.95938741253E-5	yes	down	0.89	1.55	1.47	4.82	8.06	14.62	1.30333333333	9.16666666667
PGSC0003DMG400008212		Abscisic insensitive 1B [Source:PGSC_GENE;Acc:PGSC0003DMG400008212]	808.613	9.65930613845	2.90016877021E-14	4.44874945317E-12	yes	up	3.69	3.81	3.1	0	0	0	3.53333333333	0
PGSC0003DMG400008215		Gene of unknown function [Source:PGSC_GENE;Acc:PGSC0003DMG400008215]	0.003	-8.62883979837	3.98780856231E-10	2.55954344302E-8	yes	down	0	0	0	6.91	8.94	17.56	0	11.1366666667
PGSC0003DMG400008222		Cytochrome P450 [Source:PGSC_GENE;Acc:PGSC0003DMG400008222]	6.697	2.74350046658	0.000250042980934	0.00294047652121	yes	up	20.77	35.75	28.16	2.12	1.56	10.82	28.2266666667	4.83333333333
PGSC0003DMG400008227		Transposon MuDR mudrA [Source:PGSC_GENE;Acc:PGSC0003DMG400008227]	37.422	5.22580511804	0.00664988068224	0.0409986324166	yes	up	1.49	1.61	2.34	0	0	0	1.81333333333	0
PGSC0003DMG400008242		Conserved gene of unknown function [Source:PGSC_GENE;Acc:PGSC0003DMG400008242]	5.004	2.32321301546	0.00386130395078	0.0270779768141	yes	up	11.85	6.26	3.38	2.23	1.39	0.49	7.16333333333	1.37
PGSC0003DMG400008248		Wound-responsive AP2 like factor 2 [Source:PGSC_GENE;Acc:PGSC0003DMG400008248]	0.317	-1.65844011877	0.005666844256	0.0363721924747	yes	down	37.12	117.21	118.06	239.94	181.4	475.29	90.7966666667	298.876666667
PGSC0003DMG400008261		Conserved gene of unknown function [Source:PGSC_GENE;Acc:PGSC0003DMG400008261]	637.600	9.31650739039	7.30089084411E-13	8.72885920039E-11	yes	up	5.73	4.75	3.06	0	0	0	4.51333333333	0
PGSC0003DMG400008268		Ternary complex factor MIP1 [Source:PGSC_GENE;Acc:PGSC0003DMG400008268]	2.676	1.41999170981	4.64089644067E-5	0.000718219950431	yes	up	14.03	18.82	18.64	8.45	5.28	7.34	17.1633333333	7.02333333333
PGSC0003DMG400008269		Tic62 protein [Source:PGSC_GENE;Acc:PGSC0003DMG400008269]	0.233	-2.10035097155	5.45749550912E-5	0.000823690070962	yes	down	2.42	3.41	1.01	8.09	10.25	13.44	2.28	10.5933333333
PGSC0003DMG400008286		Dopamine beta-monooxygenase [Source:PGSC_GENE;Acc:PGSC0003DMG400008286]	11.221	3.48808338223	1.71405526777E-8	7.27057530103E-7	yes	up	6.05	16.04	12.38	1.77	0.67	0.76	11.49	1.06666666667
PGSC0003DMG400008287		Urease accessory protein G [Source:PGSC_GENE;Acc:PGSC0003DMG400008287]	2.463	1.30034807976	5.04385010239E-7	1.46801317419E-5	yes	up	70.52	62.79	55.06	29.12	23.91	29.04	62.79	27.3566666667
PGSC0003DMG400008296		LRR receptor-like serine/threonine-protein kinase FLS2 [Source:PGSC_GENE;Acc:PGSC0003DMG400008296]	0.324	-1.6261454255	0.00333156690262	0.0241244863088	yes	down	4.78	5.28	3.22	8.15	10.27	26.98	4.42666666667	15.1333333333
PGSC0003DMG400008315		Avr9/Cf-9 rapidly elicited protein 180 [Source:PGSC_GENE;Acc:PGSC0003DMG400008315]	3.239	1.69551038751	0.0016905250355	0.0141593082472	yes	up	14.36	17.93	26.25	4.29	5.01	6.51	19.5133333333	5.27
PGSC0003DMG400008320		Conserved gene of unknown function [Source:PGSC_GENE;Acc:PGSC0003DMG400008320]	0.332	-1.59124943603	0.00483616906384	0.0322404414674	yes	down	1.44	1.59	1.48	3.47	4.38	5.45	1.50333333333	4.43333333333
PGSC0003DMG400008341		Conserved gene of unknown function [Source:PGSC_GENE;Acc:PGSC0003DMG400008341]	7.073	2.82229590673	0.00240584732704	0.0187351903916	yes	up	1.67	1.85	1.9	0.47	0.32	0	1.80666666667	0.263333333333
PGSC0003DMG400008343		Light harvesting protein 3 [Source:PGSC_GENE;Acc:PGSC0003DMG400008343]	0.057	-4.13387517037	2.1497865258E-5	0.000371340604562	yes	down	0.49	0	0.07	2.37	4.2	4.08	0.186666666667	3.55
PGSC0003DMG400008346		Pentatricopeptide repeat-containing protein [Source:PGSC_GENE;Acc:PGSC0003DMG400008346]	71.444	6.1587448791	0.000833475766607	0.0080540705022	yes	up	0.21	0.36	1.22	0	0	0	0.596666666667	0
PGSC0003DMG400008348		Gene of unknown function [Source:PGSC_GENE;Acc:PGSC0003DMG400008348]	3.694	1.88532319733	0.0010199634139	0.0094659674473	yes	up	20.2	22.57	13.47	2.08	4.63	8.11	18.7466666667	4.94
PGSC0003DMG400008353		Conserved gene of unknown function [Source:PGSC_GENE;Acc:PGSC0003DMG400008353]	5.220	2.38408186639	1.44935959418E-11	1.30925483341E-9	yes	up	197.02	212.03	213.15	55.41	31.36	50.08	207.4	45.6166666667
PGSC0003DMG400008356		NADH-glutamate dehydrogenase [Source:PGSC_GENE;Acc:PGSC0003DMG400008356]	2.792	1.48127571369	0.000175008989381	0.00217779043418	yes	up	173.6	261.59	234.76	127.28	79.6	67.21	223.316666667	91.3633333333
PGSC0003DMG400008358		Small basic intrinsic protein 1-2 [Source:PGSC_GENE;Acc:PGSC0003DMG400008358]	3.808	1.92910385867	6.08986060803E-5	0.000902928268875	yes	up	66.37	61.95	43.01	24.34	14.56	9.57	57.11	16.1566666667
PGSC0003DMG400008378		BHLH domain class transcription factor [Source:PGSC_GENE;Acc:PGSC0003DMG400008378]	2.643	1.40195840462	0.00728663964666	0.0439142923109	yes	up	6.68	3.65	5.69	1.78	1.46	3.21	5.34	2.15
PGSC0003DMG400008389		Short chain alcohol dehydrogenase [Source:PGSC_GENE;Acc:PGSC0003DMG400008389]	0.177	-2.50177818947	0.00758267194734	0.0451714640358	yes	down	2.14	1.96	1.8	5.04	1.62	28.76	1.96666666667	11.8066666667
PGSC0003DMG400008401		Transcription factor [Source:PGSC_GENE;Acc:PGSC0003DMG400008401]	4.172	2.06080446465	0.000485618644432	0.00517441622442	yes	up	12.7	23.44	23.92	4.11	2.53	8.73	20.02	5.12333333333
PGSC0003DMG400008402		F-box family protein [Source:PGSC_GENE;Acc:PGSC0003DMG400008402]	0.292	-1.77631440197	0.00724650632962	0.0437372653748	yes	down	7.11	9.64	6.48	13.73	13.4	62.16	7.74333333333	29.7633333333
PGSC0003DMG400008403		ATP binding / kinase/ protein serine / threonine kinase [Source:PGSC_GENE;Acc:PGSC0003DMG400008403]	3.822	1.9341664431	0.00228763219806	0.0180509056327	yes	up	14.89	32.52	24.84	9.45	7.27	2.02	24.0833333333	6.24666666667
PGSC0003DMG400008413		Endo-1,4-beta-D-glucanase [Source:PGSC_GENE;Acc:PGSC0003DMG400008413]	11.474	3.52024161323	4.38471556148E-10	2.77774578038E-8	yes	up	25.41	61.54	58.98	6.5	5.19	2.11	48.6433333333	4.6
PGSC0003DMG400008416		Histidinol-phosphate aminotransferase, chloroplastic [Source:PGSC_GENE;Acc:PGSC0003DMG400008416]	0.225	-2.15239282669	0.000169823616537	0.00212519138396	yes	down	1.15	1.16	0.61	4.7	4.99	3.21	0.973333333333	4.3
PGSC0003DMG400008433		Gene of unknown function [Source:PGSC_GENE;Acc:PGSC0003DMG400008433]	200.289	7.64593748038	4.08529666616E-8	1.59936413624E-6	yes	up	2.48	1.5	2.34	0	0	0	2.10666666667	0
PGSC0003DMG400008447		Transmembrane transporter [Source:PGSC_GENE;Acc:PGSC0003DMG400008447]	0.104	-3.27017950104	0.00393179568115	0.0274146645693	yes	down	0.27	0.27	0.22	3.63	3.7	0.06	0.253333333333	2.46333333333
PGSC0003DMG400008457		Guanine nucleotide regulatory protein [Source:PGSC_GENE;Acc:PGSC0003DMG400008457]	0.466	-1.10289745099	1.78111244697E-5	0.000318952515283	yes	down	6.1	6.43	5.62	12.65	13.82	14.19	6.05	13.5533333333
PGSC0003DMG400008512		Dopamine beta-monooxygenase [Source:PGSC_GENE;Acc:PGSC0003DMG400008512]	4.329	2.11418242968	9.01624574148E-10	5.33752994259E-8	yes	up	10.25	15.95	14.52	3.48	3.38	3.18	13.5733333333	3.34666666667
PGSC0003DMG400008523		S-locus lectin protein kinase family protein [Source:PGSC_GENE;Acc:PGSC0003DMG400008523]	4.230	2.08077545427	0.000136789630838	0.00177353467394	yes	up	17.71	7.94	10.62	2.28	2.26	5.73	12.09	3.42333333333
PGSC0003DMG400008533		Carbonyl reductase [Source:PGSC_GENE;Acc:PGSC0003DMG400008533]	4.222	2.07803432845	0.00221023137152	0.0175480283696	yes	up	27.47	22.82	14.01	6.47	5.73	0.81	21.4333333333	4.33666666667
PGSC0003DMG400008538		Dehydration-responsive element binding protein 3 [Source:PGSC_GENE;Acc:PGSC0003DMG400008538]	0.293	-1.77194625727	9.72040151774E-6	0.000191968091512	yes	down	7.62	4.8	6.4	15.33	29.89	23.99	6.27333333333	23.07
PGSC0003DMG400008545		Cryptochrome 1b [Source:PGSC_GENE;Acc:PGSC0003DMG400008545]	0.067	-3.89179316796	0.00811692739969	0.0475094454712	yes	down	0	0.06	0.03	0.09	0.25	0.94	0.03	0.426666666667
PGSC0003DMG400008551		Homomeric Acetyl-CoA Carboxylase (Hom-ACCase) [Source:PGSC_GENE;Acc:PGSC0003DMG400008551]	0.197	-2.34528382108	3.28542159337E-10	2.14255167546E-8	yes	down	15.67	13.65	10.03	43.94	55.17	76.98	13.1166666667	58.6966666667
PGSC0003DMG400008553		Cellulase containing protein [Source:PGSC_GENE;Acc:PGSC0003DMG400008553]	3.887	1.95879541476	2.96917396607E-7	9.36845446733E-6	yes	up	26.44	28.9	27.52	8.69	4.71	8.8	27.62	7.4
PGSC0003DMG400008555		Conserved gene of unknown function [Source:PGSC_GENE;Acc:PGSC0003DMG400008555]	0.026	-5.25535969506	0.000561163065317	0.00580439659163	yes	down	0	0	0.14	1.93	1.19	3.01	0.0466666666667	2.04333333333
PGSC0003DMG400008562		Glyoxalase II [Source:PGSC_GENE;Acc:PGSC0003DMG400008562]	0.249	-2.00579948031	0.000261864893227	0.0030559257157	yes	down	1.74	2.01	1.61	5.24	5.01	13.83	1.78666666667	8.02666666667
PGSC0003DMG400008563		60S ribosomal protein L18a, plant [Source:PGSC_GENE;Acc:PGSC0003DMG400008563]	0.292	-1.77504186724	5.65670790741E-5	0.00085112341679	yes	down	24.44	37.03	33.37	69.66	94.9	165.83	31.6133333333	110.13
PGSC0003DMG400008571		Integral membrane single C2 domain protein [Source:PGSC_GENE;Acc:PGSC0003DMG400008571]	0.370	-1.43298933275	0.00680205715394	0.0417574059865	yes	down	7.26	7.73	7.34	10.02	11.43	32.94	7.44333333333	18.13
PGSC0003DMG400008607		Gene of unknown function [Source:PGSC_GENE;Acc:PGSC0003DMG400008607]	5.254	2.39341176723	0.00319975911348	0.0233939222955	yes	up	2.06	2.56	1.98	0.73	0.27	0.24	2.2	0.413333333333
PGSC0003DMG400008609		Meprin and TRAF homology domain-containing protein / MATH domain-containing protein [Source:PGSC_GENE;Acc:PGSC0003DMG400008609]	5.249	2.39198341353	4.33759316019E-8	1.68461619709E-6	yes	up	34.49	58.89	32.13	5.74	7.73	7.07	41.8366666667	6.84666666667
PGSC0003DMG400008632		Chalcone synthase J [Source:PGSC_GENE;Acc:PGSC0003DMG400008632]	0.055	-4.18305217407	0.00044002375568	0.00477835236022	yes	down	0.05	0.4	0	1.29	3.01	6.27	0.15	3.52333333333
PGSC0003DMG400008660		Sugar transporter [Source:PGSC_GENE;Acc:PGSC0003DMG400008660]	0.147	-2.76979262641	7.76618088066E-16	1.52755767483E-13	yes	down	3.13	6.01	4.75	32.76	35.03	38.72	4.63	35.5033333333
PGSC0003DMG400008662		Gene of unknown function [Source:PGSC_GENE;Acc:PGSC0003DMG400008662]	0.036	-4.79042423507	0.000129951055322	0.00169582998357	yes	down	0.13	0.31	0	2.47	1.52	7.33	0.146666666667	3.77333333333
PGSC0003DMG400008691		Conserved gene of unknown function [Source:PGSC_GENE;Acc:PGSC0003DMG400008691]	2.208	1.14263846676	0.00530897983234	0.0345941806334	yes	up	12.16	6.76	5.69	4.24	3.65	4.45	8.20333333333	4.11333333333
PGSC0003DMG400008692		Troponin C, skeletal muscle [Source:PGSC_GENE;Acc:PGSC0003DMG400008692]	3.333	1.73687294074	3.55976828749E-8	1.40946020344E-6	yes	up	19.54	23.08	14.94	5.93	6.51	5.84	19.1866666667	6.09333333333
PGSC0003DMG400008697		NBS-coding resistance gene protein [Source:PGSC_GENE;Acc:PGSC0003DMG400008697]	0.432	-1.20980999813	0.00101273782722	0.00942414178022	yes	down	11.82	5.96	7.78	17.4	20.09	23.04	8.52	20.1766666667
PGSC0003DMG400008699		Conserved gene of unknown function [Source:PGSC_GENE;Acc:PGSC0003DMG400008699]	0.210	-2.25052802747	1.63163506129E-5	0.000296539337891	yes	down	1.61	1.67	0.79	4.8	7.3	7.61	1.35666666667	6.57
PGSC0003DMG400008708		Methionine synthase [Source:PGSC_GENE;Acc:PGSC0003DMG400008708]	2.597	1.37679954384	0.000496658611067	0.00527132442294	yes	up	51.4	74.79	62.13	28.09	25.86	16.63	62.7733333333	23.5266666667
PGSC0003DMG400008713		Hsp20/alpha crystallin family protein [Source:PGSC_GENE;Acc:PGSC0003DMG400008713]	3.440	1.78241569759	6.93917224126E-6	0.00014270355056	yes	up	57.7	97.29	58.51	27.37	20.77	15.34	71.1666666667	21.16
PGSC0003DMG400008715		Hsp20/alpha crystallin family protein [Source:PGSC_GENE;Acc:PGSC0003DMG400008715]	3.754	1.90840998155	0.000160954276958	0.00202877251422	yes	up	11.47	26.08	12.22	5.63	3.56	3.54	16.59	4.24333333333
PGSC0003DMG400008731		S-antigen protein [Source:PGSC_GENE;Acc:PGSC0003DMG400008731]	7.056	2.81881790826	8.24136806026E-9	3.80695013238E-7	yes	up	581.26	796.13	799.91	106.72	51.41	161.96	725.766666667	106.696666667
PGSC0003DMG400008744		Formate dehydrogenase, mitochondrial [Source:PGSC_GENE;Acc:PGSC0003DMG400008744]	52.807	5.72266277671	0.00132911331071	0.0117368116033	yes	up	2.02	2.05	3.53	0	0	0	2.53333333333	0
PGSC0003DMG400008770		Gene of unknown function [Source:PGSC_GENE;Acc:PGSC0003DMG400008770]	0.027	-5.22595844714	0.00474884780895	0.0317675255239	yes	down	0	0	0	2.32	5.16	3.44	0	3.64
PGSC0003DMG400008781		Protein TIFY 5A [Source:PGSC_GENE;Acc:PGSC0003DMG400008781]	4.295	2.10250209687	0.00225867409181	0.0178628602786	yes	up	328.1	163.83	149.66	81.18	27.83	17.12	213.863333333	42.0433333333
PGSC0003DMG400008782		Conserved gene of unknown function [Source:PGSC_GENE;Acc:PGSC0003DMG400008782]	3.071	1.61883835643	0.00785088702162	0.046386418231	yes	up	190.94	61.09	37.12	26.31	33.48	28.49	96.3833333333	29.4266666667
PGSC0003DMG400008796		Basic 30 kDa endochitinase [Source:PGSC_GENE;Acc:PGSC0003DMG400008796]	6.066	2.60075523542	0.00430284019955	0.0293802554499	yes	up	4.96	0.67	2.19	0.22	0.65	0.52	2.60666666667	0.463333333333
PGSC0003DMG400008826		Laccase [Source:PGSC_GENE;Acc:PGSC0003DMG400008826]	0.169	-2.56755436562	0.000335910147773	0.00378247853379	yes	down	0.42	0.99	0.71	4.82	7.23	1.38	0.706666666667	4.47666666667
PGSC0003DMG400008833		Expansin [Source:PGSC_GENE;Acc:PGSC0003DMG400008833]	0.257	-1.95939303062	0.00525042162985	0.0343042549028	yes	down	42.89	33.55	19.69	169.28	144.21	24.49	32.0433333333	112.66
PGSC0003DMG400008844		SLT1 protein [Source:PGSC_GENE;Acc:PGSC0003DMG400008844]	0.479	-1.06125843074	0.00369083352143	0.0261684388337	yes	down	26.55	33.08	35.4	52.98	58.35	94.83	31.6766666667	68.72
PGSC0003DMG400008847		5-oxoprolinase [Source:PGSC_GENE;Acc:PGSC0003DMG400008847]	0.337	-1.56996344446	0.00225969551285	0.0178651453998	yes	down	9.7	11.27	8.97	18.91	21.51	56.5	9.98	32.3066666667
PGSC0003DMG400008850		Short-chain dehydrogenase [Source:PGSC_GENE;Acc:PGSC0003DMG400008850]	0.234	-2.09272933676	7.46768002572E-5	0.00106637421445	yes	down	18.67	5.98	13.63	59.05	75.45	36.95	12.76	57.15
PGSC0003DMG400008854		Nodulin [Source:PGSC_GENE;Acc:PGSC0003DMG400008854]	4.913	2.29658758475	0.0049398480681	0.0327221331833	yes	up	12.93	44.02	28.09	4.42	1.35	12.96	28.3466666667	6.24333333333
PGSC0003DMG400008878		Conserved gene of unknown function [Source:PGSC_GENE;Acc:PGSC0003DMG400008878]	2.527	1.33745339032	0.00087915512475	0.0084088601932	yes	up	19.62	25.76	18.82	8.74	5.8	12.18	21.4	8.90666666667
PGSC0003DMG400008885		Fatty acyl-CoA reductase 2 [Source:PGSC_GENE;Acc:PGSC0003DMG400008885]	0.092	-3.44202777002	0.00199343620678	0.0160780883571	yes	down	0.37	2.18	1.52	19.37	31	0.61	1.35666666667	16.9933333333
PGSC0003DMG400008893		Conserved gene of unknown function [Source:PGSC_GENE;Acc:PGSC0003DMG400008893]	5.659	2.50055477109	8.99351221234E-8	3.2163015082E-6	yes	up	30.8	47.8	23.64	6.05	7.06	3.28	34.08	5.46333333333
PGSC0003DMG400008898		Laccase [Source:PGSC_GENE;Acc:PGSC0003DMG400008898]	0.216	-2.20945575737	0.00809416132698	0.0474559122031	yes	down	0.57	0.83	0.41	3.89	4.8	0.54	0.603333333333	3.07666666667
PGSC0003DMG400008900		Zeamatin [Source:PGSC_GENE;Acc:PGSC0003DMG400008900]	4.764	2.25218871395	0.000131885272932	0.00171923132379	yes	up	2.3	2.26	2.14	1.05	0.65	0.6	2.23333333333	0.766666666667
PGSC0003DMG400008936		Transcription factor [Source:PGSC_GENE;Acc:PGSC0003DMG400008936]	0.267	-1.90696943949	0.00307212431724	0.0226798874224	yes	down	3.66	4	1.16	8.05	7.29	20.41	2.94	11.9166666667
PGSC0003DMG400008954		Carbonic anhydrase family protein [Source:PGSC_GENE;Acc:PGSC0003DMG400008954]	2.120	1.08409459581	0.00370897017261	0.026228408962	yes	up	50.36	106.85	81.96	39.77	37.29	41.34	79.7233333333	39.4666666667
PGSC0003DMG400008978		Xyloglucanase inhibitor [Source:PGSC_GENE;Acc:PGSC0003DMG400008978]	0.042	-4.55667854896	9.25148028292E-22	5.78573343847E-19	yes	down	3.34	3.13	2.49	111.96	72.41	40.45	2.98666666667	74.94
PGSC0003DMG400008993		Conserved gene of unknown function [Source:PGSC_GENE;Acc:PGSC0003DMG400008993]	0.282	-1.82834192185	0.00713659919213	0.04326411827	yes	down	2.96	2.59	7.21	10.56	26.76	9.26	4.25333333333	15.5266666667
PGSC0003DMG400009052		Long-chain-fatty-acid CoA ligase [Source:PGSC_GENE;Acc:PGSC0003DMG400009052]	0.190	-2.39354070474	4.5179424129E-7	1.33728902246E-5	yes	down	5.02	4.63	5.5	14.2	38.87	29.55	5.05	27.54
PGSC0003DMG400009061		N-acetyl-glutamate synthase [Source:PGSC_GENE;Acc:PGSC0003DMG400009061]	3.297	1.72100652607	1.10786164582E-5	0.000215476439725	yes	up	20.93	30.82	26.29	8.66	6.7	13.02	26.0133333333	9.46
PGSC0003DMG400009085		Hydroxyproline-rich glycoprotein GAS31 [Source:PGSC_GENE;Acc:PGSC0003DMG400009085]	0.007	-7.18376243191	3.84162800807E-7	1.16684068639E-5	yes	down	0	0	0	1.88	1.46	2.43	0	1.92333333333
PGSC0003DMG400009086		SF16 [Source:PGSC_GENE;Acc:PGSC0003DMG400009086]	12.894	3.68861863305	7.07395682604E-8	2.63008852115E-6	yes	up	27.06	113.59	55.56	4.47	9.01	2.96	65.4033333333	5.48
PGSC0003DMG400009088		Galactomannan galactosyl transferase [Source:PGSC_GENE;Acc:PGSC0003DMG400009088]	8.557	3.09717985566	0.000653601248166	0.00659277685805	yes	up	1.78	10.17	7.08	2.13	0.28	0.31	6.34333333333	0.906666666667
PGSC0003DMG400009092		ADP-ribosylation factor [Source:PGSC_GENE;Acc:PGSC0003DMG400009092]	2.133	1.0927693587	0.000252249891601	0.0029621448513	yes	up	75.29	80.24	78.5	42.75	40.82	28.29	78.01	37.2866666667
PGSC0003DMG400009095		Multidrug resistance-associated protein 1, 3 (Mrp1, 3), abc-transoprter [Source:PGSC_GENE;Acc:PGSC0003DMG400009095]	0.258	-1.9566365235	1.2543797124E-9	7.16494641343E-8	yes	down	3.21	3.51	2.19	9.42	11.73	12.19	2.97	11.1133333333
PGSC0003DMG400009101		DNA binding protein [Source:PGSC_GENE;Acc:PGSC0003DMG400009101]	0.045	-4.48457226226	2.66527811288E-6	6.16171878418E-5	yes	down	0.1	0	0.16	2.73	2.31	1.24	0.0866666666667	2.09333333333
PGSC0003DMG400009114		BRASSINOSTEROID INSENSITIVE 1-associated receptor kinase 1 [Source:PGSC_GENE;Acc:PGSC0003DMG400009114]	2.044	1.03164072587	0.002924175532	0.0217979760205	yes	up	64.99	68.73	63.03	47.13	30.03	27.53	65.5833333333	34.8966666667
PGSC0003DMG400009116		Membrane receptor 1 [Source:PGSC_GENE;Acc:PGSC0003DMG400009116]	4.662	2.22098516275	7.17646784729E-5	0.00103448020565	yes	up	11.7	28.92	44.93	6.15	5.79	7.23	28.5166666667	6.39
PGSC0003DMG400009124		Conserved gene of unknown function [Source:PGSC_GENE;Acc:PGSC0003DMG400009124]	0.026	-5.24151675912	1.40086177231E-12	1.57395143459E-10	yes	down	0.79	0.04	0.33	15.93	17.95	16.2	0.386666666667	16.6933333333
PGSC0003DMG400009128		40S ribosomal protein S12 [Source:PGSC_GENE;Acc:PGSC0003DMG400009128]	2.307	1.20585128784	0.000442402274278	0.00479777299673	yes	up	29.01	23.26	30.83	12.72	14.11	10.16	27.7	12.33
PGSC0003DMG400009131		Gene of unknown function [Source:PGSC_GENE;Acc:PGSC0003DMG400009131]	2.183	1.12602581419	0.00628846522491	0.039489100627	yes	up	5.87	5.6	4.23	2.02	2.42	1.1	5.23333333333	1.84666666667
PGSC0003DMG400009139		Conserved gene of unknown function [Source:PGSC_GENE;Acc:PGSC0003DMG400009139]	4.956	2.30929399757	0.00112424374384	0.0102390981748	yes	up	421.77	241.02	195.79	88.39	72.76	12.52	286.193333333	57.89
PGSC0003DMG400009140		Gene of unknown function [Source:PGSC_GENE;Acc:PGSC0003DMG400009140]	2.213	1.14626859446	0.00251163145429	0.0194348639499	yes	up	9.97	8.66	7.5	4.37	3.22	6.41	8.71	4.66666666667
PGSC0003DMG400009155		Triacylglycerol lipase [Source:PGSC_GENE;Acc:PGSC0003DMG400009155]	0.152	-2.72105903448	0.000961021550451	0.00905692257168	yes	down	1.45	1.58	0.59	2.39	4.61	18.92	1.20666666667	8.64
PGSC0003DMG400009168		Indole-3-acetic acid-induced protein ARG7 [Source:PGSC_GENE;Acc:PGSC0003DMG400009168]	31.141	4.96074699837	0.00372218526485	0.0263066063778	yes	up	0.71	3.42	3.08	0	0.18	0	2.40333333333	0.06
PGSC0003DMG400009170		Conserved gene of unknown function [Source:PGSC_GENE;Acc:PGSC0003DMG400009170]	0.161	-2.63234578983	2.58704725804E-5	0.000433365952084	yes	down	0.13	0.48	0.04	0.95	1.87	1.14	0.216666666667	1.32
PGSC0003DMG400009173		Small heat stress protein class CIII [Source:PGSC_GENE;Acc:PGSC0003DMG400009173]	0.124	-3.00864568207	0.00349387104533	0.0250707604577	yes	down	8.86	3.71	6.66	5.65	16.11	111.1	6.41	44.2866666667
PGSC0003DMG400009198		Gene of unknown function [Source:PGSC_GENE;Acc:PGSC0003DMG400009198]	3.208	1.68152696847	5.62092237128E-7	1.61097880888E-5	yes	up	3.57	3.65	3.62	1.26	1.45	0.99	3.61333333333	1.23333333333
PGSC0003DMG400009213		Sucrose transport protein [Source:PGSC_GENE;Acc:PGSC0003DMG400009213]	3.220	1.68701834277	0.000896227591839	0.00854812040888	yes	up	350.6	609.98	337.59	130.5	79.46	227.99	432.723333333	145.983333333
PGSC0003DMG400009218		Haloacid dehalogenase-like hydrolase family protein [Source:PGSC_GENE;Acc:PGSC0003DMG400009218]	0.493	-1.020683035	0.00459537850819	0.0309104472738	yes	down	6.77	8.8	7.09	14.68	13.14	23.26	7.55333333333	17.0266666667
PGSC0003DMG400009237		Chorimate mutase [Source:PGSC_GENE;Acc:PGSC0003DMG400009237]	2.390	1.25696886445	0.000201481189477	0.00245093576625	yes	up	52.83	71.61	70.24	35.3	27.41	21.94	64.8933333333	28.2166666667
PGSC0003DMG400009252		Gene of unknown function [Source:PGSC_GENE;Acc:PGSC0003DMG400009252]	2.433	1.28275697213	0.00710999070452	0.0431482143028	yes	up	4.69	1.81	1.4	3.26	3.89	3.56	2.63333333333	3.57
PGSC0003DMG400009255		Small heat-shock protein homolog protein [Source:PGSC_GENE;Acc:PGSC0003DMG400009255]	0.045	-4.46140536716	1.06461737034E-5	0.000208061038963	yes	down	2.14	0.38	1.22	4.58	12.81	67.53	1.24666666667	28.3066666667
PGSC0003DMG400009300		Xyloglucan endotransglucosylase/hydrolase protein 2 [Source:PGSC_GENE;Acc:PGSC0003DMG400009300]	3.508	1.81060958998	0.000793261708953	0.00773596684581	yes	up	2.99	4.17	4.75	0.89	0.64	2.09	3.97	1.20666666667
PGSC0003DMG400009307		Blight resistance protein T118 [Source:PGSC_GENE;Acc:PGSC0003DMG400009307]	2.265	1.17958336902	9.56444935087E-5	0.00131499166117	yes	up	11.53	10.97	15.61	4.69	6.13	7.54	12.7033333333	6.12
PGSC0003DMG400009308		Blight resistance protein T118 [Source:PGSC_GENE;Acc:PGSC0003DMG400009308]	4.274	2.09562134151	0.00150761829359	0.012920172235	yes	up	9.41	11.06	14.43	1.12	1.95	5.19	11.6333333333	2.75333333333
PGSC0003DMG400009309		RB [Source:PGSC_GENE;Acc:PGSC0003DMG400009309]	0.046	-4.4375386973	0.00641225743083	0.0400079783963	yes	down	0.42	0.08	0	1.72	2.92	3.06	0.166666666667	2.56666666667
PGSC0003DMG400009314		Cytochrome P450 [Source:PGSC_GENE;Acc:PGSC0003DMG400009314]	42.383	5.40540652556	3.58381679721E-8	1.41438983307E-6	yes	up	3.64	2.87	1.41	0	0.08	0.16	2.64	0.08
PGSC0003DMG400009316		Cytochrome P450 [Source:PGSC_GENE;Acc:PGSC0003DMG400009316]	72.430	6.17851696894	4.88443218011E-7	1.42672216614E-5	yes	up	2.72	1.89	1.15	0.04	0.06	0	1.92	0.0333333333333
PGSC0003DMG400009381		NAC domain protein [Source:PGSC_GENE;Acc:PGSC0003DMG400009381]	6.056	2.59831738852	1.39511771731E-5	0.000260543040776	yes	up	5.4	23.29	12.57	3.09	2.8	1.7	13.7533333333	2.53
PGSC0003DMG400009406		Transcription factor [Source:PGSC_GENE;Acc:PGSC0003DMG400009406]	0.088	-3.50908384537	0.00179848779183	0.014874573497	yes	down	0.6	0	0.16	1.24	6.43	1.46	0.253333333333	3.04333333333
PGSC0003DMG400009418		Polygalacturonase QRT3 [Source:PGSC_GENE;Acc:PGSC0003DMG400009418]	5.766	2.52763265406	3.94111199126E-5	0.000621757577406	yes	up	4.35	15.71	8.36	2.36	1.93	1.14	9.47333333333	1.81
PGSC0003DMG400009440		Gene of unknown function [Source:PGSC_GENE;Acc:PGSC0003DMG400009440]	5.053	2.33701107751	0.00294152902499	0.0219065321891	yes	up	15.92	11.56	15.48	4.99	0.39	3.3	14.32	2.89333333333
PGSC0003DMG400009455		Disease resistance protein R3a [Source:PGSC_GENE;Acc:PGSC0003DMG400009455]	3.451	1.78703277989	0.00397519792476	0.0276225291695	yes	up	1.91	1.27	0.85	0.26	0.3	0.74	1.34333333333	0.433333333333
PGSC0003DMG400009464		Gene of unknown function [Source:PGSC_GENE;Acc:PGSC0003DMG400009464]	137.440	7.10265813691	6.10024803754E-16	1.21954958718E-13	yes	up	4.33	5.52	4.67	0.09	0	0	4.84	0.03
PGSC0003DMG400009477		Trehalose-6-phosphate synthase [Source:PGSC_GENE;Acc:PGSC0003DMG400009477]	2.102	1.07178115759	0.00510188950363	0.0335398537751	yes	up	45.71	84.25	84.31	36.23	30.91	42.87	71.4233333333	36.67
PGSC0003DMG400009508		Gene of unknown function [Source:PGSC_GENE;Acc:PGSC0003DMG400009508]	7.867	2.97576569811	0.00794177154399	0.0468439680672	yes	up	0.44	1.9	0.58	0.22	0.17	0	0.973333333333	0.13
PGSC0003DMG400009509		Heat shock protein 83 [Source:PGSC_GENE;Acc:PGSC0003DMG400009509]	0.092	-3.44549462729	5.90288340938E-6	0.000124327570255	yes	down	11.9	3.9	6.71	27.44	53.12	189.06	7.50333333333	89.8733333333
PGSC0003DMG400009511		Aspartic protease inhibitor 8 [Source:PGSC_GENE;Acc:PGSC0003DMG400009511]	0.015	-6.07531533677	5.10144634762E-6	0.000108952956584	yes	down	4.25	0.51	0.1	62.18	217.67	17.69	1.62	99.18
PGSC0003DMG400009513		Aspartic protease inhibitor 5 [Source:PGSC_GENE;Acc:PGSC0003DMG400009513]	0.024	-5.35127527319	3.90877335884E-6	8.61979947759E-5	yes	down	22.15	0.71	2.76	169.62	804.83	82.92	8.54	352.456666667
PGSC0003DMG400009514		Kunitz-type protease inhibitor [Source:PGSC_GENE;Acc:PGSC0003DMG400009514]	0.066	-3.923999883	0.00063413005954	0.00642027071489	yes	down	2.68	0.28	0.36	4.67	41.78	4.37	1.10666666667	16.94
PGSC0003DMG400009523		Retrotransposon protein [Source:PGSC_GENE;Acc:PGSC0003DMG400009523]	437.121	8.77188848039	3.39909344488E-26	3.25026731068E-23	yes	up	30.53	32.37	80.04	0.03	0.03	0.19	47.6466666667	0.0833333333333
PGSC0003DMG400009524		Retrotransposon protein [Source:PGSC_GENE;Acc:PGSC0003DMG400009524]	125.261	6.9687960613	7.07280025549E-29	1.15003732154E-25	yes	up	17.28	17.69	34.83	0.48	0.22	0.06	23.2666666667	0.253333333333
PGSC0003DMG400009525		UDP-glucose:glucosyltransferase [Source:PGSC_GENE;Acc:PGSC0003DMG400009525]	18.812	4.23361682881	5.51935737636E-17	1.41702238326E-14	yes	up	10.14	10.33	10.95	0.84	0.34	0.51	10.4733333333	0.563333333333
PGSC0003DMG400009526		UDP-xylose phenolic glycosyltransferase [Source:PGSC_GENE;Acc:PGSC0003DMG400009526]	88.686	6.47063166442	4.42215604831E-8	1.71200612727E-6	yes	up	3.83	2.19	2.3	0	0.05	0.05	2.77333333333	0.0333333333333
PGSC0003DMG400009527		UDP-xylose phenolic glycosyltransferase [Source:PGSC_GENE;Acc:PGSC0003DMG400009527]	57.490	5.84523847377	2.10003154563E-9	1.11757651494E-7	yes	up	18.34	18.56	12.08	0.67	0	0	16.3266666667	0.223333333333
PGSC0003DMG400009529		UDP-xylose phenolic glycosyltransferase [Source:PGSC_GENE;Acc:PGSC0003DMG400009529]	7.663	2.93795038596	9.32667555165E-14	1.31489951853E-11	yes	up	10.43	11.15	9.84	0.96	0.81	1.24	10.4733333333	1.00333333333
PGSC0003DMG400009565		Gene of unknown function [Source:PGSC_GENE;Acc:PGSC0003DMG400009565]	0.109	-3.20342571765	0.000337620016281	0.00379822518316	yes	down	3.77	4.83	2.02	8.46	11.29	51.5	3.54	23.75
PGSC0003DMG400009579		Protein translocase [Source:PGSC_GENE;Acc:PGSC0003DMG400009579]	0.376	-1.41142327351	0.00327074574499	0.0238081321704	yes	down	1.27	2.36	1.5	2.48	4.51	7.18	1.71	4.72333333333
PGSC0003DMG400009594		Gene of unknown function [Source:PGSC_GENE;Acc:PGSC0003DMG400009594]	4.047	2.0170135251	2.12880224641E-6	5.09533727085E-5	yes	up	6.9	10.32	6.88	2.72	1.65	1.89	8.03333333333	2.08666666667
PGSC0003DMG400009602		Hydrolase, hydrolyzing O-glycosyl compounds [Source:PGSC_GENE;Acc:PGSC0003DMG400009602]	0.286	-1.8039278395	0.00142732652834	0.0123931983006	yes	down	1.06	0.24	0.57	2.99	2.43	1.87	0.623333333333	2.43
PGSC0003DMG400009611		Acetylcholinesterase [Source:PGSC_GENE;Acc:PGSC0003DMG400009611]	0.271	-1.88567854887	4.15315124095E-5	0.000650998449658	yes	down	9.46	5.32	6.81	30.28	37.13	16.17	7.19666666667	27.86
PGSC0003DMG400009613		Uncharacterized plant-specific domain TIGR01589 family protein [Source:PGSC_GENE;Acc:PGSC0003DMG400009613]	0.454	-1.13917793556	0.00149424339162	0.0128416477525	yes	down	12.54	8.26	7.45	20.94	28.49	19.43	9.41666666667	22.9533333333
PGSC0003DMG400009632		Conserved gene of unknown function [Source:PGSC_GENE;Acc:PGSC0003DMG400009632]	0.288	-1.79500980841	0.000615473816593	0.00626519465221	yes	down	1.96	1.03	0.78	5.18	6.37	3.1	1.25666666667	4.88333333333
PGSC0003DMG400009633		N protein [Source:PGSC_GENE;Acc:PGSC0003DMG400009633]	0.391	-1.35341390933	0.000252118968955	0.00296203355146	yes	down	46.27	28.82	32.48	130.79	144.17	76.29	35.8566666667	117.083333333
PGSC0003DMG400009635		Gene of unknown function [Source:PGSC_GENE;Acc:PGSC0003DMG400009635]	5.415	2.43696606838	1.38042076656E-6	3.50348204957E-5	yes	up	39.5	19.89	40.66	8	7.85	3.08	33.35	6.31
PGSC0003DMG400009642		Retrotransposon protein [Source:PGSC_GENE;Acc:PGSC0003DMG400009642]	0.234	-2.09575172242	0.000147137187491	0.0018820392868	yes	down	0.99	1.17	1.01	3.99	4.36	5.08	1.05666666667	4.47666666667
PGSC0003DMG400009657		Conserved gene of unknown function [Source:PGSC_GENE;Acc:PGSC0003DMG400009657]	3.202	1.67919051086	1.04218686172E-7	3.65727903892E-6	yes	up	9.59	13	10.76	3.54	5.32	3.43	11.1166666667	4.09666666667
PGSC0003DMG400009658		Myb family transcription factor APL [Source:PGSC_GENE;Acc:PGSC0003DMG400009658]	4.065	2.02318976988	4.63698480225E-9	2.27557463434E-7	yes	up	44.69	54.26	59.2	11.66	11.75	18.62	52.7166666667	14.01
PGSC0003DMG400009686		Bacterial spot disease resistance protein 4 [Source:PGSC_GENE;Acc:PGSC0003DMG400009686]	0.381	-1.39064511019	0.000355542298307	0.00397054791928	yes	down	3.79	2.77	3.53	12.05	10.6	10.99	3.36333333333	11.2133333333
PGSC0003DMG400009691		Conserved gene of unknown function [Source:PGSC_GENE;Acc:PGSC0003DMG400009691]	2.611	1.38479346896	5.01439164391E-5	0.000765337998717	yes	up	3.27	3.08	2.75	1.34	1.15	1.38	3.03333333333	1.29
PGSC0003DMG400009692		Gene of unknown function [Source:PGSC_GENE;Acc:PGSC0003DMG400009692]	53.852	5.75091585846	0.00188126030136	0.0153715037689	yes	up	0.59	0.38	0.13	0	0	0	0.366666666667	0
PGSC0003DMG400009700		Conserved gene of unknown function [Source:PGSC_GENE;Acc:PGSC0003DMG400009700]	3.353	1.74534047813	0.000462067196455	0.00497449976823	yes	up	3.97	3.94	5.15	1.52	1.54	0.96	4.35333333333	1.34
PGSC0003DMG400009705		Purine transporter [Source:PGSC_GENE;Acc:PGSC0003DMG400009705]	2.386	1.25466014534	0.00812251706838	0.0475307560695	yes	up	9.26	10.06	10.97	5.64	5.97	14.07	10.0966666667	8.56
PGSC0003DMG400009707		Purine transporter [Source:PGSC_GENE;Acc:PGSC0003DMG400009707]	14.076	3.81516125001	4.0039480778E-6	8.78994542012E-5	yes	up	6.89	2.78	2.12	0.37	0.45	0.06	3.93	0.293333333333
PGSC0003DMG400009718		Ring finger protein [Source:PGSC_GENE;Acc:PGSC0003DMG400009718]	0.077	-3.69122432787	1.84010540046E-10	1.30087451354E-8	yes	down	0.48	0.74	0.23	4.47	8.32	7.03	0.483333333333	6.60666666667
PGSC0003DMG400009731		Conserved gene of unknown function [Source:PGSC_GENE;Acc:PGSC0003DMG400009731]	0.067	-3.9016925456	0.00665550016051	0.0410021846211	yes	down	0	0.12	0.16	1.19	1.74	13.85	0.0933333333333	5.59333333333
PGSC0003DMG400009734		Conserved gene of unknown function [Source:PGSC_GENE;Acc:PGSC0003DMG400009734]	0.028	-5.14801041419	4.24924578204E-8	1.6529362779E-6	yes	down	8.46	0.14	0	61.4	31.69	21.35	2.86666666667	38.1466666667
PGSC0003DMG400009737		Gene of unknown function [Source:PGSC_GENE;Acc:PGSC0003DMG400009737]	0.052	-4.25893128074	2.24075009184E-5	0.000384872498168	yes	down	0.09	0.41	0.36	1.81	3.1	11.91	0.286666666667	5.60666666667
PGSC0003DMG400009744		Kinase [Source:PGSC_GENE;Acc:PGSC0003DMG400009744]	2.764	1.46692484326	0.00318580294555	0.0233128514377	yes	up	72.24	52.76	35.49	27.15	24.27	10.96	53.4966666667	20.7933333333
PGSC0003DMG400009762		Cytochrome P450 [Source:PGSC_GENE;Acc:PGSC0003DMG400009762]	2.469	1.30374836637	0.000861331234038	0.00827407199613	yes	up	25.45	31.35	15.36	10.97	8.1	12.21	24.0533333333	10.4266666667
PGSC0003DMG400009783		Proline-rich cell wall protein [Source:PGSC_GENE;Acc:PGSC0003DMG400009783]	9.550	3.25556861785	0.000261327019194	0.00305110866355	yes	up	331.74	851.23	633.82	99.03	98.03	5.43	605.596666667	67.4966666667
PGSC0003DMG400009788		Cytochrome P450 [Source:PGSC_GENE;Acc:PGSC0003DMG400009788]	0.085	-3.55700117165	1.95860012198E-8	8.17983852311E-7	yes	down	2.71	3.07	4.64	35	17.53	77.05	3.47333333333	43.1933333333
PGSC0003DMG400009802		Integrase core domain containing protein [Source:PGSC_GENE;Acc:PGSC0003DMG400009802]	0.246	-2.02223868764	0.0030655390537	0.0226571204605	yes	down	0.83	1.29	0.59	2.14	3.19	5.83	0.903333333333	3.72
PGSC0003DMG400009805		Gene of unknown function [Source:PGSC_GENE;Acc:PGSC0003DMG400009805]	0.163	-2.61419833647	6.87222332337E-14	9.80196063492E-12	yes	down	5.26	3.09	3.41	20.37	26.19	22.73	3.92	23.0966666667
PGSC0003DMG400009822		Cytochrome P450 [Source:PGSC_GENE;Acc:PGSC0003DMG400009822]	0.007	-7.19826578599	2.79605342732E-6	6.40937435077E-5	yes	down	0	0	0	0.47	1.81	1.89	0	1.39
PGSC0003DMG400009824		Gene of unknown function [Source:PGSC_GENE;Acc:PGSC0003DMG400009824]	3.893	1.96073913111	0.00674234634979	0.0414325592017	yes	up	0.82	1.58	1.09	0.26	0.48	0.21	1.16333333333	0.316666666667
PGSC0003DMG400009848		Glucose-6-phosphate isomerase [Source:PGSC_GENE;Acc:PGSC0003DMG400009848]	0.128	-2.96920653109	4.56156042733E-7	1.34530179955E-5	yes	down	0.67	0.83	1.42	4.54	6.96	12.51	0.973333333333	8.00333333333
PGSC0003DMG400009849		Protein OBERON 3 [Source:PGSC_GENE;Acc:PGSC0003DMG400009849]	31.621	4.98281845801	1.05693227391E-9	6.13775670494E-8	yes	up	7.75	2.43	2.53	0.06	0	0.33	4.23666666667	0.13
PGSC0003DMG400009852		Gene of unknown function [Source:PGSC_GENE;Acc:PGSC0003DMG400009852]	0.016	-6.00081922347	0.00066010258645	0.00664461497463	yes	down	0	0	0	0.17	0.31	0.85	0	0.443333333333
PGSC0003DMG400009880		Zinc finger protein [Source:PGSC_GENE;Acc:PGSC0003DMG400009880]	0.064	-3.96946034411	7.86992487097E-5	0.00111618967918	yes	down	0.39	0.05	0.35	6.44	9.6	0.57	0.263333333333	5.53666666667
PGSC0003DMG400009883		Calcium-dependent protein kinase [Source:PGSC_GENE;Acc:PGSC0003DMG400009883]	2.978	1.57410834613	5.44511714132E-8	2.06863562425E-6	yes	up	76.26	82.58	53.52	28.16	24.13	25.11	70.7866666667	25.8
PGSC0003DMG400009888		Mechanosensitive ion channel domain-containing protein [Source:PGSC_GENE;Acc:PGSC0003DMG400009888]	0.423	-1.24212508387	0.000838040390919	0.00808856554591	yes	down	15.82	14.33	11.26	41.7	46.78	23.63	13.8033333333	37.37
PGSC0003DMG400009892		Prolyl endopeptidase [Source:PGSC_GENE;Acc:PGSC0003DMG400009892]	24.638	4.62278751344	5.95277454328E-5	0.000888001046548	yes	up	1.9	28.45	0.59	0.66	0.31	0.61	10.3133333333	0.526666666667
PGSC0003DMG400009893		RNA helicase [Source:PGSC_GENE;Acc:PGSC0003DMG400009893]	0.357	-1.48408506491	0.00116858579752	0.0105758098707	yes	down	75.17	80.77	57.47	134.13	147.73	323.78	71.1366666667	201.88
PGSC0003DMG400009894		Scythe/bat3 [Source:PGSC_GENE;Acc:PGSC0003DMG400009894]	0.492	-1.02276528183	0.00725165605304	0.0437575188357	yes	down	25.33	25.26	25.26	38.87	39.78	74.47	25.2833333333	51.04
PGSC0003DMG400009925		Conserved gene of unknown function [Source:PGSC_GENE;Acc:PGSC0003DMG400009925]	2.511	1.32836209879	8.76892805403E-6	0.000175738829283	yes	up	35.11	31.71	35.67	12.14	13.97	16.53	34.1633333333	14.2133333333
PGSC0003DMG400009926		DNA binding protein [Source:PGSC_GENE;Acc:PGSC0003DMG400009926]	0.499	-1.00210934581	4.08966211597E-5	0.000643528122636	yes	down	23.58	19.1	18.57	42.32	41.23	34.2	20.4166666667	39.25
PGSC0003DMG400009934		Conserved gene of unknown function [Source:PGSC_GENE;Acc:PGSC0003DMG400009934]	3.827	1.93632789394	1.74578970151E-8	7.37341648979E-7	yes	up	25.3	39.64	27.53	9.26	7.06	7.58	30.8233333333	7.96666666667
PGSC0003DMG400009937		Conserved gene of unknown function [Source:PGSC_GENE;Acc:PGSC0003DMG400009937]	7.227	2.85344551679	8.19898659961E-7	2.22192536849E-5	yes	up	33.88	44.35	39.99	3.33	2.78	10.55	39.4066666667	5.55333333333
PGSC0003DMG400009941		Receptor protein kinase CLAVATA1 [Source:PGSC_GENE;Acc:PGSC0003DMG400009941]	5.527	2.46640072314	2.4532225201E-7	7.95666187036E-6	yes	up	67.32	82.01	82.48	20.78	10.91	36.35	77.27	22.68
PGSC0003DMG400009962		Gene of unknown function [Source:PGSC_GENE;Acc:PGSC0003DMG400009962]	66.780	6.0613502779	1.91230954983E-9	1.04109888215E-7	yes	up	2.28	2.46	3.52	0	0.06	0.13	2.75333333333	0.0633333333333
PGSC0003DMG400009969		Lysine/histidine transporter [Source:PGSC_GENE;Acc:PGSC0003DMG400009969]	8.567	3.09886726016	2.7163165438E-6	6.24419985894E-5	yes	up	16.4	7.07	8.73	2.38	1.38	0.49	10.7333333333	1.41666666667
PGSC0003DMG400009975		Conserved gene of unknown function [Source:PGSC_GENE;Acc:PGSC0003DMG400009975]	0.345	-1.53451530448	0.000469344804718	0.00502957811382	yes	down	16.69	11.88	18.16	28.16	46.85	71.86	15.5766666667	48.9566666667
PGSC0003DMG400009982		BTB/POZ domain-containing protein [Source:PGSC_GENE;Acc:PGSC0003DMG400009982]	0.221	-2.17520910145	0.00600985779001	0.0381223488942	yes	down	24.86	37.58	36.64	40.32	50.69	292.1	33.0266666667	127.703333333
PGSC0003DMG400009994		Hexose transporter [Source:PGSC_GENE;Acc:PGSC0003DMG400009994]	2.081	1.05716838905	0.000667120717156	0.00670419212667	yes	up	79.71	94.8	76.75	37.84	27.3	32.66	83.7533333333	32.6
PGSC0003DMG400010010		Conserved gene of unknown function [Source:PGSC_GENE;Acc:PGSC0003DMG400010010]	4.663	2.22122183462	0.000129540008971	0.00169227681778	yes	up	2.57	7.04	6.04	0.69	1.52	1.43	5.21666666667	1.21333333333
PGSC0003DMG400010022		Patatin 3 [Source:PGSC_GENE;Acc:PGSC0003DMG400010022]	2.953	1.56223842814	0.000785188897353	0.0076664360314	yes	up	793.66	337.59	371.98	181.21	125.79	128.33	501.076666667	145.11
PGSC0003DMG400010023		Protein ASYMMETRIC LEAVES2 [Source:PGSC_GENE;Acc:PGSC0003DMG400010023]	11.563	3.53141393865	1.43850852896E-6	3.61703330117E-5	yes	up	1.48	3.86	1.47	0.23	0.21	0.19	2.27	0.21
PGSC0003DMG400010027		Zinc finger protein [Source:PGSC_GENE;Acc:PGSC0003DMG400010027]	3.642	1.86480110324	3.08705431589E-7	9.69025157845E-6	yes	up	15.78	19.42	22.46	6.82	4.32	5.67	19.22	5.60333333333
PGSC0003DMG400010036		Molybdopterin synthase sulfur carrier subunit [Source:PGSC_GENE;Acc:PGSC0003DMG400010036]	2.227	1.1549577042	0.00641648415161	0.0400148423569	yes	up	76.72	116.4	124.57	40.21	34.5	87.58	105.896666667	54.0966666667
PGSC0003DMG400010038		Conserved gene of unknown function [Source:PGSC_GENE;Acc:PGSC0003DMG400010038]	0.403	-1.31075429718	0.00561448096418	0.0361598074244	yes	down	23.43	13.79	26.57	32.4	60.97	68.82	21.2633333333	54.0633333333
PGSC0003DMG400010045		TCP protein [Source:PGSC_GENE;Acc:PGSC0003DMG400010045]	10.985	3.45749779642	0.00724589109071	0.0437372653748	yes	up	1.73	0.11	6.54	0.3	0.32	0.18	2.79333333333	0.266666666667
PGSC0003DMG400010050		Proline oxidase/dehydrogenase 1 [Source:PGSC_GENE;Acc:PGSC0003DMG400010050]	0.321	-1.63837549021	0.00147556328347	0.0127199096009	yes	down	20.94	44.87	49.05	105.84	201.44	84.26	38.2866666667	130.513333333
PGSC0003DMG400010055		Receptor protein kinase [Source:PGSC_GENE;Acc:PGSC0003DMG400010055]	2.162	1.11207614778	0.00279961559282	0.0211597844155	yes	up	14.42	19.24	18.71	8.03	12.24	6.36	17.4566666667	8.87666666667
PGSC0003DMG400010065		MAP protein kinase [Source:PGSC_GENE;Acc:PGSC0003DMG400010065]	0.468	-1.09418842873	0.00327105579758	0.0238081321704	yes	down	1.27	0.87	0.75	2.35	2.63	1.91	0.963333333333	2.29666666667
PGSC0003DMG400010081		F-box and wd40 domain protein [Source:PGSC_GENE;Acc:PGSC0003DMG400010081]	5.007	2.32396741327	0.0049541079533	0.0327809801902	yes	up	0.71	0.54	1.71	0.25	0.09	0.3	0.986666666667	0.213333333333
PGSC0003DMG400010098		Conserved gene of unknown function [Source:PGSC_GENE;Acc:PGSC0003DMG400010098]	29.610	4.88799603837	2.83105905931E-7	9.00254634374E-6	yes	up	2.4	2.08	4.04	0.26	0.04	0	2.84	0.1
PGSC0003DMG400010102		Gene of unknown function [Source:PGSC_GENE;Acc:PGSC0003DMG400010102]	0.433	-1.209049328	2.25116466316E-8	9.29033944746E-7	yes	down	112.79	107.79	92.04	289.84	292.11	314.63	104.206666667	298.86
PGSC0003DMG400010132		Conserved gene of unknown function [Source:PGSC_GENE;Acc:PGSC0003DMG400010132]	0.206	-2.27980427885	8.63806235139E-5	0.00120942790328	yes	down	3.62	2.07	0.83	9.52	10.1	12.85	2.17333333333	10.8233333333
PGSC0003DMG400010136		Stigma expressed protein [Source:PGSC_GENE;Acc:PGSC0003DMG400010136]	0.075	-3.73365501646	0.00614501950686	0.0388483737098	yes	down	1.59	0	0.1	2.06	18.09	3.09	0.563333333333	7.74666666667
PGSC0003DMG400010137		Cysteine protease inhibitor 1 [Source:PGSC_GENE;Acc:PGSC0003DMG400010137]	0.039	-4.69483360483	2.57528039813E-5	0.000431988231846	yes	down	0.87	0	0.1	5.67	16.79	3.7	0.323333333333	8.72
PGSC0003DMG400010140		Succinic semialdehyde reductase isofom2 [Source:PGSC_GENE;Acc:PGSC0003DMG400010140]	0.137	-2.8675981207	0.000133445157621	0.00173585461034	yes	down	0.92	1.29	3.63	9.48	35.81	13.52	1.94666666667	19.6033333333
PGSC0003DMG400010159		Conserved gene of unknown function [Source:PGSC_GENE;Acc:PGSC0003DMG400010159]	2.123	1.08615886839	0.000474175278429	0.00507911068989	yes	up	57.2	45.93	51.33	22.01	21.56	32.6	51.4866666667	25.39
PGSC0003DMG400010163		Retinoblastoma-binding protein [Source:PGSC_GENE;Acc:PGSC0003DMG400010163]	8.901	3.15404500378	1.29836963057E-11	1.19049756728E-9	yes	up	9.84	7.81	12.06	1	0.79	1.9	9.90333333333	1.23
PGSC0003DMG400010170		Miraculin [Source:PGSC_GENE;Acc:PGSC0003DMG400010170]	0.052	-4.26146248126	1.73647154966E-6	4.27371756774E-5	yes	down	0.82	0	0.85	8.19	18.87	6.53	0.556666666667	11.1966666667
PGSC0003DMG400010198		Conserved gene of unknown function [Source:PGSC_GENE;Acc:PGSC0003DMG400010198]	2.089	1.06266490894	0.00104908155033	0.00967376144139	yes	up	38.03	50.94	42.8	21.28	16.58	26.29	43.9233333333	21.3833333333
PGSC0003DMG400010215		Cysteine protease [Source:PGSC_GENE;Acc:PGSC0003DMG400010215]	7.144	2.83671605756	0.00201678059475	0.0162470350252	yes	up	2.56	3.59	0.54	0.29	0.19	0.43	2.23	0.303333333333
PGSC0003DMG400010221		Phospholipase A1 [Source:PGSC_GENE;Acc:PGSC0003DMG400010221]	32.661	5.0294926032	1.32265781207E-13	1.80221363332E-11	yes	up	273.66	113.99	301.06	7.88	12.53	2.22	229.57	7.54333333333
PGSC0003DMG400010224		Phytophthora-inhibited protease 1 [Source:PGSC_GENE;Acc:PGSC0003DMG400010224]	0.033	-4.90206519864	2.56881499864E-14	3.96540492512E-12	yes	down	0.72	0.14	0.93	21.17	24.2	12.5	0.596666666667	19.29
PGSC0003DMG400010229		Triacylglycerol lipase [Source:PGSC_GENE;Acc:PGSC0003DMG400010229]	0.249	-2.00807853796	3.36139312743E-7	1.04571911196E-5	yes	down	4.83	4.1	2.41	18.72	14.99	11.13	3.78	14.9466666667
PGSC0003DMG400010263		MADS-box transcription factor FBP28 [Source:PGSC_GENE;Acc:PGSC0003DMG400010263]	4.139	2.04910902226	5.27860529988E-6	0.000112049767854	yes	up	15.41	9.94	12.07	2.99	1.85	4.3	12.4733333333	3.04666666667
PGSC0003DMG400010288		Inorganic phosphate transporter [Source:PGSC_GENE;Acc:PGSC0003DMG400010288]	16.754	4.06644349929	0.00632485708816	0.0395952937321	yes	up	0.4	0.71	0.19	0.04	0.04	0	0.433333333333	0.0266666666667
PGSC0003DMG400010298		Conserved gene of unknown function [Source:PGSC_GENE;Acc:PGSC0003DMG400010298]	3.402	1.76650194301	0.00217958623846	0.0173442441618	yes	up	42.16	75.47	58.05	15.5	7.25	30.02	58.56	17.59
PGSC0003DMG400010303		Gene of unknown function [Source:PGSC_GENE;Acc:PGSC0003DMG400010303]	185.158	7.53261492905	6.60155497873E-9	3.10833833844E-7	yes	up	7.79	8.61	9.59	0	0.16	0	8.66333333333	0.0533333333333
PGSC0003DMG400010320		11S globulin isoform 4 [Source:PGSC_GENE;Acc:PGSC0003DMG400010320]	120.735	6.9157037579	2.40689547905E-8	9.9162467456E-7	yes	up	7.02	0.96	6.03	0.04	0.05	0	4.67	0.03
PGSC0003DMG400010331		Serine-threonine protein kinase, plant-type [Source:PGSC_GENE;Acc:PGSC0003DMG400010331]	42.669	5.41512988436	2.22845645382E-6	5.30263930815E-5	yes	up	1.05	1.74	2.03	0	0	0.13	1.60666666667	0.0433333333333
PGSC0003DMG400010351		Serine-threonine protein kinase, plant-type [Source:PGSC_GENE;Acc:PGSC0003DMG400010351]	46.431	5.53700265456	0.00198933034226	0.0160555152375	yes	up	0.09	0.15	0.11	0	0	0	0.116666666667	0
PGSC0003DMG400010356		Conserved gene of unknown function [Source:PGSC_GENE;Acc:PGSC0003DMG400010356]	3.596	1.84656155479	0.00262761470451	0.0201530520444	yes	up	1.14	1.15	0.8	0.34	0.16	0.44	1.03	0.313333333333
PGSC0003DMG400010359		Phloem protein 2 [Source:PGSC_GENE;Acc:PGSC0003DMG400010359]	3.733	1.90040669931	0.00708145998854	0.0430288956145	yes	up	95.43	96.33	113.38	34.01	29.74	3.96	101.713333333	22.57
PGSC0003DMG400010395		Conserved gene of unknown function [Source:PGSC_GENE;Acc:PGSC0003DMG400010395]	109.774	6.77839411867	6.7266045542E-5	0.000984174475567	yes	up	2.45	8.54	1.44	0	0	0	4.14333333333	0
PGSC0003DMG400010397		TRANSPARENT TESTA 12 protein [Source:PGSC_GENE;Acc:PGSC0003DMG400010397]	2.466	1.30207292748	2.18614524697E-5	0.000376820371545	yes	up	31.03	23.95	28.98	13.96	13.06	8.83	27.9866666667	11.95
PGSC0003DMG400010405		Proline/glycine/tyrosine-rich protein [Source:PGSC_GENE;Acc:PGSC0003DMG400010405]	7.854	2.97343715928	8.19308983537E-11	6.32371712293E-9	yes	up	38.96	68.26	46.14	7.89	5	4.42	51.12	5.77
PGSC0003DMG400010406		Hydroxyproline-rich glycoprotein [Source:PGSC_GENE;Acc:PGSC0003DMG400010406]	5.692	2.5088594014	0.00126783550981	0.0112855868921	yes	up	2.62	7.36	6.88	0.41	0.61	1.94	5.62	0.986666666667
PGSC0003DMG400010418		Gene of unknown function [Source:PGSC_GENE;Acc:PGSC0003DMG400010418]	9.938	3.31292137193	1.10042813847E-6	2.87668191825E-5	yes	up	2.54	2.03	1.89	0.08	0.19	0.47	2.15333333333	0.246666666667
PGSC0003DMG400010430		Conserved gene of unknown function [Source:PGSC_GENE;Acc:PGSC0003DMG400010430]	0.328	-1.60783971711	0.000862706695826	0.00828402216976	yes	down	2.4	0.89	1.47	6.68	4.68	4.58	1.58666666667	5.31333333333
PGSC0003DMG400010443		Conserved gene of unknown function [Source:PGSC_GENE;Acc:PGSC0003DMG400010443]	5.987	2.58173190214	1.96980629733E-13	2.61106389086E-11	yes	up	6.46	7.47	6.79	1.5	1.2	1.33	6.90666666667	1.34333333333
PGSC0003DMG400010446		Conserved gene of unknown function [Source:PGSC_GENE;Acc:PGSC0003DMG400010446]	12.413	3.63374385497	0.00142339859811	0.0123678987559	yes	up	2.97	5.4	2.07	0.15	0.6	0	3.48	0.25
PGSC0003DMG400010466		Lectin receptor kinase [Source:PGSC_GENE;Acc:PGSC0003DMG400010466]	0.447	-1.16215046003	0.0014572515895	0.0125902820645	yes	down	4.15	7.37	6.92	12.68	15.51	17.47	6.14666666667	15.22
PGSC0003DMG400010470		Subtilase [Source:PGSC_GENE;Acc:PGSC0003DMG400010470]	3.458	1.7899872978	0.00316140438025	0.0231621065888	yes	up	51.51	27.79	11.31	7.82	15.94	7.12	30.2033333333	10.2933333333
PGSC0003DMG400010471		Subtilase [Source:PGSC_GENE;Acc:PGSC0003DMG400010471]	4.467	2.15931477751	0.00133952119204	0.0118030787116	yes	up	7.93	15.31	4.25	2.43	3.45	0.86	9.16333333333	2.24666666667
PGSC0003DMG400010478		Zinc finger protein JACKDAW [Source:PGSC_GENE;Acc:PGSC0003DMG400010478]	0.422	-1.24299843468	0.00352018155564	0.0251780727689	yes	down	6.45	9.28	4.55	13.36	15.31	23.3	6.76	17.3233333333
PGSC0003DMG400010504		Conserved gene of unknown function [Source:PGSC_GENE;Acc:PGSC0003DMG400010504]	0.207	-2.27128404348	0.00018523779334	0.00228652627812	yes	down	0.72	0.52	1.13	3.14	2.52	6.78	0.79	4.14666666667
PGSC0003DMG400010512		Conserved gene of unknown function [Source:PGSC_GENE;Acc:PGSC0003DMG400010512]	4.940	2.30451618596	6.04980487875E-7	1.71177193727E-5	yes	up	19.12	25.82	25.61	7.45	5.31	2.76	23.5166666667	5.17333333333
PGSC0003DMG400010527		Nematode resistance [Source:PGSC_GENE;Acc:PGSC0003DMG400010527]	3.416	1.7724335129	0.00325330935333	0.0237072647529	yes	up	0.72	0.45	0.39	0.13	0.18	0.22	0.52	0.176666666667
PGSC0003DMG400010545		Conserved gene of unknown function [Source:PGSC_GENE;Acc:PGSC0003DMG400010545]	5.829	2.54324027685	0.00213437129322	0.01703446199	yes	up	1.61	13.74	6.57	3.18	1.42	0.34	7.30666666667	1.64666666667
PGSC0003DMG400010551		Gene of unknown function [Source:PGSC_GENE;Acc:PGSC0003DMG400010551]	0.009	-6.75637959701	0.000106322153442	0.00143826806569	yes	down	0	0	0	5.77	17.2	2.46	0	8.47666666667
PGSC0003DMG400010552		Gene of unknown function [Source:PGSC_GENE;Acc:PGSC0003DMG400010552]	0.092	-3.43890038166	0.00335211223423	0.0242389615751	yes	down	3.23	0	1.01	3.53	20.42	12.04	1.41333333333	11.9966666667
PGSC0003DMG400010557		Allene oxide syntase [Source:PGSC_GENE;Acc:PGSC0003DMG400010557]	0.170	-2.55963362939	0.000243607436799	0.00287588837538	yes	down	10.16	26.81	11.67	195.47	73.87	37.75	16.2133333333	102.363333333
PGSC0003DMG400010582		Storekeeper protein [Source:PGSC_GENE;Acc:PGSC0003DMG400010582]	0.371	-1.42977676299	0.000506660358807	0.00535273071992	yes	down	4.43	6.06	5.69	15.71	24.46	11.83	5.39333333333	17.3333333333
PGSC0003DMG400010600		Splicing factor Prp18 family protein [Source:PGSC_GENE;Acc:PGSC0003DMG400010600]	0.129	-2.94983661878	0.00282297494594	0.0212835730854	yes	down	0.15	0.09	0.15	1.06	1.2	0.9	0.13	1.05333333333
PGSC0003DMG400010601		DEXH helicase-like repair protein [Source:PGSC_GENE;Acc:PGSC0003DMG400010601]	0.219	-2.19226337782	2.51602308412E-6	5.8664477061E-5	yes	down	1.36	0.63	0.86	3.37	4.29	5.23	0.95	4.29666666667
PGSC0003DMG400010605		Gene of unknown function [Source:PGSC_GENE;Acc:PGSC0003DMG400010605]	504.880	8.97979690317	2.48577165839E-11	2.16528466957E-9	yes	up	2.13	0.91	1.95	0	0	0	1.66333333333	0
PGSC0003DMG400010617		F-box family protein [Source:PGSC_GENE;Acc:PGSC0003DMG400010617]	0.412	-1.27894902869	0.00171771913548	0.0143525761269	yes	down	2.52	2.58	1.42	4.53	6.79	5.81	2.17333333333	5.71
PGSC0003DMG400010622		Conserved gene of unknown function [Source:PGSC_GENE;Acc:PGSC0003DMG400010622]	2.812	1.49167518662	0.00492813510107	0.0326534135059	yes	up	5.04	4.54	10.82	1.98	2.33	3.62	6.8	2.64333333333
PGSC0003DMG400010625		1-O-acylglucose:anthocyanin-O-acyltransferase [Source:PGSC_GENE;Acc:PGSC0003DMG400010625]	0.255	-1.97209332556	5.52513096073E-8	2.09251466044E-6	yes	down	22.08	13.5	15.18	44.39	61.28	79.62	16.92	61.7633333333
PGSC0003DMG400010629		Gene of unknown function [Source:PGSC_GENE;Acc:PGSC0003DMG400010629]	2.457	1.29685242336	0.00647838762215	0.0402670423304	yes	up	4.86	7.33	5.82	2.13	1.47	3.73	6.00333333333	2.44333333333
PGSC0003DMG400010632		Conserved gene of unknown function [Source:PGSC_GENE;Acc:PGSC0003DMG400010632]	9.661	3.27216023118	1.4767266829E-6	3.70168178786E-5	yes	up	2.37	8.32	4.9	0.44	0.38	0.91	5.19666666667	0.576666666667
PGSC0003DMG400010635		BOP/NPR1/NIM1-like regulatory protein [Source:PGSC_GENE;Acc:PGSC0003DMG400010635]	0.152	-2.72169991733	1.73493342315E-5	0.000311598131007	yes	down	0.25	0.38	0.62	2.19	2.26	4.43	0.416666666667	2.96
PGSC0003DMG400010641		Pheophorbide A oxygenase [Source:PGSC_GENE;Acc:PGSC0003DMG400010641]	0.159	-2.65150274829	0.000219377504305	0.00263577208375	yes	down	0.58	0.24	0.51	1.92	5.75	1.53	0.443333333333	3.06666666667
PGSC0003DMG400010668		B3 domain-containing protein [Source:PGSC_GENE;Acc:PGSC0003DMG400010668]	7.512	2.90911249399	0.00331465669039	0.0240302367344	yes	up	2.33	2.07	2.18	0.79	0.11	0.05	2.19333333333	0.316666666667
PGSC0003DMG400010674		GMP synthase [Source:PGSC_GENE;Acc:PGSC0003DMG400010674]	2.451	1.29356590774	0.000102328003658	0.00139522648766	yes	up	102.7	74.58	55.98	29.53	35.41	34.13	77.7533333333	33.0233333333
PGSC0003DMG400010715		Peroxidase 19 [Source:PGSC_GENE;Acc:PGSC0003DMG400010715]	9.963	3.31654974604	0.000367000061236	0.00409101073745	yes	up	1.49	2.14	1.72	0.28	0.4	0	1.78333333333	0.226666666667
PGSC0003DMG400010718		GDSL-motif lipase/hydrolase family protein [Source:PGSC_GENE;Acc:PGSC0003DMG400010718]	0.061	-4.04227137343	3.16764079504E-5	0.000512325988005	yes	down	0.54	0.43	0.23	8.57	11.7	0.67	0.4	6.98
PGSC0003DMG400010726		Rac-like GTP-binding protein RAC13 [Source:PGSC_GENE;Acc:PGSC0003DMG400010726]	7.708	2.94628470896	0.000949277020852	0.00897050233963	yes	up	10.12	42.77	29.75	8.25	1.92	0.77	27.5466666667	3.64666666667
PGSC0003DMG400010728		Phospholipase A1 [Source:PGSC_GENE;Acc:PGSC0003DMG400010728]	6.996	2.80648725392	0.000194604250724	0.0023815342073	yes	up	7.52	3.46	3.21	0.53	0.32	0.51	4.73	0.453333333333
PGSC0003DMG400010736		Prenyl-dependent CAAX protease [Source:PGSC_GENE;Acc:PGSC0003DMG400010736]	0.195	-2.3573554963	0.00448184265149	0.0303055564929	yes	down	0.46	0.54	0.05	1.62	2.78	1.34	0.35	1.91333333333
PGSC0003DMG400010738		E3 ubiquitin ligase [Source:PGSC_GENE;Acc:PGSC0003DMG400010738]	2.855	1.51363286174	0.0038669942506	0.0271100861662	yes	up	6.75	7.86	7.02	1.37	2.17	5.96	7.21	3.16666666667
PGSC0003DMG400010746		Leucine-rich repeat family protein / protein kinase family protein [Source:PGSC_GENE;Acc:PGSC0003DMG400010746]	2.504	1.32405961353	0.000797174487971	0.00776791280928	yes	up	41.57	73.04	71.98	21.86	20.99	35.37	62.1966666667	26.0733333333
PGSC0003DMG400010799		Gene of unknown function [Source:PGSC_GENE;Acc:PGSC0003DMG400010799]	3.275	1.71145348327	1.55570303667E-7	5.2626348217E-6	yes	up	48.77	72.02	78.03	17.68	16.68	25.19	66.2733333333	19.85
PGSC0003DMG400010804		Gene of unknown function [Source:PGSC_GENE;Acc:PGSC0003DMG400010804]	91.595	6.51719696321	2.50722079647E-5	0.000422898445545	yes	up	1.05	0.94	0.6	0	0	0	0.863333333333	0
PGSC0003DMG400010815		PME inhibitor [Source:PGSC_GENE;Acc:PGSC0003DMG400010815]	5.868	2.55282211564	0.000397005732878	0.00436366373362	yes	up	42.87	31.62	16.43	9.62	4.55	1.39	30.3066666667	5.18666666667
PGSC0003DMG400010816		Gene of unknown function [Source:PGSC_GENE;Acc:PGSC0003DMG400010816]	0.079	-3.66264146309	7.39703012527E-5	0.00105938675722	yes	down	0	0.6	0.49	3.69	4.13	5.07	0.363333333333	4.29666666667
PGSC0003DMG400010817		Gene of unknown function [Source:PGSC_GENE;Acc:PGSC0003DMG400010817]	0.147	-2.76883167474	3.75802423362E-7	1.14798107642E-5	yes	down	1.9	6.65	3.79	38.03	28.84	20.89	4.11333333333	29.2533333333
PGSC0003DMG400010819		3-ketoacyl-CoA synthase 10 [Source:PGSC_GENE;Acc:PGSC0003DMG400010819]	0.176	-2.50489979426	2.84915109161E-28	3.86059972913E-25	yes	down	12.19	13.33	12.05	63.31	61.09	64.12	12.5233333333	62.84
PGSC0003DMG400010821		Nucleic acid binding protein [Source:PGSC_GENE;Acc:PGSC0003DMG400010821]	0.334	-1.5841578136	0.00562014579288	0.0361771855076	yes	down	98.01	41.18	88.01	129.61	177.17	378.63	75.7333333333	228.47
PGSC0003DMG400010826		Conserved gene of unknown function [Source:PGSC_GENE;Acc:PGSC0003DMG400010826]	5.649	2.49788919285	0.00164359224712	0.0138279458114	yes	up	1.29	1.11	1.83	0.5	0.06	0.25	1.41	0.27
PGSC0003DMG400010831		Protein phosphatase 2C [Source:PGSC_GENE;Acc:PGSC0003DMG400010831]	18.609	4.21795201768	0.00193056007747	0.0156465095993	yes	up	2.42	0.25	2.44	0.09	0.09	0.11	1.70333333333	0.0966666666667
PGSC0003DMG400010845		Gene of unknown function [Source:PGSC_GENE;Acc:PGSC0003DMG400010845]	3.346	1.74248041198	0.00724014356003	0.0437205004776	yes	up	13.35	16.8	10.32	2.15	5.47	6.71	13.49	4.77666666667
PGSC0003DMG400010851		Gene of unknown function [Source:PGSC_GENE;Acc:PGSC0003DMG400010851]	4.353	2.12187442492	2.28827208633E-5	0.000391930872089	yes	up	6.32	4.93	5.95	1.49	1.35	2.17	5.73333333333	1.67
PGSC0003DMG400010877		Gene of unknown function [Source:PGSC_GENE;Acc:PGSC0003DMG400010877]	2.856	1.51385699341	0.000709902173369	0.00706138417964	yes	up	52.62	62.38	57.24	20.12	10.53	28.63	57.4133333333	19.76
PGSC0003DMG400010904		Gene of unknown function [Source:PGSC_GENE;Acc:PGSC0003DMG400010904]	0.362	-1.46403476684	0.0079840923819	0.0470240206948	yes	down	5.69	5.22	4.96	9.88	8.86	26.83	5.29	15.19
PGSC0003DMG400010909		Gene of unknown function [Source:PGSC_GENE;Acc:PGSC0003DMG400010909]	0.206	-2.28256415558	0.00186764072462	0.0152983175845	yes	down	1.26	2.23	0.39	6.9	9.51	3.58	1.29333333333	6.66333333333
PGSC0003DMG400010923		Gene of unknown function [Source:PGSC_GENE;Acc:PGSC0003DMG400010923]	12.971	3.69718896781	2.94485355451E-9	1.51529489862E-7	yes	up	1.85	2.64	1.08	0.2	0.09	0.16	1.85666666667	0.15
PGSC0003DMG400010924		Gene of unknown function [Source:PGSC_GENE;Acc:PGSC0003DMG400010924]	7.413	2.89013079226	1.42673728624E-7	4.88052207733E-6	yes	up	1.89	6.89	10.59	2.05	2.02	1.62	6.45666666667	1.89666666667
PGSC0003DMG400010953		Disease resistance protein RPS5 [Source:PGSC_GENE;Acc:PGSC0003DMG400010953]	0.467	-1.0975712221	0.000515856055024	0.00543018091585	yes	down	1.66	2.03	2.62	4.61	5.08	4.83	2.10333333333	4.84
PGSC0003DMG400010963		Conserved gene of unknown function [Source:PGSC_GENE;Acc:PGSC0003DMG400010963]	4.542	2.18318705437	2.1067828687E-5	0.000365205644404	yes	up	3.24	2.67	3.5	0.39	1.16	0.73	3.13666666667	0.76
PGSC0003DMG400010964		Nematode resistance [Source:PGSC_GENE;Acc:PGSC0003DMG400010964]	0.394	-1.34226066972	0.000160251151198	0.00202199978155	yes	down	8	7.03	20.97	17.67	44.18	50.78	12	37.5433333333
PGSC0003DMG400010965		Tir-nbs-lrr resistance protein [Source:PGSC_GENE;Acc:PGSC0003DMG400010965]	0.208	-2.26655123915	6.09084964575E-9	2.88457908466E-7	yes	down	1.25	1.11	0.66	4.37	4.71	6.76	1.00666666667	5.28
PGSC0003DMG400010969		Tnp2 transposase [Source:PGSC_GENE;Acc:PGSC0003DMG400010969]	0.278	-1.84466032565	6.19368821964E-5	0.000914985194895	yes	down	1.24	0.69	1.16	4.19	3.66	4.04	1.03	3.96333333333
PGSC0003DMG400010995		Cytochrome P450 hydroxylase [Source:PGSC_GENE;Acc:PGSC0003DMG400010995]	56.168	5.81168341434	0.000186828194562	0.00230022194112	yes	up	1.23	41.92	8.48	0	0	0.1	17.21	0.0333333333333
PGSC0003DMG400011005		Protein kinase [Source:PGSC_GENE;Acc:PGSC0003DMG400011005]	0.485	-1.04280154127	0.000600967985107	0.00613802728508	yes	down	14.99	8.53	11.74	22.3	28.27	16.66	11.7533333333	22.41
PGSC0003DMG400011009		Subtilisin inhibitor 1 [Source:PGSC_GENE;Acc:PGSC0003DMG400011009]	8.351	3.06194839226	0.00836161230129	0.0486033660697	yes	up	1.64	0.91	7.81	0.82	0.32	0.12	3.45333333333	0.42
PGSC0003DMG400011019		Diphenol oxidase [Source:PGSC_GENE;Acc:PGSC0003DMG400011019]	30.161	4.91459139255	1.12380057961E-10	8.35655370024E-9	yes	up	21.48	124.29	43.55	3.98	1.78	1.04	63.1066666667	2.26666666667
PGSC0003DMG400011042		Cytochrome P450 [Source:PGSC_GENE;Acc:PGSC0003DMG400011042]	0.054	-4.19763671392	9.46980285893E-18	2.74962490154E-15	yes	down	0.65	0.49	0.43	4.99	6.88	10.51	0.523333333333	7.46
PGSC0003DMG400011048		MYB transcription factor [Source:PGSC_GENE;Acc:PGSC0003DMG400011048]	0.048	-4.3767924854	9.63829267629E-6	0.000190500776641	yes	down	0.32	0.19	0.42	0.9	3.03	14.38	0.31	6.10333333333
PGSC0003DMG400011058		RNA binding protein [Source:PGSC_GENE;Acc:PGSC0003DMG400011058]	2.575	1.36462265271	0.0035271253079	0.0252203419113	yes	up	50.84	34.29	55.4	22.89	22.1	10.27	46.8433333333	18.42
PGSC0003DMG400011069		Zeamatin [Source:PGSC_GENE;Acc:PGSC0003DMG400011069]	2.041	1.02897021219	0.00261455849564	0.0200657903426	yes	up	30.71	25.7	28.54	16.25	17.03	10.21	28.3166666667	14.4966666667
PGSC0003DMG400011071		Kinase [Source:PGSC_GENE;Acc:PGSC0003DMG400011071]	0.420	-1.2503978574	0.00855695833693	0.0494794248075	yes	down	12.87	10.39	6.9	19.4	18.04	41.01	10.0533333333	26.15
PGSC0003DMG400011072		Ribulose bisphosphate carboxylase/oxygenase activase 1, chloroplastic [Source:PGSC_GENE;Acc:PGSC0003DMG400011072]	0.023	-5.43373737344	1.2138957382E-5	0.000232029130523	yes	down	0.17	0.8	0.05	0.73	10.75	35.47	0.34	15.65
PGSC0003DMG400011073		Avr9/Cf-9 rapidly elicited protein 137 [Source:PGSC_GENE;Acc:PGSC0003DMG400011073]	0.157	-2.67186550117	4.83803266101E-8	1.8524272622E-6	yes	down	7.23	14.32	12.31	49.01	64.55	120.05	11.2866666667	77.87
PGSC0003DMG400011083		Peptide transporter [Source:PGSC_GENE;Acc:PGSC0003DMG400011083]	7.251	2.85820193974	1.17391256458E-5	0.000226158984597	yes	up	4.23	5.85	1.84	0.3	0.42	1.33	3.97333333333	0.683333333333
PGSC0003DMG400011084		Gene of unknown function [Source:PGSC_GENE;Acc:PGSC0003DMG400011084]	57.464	5.84457503995	0.000626681428631	0.00636069914453	yes	up	0.46	0.97	1.08	0	0	0	0.836666666667	0
PGSC0003DMG400011087		NtEIG-E80 protein [Source:PGSC_GENE;Acc:PGSC0003DMG400011087]	2.551	1.35094992166	0.00485524184383	0.0322774959945	yes	up	279.04	302.98	327.47	202.26	86.85	72.81	303.163333333	120.64
PGSC0003DMG400011115		Cc-nbs-lrr resistance protein [Source:PGSC_GENE;Acc:PGSC0003DMG400011115]	0.039	-4.68675565365	0.000741366374015	0.007329520009	yes	down	0.1	0	0.1	0.75	1.76	3.12	0.0666666666667	1.87666666667
PGSC0003DMG400011128		Gene of unknown function [Source:PGSC_GENE;Acc:PGSC0003DMG400011128]	2.732	1.4497383664	6.67428995294E-6	0.000138178160649	yes	up	37.21	32.16	29.98	14.49	16.02	9.48	33.1166666667	13.33
PGSC0003DMG400011130		Gene of unknown function [Source:PGSC_GENE;Acc:PGSC0003DMG400011130]	29.235	4.86961417004	0.00699765137002	0.0426510084238	yes	up	1.39	0.28	0.19	0	0	0.14	0.62	0.0466666666667
PGSC0003DMG400011132		NADP-dependent glyceraldehyde-3-phosphate dehydrogenase [Source:PGSC_GENE;Acc:PGSC0003DMG400011132]	0.168	-2.57718439654	8.80924329869E-5	0.00123056955358	yes	down	1.33	0.9	0.32	4.21	8.78	3.23	0.85	5.40666666667
PGSC0003DMG400011148		Cellulose synthase 3 [Source:PGSC_GENE;Acc:PGSC0003DMG400011148]	23.398	4.54831774279	2.10318827535E-9	1.11757651494E-7	yes	up	47.66	271.55	92.07	10.32	6.72	3.18	137.093333333	6.74
PGSC0003DMG400011151		Conserved gene of unknown function [Source:PGSC_GENE;Acc:PGSC0003DMG400011151]	3.578	1.83926744026	3.19661795603E-5	0.00051598618099	yes	up	2.51	4.77	3.67	1.31	0.92	1.04	3.65	1.09
PGSC0003DMG400011156		Conserved gene of unknown function [Source:PGSC_GENE;Acc:PGSC0003DMG400011156]	2.825	1.49836519074	0.00179056929448	0.0148392745812	yes	up	2.61	3.8	4.44	1.37	0.91	1.74	3.61666666667	1.34
PGSC0003DMG400011160		Serine/threonine protein kinase [Source:PGSC_GENE;Acc:PGSC0003DMG400011160]	2.093	1.06523060862	0.00563075215518	0.036231553683	yes	up	12.98	16.9	20.53	8.29	6.86	11.82	16.8033333333	8.99
PGSC0003DMG400011170		Protein WAX2 [Source:PGSC_GENE;Acc:PGSC0003DMG400011170]	0.062	-4.01589136677	9.27225923177E-11	7.08935431545E-9	yes	down	5.18	0.8	4.11	49.61	67.01	20.47	3.36333333333	45.6966666667
PGSC0003DMG400011171		Transcription factor [Source:PGSC_GENE;Acc:PGSC0003DMG400011171]	4.317	2.10988472723	1.97855894964E-5	0.000346923456375	yes	up	16.08	7.96	17.36	2.79	4.03	3.08	13.8	3.3
PGSC0003DMG400011191		Gene of unknown function [Source:PGSC_GENE;Acc:PGSC0003DMG400011191]	3.203	1.67958872984	0.000259932488723	0.00303727152324	yes	up	173.29	225.39	240.28	49.1	43.13	104.71	212.986666667	65.6466666667
PGSC0003DMG400011193		Tospovirus resistance protein C [Source:PGSC_GENE;Acc:PGSC0003DMG400011193]	0.099	-3.33190396408	0.00299720132163	0.0222531933743	yes	down	0.05	0.04	0	0.28	0.33	0.53	0.03	0.38
PGSC0003DMG400011205		Receptor kinase [Source:PGSC_GENE;Acc:PGSC0003DMG400011205]	0.022	-5.47451116886	0.00186224609738	0.015262158036	yes	down	0	0	0	0.33	0.15	0.24	0	0.24
PGSC0003DMG400011213		Eukaryotic translation initiation factor 3 subunit [Source:PGSC_GENE;Acc:PGSC0003DMG400011213]	0.310	-1.69103603577	0.00232038986485	0.0182033801234	yes	down	1.99	2.92	2.21	3.19	6.32	12.87	2.37333333333	7.46
PGSC0003DMG400011217		CYP72A54 [Source:PGSC_GENE;Acc:PGSC0003DMG400011217]	0.163	-2.61756783878	1.45938949865E-7	4.98522547227E-6	yes	down	21.38	8.54	8.05	101.07	76.86	67.69	12.6566666667	81.8733333333
PGSC0003DMG400011235		Steroid binding protein [Source:PGSC_GENE;Acc:PGSC0003DMG400011235]	13.353	3.739120983	2.21223936107E-16	4.85125548261E-14	yes	up	107.67	192.97	139.98	9.92	5.29	14.17	146.873333333	9.79333333333
PGSC0003DMG400011256		Homeobox-leucine zipper protein MERISTEM L1 [Source:PGSC_GENE;Acc:PGSC0003DMG400011256]	0.084	-3.57967939694	2.2277187948E-16	4.85125548261E-14	yes	down	2.12	0.67	1.36	12.32	16.92	14.59	1.38333333333	14.61
PGSC0003DMG400011263		Conserved gene of unknown function [Source:PGSC_GENE;Acc:PGSC0003DMG400011263]	26.450	4.72516858532	0.00554448127502	0.0358130027271	yes	up	0.17	0.57	0.31	0	0.04	0	0.35	0.0133333333333
PGSC0003DMG400011266		Catechol O-methyltransferase [Source:PGSC_GENE;Acc:PGSC0003DMG400011266]	3.743	1.904202095	0.00409093622545	0.0282530053366	yes	up	136.65	192.73	185.42	91.77	41.41	13.8	171.6	48.9933333333
PGSC0003DMG400011267		Conserved gene of unknown function [Source:PGSC_GENE;Acc:PGSC0003DMG400011267]	4.092	2.03284692165	2.95418123187E-5	0.00048454929553	yes	up	3.68	5.71	5.64	1.32	0.93	1.72	5.01	1.32333333333
PGSC0003DMG400011268		NAC domain class transcription factor [Source:PGSC_GENE;Acc:PGSC0003DMG400011268]	16.474	4.04208071705	3.58203150442E-6	7.97860715916E-5	yes	up	3.62	14.11	5.59	0.5	0.08	0.87	7.77333333333	0.483333333333
PGSC0003DMG400011271		WRKY DNA-binding protein [Source:PGSC_GENE;Acc:PGSC0003DMG400011271]	133.053	7.05585730471	9.28166665983E-17	2.19786261974E-14	yes	up	1.13	2.15	1.71	0.02	0	0.04	1.66333333333	0.02
PGSC0003DMG400011278		Equilibrative nucleoside transporter [Source:PGSC_GENE;Acc:PGSC0003DMG400011278]	3.295	1.72044224822	0.000396436450081	0.00435937106288	yes	up	12.3	6.12	5.07	2.74	1.89	2.13	7.83	2.25333333333
PGSC0003DMG400011289		Transcription factor Myb [Source:PGSC_GENE;Acc:PGSC0003DMG400011289]	35.406	5.14593793609	0.000243780479004	0.00287653888868	yes	up	1.56	1.12	0.98	0.09	0	0	1.22	0.03
PGSC0003DMG400011293		Plasma membrane polypeptide [Source:PGSC_GENE;Acc:PGSC0003DMG400011293]	0.347	-1.52842542589	0.00739686237396	0.0443484447642	yes	down	63.78	125.33	136.1	179.41	258.06	576.19	108.403333333	337.886666667
PGSC0003DMG400011294		MYB transcription factor MYB114 [Source:PGSC_GENE;Acc:PGSC0003DMG400011294]	0.144	-2.79250255471	1.69259135182E-6	4.16992960311E-5	yes	down	1.79	1.77	2.4	8.01	9.32	28.29	1.98666666667	15.2066666667
PGSC0003DMG400011296		Harpin-induced 1 [Source:PGSC_GENE;Acc:PGSC0003DMG400011296]	6.453	2.68999201181	4.05155356242E-9	2.03327965818E-7	yes	up	28.23	31.96	36.79	7.59	2.81	6.98	32.3266666667	5.79333333333
PGSC0003DMG400011304		ATP binding protein [Source:PGSC_GENE;Acc:PGSC0003DMG400011304]	6.920	2.79075349398	8.43167930375E-7	2.27359998133E-5	yes	up	1.68	5.3	3.32	0.98	0.37	0.25	3.43333333333	0.533333333333
PGSC0003DMG400011307		Gene of unknown function [Source:PGSC_GENE;Acc:PGSC0003DMG400011307]	39.048	5.28718379691	2.41563187609E-9	1.27803170191E-7	yes	up	6.18	6.11	7.21	0	0.16	0.04	6.5	0.0666666666667
PGSC0003DMG400011320		Auxin-induced protein 5NG4 [Source:PGSC_GENE;Acc:PGSC0003DMG400011320]	4.439	2.15027691319	1.22475775071E-10	9.02472554071E-9	yes	up	37.37	49.16	39.38	13.16	9.7	8.07	41.97	10.31
PGSC0003DMG400011344		Chloroplast-targeted copper chaperone [Source:PGSC_GENE;Acc:PGSC0003DMG400011344]	4.772	2.25444685339	0.00067061531979	0.00672822198671	yes	up	22.87	52.35	71.32	6.02	4.7	17.33	48.8466666667	9.35
PGSC0003DMG400011355		UPF0497 membrane protein 6 [Source:PGSC_GENE;Acc:PGSC0003DMG400011355]	0.099	-3.33339659782	1.35049906122E-5	0.000253179647219	yes	down	0.2	1.66	0.84	11.29	10.96	4.82	0.9	9.02333333333
PGSC0003DMG400011369		Rapid alkalinization factor preproprotein [Source:PGSC_GENE;Acc:PGSC0003DMG400011369]	22.380	4.48413592072	3.73322753147E-10	2.40882062149E-8	yes	up	13.54	74.13	33	2.18	0.76	2.2	40.2233333333	1.71333333333
PGSC0003DMG400011370		Rubber elongation factor [Source:PGSC_GENE;Acc:PGSC0003DMG400011370]	0.215	-2.2158377062	0.00289890697984	0.0216884482326	yes	down	120.56	123.42	106.12	136.95	368.02	1309.48	116.7	604.816666667
PGSC0003DMG400011380		Glutaredoxin, grx [Source:PGSC_GENE;Acc:PGSC0003DMG400011380]	5.726	2.51742557507	0.00312318297291	0.022926099649	yes	up	3.3	2.88	1.77	0.53	0.68	0.13	2.65	0.446666666667
PGSC0003DMG400011395		Chloroplast protein import component Toc159 [Source:PGSC_GENE;Acc:PGSC0003DMG400011395]	0.468	-1.09523130997	0.0035980169104	0.0256370530075	yes	down	16.58	20.98	16.92	25.29	34.19	52.49	18.16	37.3233333333
PGSC0003DMG400011408		Copia-like retrotransposable element [Source:PGSC_GENE;Acc:PGSC0003DMG400011408]	0.215	-2.21949750485	4.32621524422E-5	0.00067595381042	yes	down	0.96	0.35	0.44	2.71	3.28	3	0.583333333333	2.99666666667
PGSC0003DMG400011426		Leucine-rich repeat [Source:PGSC_GENE;Acc:PGSC0003DMG400011426]	4.475	2.16177209139	6.17834016782E-6	0.000129125721245	yes	up	9.07	5.19	9.55	1.29	2.16	2.23	7.93666666667	1.89333333333
PGSC0003DMG400011430		TGA10 transcription factor [Source:PGSC_GENE;Acc:PGSC0003DMG400011430]	9.527	3.25200356439	1.41040836795E-5	0.000262995872281	yes	up	0.89	1.61	1.65	0.34	0.07	0.27	1.38333333333	0.226666666667
PGSC0003DMG400011454		Conserved gene of unknown function [Source:PGSC_GENE;Acc:PGSC0003DMG400011454]	0.165	-2.60021050371	0.000720747105694	0.00715175830263	yes	down	10.74	6.15	4.87	83.24	54.71	12.35	7.25333333333	50.1
PGSC0003DMG400011463		Conserved gene of unknown function [Source:PGSC_GENE;Acc:PGSC0003DMG400011463]	5.607	2.48732855103	4.08373869586E-9	2.04522354809E-7	yes	up	7.45	6.59	6.83	0.42	0.54	0.52	6.95666666667	0.493333333333
PGSC0003DMG400011517		HJTR2GH1 protein [Source:PGSC_GENE;Acc:PGSC0003DMG400011517]	7.778	2.95947345627	2.36770939385E-19	9.91960819576E-17	yes	up	17.12	17.23	13.62	1.71	2.22	2.74	15.99	2.22333333333
PGSC0003DMG400011520		Rpi protein [Source:PGSC_GENE;Acc:PGSC0003DMG400011520]	3.806	1.92844897761	0.000132568844979	0.00172629691886	yes	up	1.14	2.56	2.18	0.56	0.55	0.57	1.96	0.56
PGSC0003DMG400011521		EDNR2GH5 protein [Source:PGSC_GENE;Acc:PGSC0003DMG400011521]	2.396	1.26055924585	0.00130216908641	0.0115406627971	yes	up	4.44	3.06	2.94	1.67	1.48	2.28	3.48	1.81
PGSC0003DMG400011525		EDNR2GH4 protein [Source:PGSC_GENE;Acc:PGSC0003DMG400011525]	4.306	2.1064268115	2.23807231605E-5	0.000384683465739	yes	up	1.51	2.5	1.43	0.35	0.49	0.53	1.81333333333	0.456666666667
PGSC0003DMG400011527		SNKR2GH5 protein [Source:PGSC_GENE;Acc:PGSC0003DMG400011527]	9.269	3.21236508927	1.75180895143E-11	1.5646299962E-9	yes	up	5.68	5.13	2.75	0.53	0.67	0.39	4.52	0.53
PGSC0003DMG400011529		R2 [Source:PGSC_GENE;Acc:PGSC0003DMG400011529]	4.202	2.07119610394	5.41910626219E-5	0.000819417245721	yes	up	2.18	2.9	1.35	0.43	0.61	1	2.14333333333	0.68
PGSC0003DMG400011535		Conserved gene of unknown function [Source:PGSC_GENE;Acc:PGSC0003DMG400011535]	8.963	3.16404498621	0.00166356796963	0.0139719086706	yes	up	2.26	6.74	6.38	0.08	0.49	1.64	5.12666666667	0.736666666667
PGSC0003DMG400011569		Gene of unknown function [Source:PGSC_GENE;Acc:PGSC0003DMG400011569]	0.376	-1.41197061175	0.00368565938746	0.0261393522711	yes	down	16.94	6.24	8.19	33.06	39.28	18.62	10.4566666667	30.32
PGSC0003DMG400011576		TMS membrane family protein [Source:PGSC_GENE;Acc:PGSC0003DMG400011576]	3.410	1.76974082275	0.0035112176342	0.0251434521721	yes	up	2.97	14.72	9.04	3.26	1.42	2.51	8.91	2.39666666667
PGSC0003DMG400011585		Conserved gene of unknown function [Source:PGSC_GENE;Acc:PGSC0003DMG400011585]	0.169	-2.56748706286	1.4273426585E-6	3.61129537768E-5	yes	down	4.93	2.06	3.9	23.57	31.55	14.77	3.63	23.2966666667
PGSC0003DMG400011596		ELF4 [Source:PGSC_GENE;Acc:PGSC0003DMG400011596]	2.113	1.07903648719	3.15740645091E-5	0.000511348893344	yes	up	13.5	11.71	12.85	6.49	6.85	6.11	12.6866666667	6.48333333333
PGSC0003DMG400011608		Conserved gene of unknown function [Source:PGSC_GENE;Acc:PGSC0003DMG400011608]	69.463	6.11816272812	1.40256324625E-5	0.000261733110757	yes	up	3.1	2.85	1.97	0	0	0.12	2.64	0.04
PGSC0003DMG400011611		Hcr2-0B [Source:PGSC_GENE;Acc:PGSC0003DMG400011611]	0.016	-5.9458692999	1.75693324849E-6	4.31971793657E-5	yes	down	0.03	0.03	0	1.26	1.19	0.47	0.02	0.973333333333
PGSC0003DMG400011619		Aldose reductase [Source:PGSC_GENE;Acc:PGSC0003DMG400011619]	3.728	1.89826378834	0.00643777492961	0.0400963561116	yes	up	5.71	3.23	5.27	0.7	0.75	2.55	4.73666666667	1.33333333333
PGSC0003DMG400011627		Chloroplast small heat shock protein class I [Source:PGSC_GENE;Acc:PGSC0003DMG400011627]	0.032	-4.9573331408	1.85192831277E-15	3.44797950752E-13	yes	down	19	6.54	4.66	101.53	171.83	318.93	10.0666666667	197.43
PGSC0003DMG400011628		Chloroplast small heat shock protein class I [Source:PGSC_GENE;Acc:PGSC0003DMG400011628]	0.048	-4.37544650967	1.64366010942E-13	2.19922996019E-11	yes	down	5.09	2.74	6.43	55.16	75.03	177.58	4.75333333333	102.59
PGSC0003DMG400011630		Chloroplast small heat shock protein class I [Source:PGSC_GENE;Acc:PGSC0003DMG400011630]	0.034	-4.89683684089	1.40979325503E-24	1.07452679657E-21	yes	down	3.09	2.56	3.06	52.2	74.65	135.84	2.90333333333	87.5633333333
PGSC0003DMG400011631		Chloroplast small heat shock protein class I [Source:PGSC_GENE;Acc:PGSC0003DMG400011631]	0.030	-5.06424615169	1.13503360089E-19	5.03335809558E-17	yes	down	2.71	1.07	1.08	37.16	47.48	81.07	1.62	55.2366666667
PGSC0003DMG400011632		Chloroplast small heat shock protein class I [Source:PGSC_GENE;Acc:PGSC0003DMG400011632]	0.085	-3.55606151491	4.16268192421E-20	1.99074141434E-17	yes	down	4.08	4.52	5.53	40.83	57.51	72.83	4.71	57.0566666667
PGSC0003DMG400011633		WRKY-type transcription factor [Source:PGSC_GENE;Acc:PGSC0003DMG400011633]	0.482	-1.0518772231	0.00864999594163	0.0498048633183	yes	down	111.71	117.94	219.26	402.72	340.3	276.51	149.636666667	339.843333333
PGSC0003DMG400011655		Chalcone isomerase [Source:PGSC_GENE;Acc:PGSC0003DMG400011655]	0.260	-1.94305637359	0.00144985753335	0.0125530796018	yes	down	0.83	2.48	1.53	6.21	8.75	3.99	1.61333333333	6.31666666667
PGSC0003DMG400011658		Conserved gene of unknown function [Source:PGSC_GENE;Acc:PGSC0003DMG400011658]	0.269	-1.8917295372	0.00123698180123	0.0110674930785	yes	down	1.94	1.89	1.75	3.81	5.38	13.84	1.86	7.67666666667
PGSC0003DMG400011659		Caspase [Source:PGSC_GENE;Acc:PGSC0003DMG400011659]	5.769	2.52829628523	2.65416616873E-6	6.14185131455E-5	yes	up	12.44	20.78	16.55	3.92	1.28	3.81	16.59	3.00333333333
PGSC0003DMG400011670		Transposon protein, CACTA, En/Spm sub-class [Source:PGSC_GENE;Acc:PGSC0003DMG400011670]	0.454	-1.14049105888	0.00514818636988	0.0337719918132	yes	down	9.51	7.14	9.34	12.59	13.78	26.55	8.66333333333	17.64
PGSC0003DMG400011680		DOF domain class transcription factor [Source:PGSC_GENE;Acc:PGSC0003DMG400011680]	3.772	1.91528741338	0.00388281778587	0.0271741537438	yes	up	10.34	10.25	22.65	6.06	2.4	2.61	14.4133333333	3.69
PGSC0003DMG400011682		UDP-glucosyltransferase [Source:PGSC_GENE;Acc:PGSC0003DMG400011682]	0.251	-1.99295377732	0.000185300389422	0.00228652627812	yes	down	0.59	1.28	1.17	4.64	2.84	5.57	1.01333333333	4.35
PGSC0003DMG400011690		Lysine/histidine transporter [Source:PGSC_GENE;Acc:PGSC0003DMG400011690]	3.191	1.67420874838	9.8697869421E-5	0.00135162326512	yes	up	92.15	157.39	135.82	52.19	45.77	24.52	128.453333333	40.8266666667
PGSC0003DMG400011719		18.5 kDa class I heat shock protein [Source:PGSC_GENE;Acc:PGSC0003DMG400011719]	3.896	1.96197940163	0.000974178495155	0.00915639416005	yes	up	469.95	528	756.41	93.05	79.4	294.31	584.786666667	155.586666667
PGSC0003DMG400011724		Gene of unknown function [Source:PGSC_GENE;Acc:PGSC0003DMG400011724]	0.002	-9.18556760991	1.69254253276E-12	1.85950956639E-10	yes	down	0	0	0	20.53	11.89	11.43	0	14.6166666667
PGSC0003DMG400011732		Gene of unknown function [Source:PGSC_GENE;Acc:PGSC0003DMG400011732]	0.119	-3.06715087161	8.09942838411E-8	2.94403961682E-6	yes	down	1.1	1.84	1.28	8.64	14.14	5.49	1.40666666667	9.42333333333
PGSC0003DMG400011733		Conserved gene of unknown function [Source:PGSC_GENE;Acc:PGSC0003DMG400011733]	2.692	1.42848755623	4.97596088399E-5	0.000760312270766	yes	up	8.88	11.12	8.2	2.24	2.85	4.01	9.4	3.03333333333
PGSC0003DMG400011742		DELLA protein RGA [Source:PGSC_GENE;Acc:PGSC0003DMG400011742]	0.187	-2.4155496206	3.66861774975E-8	1.44318688575E-6	yes	down	1.18	2.16	2.9	10.87	12.53	12.71	2.08	12.0366666667
PGSC0003DMG400011787		Vacuolar cation/proton exchanger 1a [Source:PGSC_GENE;Acc:PGSC0003DMG400011787]	0.270	-1.88766350705	0.000123583802415	0.00162316044205	yes	down	9.3	25.74	11.39	54.71	52.83	77.78	15.4766666667	61.7733333333
PGSC0003DMG400011790		ADP,ATP carrier protein [Source:PGSC_GENE;Acc:PGSC0003DMG400011790]	0.310	-1.69081352286	0.000899325836532	0.00856818638789	yes	down	5.64	4.97	8.26	15.98	14.17	36.16	6.29	22.1033333333
PGSC0003DMG400011809		Disease resistance protein BS2 [Source:PGSC_GENE;Acc:PGSC0003DMG400011809]	0.410	-1.28781933096	0.00038699730468	0.00427678489404	yes	down	1.27	1.15	1.45	1.9	2.13	2.39	1.29	2.14
PGSC0003DMG400011815		Conserved gene of unknown function [Source:PGSC_GENE;Acc:PGSC0003DMG400011815]	0.090	-3.47668239043	0.00512796654676	0.0336484003432	yes	down	0.13	0.12	0.06	0.23	0.39	2.29	0.103333333333	0.97
PGSC0003DMG400011829		Glucosyltransferase [Source:PGSC_GENE;Acc:PGSC0003DMG400011829]	0.037	-4.77406702991	0.00242415688354	0.0188657263528	yes	down	0.15	0	0	1.29	2.18	1.16	0.05	1.54333333333
PGSC0003DMG400011864		F-box protein, atfbl3 [Source:PGSC_GENE;Acc:PGSC0003DMG400011864]	0.351	-1.50859507879	0.00413275317749	0.0284578910217	yes	down	13.72	2.33	38.59	5.46	4.01	15.56	18.2133333333	8.34333333333
PGSC0003DMG400011868		Alanine-glyoxylate aminotransferase [Source:PGSC_GENE;Acc:PGSC0003DMG400011868]	0.200	-2.32416044055	0.000331134558956	0.00373906106155	yes	down	7.48	15.96	9.67	29.74	32.8	117.65	11.0366666667	60.0633333333
PGSC0003DMG400011876		Serine-threonine protein kinase, plant-type [Source:PGSC_GENE;Acc:PGSC0003DMG400011876]	37.902	5.24421411866	9.47965829143E-5	0.00130479043864	yes	up	1.13	0.49	0.84	0	0.06	0	0.82	0.02
PGSC0003DMG400011892		Gene of unknown function [Source:PGSC_GENE;Acc:PGSC0003DMG400011892]	5.228	2.38635954468	1.08558935066E-8	4.88515207799E-7	yes	up	27.04	14.62	23.51	3.3	2.68	4.73	21.7233333333	3.57
PGSC0003DMG400011898		Tospovirus resistance protein B [Source:PGSC_GENE;Acc:PGSC0003DMG400011898]	4.209	2.07343191269	1.91710296783E-10	1.33594689672E-8	yes	up	19.79	8.79	11.52	6.52	4.58	8.32	13.3666666667	6.47333333333
PGSC0003DMG400011907		NBS-coding resistance gene analog [Source:PGSC_GENE;Acc:PGSC0003DMG400011907]	2.127	1.0885830842	0.00388682391972	0.0271943876655	yes	up	1.72	2.23	1.56	1.01	1.03	0.81	1.83666666667	0.95
PGSC0003DMG400011910		Pirin [Source:PGSC_GENE;Acc:PGSC0003DMG400011910]	0.418	-1.25876991917	1.37909470791E-6	3.50348204957E-5	yes	down	13.77	15.58	14.92	34.33	34.76	43.23	14.7566666667	37.44
PGSC0003DMG400011912		Gene of unknown function [Source:PGSC_GENE;Acc:PGSC0003DMG400011912]	2.324	1.21632257291	0.00191707707375	0.0155809602068	yes	up	6.63	4.51	5.14	1.76	3.03	2.85	5.42666666667	2.54666666667
PGSC0003DMG400011930		Protein yippee [Source:PGSC_GENE;Acc:PGSC0003DMG400011930]	4.921	2.29881468839	6.39168705351E-8	2.39100072446E-6	yes	up	15.09	15.79	13.53	2.18	2.03	2.9	14.8033333333	2.37
PGSC0003DMG400011933		Protein yippee [Source:PGSC_GENE;Acc:PGSC0003DMG400011933]	2.422	1.27609047617	0.000768200668358	0.0075276875457	yes	up	93.8	109.61	88.29	32.78	28.82	54.96	97.2333333333	38.8533333333
PGSC0003DMG400011942		Conserved gene of unknown function [Source:PGSC_GENE;Acc:PGSC0003DMG400011942]	0.038	-4.7008852179	0.00123620930262	0.0110646403269	yes	down	0	0.16	0	0.6	1.22	2.38	0.0533333333333	1.4
PGSC0003DMG400011953		Non-specific lipid-transfer protein 2 [Source:PGSC_GENE;Acc:PGSC0003DMG400011953]	0.093	-3.43094014651	3.28043589204E-7	1.02183692729E-5	yes	down	49.48	76.55	62.73	1064.67	745.3	152.31	62.92	654.093333333
PGSC0003DMG400011954		Non-specific lipid-transfer protein 1 [Source:PGSC_GENE;Acc:PGSC0003DMG400011954]	0.061	-4.03555429828	9.7269966344E-11	7.3677468296E-9	yes	down	84.98	102.27	75.46	2148.07	1675.52	378.15	87.57	1400.58
PGSC0003DMG400011971		Glucosyltransferase [Source:PGSC_GENE;Acc:PGSC0003DMG400011971]	0.090	-3.4757788214	0.000246675948294	0.00290648617337	yes	down	1.69	0.05	0.38	8.76	12.89	10.98	0.706666666667	10.8766666667
PGSC0003DMG400011973		Glucosyltransferase homolog [Source:PGSC_GENE;Acc:PGSC0003DMG400011973]	0.268	-1.90150083022	0.00029446424764	0.00338572594781	yes	down	1.17	1.64	2.64	7.67	10.18	4.41	1.81666666667	7.42
PGSC0003DMG400011974		BZIP domain class transcription factor [Source:PGSC_GENE;Acc:PGSC0003DMG400011974]	0.061	-4.03693995007	7.10225996364E-9	3.31846974163E-7	yes	down	1.85	0.54	0.48	7.9	27.15	16.13	0.956666666667	17.06
PGSC0003DMG400011977		Small heat shock protein [Source:PGSC_GENE;Acc:PGSC0003DMG400011977]	0.194	-2.36407112025	1.42234393297E-5	0.000264451251977	yes	down	3.83	1.95	3.75	11.44	13.2	25.68	3.17666666667	16.7733333333
PGSC0003DMG400012012		Fructose-bisphosphate aldolase [Source:PGSC_GENE;Acc:PGSC0003DMG400012012]	0.021	-5.58940735761	0.00268197175865	0.020473643566	yes	down	0.04	0	0	0.61	1.83	0.04	0.0133333333333	0.826666666667
PGSC0003DMG400012014		GATA domain class transcription factor [Source:PGSC_GENE;Acc:PGSC0003DMG400012014]	2.993	1.58181665971	0.00407183919554	0.0281736618381	yes	up	5.68	6.7	10.27	2.08	4.31	1.66	7.55	2.68333333333
PGSC0003DMG400012019		DC1.2 homologue [Source:PGSC_GENE;Acc:PGSC0003DMG400012019]	4.602	2.20239134679	4.76620296317E-5	0.000734350538672	yes	up	307.24	341.21	156.94	92.26	28.27	55.9	268.463333333	58.81
PGSC0003DMG400012057		Pentatricopeptide repeat-containing protein, mitochondrial [Source:PGSC_GENE;Acc:PGSC0003DMG400012057]	0.039	-4.66303847279	3.85370332882E-7	1.16905253968E-5	yes	down	0	0.07	0.13	0.94	2.28	1.95	0.0666666666667	1.72333333333
PGSC0003DMG400012067		Ankyrin repeat-containing protein [Source:PGSC_GENE;Acc:PGSC0003DMG400012067]	0.098	-3.34731459267	3.07042955272E-5	0.000500252349973	yes	down	0.41	0.65	0.16	1.55	1.88	2.73	0.406666666667	2.05333333333
PGSC0003DMG400012068		UDP-glucose:glucosyltransferase [Source:PGSC_GENE;Acc:PGSC0003DMG400012068]	0.014	-6.14495021257	8.22704886859E-5	0.00115853188167	yes	down	0	0	0	0.85	0.65	1.1	0	0.866666666667
PGSC0003DMG400012071		Nodulation signaling pathway 2 protein [Source:PGSC_GENE;Acc:PGSC0003DMG400012071]	2.283	1.19064727094	0.00396305239832	0.0275774174023	yes	up	2.6	3.48	3.27	1.79	1.18	1.44	3.11666666667	1.47
PGSC0003DMG400012089		Type I serine protease inhibitor [Source:PGSC_GENE;Acc:PGSC0003DMG400012089]	0.091	-3.4517167245	4.0786469149E-6	8.93784350893E-5	yes	down	17.2	2	8.26	62.46	145.32	132.38	9.15333333333	113.386666667
PGSC0003DMG400012113		NAC domain protein [Source:PGSC_GENE;Acc:PGSC0003DMG400012113]	28.675	4.84171977053	4.41843347453E-6	9.54522519432E-5	yes	up	2.92	19.38	8.31	0.68	0	0.44	10.2033333333	0.373333333333
PGSC0003DMG400012117		Valacyclovir hydrolase [Source:PGSC_GENE;Acc:PGSC0003DMG400012117]	0.028	-5.15872143628	1.6606549634E-11	1.48909465284E-9	yes	down	0.23	0.03	1.04	8.65	12.76	5.7	0.433333333333	9.03666666667
PGSC0003DMG400012134		Conserved gene of unknown function [Source:PGSC_GENE;Acc:PGSC0003DMG400012134]	3.779	1.91794280991	0.0018569027772	0.0152395694023	yes	up	13.33	7.22	7.07	1.26	2.82	0.31	9.20666666667	1.46333333333
PGSC0003DMG400012143		ATP binding protein [Source:PGSC_GENE;Acc:PGSC0003DMG400012143]	4.315	2.10928725595	0.00526512620296	0.0343635076506	yes	up	3.42	1.77	1.92	0.82	0.15	0.78	2.37	0.583333333333
PGSC0003DMG400012150		Ubiquitin-protein ligase [Source:PGSC_GENE;Acc:PGSC0003DMG400012150]	2.367	1.24280727254	0.00711411704324	0.0431517818166	yes	up	2.75	4.42	2.19	1.29	1.21	2.05	3.12	1.51666666667
PGSC0003DMG400012151		Ring finger protein [Source:PGSC_GENE;Acc:PGSC0003DMG400012151]	6.020	2.58965207818	0.000167454314587	0.00210201272916	yes	up	2.52	10.46	5.08	1.67	0.81	0.71	6.02	1.06333333333
PGSC0003DMG400012163		Ubiquitin ligase protein cop1 [Source:PGSC_GENE;Acc:PGSC0003DMG400012163]	0.305	-1.71090707616	0.000425980882924	0.00464239219594	yes	down	3.94	4.01	3.92	8.82	10.28	24.09	3.95666666667	14.3966666667
PGSC0003DMG400012169		Na(+)/H(+) antiporter [Source:PGSC_GENE;Acc:PGSC0003DMG400012169]	0.055	-4.18718948733	1.66789691633E-7	5.61644322345E-6	yes	down	0.11	0.05	0.02	1.58	0.82	1.37	0.06	1.25666666667
PGSC0003DMG400012170		Dirigent protein [Source:PGSC_GENE;Acc:PGSC0003DMG400012170]	18.984	4.24672751533	1.93315205313E-7	6.38883178536E-6	yes	up	18.5	72.33	38.03	3.01	3.07	0.29	42.9533333333	2.12333333333
PGSC0003DMG400012171		UPF0016 protein 1, chloroplastic [Source:PGSC_GENE;Acc:PGSC0003DMG400012171]	0.101	-3.30107456853	8.64390056021E-5	0.0012095509734	yes	down	0.16	0.61	0.28	1.66	2.99	7.25	0.35	3.96666666667
PGSC0003DMG400012176		GTP binding protein [Source:PGSC_GENE;Acc:PGSC0003DMG400012176]	6.149	2.62023789343	0.00144033635779	0.0124795040023	yes	up	16.94	12.17	3.33	2.79	0.47	2.37	10.8133333333	1.87666666667
PGSC0003DMG400012193		Conserved gene of unknown function [Source:PGSC_GENE;Acc:PGSC0003DMG400012193]	3.571	1.83625443759	4.46634350726E-5	0.000695176248513	yes	up	3	2.61	3.7	1.09	0.88	0.96	3.10333333333	0.976666666667
PGSC0003DMG400012201		Potassium channel tetramerization domain-containing protein [Source:PGSC_GENE;Acc:PGSC0003DMG400012201]	0.454	-1.14006324485	0.00035373564907	0.00395218162199	yes	down	57.9	63.84	63.42	178.15	160.47	105.52	61.72	148.046666667
PGSC0003DMG400012202		Cytochrome P450 fatty acid omega-hydroxylase [Source:PGSC_GENE;Acc:PGSC0003DMG400012202]	0.018	-5.79120802164	3.96248681824E-16	8.26026098263E-14	yes	down	0.16	0.18	0.14	12.57	13.28	3.64	0.16	9.83
PGSC0003DMG400012207		Conserved gene of unknown function [Source:PGSC_GENE;Acc:PGSC0003DMG400012207]	2.000	1.00033364263	0.00140390131974	0.0122289832816	yes	up	13.87	11.39	12.48	7.05	8.14	5.4	12.58	6.86333333333
PGSC0003DMG400012229		Conserved gene of unknown function [Source:PGSC_GENE;Acc:PGSC0003DMG400012229]	5.909	2.56288718537	0.000527958532525	0.00552183044952	yes	up	33.73	24.37	18.58	8.03	4.08	0.86	25.56	4.32333333333
PGSC0003DMG400012237		MYC2 [Source:PGSC_GENE;Acc:PGSC0003DMG400012237]	66.686	6.05930614715	0.005973033552	0.0379981824099	yes	up	2.77	0.27	0	0.04	0	0	1.01333333333	0.0133333333333
PGSC0003DMG400012242		YS1 [Source:PGSC_GENE;Acc:PGSC0003DMG400012242]	2.308	1.20690475265	0.000185411201931	0.00228652627812	yes	up	32.9	40.8	46.76	20.79	14.93	21.19	40.1533333333	18.97
PGSC0003DMG400012249		Zn finger protein [Source:PGSC_GENE;Acc:PGSC0003DMG400012249]	2.482	1.31154555499	0.000184434559717	0.00227880390653	yes	up	5.4	7.57	8.45	2.98	3.08	3.27	7.14	3.11
PGSC0003DMG400012251		Short-chain dehydrogenase [Source:PGSC_GENE;Acc:PGSC0003DMG400012251]	2.882	1.52694382177	0.0069650974419	0.042522835196	yes	up	4.7	10.06	12.23	2.65	2.25	5.3	8.99666666667	3.4
PGSC0003DMG400012255		Brain protein 44 [Source:PGSC_GENE;Acc:PGSC0003DMG400012255]	2.417	1.27341090561	0.0003469040137	0.00388602132521	yes	up	84.87	85.17	78.46	46.17	34.53	23.49	82.8333333333	34.73
PGSC0003DMG400012258		Protein ABIL2 [Source:PGSC_GENE;Acc:PGSC0003DMG400012258]	2.585	1.37022220933	0.000249335632959	0.00293357264248	yes	up	23.18	37.9	33.76	14.87	11.88	11.06	31.6133333333	12.6033333333
PGSC0003DMG400012263		Electron transporter [Source:PGSC_GENE;Acc:PGSC0003DMG400012263]	0.156	-2.67675759344	4.83562617368E-5	0.000741766807397	yes	down	0.22	0.35	0.24	2.11	1.39	2.67	0.27	2.05666666667
PGSC0003DMG400012292		Keratin-associated protein 6-2 [Source:PGSC_GENE;Acc:PGSC0003DMG400012292]	5.992	2.58295952503	0.00191711609596	0.0155809602068	yes	up	3724.73	5289.58	7070.27	384.08	206.12	2189.01	5361.52666667	926.403333333
PGSC0003DMG400012293		Methanol inducible protein [Source:PGSC_GENE;Acc:PGSC0003DMG400012293]	12.714	3.66839185883	3.35043600711E-9	1.70956347727E-7	yes	up	324.07	455.3	435.43	39.48	8.31	45.11	404.933333333	30.9666666667
PGSC0003DMG400012294		Methanol inducible protein [Source:PGSC_GENE;Acc:PGSC0003DMG400012294]	6.197	2.63159512359	4.13306970837E-6	9.03703227206E-5	yes	up	1781.62	3634.48	2874.46	428.77	197.76	765.24	2763.52	463.923333333
PGSC0003DMG400012296		Avr9/Cf-9 rapidly elicited protein 194 [Source:PGSC_GENE;Acc:PGSC0003DMG400012296]	0.138	-2.8608207676	1.04673291019E-10	7.83123180356E-9	yes	down	26.03	28.61	47.52	182.09	231.76	351.64	34.0533333333	255.163333333
PGSC0003DMG400012297		Proline transporter [Source:PGSC_GENE;Acc:PGSC0003DMG400012297]	4.194	2.06819297539	4.32662269561E-11	3.60567347554E-9	yes	up	25.38	37.13	34.39	8.63	7.3	7.34	32.3	7.75666666667
PGSC0003DMG400012321		1-amino-cyclopropane-1-carboxylate synthase [Source:PGSC_GENE;Acc:PGSC0003DMG400012321]	0.314	-1.67340043265	0.000131191088443	0.00171109660274	yes	down	3.59	8.27	4.4	22.22	19.79	14.61	5.42	18.8733333333
PGSC0003DMG400012325		SP1L [Source:PGSC_GENE;Acc:PGSC0003DMG400012325]	150.391	7.23257145513	1.82140111503E-10	1.29139456964E-8	yes	up	9.79	47.15	12.95	0.45	0	0	23.2966666667	0.15
PGSC0003DMG400012326		Conserved gene of unknown function [Source:PGSC_GENE;Acc:PGSC0003DMG400012326]	3.436	1.78092088261	3.48038592551E-7	1.07861007272E-5	yes	up	22.97	34.77	19.67	6.54	7.65	8.38	25.8033333333	7.52333333333
PGSC0003DMG400012335		Tir-nbs resistance protein [Source:PGSC_GENE;Acc:PGSC0003DMG400012335]	0.433	-1.20645942595	0.00654280713921	0.0405023010471	yes	down	1.2	1.78	0.66	2.86	4.52	2.9	1.21333333333	3.42666666667
PGSC0003DMG400012337		Aquaporin PIP-type pTOM75 [Source:PGSC_GENE;Acc:PGSC0003DMG400012337]	0.361	-1.47014038877	3.24310576306E-5	0.000521763519532	yes	down	480.43	426.83	552.27	967.76	1472.2	1818.14	486.51	1419.36666667
PGSC0003DMG400012348		Heavy metal ATPase [Source:PGSC_GENE;Acc:PGSC0003DMG400012348]	29.228	4.86926406846	1.49499258326E-8	6.4422030222E-7	yes	up	0.68	5.45	2.11	0.11	0.2	0.04	2.74666666667	0.116666666667
PGSC0003DMG400012380		ATEXO70E1 [Source:PGSC_GENE;Acc:PGSC0003DMG400012380]	0.116	-3.1105969282	0.000122915906077	0.00161700051199	yes	down	0.17	0.79	0.27	2.15	2.08	7.41	0.41	3.88
PGSC0003DMG400012390		Ubiquitin-conjugating enzyme E2 36 [Source:PGSC_GENE;Acc:PGSC0003DMG400012390]	2.548	1.34916140462	3.72948907418E-5	0.000592202073693	yes	up	200.62	266.62	261.65	119.07	102.65	74.15	242.963333333	98.6233333333
PGSC0003DMG400012391		4-methyl-5(B-hydroxyethyl)-thiazol monophosphate biosynthesis enzyme [Source:PGSC_GENE;Acc:PGSC0003DMG400012391]	3.347	1.74305646471	1.50921654106E-9	8.36586169008E-8	yes	up	172.8	175.22	153.3	63.58	56.5	41.34	167.106666667	53.8066666667
PGSC0003DMG400012398		NADPH oxidoreductase [Source:PGSC_GENE;Acc:PGSC0003DMG400012398]	0.031	-5.01528068587	1.78353976382E-8	7.49572299047E-7	yes	down	0.04	0	0.07	0.91	1.29	1.75	0.0366666666667	1.31666666667
PGSC0003DMG400012414		Enolase-phosphatase E1 [Source:PGSC_GENE;Acc:PGSC0003DMG400012414]	0.114	-3.1297932117	3.25837498605E-5	0.000523874528081	yes	down	0.97	0.79	1.55	2.47	3.47	17.43	1.10333333333	7.79
PGSC0003DMG400012424		Gene of unknown function [Source:PGSC_GENE;Acc:PGSC0003DMG400012424]	0.352	-1.50637008477	7.91369956404E-5	0.00112087765602	yes	down	5.43	5.75	3.83	11.18	9.01	15.08	5.00333333333	11.7566666667
PGSC0003DMG400012434		Sodium/calcium exchanger family protein [Source:PGSC_GENE;Acc:PGSC0003DMG400012434]	2.571	1.36247496608	3.82797382354E-5	0.00060665550069	yes	up	293.13	333.52	263.68	147.09	88.83	139.5	296.776666667	125.14
PGSC0003DMG400012438		Conserved gene of unknown function [Source:PGSC_GENE;Acc:PGSC0003DMG400012438]	0.205	-2.28460458381	1.12102398458E-5	0.000217351804436	yes	down	1.83	1.57	3.58	11.35	16.72	8.13	2.32666666667	12.0666666667
PGSC0003DMG400012443		Phytosulfokine receptor [Source:PGSC_GENE;Acc:PGSC0003DMG400012443]	0.273	-1.87441718915	6.01237075129E-6	0.00012619769589	yes	down	2.3	4.45	3.16	11.21	11.18	17.86	3.30333333333	13.4166666667
PGSC0003DMG400012447		Cell division protein kinase [Source:PGSC_GENE;Acc:PGSC0003DMG400012447]	0.391	-1.35478607078	1.04556074519E-5	0.000204829129118	yes	down	14.09	11.44	13.47	35.84	45.31	27.16	13	36.1033333333
PGSC0003DMG400012453		Nucleolar GTP-binding protein 2 [Source:PGSC_GENE;Acc:PGSC0003DMG400012453]	0.087	-3.5282526047	1.07757506324E-10	8.03732593042E-9	yes	down	4.18	3.57	5.5	12	15.83	30.11	4.41666666667	19.3133333333
PGSC0003DMG400012454		Conserved gene of unknown function [Source:PGSC_GENE;Acc:PGSC0003DMG400012454]	0.062	-4.01809788247	2.60211531357E-6	6.02712179468E-5	yes	down	0.99	0.15	0.42	3.69	6.64	11.18	0.52	7.17
PGSC0003DMG400012457		Fiber protein Fb34 [Source:PGSC_GENE;Acc:PGSC0003DMG400012457]	2.042	1.02998988941	0.0016363481748	0.0137907850668	yes	up	100.4	123.87	105.65	69.17	52.02	37.74	109.973333333	52.9766666667
PGSC0003DMG400012458		Disease resistance protein (TIR class) [Source:PGSC_GENE;Acc:PGSC0003DMG400012458]	4.051	2.01829966802	0.00343529611145	0.0247231844669	yes	up	11.96	51.42	19	10.63	8.84	3.19	27.46	7.55333333333
PGSC0003DMG400012466		Conserved gene of unknown function [Source:PGSC_GENE;Acc:PGSC0003DMG400012466]	3.029	1.59901288329	2.5032599586E-5	0.000422788141697	yes	up	12.36	12.86	12.11	4.72	5.55	2.77	12.4433333333	4.34666666667
PGSC0003DMG400012469		Gene of unknown function [Source:PGSC_GENE;Acc:PGSC0003DMG400012469]	0.388	-1.36614924036	0.00685991182208	0.0420108550427	yes	down	5.58	3.96	1.82	2.89	6.77	12.52	3.78666666667	7.39333333333
PGSC0003DMG400012479		Nitrate transporter [Source:PGSC_GENE;Acc:PGSC0003DMG400012479]	0.012	-6.40981302013	0.000229224205488	0.00272455086347	yes	down	0	0	0	0.18	0.31	1.14	0	0.543333333333
PGSC0003DMG400012485		Heat shock protein 70 (HSP70)-interacting protein [Source:PGSC_GENE;Acc:PGSC0003DMG400012485]	0.346	-1.53130143175	0.00337830436917	0.0243633481857	yes	down	1.08	0.95	0.88	1.87	2.6	4.68	0.97	3.05
PGSC0003DMG400012487		Conserved gene of unknown function [Source:PGSC_GENE;Acc:PGSC0003DMG400012487]	0.323	-1.63185244483	0.00229584352141	0.0180806017072	yes	down	12.08	23.57	15.76	43.29	83.62	27.29	17.1366666667	51.4
PGSC0003DMG400012496		NADH-ubiquinone oxidoreductase 19 kDa subunit [Source:PGSC_GENE;Acc:PGSC0003DMG400012496]	0.244	-2.03374840667	0.00286170476771	0.0215422775569	yes	down	3.43	2.16	6.25	9.89	7.72	24.73	3.94666666667	14.1133333333
PGSC0003DMG400012502		Non-LTR retroelement reverse transcriptase [Source:PGSC_GENE;Acc:PGSC0003DMG400012502]	0.482	-1.05384311593	0.00429523539689	0.0293447594762	yes	down	2.75	4.94	2.49	6.17	8.64	5.71	3.39333333333	6.84
PGSC0003DMG400012503		DNA mismatch repair protein mutS [Source:PGSC_GENE;Acc:PGSC0003DMG400012503]	18.778	4.23094476676	9.35600779388E-7	2.50211655803E-5	yes	up	2.95	1.17	1.21	0.11	0.09	0.03	1.77666666667	0.0766666666667
PGSC0003DMG400012525		DREB1 [Source:PGSC_GENE;Acc:PGSC0003DMG400012525]	0.171	-2.54373633192	5.5034529058E-7	1.57916725144E-5	yes	down	11.87	10.91	20.05	91.17	46.19	125.13	14.2766666667	87.4966666667
PGSC0003DMG400012526		DREB1 [Source:PGSC_GENE;Acc:PGSC0003DMG400012526]	0.094	-3.41000795443	7.12114758948E-5	0.00103058614244	yes	down	0.64	1.03	3.12	11.07	6.36	36.5	1.59666666667	17.9766666667
PGSC0003DMG400012531		Conserved gene of unknown function [Source:PGSC_GENE;Acc:PGSC0003DMG400012531]	3.000	1.58479460192	0.00507866270497	0.0334237947583	yes	up	7.96	4.86	6.71	1.93	1.24	3.81	6.51	2.32666666667
PGSC0003DMG400012553		Caspase [Source:PGSC_GENE;Acc:PGSC0003DMG400012553]	4.445	2.15229174988	0.000181341688716	0.00224627922184	yes	up	7.61	17.67	12.49	3.05	1.6	4.44	12.59	3.03
PGSC0003DMG400012566		Protein phosphatase 2c [Source:PGSC_GENE;Acc:PGSC0003DMG400012566]	0.308	-1.69682644104	0.00151864071877	0.0129963674143	yes	down	0.58	0.59	0.36	1.01	2.61	1.87	0.51	1.83
PGSC0003DMG400012569		Ring finger protein [Source:PGSC_GENE;Acc:PGSC0003DMG400012569]	0.073	-3.78291529102	0.000753298814339	0.00741742352916	yes	down	0.13	0.06	0.14	0.32	1.33	3.16	0.11	1.60333333333
PGSC0003DMG400012575		ABC4 (ABERRANT CHLOROPLAST DEVELOPMENT 4) [Source:PGSC_GENE;Acc:PGSC0003DMG400012575]	0.371	-1.43178442023	0.00231815172837	0.0181916733124	yes	down	4.06	6.77	4.26	9.56	11.07	24.06	5.03	14.8966666667
PGSC0003DMG400012584		LIM domain containing protein [Source:PGSC_GENE;Acc:PGSC0003DMG400012584]	3.031	1.59995853019	0.00168160165998	0.0140899127964	yes	up	18.2	17.58	19.96	10.51	2.69	5.55	18.58	6.25
PGSC0003DMG400012597		Gene of unknown function [Source:PGSC_GENE;Acc:PGSC0003DMG400012597]	0.146	-2.77231687375	0.000540079541461	0.0056244833545	yes	down	0.9	1.36	0.79	2.42	3.36	11.02	1.01666666667	5.6
PGSC0003DMG400012602		Conserved gene of unknown function [Source:PGSC_GENE;Acc:PGSC0003DMG400012602]	0.261	-1.93911795733	0.00040016176603	0.00439241470453	yes	down	1.26	0.69	1.59	4.59	4.49	5.58	1.18	4.88666666667
PGSC0003DMG400012611		Katanin [Source:PGSC_GENE;Acc:PGSC0003DMG400012611]	0.057	-4.12450003201	0.0053464175361	0.0347823749548	yes	down	0	0.05	0	0.17	0.45	0.27	0.0166666666667	0.296666666667
PGSC0003DMG400012614		Conserved gene of unknown function [Source:PGSC_GENE;Acc:PGSC0003DMG400012614]	0.040	-4.63623074841	0.000690965982569	0.00688988565612	yes	down	0	0.2	0	0.65	3.1	2.57	0.0666666666667	2.10666666667
PGSC0003DMG400012619		Heat-shock protein [Source:PGSC_GENE;Acc:PGSC0003DMG400012619]	0.008	-7.00473940197	1.04823771069E-9	6.12566981521E-8	yes	down	0.39	0	0.93	10.02	27.45	139.05	0.44	58.84
PGSC0003DMG400012628		Oleosin [Source:PGSC_GENE;Acc:PGSC0003DMG400012628]	8.361	3.0636164223	0.00289669606729	0.0216848848743	yes	up	24.14	10.73	9.29	3.18	1.42	0	14.72	1.53333333333
PGSC0003DMG400012631		Microtubule-associated protein futsch [Source:PGSC_GENE;Acc:PGSC0003DMG400012631]	0.180	-2.47053580174	1.59137932644E-5	0.000290713287409	yes	down	42.24	35.28	55.02	93.8	80.12	287.69	44.18	153.87
PGSC0003DMG400012640		Pectate lyase P18 [Source:PGSC_GENE;Acc:PGSC0003DMG400012640]	14.871	3.89447002215	1.1814567879E-14	1.87115136733E-12	yes	up	4.94	7.45	8.82	0.46	0.71	0.37	7.07	0.513333333333
PGSC0003DMG400012645		Gene of unknown function [Source:PGSC_GENE;Acc:PGSC0003DMG400012645]	0.141	-2.82726787208	3.73824652726E-7	1.14398786449E-5	yes	down	1.35	1.15	1.24	6.19	6.82	14.61	1.24666666667	9.20666666667
PGSC0003DMG400012648		MYB transcription factor [Source:PGSC_GENE;Acc:PGSC0003DMG400012648]	5.349	2.41923457959	0.000872957361995	0.00835941502123	yes	up	7.73	15.31	18.37	4.64	2.88	0.65	13.8033333333	2.72333333333
PGSC0003DMG400012650		TMV resistance protein N [Source:PGSC_GENE;Acc:PGSC0003DMG400012650]	0.082	-3.60202544133	4.0184613583E-6	8.81387342886E-5	yes	down	0.14	0.23	0.06	0.66	1.6	4	0.143333333333	2.08666666667
PGSC0003DMG400012653		LOB domain-containing protein 41 [Source:PGSC_GENE;Acc:PGSC0003DMG400012653]	46.247	5.53128589993	8.47107340004E-19	2.86957611426E-16	yes	up	33.97	76.99	22.4	1.51	0.71	0.72	44.4533333333	0.98
PGSC0003DMG400012666	RBCS-2C	Ribulose bisphosphate carboxylase small chain 2C, chloroplastic [Source:UniProtKB/Swiss-Prot;Acc:P26577]	0.029	-5.09363362713	7.52988368582E-8	2.77422753923E-6	yes	down	3.74	0.59	0.29	17.26	92.29	12.96	1.54	40.8366666667
PGSC0003DMG400012668		Peroxidase 57 [Source:PGSC_GENE;Acc:PGSC0003DMG400012668]	0.017	-5.90212668249	3.07706467296E-7	9.67134115639E-6	yes	down	0	0	0.18	2.94	2.24	6.5	0.06	3.89333333333
PGSC0003DMG400012670		Gene of unknown function [Source:PGSC_GENE;Acc:PGSC0003DMG400012670]	0.088	-3.50076555529	5.59773003359E-13	6.82643177596E-11	yes	down	1.66	2.57	3.02	17.43	19.6	39.33	2.41666666667	25.4533333333
PGSC0003DMG400012688		Ovate protein [Source:PGSC_GENE;Acc:PGSC0003DMG400012688]	2.795	1.48288865236	0.00336090953959	0.0242953715681	yes	up	27.6	63.26	57.53	11.32	17.96	27.01	49.4633333333	18.7633333333
PGSC0003DMG400012697		Gene of unknown function [Source:PGSC_GENE;Acc:PGSC0003DMG400012697]	2.309	1.20752704703	3.9783323293E-7	1.19892128409E-5	yes	up	8.77	9.3	9.53	3.96	4.54	4.4	9.2	4.3
PGSC0003DMG400012712		Glycerol-3-phosphate dehydrogenase [Source:PGSC_GENE;Acc:PGSC0003DMG400012712]	0.320	-1.6441388485	2.55004996273E-6	5.92027867857E-5	yes	down	6.08	5.37	4.54	18.75	22.95	12.82	5.33	18.1733333333
PGSC0003DMG400012767		Growth-regulating factor 10 [Source:PGSC_GENE;Acc:PGSC0003DMG400012767]	0.210	-2.2538950082	0.000155074179034	0.00196277074554	yes	down	1.42	0.95	1.46	2.72	10.58	6.66	1.27666666667	6.65333333333
PGSC0003DMG400012781		DNA topoisomerase [Source:PGSC_GENE;Acc:PGSC0003DMG400012781]	0.273	-1.87538059842	0.000161433779069	0.00203376542949	yes	down	0.35	0.46	0.31	1.43	2.24	1.09	0.373333333333	1.58666666667
PGSC0003DMG400012785		Conserved gene of unknown function [Source:PGSC_GENE;Acc:PGSC0003DMG400012785]	26.985	4.7540739473	1.46045516815E-5	0.000270466982165	yes	up	4.7	3.24	4.3	0.44	0	0	4.08	0.146666666667
PGSC0003DMG400012794		Cytochrome P450 [Source:PGSC_GENE;Acc:PGSC0003DMG400012794]	0.085	-3.56378390894	1.84011903453E-9	1.00403810408E-7	yes	down	1.27	0.27	0.69	8.96	7.91	11.68	0.743333333333	9.51666666667
PGSC0003DMG400012795		Cytochrome P450 [Source:PGSC_GENE;Acc:PGSC0003DMG400012795]	3.021	1.59483478074	0.00465447504167	0.0312304391379	yes	up	4.41	3.37	3.48	1.51	0.52	1.83	3.75333333333	1.28666666667
PGSC0003DMG400012805		Gene of unknown function [Source:PGSC_GENE;Acc:PGSC0003DMG400012805]	0.014	-6.14339312732	0.000188510008875	0.00231858755243	yes	down	0	0	0	0.88	0.28	0.51	0	0.556666666667
PGSC0003DMG400012818		Conserved gene of unknown function [Source:PGSC_GENE;Acc:PGSC0003DMG400012818]	5.613	2.48865900937	0.000149121691088	0.00190124309756	yes	up	2.62	4.4	3.13	0.23	0.84	0.83	3.38333333333	0.633333333333
PGSC0003DMG400012837		Non-specific lipid-transfer protein [Source:PGSC_GENE;Acc:PGSC0003DMG400012837]	0.066	-3.92625395681	0.00157754810015	0.0133924114732	yes	down	65.44	2.84	14.01	607.62	568.01	78.95	27.43	418.193333333
PGSC0003DMG400012838		Non-specific lipid-transfer protein [Source:PGSC_GENE;Acc:PGSC0003DMG400012838]	0.093	-3.42634084819	0.00192434170341	0.015616304974	yes	down	717.73	11.04	174.52	4547.36	3277.32	895.6	301.096666667	2906.76
PGSC0003DMG400012839		Non-specific lipid-transfer protein [Source:PGSC_GENE;Acc:PGSC0003DMG400012839]	0.069	-3.86746819978	0.000466854477701	0.00501169925665	yes	down	16.15	30.89	43.12	79.26	33.17	1182.49	30.0533333333	431.64
PGSC0003DMG400012870		ATP binding protein [Source:PGSC_GENE;Acc:PGSC0003DMG400012870]	15.129	3.919200234	0.00225560800917	0.0178443981004	yes	up	3.11	3.24	4.16	0.65	0.02	0	3.50333333333	0.223333333333
PGSC0003DMG400012881		FZL [Source:PGSC_GENE;Acc:PGSC0003DMG400012881]	0.264	-1.92393327002	0.00825892158553	0.0481326397781	yes	down	6.36	5.84	2.71	6.79	12.67	41.71	4.97	20.39
PGSC0003DMG400012894		Gene of unknown function [Source:PGSC_GENE;Acc:PGSC0003DMG400012894]	6.050	2.59681909045	0.000991652189193	0.00927748250649	yes	up	2.8	4.3	4.87	1.24	0.33	0.38	3.99	0.65
PGSC0003DMG400012918		Cc-nbs-lrr resistance protein [Source:PGSC_GENE;Acc:PGSC0003DMG400012918]	0.386	-1.37298123148	0.00277788283805	0.021067339061	yes	down	1.02	0.78	0.6	2.51	1.5	2.93	0.8	2.31333333333
PGSC0003DMG400012919		Cinnamyl alcohol dehydrogenase [Source:PGSC_GENE;Acc:PGSC0003DMG400012919]	0.117	-3.08941044779	4.17893743018E-8	1.62818344923E-6	yes	down	5.77	2.16	3.35	34.67	49.74	17.68	3.76	34.03
PGSC0003DMG400012925		Conserved gene of unknown function [Source:PGSC_GENE;Acc:PGSC0003DMG400012925]	0.090	-3.47315852065	0.00810695175621	0.0474738423371	yes	down	0	0.91	0.23	0.72	2.47	9.09	0.38	4.09333333333
PGSC0003DMG400012947		Cytochrome P450 monooxygenase CYP736B [Source:PGSC_GENE;Acc:PGSC0003DMG400012947]	0.088	-3.51388738074	0.00564886451935	0.0363015979275	yes	down	0.19	0.47	0.29	0.13	0.95	10.33	0.316666666667	3.80333333333
PGSC0003DMG400012950		Gene of unknown function [Source:PGSC_GENE;Acc:PGSC0003DMG400012950]	0.345	-1.53340928119	0.000520811087439	0.00545642707567	yes	down	2.69	2.22	1.83	5.61	7.03	12.62	2.24666666667	8.42
PGSC0003DMG400012987		Threonine dehydratase biosynthetic, chloroplastic [Source:PGSC_GENE;Acc:PGSC0003DMG400012987]	0.008	-6.8788508273	2.75893023573E-12	2.8879960708E-10	yes	down	0.57	0	0.17	20.57	60.72	14.83	0.246666666667	32.04
PGSC0003DMG400012993		Conserved gene of unknown function [Source:PGSC_GENE;Acc:PGSC0003DMG400012993]	0.169	-2.56750206224	0.00176000750088	0.0146357255188	yes	down	5.88	9.41	5.11	10.61	17.06	92.04	6.8	39.9033333333
PGSC0003DMG400012994		Hydrolase, alpha/beta fold family [Source:PGSC_GENE;Acc:PGSC0003DMG400012994]	5.595	2.48426699901	2.71081279197E-7	8.67673543257E-6	yes	up	14.88	26.75	14.49	4.75	3.68	2.07	18.7066666667	3.5
PGSC0003DMG400012997		Protein kinase APK1A, chloroplast [Source:PGSC_GENE;Acc:PGSC0003DMG400012997]	4.580	2.19528598119	0.00473792766791	0.0317031703211	yes	up	3.16	17.27	6.16	3.28	2.21	0.77	8.86333333333	2.08666666667
PGSC0003DMG400013010		24K germin [Source:PGSC_GENE;Acc:PGSC0003DMG400013010]	0.031	-5.02574067081	1.93311032709E-5	0.000339802402107	yes	down	0.21	0.62	0	5.09	19.28	1.88	0.276666666667	8.75
PGSC0003DMG400013015		N-acetyltransferase [Source:PGSC_GENE;Acc:PGSC0003DMG400013015]	0.201	-2.31799490035	0.00558992197883	0.036030178928	yes	down	0.75	1.3	1.37	1.54	2.29	12.03	1.14	5.28666666667
PGSC0003DMG400013017		Sigma factor sigb regulation protein rsbq [Source:PGSC_GENE;Acc:PGSC0003DMG400013017]	0.179	-2.48501550358	1.30322226297E-5	0.000246161622203	yes	down	1.39	4.07	1.91	8.41	15.44	19.63	2.45666666667	14.4933333333
PGSC0003DMG400013018		Sigma factor sigb regulation protein rsbq [Source:PGSC_GENE;Acc:PGSC0003DMG400013018]	7.531	2.91287178199	0.00141843462298	0.0123423547822	yes	up	3.02	1.36	0.76	0.39	0.18	0.14	1.71333333333	0.236666666667
PGSC0003DMG400013036		Gene of unknown function [Source:PGSC_GENE;Acc:PGSC0003DMG400013036]	0.312	-1.68080942063	0.00369305646296	0.0261765902737	yes	down	5.58	10.99	17.58	26.62	30.96	35.06	11.3833333333	30.88
PGSC0003DMG400013044		Gene of unknown function [Source:PGSC_GENE;Acc:PGSC0003DMG400013044]	3.900	1.96336413207	0.000988495796496	0.00925860694183	yes	up	4.59	4.04	4.31	0.46	1.07	2.1	4.31333333333	1.21
PGSC0003DMG400013045		Gene of unknown function [Source:PGSC_GENE;Acc:PGSC0003DMG400013045]	3.167	1.66311921764	4.65926243148E-7	1.36914952655E-5	yes	up	15.6	12.9	15.51	4.02	4.54	6.19	14.67	4.91666666667
PGSC0003DMG400013047		Transposon protein, Mutator sub-class [Source:PGSC_GENE;Acc:PGSC0003DMG400013047]	0.227	-2.13900373549	1.51895295727E-6	3.784194344E-5	yes	down	1.1	0.91	0.65	5.68	5.23	5.87	0.886666666667	5.59333333333
PGSC0003DMG400013054		Serine carboxypeptidase-like 34 [Source:PGSC_GENE;Acc:PGSC0003DMG400013054]	6.920	2.79080362583	1.41109060261E-9	7.91183903395E-8	yes	up	3.77	6.43	6.02	0.82	1.05	0.68	5.40666666667	0.85
PGSC0003DMG400013077		UDP-glucosyltransferase [Source:PGSC_GENE;Acc:PGSC0003DMG400013077]	0.181	-2.4677826387	0.00115467826419	0.0104732625004	yes	down	1.09	0.64	0.44	7.41	4.32	1.21	0.723333333333	4.31333333333
PGSC0003DMG400013084		Late blight resistance protein Rpi-blb2 [Source:PGSC_GENE;Acc:PGSC0003DMG400013084]	15.919	3.99267018366	2.73201301587E-5	0.000453908702024	yes	up	4.3	4.17	7.39	0.64	0	0.72	5.28666666667	0.453333333333
PGSC0003DMG400013085		Gene of unknown function [Source:PGSC_GENE;Acc:PGSC0003DMG400013085]	4.675	2.2249130739	0.00463100842253	0.0310986496215	yes	up	28.92	30.01	45.9	13.04	8.29	1.11	34.9433333333	7.48
PGSC0003DMG400013101		Ethylene-induced esterase [Source:PGSC_GENE;Acc:PGSC0003DMG400013101]	0.204	-2.29466992798	0.000873936038138	0.00836550234308	yes	down	1.51	0.63	0.58	6.73	4.99	2.25	0.906666666667	4.65666666667
PGSC0003DMG400013124		Receptor-kinase [Source:PGSC_GENE;Acc:PGSC0003DMG400013124]	2.873	1.52248329313	0.000886398746442	0.00847131570066	yes	up	4.62	3.98	7.14	0.9	1.45	8.17	5.24666666667	3.50666666667
PGSC0003DMG400013130		Conserved gene of unknown function [Source:PGSC_GENE;Acc:PGSC0003DMG400013130]	5.753	2.52435646188	0.000518962475203	0.00544642632108	yes	up	1.02	2.99	1.38	0.26	0.21	0.55	1.79666666667	0.34
PGSC0003DMG400013134		Conserved gene of unknown function [Source:PGSC_GENE;Acc:PGSC0003DMG400013134]	6.647	2.73271152523	0.000468231953823	0.00501985817747	yes	up	3.13	18.39	5.67	1.69	0.61	2.09	9.06333333333	1.46333333333
PGSC0003DMG400013140		NIN 2 [Source:PGSC_GENE;Acc:PGSC0003DMG400013140]	0.395	-1.33944155959	0.00309463351029	0.0227824060718	yes	down	4.65	6.28	5.79	10	11.84	24.77	5.57333333333	15.5366666667
PGSC0003DMG400013167		MAR-binding protein [Source:PGSC_GENE;Acc:PGSC0003DMG400013167]	0.174	-2.522316086	0.000754558742891	0.00742383531227	yes	down	2.75	3.03	3.53	4.9	4.97	29.08	3.10333333333	12.9833333333
PGSC0003DMG400013168		Anthocyanin acyltransferase [Source:PGSC_GENE;Acc:PGSC0003DMG400013168]	0.073	-3.76861990501	0.00427666343368	0.0292581582797	yes	down	0	0.47	0.33	4.96	6.9	0.26	0.266666666667	4.04
PGSC0003DMG400013171		Conserved gene of unknown function [Source:PGSC_GENE;Acc:PGSC0003DMG400013171]	0.212	-2.24064724024	0.000342652072895	0.00384596597234	yes	down	0.21	0.39	0.31	1.1	1.02	2.63	0.303333333333	1.58333333333
PGSC0003DMG400013199		Conserved gene of unknown function [Source:PGSC_GENE;Acc:PGSC0003DMG400013199]	0.405	-1.30465227437	0.00599808866398	0.038077403049	yes	down	8.22	7.01	11.19	35.44	19.75	13.52	8.80666666667	22.9033333333
PGSC0003DMG400013204		NADH-ubiquinone oxidoreductase 49 kDa subunit [Source:PGSC_GENE;Acc:PGSC0003DMG400013204]	2.786	1.47843983648	0.00625530350574	0.039371392366	yes	up	1.44	1.14	1.71	0.69	0.76	0.26	1.43	0.57
PGSC0003DMG400013212		Structural maintenance of chromosome [Source:PGSC_GENE;Acc:PGSC0003DMG400013212]	95.724	6.58081107295	1.65928308892E-5	0.000300240243387	yes	up	0.36	0.49	1.15	0	0	0	0.666666666667	0
PGSC0003DMG400013213		ZF-HD homeobox protein [Source:PGSC_GENE;Acc:PGSC0003DMG400013213]	0.432	-1.21005451821	0.00245755801257	0.0190952022703	yes	down	8.71	6.99	5.8	11.48	23.82	18.38	7.16666666667	17.8933333333
PGSC0003DMG400013215		Transcription factor [Source:PGSC_GENE;Acc:PGSC0003DMG400013215]	4.475	2.16190116029	5.89567152125E-5	0.000881639659126	yes	up	29.61	70.45	38.69	7.32	7.68	17.56	46.25	10.8533333333
PGSC0003DMG400013218		Transferase, transferring glycosyl groups [Source:PGSC_GENE;Acc:PGSC0003DMG400013218]	4.019	2.0070107756	4.81133094043E-9	2.35639280396E-7	yes	up	12.64	16.95	20.73	4.31	4.1	5.46	16.7733333333	4.62333333333
PGSC0003DMG400013229		Gene of unknown function [Source:PGSC_GENE;Acc:PGSC0003DMG400013229]	0.001	-10.631013592	1.69763991529E-15	3.18503365646E-13	yes	down	0	0.02	0	9.92	8.95	26.44	0.00666666666667	15.1033333333
PGSC0003DMG400013233		P-glycoprotein [Source:PGSC_GENE;Acc:PGSC0003DMG400013233]	0.413	-1.27744864006	2.4804988829E-7	8.03444458884E-6	yes	down	5.72	5.45	4.48	12.58	14.93	14.79	5.21666666667	14.1
PGSC0003DMG400013259		Nonsense-mediated mRNA decay protein [Source:PGSC_GENE;Acc:PGSC0003DMG400013259]	0.180	-2.47341611147	0.000723350775524	0.00717467483328	yes	down	0.99	2.5	1.96	7.08	3.84	21.92	1.81666666667	10.9466666667
PGSC0003DMG400013261		Oxidoreductase [Source:PGSC_GENE;Acc:PGSC0003DMG400013261]	0.366	-1.44973971009	0.00145635304489	0.0125869775921	yes	down	1.94	2.28	3.63	6.23	6.33	10.99	2.61666666667	7.85
PGSC0003DMG400013271		Blue (Type 1) copper domain [Source:PGSC_GENE;Acc:PGSC0003DMG400013271]	2.290	1.19506696655	0.00377131797842	0.026584521819	yes	up	150.98	123.56	107.18	59.87	76.13	32.05	127.24	56.0166666667
PGSC0003DMG400013274		Conserved gene of unknown function [Source:PGSC_GENE;Acc:PGSC0003DMG400013274]	82.230	6.36159878735	1.15722149432E-13	1.60367228674E-11	yes	up	6.32	42.36	10.95	0.39	0.14	0.22	19.8766666667	0.25
PGSC0003DMG400013282		Tonoplast dicarboxylate transporter [Source:PGSC_GENE;Acc:PGSC0003DMG400013282]	0.184	-2.44319899059	0.00266966097079	0.0204116084883	yes	down	15.74	37.81	28.06	50.2	58.43	374.11	27.2033333333	160.913333333
PGSC0003DMG400013283		Cystatin [Source:PGSC_GENE;Acc:PGSC0003DMG400013283]	2.153	1.10643057579	0.00038802322423	0.00428121082145	yes	up	35.85	45.29	40.12	20.02	14.22	19.47	40.42	17.9033333333
PGSC0003DMG400013293		UPF0497 membrane protein 14 [Source:PGSC_GENE;Acc:PGSC0003DMG400013293]	0.342	-1.54658129873	0.0064074848276	0.0399893948171	yes	down	34.56	19.66	31.91	52.91	51.14	152.44	28.71	85.4966666667
PGSC0003DMG400013327		Glycosyltransferase [Source:PGSC_GENE;Acc:PGSC0003DMG400013327]	2.414	1.27118216525	0.00616018320916	0.0389039017274	yes	up	46.06	118.26	86.97	39.92	42.79	28.22	83.7633333333	36.9766666667
PGSC0003DMG400013342		Caffeic acid O-methyltransferase II [Source:PGSC_GENE;Acc:PGSC0003DMG400013342]	6.071	2.60181638773	0.00438829285515	0.0298467548068	yes	up	4.14	3.21	2.19	1.25	0.19	0.13	3.18	0.523333333333
PGSC0003DMG400013346		RNApol24 [Source:PGSC_GENE;Acc:PGSC0003DMG400013346]	2.095	1.06726857853	0.0018152800536	0.0149719713144	yes	up	22.19	23.01	19.46	11.22	11.98	7.49	21.5533333333	10.23
PGSC0003DMG400013350		Conserved gene of unknown function [Source:PGSC_GENE;Acc:PGSC0003DMG400013350]	4.973	2.31399724265	2.55113279671E-6	5.92027867857E-5	yes	up	9.17	12.58	8.95	2.81	2.63	1.03	10.2333333333	2.15666666667
PGSC0003DMG400013352		Dopamine beta-monooxygenase [Source:PGSC_GENE;Acc:PGSC0003DMG400013352]	8.207	3.03678763874	7.22566687643E-5	0.00103911565517	yes	up	37.61	182.89	65.12	21.94	4.28	10.78	95.2066666667	12.3333333333
PGSC0003DMG400013362		67kD chloroplastic RNA-binding protein, P67.1 [Source:PGSC_GENE;Acc:PGSC0003DMG400013362]	0.453	-1.14327813255	0.000477950667894	0.00510833338735	yes	down	7.99	8.63	7.75	16.41	17.44	11.5	8.12333333333	15.1166666667
PGSC0003DMG400013367		Conserved gene of unknown function [Source:PGSC_GENE;Acc:PGSC0003DMG400013367]	8.358	3.06310333172	0.000257628043837	0.00301369208114	yes	up	8.89	13.29	5.54	2.09	0.82	0.16	9.24	1.02333333333
PGSC0003DMG400013378		Metalloendopeptidase [Source:PGSC_GENE;Acc:PGSC0003DMG400013378]	2.336	1.22434237413	0.00130844577864	0.0115903014881	yes	up	11.06	11.44	12.13	4.22	4.05	7.7	11.5433333333	5.32333333333
PGSC0003DMG400013382		Fragment [Source:PGSC_GENE;Acc:PGSC0003DMG400013382]	2.203	1.13963261447	0.000146049267844	0.00187185582906	yes	up	31.04	108.96	59.97	75.92	51.19	57.84	66.6566666667	61.65
PGSC0003DMG400013396		Flotillin-1 [Source:PGSC_GENE;Acc:PGSC0003DMG400013396]	26.753	4.74164536399	8.59037855514E-10	5.12272207726E-8	yes	up	2.34	1.49	2.93	0.23	0.06	0.07	2.25333333333	0.12
PGSC0003DMG400013425		Lipase [Source:PGSC_GENE;Acc:PGSC0003DMG400013425]	6.271	2.64863736627	1.71375305058E-7	5.74154353073E-6	yes	up	3.04	4.75	6.32	0.75	0.81	0.86	4.70333333333	0.806666666667
PGSC0003DMG400013437		Sulfate adenylyltransferase [Source:PGSC_GENE;Acc:PGSC0003DMG400013437]	2.114	1.07981200724	0.000917783566818	0.00872699461781	yes	up	67.87	61.6	56.21	42.87	27.25	28.45	61.8933333333	32.8566666667
PGSC0003DMG400013443		Acyltransferase [Source:PGSC_GENE;Acc:PGSC0003DMG400013443]	0.031	-5.01962610038	1.05458415736E-9	6.13775670494E-8	yes	down	1.7	0.54	0.36	32.39	36.5	4.89	0.866666666667	24.5933333333
PGSC0003DMG400013462		Iron-sulfer cluster scaffold protein ISU1 [Source:PGSC_GENE;Acc:PGSC0003DMG400013462]	0.128	-2.96184530412	0.000143634150479	0.00184672479188	yes	down	0.85	0.58	1.51	11.68	8.8	2.75	0.98	7.74333333333
PGSC0003DMG400013471		Glycine-rich protein 2 [Source:PGSC_GENE;Acc:PGSC0003DMG400013471]	2.214	1.14669930129	0.00307416825686	0.0226865245945	yes	up	4.58	4.1	5.1	2.43	1.98	2.16	4.59333333333	2.19
PGSC0003DMG400013476		Conserved gene of unknown function [Source:PGSC_GENE;Acc:PGSC0003DMG400013476]	2.995	1.5823795393	0.00249542538965	0.0193278581307	yes	up	6.46	15.65	17.92	6.86	3.91	6.45	13.3433333333	5.74
PGSC0003DMG400013480		Seryl-tRNA synthetase [Source:PGSC_GENE;Acc:PGSC0003DMG400013480]	3.459	1.79039601239	0.00288180664524	0.0216002655431	yes	up	1.46	1.55	1.1	0.57	0.35	0.34	1.37	0.42
PGSC0003DMG400013486		Disease resistance protein [Source:PGSC_GENE;Acc:PGSC0003DMG400013486]	0.137	-2.86436033146	2.12087528157E-8	8.8273290303E-7	yes	down	0.16	0.21	0.12	1.12	0.96	1.89	0.163333333333	1.32333333333
PGSC0003DMG400013498		Pto-like serine/threonine kinase [Source:PGSC_GENE;Acc:PGSC0003DMG400013498]	0.255	-1.97172095073	0.00530439213831	0.0345827651038	yes	down	0.57	0.95	0.7	1.65	2.02	5.93	0.74	3.2
PGSC0003DMG400013499		Pto disease resistance protein [Source:PGSC_GENE;Acc:PGSC0003DMG400013499]	0.016	-5.96315206733	0.00023026487802	0.00273558712855	yes	down	0	0	0	0.37	0.44	0.74	0	0.516666666667
PGSC0003DMG400013506		Late blight resistance protein homolog R1B-16 [Source:PGSC_GENE;Acc:PGSC0003DMG400013506]	0.076	-3.71260958487	2.04589072163E-8	8.52979054712E-7	yes	down	0.07	0.17	0.06	0.65	1.17	1.58	0.1	1.13333333333
PGSC0003DMG400013521		Gene of unknown function [Source:PGSC_GENE;Acc:PGSC0003DMG400013521]	3.159	1.65961990939	0.00317175425981	0.0232239827069	yes	up	4.57	5.54	6.6	2.95	1.19	1.43	5.57	1.85666666667
PGSC0003DMG400013547		Sucrose sythase [Source:PGSC_GENE;Acc:PGSC0003DMG400013547]	29.466	4.88099498918	2.09770450245E-9	1.11757651494E-7	yes	up	466.34	2123.68	793.82	87.92	22.21	15.06	1127.94666667	41.73
PGSC0003DMG400013548		BI1 [Source:PGSC_GENE;Acc:PGSC0003DMG400013548]	0.044	-4.49776250018	9.68444872356E-5	0.00132910135017	yes	down	0	0	0.3	1.73	2.27	3.25	0.1	2.41666666667
PGSC0003DMG400013557		UDP-sugar:glycosyltransferase [Source:PGSC_GENE;Acc:PGSC0003DMG400013557]	0.073	-3.77563347904	8.59685778364E-5	0.00120500276848	yes	down	0.35	0.68	0.12	1.95	1.03	6.35	0.383333333333	3.11
PGSC0003DMG400013562		Sugar transporter [Source:PGSC_GENE;Acc:PGSC0003DMG400013562]	0.468	-1.09525368589	0.000343831476111	0.00385742856594	yes	down	3.48	4.88	3.69	8.64	9.52	9.55	4.01666666667	9.23666666667
PGSC0003DMG400013587		AP2 domain-containing transcription factor [Source:PGSC_GENE;Acc:PGSC0003DMG400013587]	24.683	4.62545788432	9.63332383667E-16	1.8500532943E-13	yes	up	8.23	13.57	8.92	0.73	0.19	0.45	10.24	0.456666666667
PGSC0003DMG400013589		DNA binding protein [Source:PGSC_GENE;Acc:PGSC0003DMG400013589]	139.383	7.12291142988	8.05908802186E-7	2.18887702509E-5	yes	up	1.73	1.07	0.69	0	0	0	1.16333333333	0
PGSC0003DMG400013590		Serine/threonine-protein kinase Nek4 [Source:PGSC_GENE;Acc:PGSC0003DMG400013590]	16.797	4.07014875092	1.3060085314E-5	0.000246353813464	yes	up	3.06	8.19	5.8	0.69	0.45	0	5.68333333333	0.38
PGSC0003DMG400013592		Gag/pol polyprotein [Source:PGSC_GENE;Acc:PGSC0003DMG400013592]	0.116	-3.1058178766	2.43987634805E-6	5.73300425134E-5	yes	down	0.58	0.33	0.17	1.67	1.92	4.73	0.36	2.77333333333
PGSC0003DMG400013604		UDP-glucosyltransferase [Source:PGSC_GENE;Acc:PGSC0003DMG400013604]	3.197	1.67652124381	0.00378017128152	0.0266238456703	yes	up	9.61	22.31	16.17	4.25	3.78	10.41	16.03	6.14666666667
PGSC0003DMG400013616		Transcription factor [Source:PGSC_GENE;Acc:PGSC0003DMG400013616]	9.966	3.31696126048	1.1800206045E-6	3.06177686636E-5	yes	up	18.11	12.86	12.73	1.07	1.95	0.4	14.5666666667	1.14
PGSC0003DMG400013627		Tir-nbs-lrr resistance protein [Source:PGSC_GENE;Acc:PGSC0003DMG400013627]	3.920	1.97078436916	8.49199359206E-8	3.06844035127E-6	yes	up	11.29	13.84	10.05	2.7	2.63	4.43	11.7266666667	3.25333333333
PGSC0003DMG400013641		DNA binding protein [Source:PGSC_GENE;Acc:PGSC0003DMG400013641]	0.480	-1.05943693965	2.19955785E-5	0.000378864519502	yes	down	3.84	3.35	3.73	6.95	9.12	10.48	3.64	8.85
PGSC0003DMG400013647		JmjC domain containing protein [Source:PGSC_GENE;Acc:PGSC0003DMG400013647]	0.209	-2.25955778559	1.51618890711E-7	5.15039658001E-6	yes	down	1.22	1	1.15	4.62	4.38	8.77	1.12333333333	5.92333333333
PGSC0003DMG400013649		Auxin:hydrogen symporter [Source:PGSC_GENE;Acc:PGSC0003DMG400013649]	3.483	1.80050842667	0.000681666594531	0.00682065908683	yes	up	7.53	7.31	7.61	4.37	1.63	1.25	7.48333333333	2.41666666667
PGSC0003DMG400013650		Gene of unknown function [Source:PGSC_GENE;Acc:PGSC0003DMG400013650]	12.203	3.60912614747	0.000135320813579	0.00175744123706	yes	up	43.53	68.06	61.11	1.71	0.6	12.53	57.5666666667	4.94666666667
PGSC0003DMG400013651		Conserved gene of unknown function [Source:PGSC_GENE;Acc:PGSC0003DMG400013651]	30.882	4.94868257969	3.19426783375E-13	4.12212658545E-11	yes	up	7.4	10.26	17.49	0.19	0.57	0.35	11.7166666667	0.37
PGSC0003DMG400013697		Pentatricopeptide repeat-containing protein [Source:PGSC_GENE;Acc:PGSC0003DMG400013697]	0.304	-1.72020775024	0.00645620718574	0.0401803759276	yes	down	1.12	1.17	0.6	1.6	2.59	6.48	0.963333333333	3.55666666667
PGSC0003DMG400013720		Mildew resistance locus o 15 [Source:PGSC_GENE;Acc:PGSC0003DMG400013720]	3.991	1.99672005854	2.02385480642E-5	0.000352836445522	yes	up	16.82	20.34	13.41	3.55	2.9	7.31	16.8566666667	4.58666666667
PGSC0003DMG400013721		Plant disease resistant protein [Source:PGSC_GENE;Acc:PGSC0003DMG400013721]	0.167	-2.58197906165	4.44936976135E-13	5.53674124894E-11	yes	down	0.94	0.76	0.64	5.46	4.45	6.98	0.78	5.63
PGSC0003DMG400013730		Conserved gene of unknown function [Source:PGSC_GENE;Acc:PGSC0003DMG400013730]	3.603	1.84910737235	4.3457138692E-6	9.43828684504E-5	yes	up	14.51	14.11	21.79	5.31	4.41	4.49	16.8033333333	4.73666666667
PGSC0003DMG400013739		HAK5 [Source:PGSC_GENE;Acc:PGSC0003DMG400013739]	0.163	-2.61762721935	0.000889207569055	0.00849168857057	yes	down	4.38	0.7	2.14	30.13	11.26	6.69	2.40666666667	16.0266666667
PGSC0003DMG400013741		Conserved gene of unknown function [Source:PGSC_GENE;Acc:PGSC0003DMG400013741]	5.926	2.56701679554	4.13998551873E-11	3.46990538838E-9	yes	up	15.52	21.51	23.75	3.64	4.38	2.7	20.26	3.57333333333
PGSC0003DMG400013744		Ethylene-responsive element binding factor [Source:PGSC_GENE;Acc:PGSC0003DMG400013744]	0.469	-1.09373269535	0.00426829187972	0.0292259788974	yes	down	118.19	128.62	164.08	249.38	229.07	425.16	136.963333333	301.203333333
PGSC0003DMG400013757		Receptor protein kinase [Source:PGSC_GENE;Acc:PGSC0003DMG400013757]	0.310	-1.69139060858	0.0051512697619	0.0337740509389	yes	down	2.59	1.19	1.85	9.11	7.25	2.9	1.87666666667	6.42
PGSC0003DMG400013784		Retrotransposon protein, unclassified [Source:PGSC_GENE;Acc:PGSC0003DMG400013784]	3.376	1.75548547812	4.62838502152E-6	9.95470111772E-5	yes	up	5.47	6.73	5.66	1.29	1.35	1.45	5.95333333333	1.36333333333
PGSC0003DMG400013787		Gene of unknown function [Source:PGSC_GENE;Acc:PGSC0003DMG400013787]	0.006	-7.33442329575	3.31512629837E-6	7.43161125158E-5	yes	down	0	0	0	0.26	0.28	1.11	0	0.55
PGSC0003DMG400013797		Protein kinase [Source:PGSC_GENE;Acc:PGSC0003DMG400013797]	0.360	-1.47546922654	0.000728597693555	0.00722084426892	yes	down	3.43	5.86	5.77	11.5	21.31	12.39	5.02	15.0666666667
PGSC0003DMG400013803		Serine-threonine protein kinase, plant-type [Source:PGSC_GENE;Acc:PGSC0003DMG400013803]	0.189	-2.406946508	2.29068708657E-6	5.42952945008E-5	yes	down	1.79	1.86	2.55	6.5	10.92	18.29	2.06666666667	11.9033333333
PGSC0003DMG400013806		P-rich protein EIG-I30 [Source:PGSC_GENE;Acc:PGSC0003DMG400013806]	0.013	-6.30445146133	0.00206930847495	0.0165830594624	yes	down	0	0	0	0.28	4.74	0.34	0	1.78666666667
PGSC0003DMG400013832		Transcription factor [Source:PGSC_GENE;Acc:PGSC0003DMG400013832]	4.359	2.1240340172	1.91123863103E-7	6.33357475689E-6	yes	up	1.78	3.38	2.49	0.5	0.38	0.95	2.55	0.61
PGSC0003DMG400013850		NAC domain-containing protein [Source:PGSC_GENE;Acc:PGSC0003DMG400013850]	5.194	2.37673564989	0.00188741592661	0.0154114745397	yes	up	1	1.98	11.97	0.85	0.44	0.32	4.98333333333	0.536666666667
PGSC0003DMG400013863		Conserved gene of unknown function [Source:PGSC_GENE;Acc:PGSC0003DMG400013863]	2.458	1.29765072749	5.70644408862E-5	0.000857020759368	yes	up	39.71	45.06	40.37	23.76	19.44	16.94	41.7133333333	20.0466666667
PGSC0003DMG400013879		Quinone reductase family protein [Source:PGSC_GENE;Acc:PGSC0003DMG400013879]	2.802	1.48663291276	0.00773199611682	0.0458394227733	yes	up	116.2	195.9	177.74	98.56	58.84	25.16	163.28	60.8533333333
PGSC0003DMG400013882		Negative regulator of the PHO system [Source:PGSC_GENE;Acc:PGSC0003DMG400013882]	0.037	-4.76072739067	0.000486319263693	0.00517735785311	yes	down	0	0	0.07	0.22	1.48	0.46	0.0233333333333	0.72
PGSC0003DMG400013885		Receptor protein kinase [Source:PGSC_GENE;Acc:PGSC0003DMG400013885]	2.031	1.02187376785	0.00374823383786	0.026460035689	yes	up	39.24	42.24	31.04	25.6	18.62	14.57	37.5066666667	19.5966666667
PGSC0003DMG400013890		Zinc metalloproteinase [Source:PGSC_GENE;Acc:PGSC0003DMG400013890]	0.392	-1.34996096423	0.00598172161035	0.0380229841221	yes	down	12.17	16.22	12.84	24.19	27.05	65.31	13.7433333333	38.85
PGSC0003DMG400013891		Resistance protein PSH-RGH6 [Source:PGSC_GENE;Acc:PGSC0003DMG400013891]	0.364	-1.45952569998	0.000111617898849	0.00149865586694	yes	down	1.36	1.39	1.03	3.38	2.77	4.92	1.26	3.69
PGSC0003DMG400013928		Cytokinin-regulated kinase 1 [Source:PGSC_GENE;Acc:PGSC0003DMG400013928]	0.359	-1.47916621997	2.07281050399E-5	0.000360341041999	yes	down	21.81	24.99	37.2	90.93	94.96	71.87	28	85.92
PGSC0003DMG400013929		Cytochrome P450 92B1 [Source:PGSC_GENE;Acc:PGSC0003DMG400013929]	0.239	-2.06676452377	0.000149299001246	0.00190250921651	yes	down	1.79	0.55	1.64	4.71	6.14	7.26	1.32666666667	6.03666666667
PGSC0003DMG400013931		Gene of unknown function [Source:PGSC_GENE;Acc:PGSC0003DMG400013931]	0.005	-7.78203110053	1.75555546224E-7	5.857455229E-6	yes	down	0	0	0	1.43	1.28	3.85	0	2.18666666667
PGSC0003DMG400013945		Gene of unknown function [Source:PGSC_GENE;Acc:PGSC0003DMG400013945]	217.815	7.76695641448	2.44260315683E-8	1.00294765985E-6	yes	up	4.9	4.86	7.49	0	0	0	5.75	0
PGSC0003DMG400013965		Transcription factor R2R3-MYB [Source:PGSC_GENE;Acc:PGSC0003DMG400013965]	0.020	-5.65048422194	2.68733096655E-8	1.09973158178E-6	yes	down	0	0	1.06	10.88	13.57	18.92	0.353333333333	14.4566666667
PGSC0003DMG400013970		3-dehydroquinate synthase [Source:PGSC_GENE;Acc:PGSC0003DMG400013970]	0.326	-1.6158530569	0.000225190846576	0.00268971828991	yes	down	3.71	3.32	2.03	6.21	9.64	10.87	3.02	8.90666666667
PGSC0003DMG400013981		Proline transporter 2 [Source:PGSC_GENE;Acc:PGSC0003DMG400013981]	2.627	1.39335982093	0.0014978352992	0.0128589239519	yes	up	3.11	4.15	5.87	1.35	2.01	2.09	4.37666666667	1.81666666667
PGSC0003DMG400013988		TA20 protein [Source:PGSC_GENE;Acc:PGSC0003DMG400013988]	0.029	-5.1106832987	1.8706453461E-5	0.000330896681791	yes	down	0	0.42	0.9	16.27	2.93	21.68	0.44	13.6266666667
PGSC0003DMG400013995		Serine carboxypeptidase III [Source:PGSC_GENE;Acc:PGSC0003DMG400013995]	2.818	1.49463933079	2.70612456313E-6	6.23313220049E-5	yes	up	18.86	16.35	15.35	7.25	7.48	4.77	16.8533333333	6.5
PGSC0003DMG400014010		Cytochrome P450 [Source:PGSC_GENE;Acc:PGSC0003DMG400014010]	0.012	-6.42830945358	3.80658594196E-5	0.000603658199769	yes	down	0	0	0	0.74	0.76	0.33	0	0.61
PGSC0003DMG400014012		Flavonoid 3-hydroxylase [Source:PGSC_GENE;Acc:PGSC0003DMG400014012]	0.069	-3.8611284515	0.000571778949415	0.0058892265947	yes	down	0	0.04	0.21	0.83	0.92	2.36	0.0833333333333	1.37
PGSC0003DMG400014013		Flavonoid 3-hydroxylase [Source:PGSC_GENE;Acc:PGSC0003DMG400014013]	0.107	-3.2245290099	3.74903500252E-6	8.29754661628E-5	yes	down	3.71	2.32	2.37	13.63	9.74	46.24	2.8	23.2033333333
PGSC0003DMG400014029		Abhydrolase domain containing [Source:PGSC_GENE;Acc:PGSC0003DMG400014029]	0.177	-2.50020004152	0.00485388052987	0.0322774959945	yes	down	6.81	3.23	2.24	39.76	42.78	1.78	4.09333333333	28.1066666667
PGSC0003DMG400014034		Gene of unknown function [Source:PGSC_GENE;Acc:PGSC0003DMG400014034]	0.009	-6.77696345861	1.32858586824E-6	3.40023182858E-5	yes	down	0	0.06	0	1.32	0.78	2.45	0.02	1.51666666667
PGSC0003DMG400014047		Disease resistance protein R3a [Source:PGSC_GENE;Acc:PGSC0003DMG400014047]	0.072	-3.78705298357	6.59017737406E-5	0.000967114477456	yes	down	0	0.14	0.33	1.66	2.07	3.29	0.156666666667	2.34
PGSC0003DMG400014055		Peroxidase [Source:PGSC_GENE;Acc:PGSC0003DMG400014055]	9.241	3.2080820727	1.85542343624E-7	6.16536479699E-6	yes	up	23.1	32.76	20.84	3.35	0.86	4.51	25.5666666667	2.90666666667
PGSC0003DMG400014056		Gene of unknown function [Source:PGSC_GENE;Acc:PGSC0003DMG400014056]	9.676	3.27446308189	0.00112516991498	0.0102437081845	yes	up	0.31	1.06	0.46	0.08	0.03	0.1	0.61	0.07
PGSC0003DMG400014080		Holocarboxylase synthetase [Source:PGSC_GENE;Acc:PGSC0003DMG400014080]	0.400	-1.32190221504	0.00716713235569	0.0433770929706	yes	down	1.41	1.38	1.18	2.8	4.72	2.97	1.32333333333	3.49666666667
PGSC0003DMG400014081		Gene of unknown function [Source:PGSC_GENE;Acc:PGSC0003DMG400014081]	82.346	6.36362909173	9.88046689301E-5	0.0013523265293	yes	up	47.29	28.08	34.33	0	0	0	36.5666666667	0
PGSC0003DMG400014093		Flavonol synthase [Source:PGSC_GENE;Acc:PGSC0003DMG400014093]	8.879	3.15036600756	0.00619186211721	0.0390332171204	yes	up	88.66	18.41	17.81	10.1	4.2	0.13	41.6266666667	4.81
PGSC0003DMG400014094		2,4-dienoyl-CoA reductase [Source:PGSC_GENE;Acc:PGSC0003DMG400014094]	0.130	-2.94183708974	5.36330923154E-8	2.04392362746E-6	yes	down	5.64	2.47	2.49	28.28	19.45	11.36	3.53333333333	19.6966666667
PGSC0003DMG400014098		Actin binding protein [Source:PGSC_GENE;Acc:PGSC0003DMG400014098]	2.773	1.47161946238	1.85635541309E-5	0.000328805435913	yes	up	214.94	198.5	180.74	105.98	64.67	63.56	198.06	78.07
PGSC0003DMG400014122		Conserved gene of unknown function [Source:PGSC_GENE;Acc:PGSC0003DMG400014122]	0.018	-5.82861308688	0.00018903942372	0.00232350137399	yes	down	0.09	0	0	0.74	1.52	3.87	0.03	2.04333333333
PGSC0003DMG400014125		Conserved gene of unknown function [Source:PGSC_GENE;Acc:PGSC0003DMG400014125]	2.616	1.38740469129	0.00393713355164	0.027444037532	yes	up	4.79	6.29	10.52	2.15	3.79	3.2	7.2	3.04666666667
PGSC0003DMG400014132		Conserved gene of unknown function [Source:PGSC_GENE;Acc:PGSC0003DMG400014132]	10.832	3.43723083479	0.00221096000424	0.0175481010424	yes	up	5.7	9.13	0.34	0.05	0.12	0.13	5.05666666667	0.1
PGSC0003DMG400014149		Multidrug Resistance associated Protein 1 [Source:PGSC_GENE;Acc:PGSC0003DMG400014149]	3.359	1.74814936282	6.36695450311E-6	0.000132613168515	yes	up	30.31	27.34	31.62	5.71	6.33	12.74	29.7566666667	8.26
PGSC0003DMG400014151		GAG1At protein [Source:PGSC_GENE;Acc:PGSC0003DMG400014151]	2.916	1.54378136079	0.0082043901175	0.0479139320304	yes	up	25.2	16.86	32.49	16.15	13.99	5.87	24.85	12.0033333333
PGSC0003DMG400014152		Hydroxycinnamoyl transferase [Source:PGSC_GENE;Acc:PGSC0003DMG400014152]	3.801	1.92643909957	0.000273311855731	0.00316979370484	yes	up	91.28	170.73	86.34	41.47	43.2	15.2	116.116666667	33.29
PGSC0003DMG400014154		Conserved gene of unknown function [Source:PGSC_GENE;Acc:PGSC0003DMG400014154]	3.071	1.6186680247	0.000367208501663	0.0040914643013	yes	up	29.48	35.08	31.84	16.44	9.16	5.14	32.1333333333	10.2466666667
PGSC0003DMG400014157		AP2 domain-containing transcription factor [Source:PGSC_GENE;Acc:PGSC0003DMG400014157]	0.014	-6.18109680439	1.20383970388E-5	0.000230649256697	yes	down	0.05	0	0	0.78	1.48	1.78	0.0166666666667	1.34666666667
PGSC0003DMG400014174		FLORICAULA/LEAFY [Source:PGSC_GENE;Acc:PGSC0003DMG400014174]	0.075	-3.73282178283	0.000441164939485	0.00478648259521	yes	down	0.28	0	0.35	1.06	2.01	7.14	0.21	3.40333333333
PGSC0003DMG400014179		Auxin response factor 2 [Source:PGSC_GENE;Acc:PGSC0003DMG400014179]	0.472	-1.08354514408	2.29356304372E-5	0.000392286133495	yes	down	25.73	26.23	22.48	47.44	62.02	64.92	24.8133333333	58.1266666667
PGSC0003DMG400014185		Conserved gene of unknown function [Source:PGSC_GENE;Acc:PGSC0003DMG400014185]	3.088	1.62672049409	0.00229192266477	0.0180626899138	yes	up	34.26	22.83	30.81	12.35	14.88	4.35	29.3	10.5266666667
PGSC0003DMG400014192		Mitochondrial glycoprotein family protein [Source:PGSC_GENE;Acc:PGSC0003DMG400014192]	2.764	1.46685156782	0.00420590331316	0.0288638103005	yes	up	6.31	3.66	4.37	2.33	2.2	1.02	4.78	1.85
PGSC0003DMG400014201		Jp18 [Source:PGSC_GENE;Acc:PGSC0003DMG400014201]	13.123	3.71406038138	0.00267177349498	0.0204213586783	yes	up	0.77	0.81	0.67	0.05	0	0.13	0.75	0.06
PGSC0003DMG400014212		Heat shock protein [Source:PGSC_GENE;Acc:PGSC0003DMG400014212]	0.109	-3.1913751408	0.000176649281631	0.0021959612533	yes	down	7.4	5.94	4.16	12.81	21.32	139.76	5.83333333333	57.9633333333
PGSC0003DMG400014228		Inositol polyphosphate multikinase [Source:PGSC_GENE;Acc:PGSC0003DMG400014228]	17.662	4.14255521669	3.83692589692E-9	1.92953861084E-7	yes	up	1.89	3.54	3.65	0.17	0.28	0.1	3.02666666667	0.183333333333
PGSC0003DMG400014234		Conserved gene of unknown function [Source:PGSC_GENE;Acc:PGSC0003DMG400014234]	0.008	-7.05588553929	0.00150895444119	0.0129270807238	yes	down	0.14	0	0	0.8	0	17.61	0.0466666666667	6.13666666667
PGSC0003DMG400014239		Glycyl-tRNA synthetase [Source:PGSC_GENE;Acc:PGSC0003DMG400014239]	2.264	1.17895334375	7.99639437268E-6	0.000162526715625	yes	up	56.75	69.54	60.3	30.88	25.62	33.11	62.1966666667	29.87
PGSC0003DMG400014246		BHLH domain class transcription factor [Source:PGSC_GENE;Acc:PGSC0003DMG400014246]	0.078	-3.68935051399	1.53524327136E-8	6.60398296091E-7	yes	down	0.44	0.27	0.61	5.87	11.03	3.27	0.44	6.72333333333
PGSC0003DMG400014257		Acireductone dioxygenase [Source:PGSC_GENE;Acc:PGSC0003DMG400014257]	0.020	-5.67555660513	6.14748559939E-7	1.72942854535E-5	yes	down	0.05	0.03	0.09	1.05	2.53	12.14	0.0566666666667	5.24
PGSC0003DMG400014258		Gene of unknown function [Source:PGSC_GENE;Acc:PGSC0003DMG400014258]	0.003	-8.61123808285	6.16108624165E-8	2.31896440484E-6	yes	down	0	0	0	1.01	2.59	10.37	0	4.65666666667
PGSC0003DMG400014260		Gene of unknown function [Source:PGSC_GENE;Acc:PGSC0003DMG400014260]	2.277	1.18720340422	0.00259644637451	0.0199581869128	yes	up	46.88	46.21	44.97	19.67	13.37	29.79	46.02	20.9433333333
PGSC0003DMG400014279		Homeobox protein [Source:PGSC_GENE;Acc:PGSC0003DMG400014279]	0.325	-1.62173491465	0.00149038017561	0.012817479719	yes	down	0.72	0.98	0.79	1.93	4.56	2.01	0.83	2.83333333333
PGSC0003DMG400014286		Gene of unknown function [Source:PGSC_GENE;Acc:PGSC0003DMG400014286]	3.440	1.78239665452	0.000326944793846	0.00370203506123	yes	up	1.98	1.69	2.27	0.11	0.2	0.19	1.98	0.166666666667
PGSC0003DMG400014288		Conserved gene of unknown function [Source:PGSC_GENE;Acc:PGSC0003DMG400014288]	2.636	1.39837972532	0.00654254669862	0.0405023010471	yes	up	45	40.45	63.79	25.05	25.03	8.92	49.7466666667	19.6666666667
PGSC0003DMG400014291		ATMYB4 [Source:PGSC_GENE;Acc:PGSC0003DMG400014291]	3.670	1.87587222718	3.97901723518E-6	8.74308381676E-5	yes	up	1.97	2.4	3.34	0.67	0.74	0.94	2.57	0.783333333333
PGSC0003DMG400014299		40S ribosomal protein S15a-1 [Source:PGSC_GENE;Acc:PGSC0003DMG400014299]	0.044	-4.51750453386	2.2277894336E-9	1.18121270186E-7	yes	down	1.31	1.04	0.81	26.12	28.46	9.19	1.05333333333	21.2566666667
PGSC0003DMG400014315		F-box family protein [Source:PGSC_GENE;Acc:PGSC0003DMG400014315]	3.062	1.61465893226	0.000748794238691	0.00738499453363	yes	up	16.5	11.93	7.55	5.37	4.23	2.68	11.9933333333	4.09333333333
PGSC0003DMG400014338		R-SNARE, SEC22-family [Source:PGSC_GENE;Acc:PGSC0003DMG400014338]	5.745	2.52219038545	1.06513917349E-11	9.87784959746E-10	yes	up	40.39	28.13	34.82	9.27	5.83	5.99	34.4466666667	7.03
PGSC0003DMG400014347		PAR-1c protein [Source:PGSC_GENE;Acc:PGSC0003DMG400014347]	33.204	5.05329837353	6.38764975768E-8	2.39100072446E-6	yes	up	2.21	10.41	23.32	0.22	0.39	0.62	11.98	0.41
PGSC0003DMG400014358		Gene of unknown function [Source:PGSC_GENE;Acc:PGSC0003DMG400014358]	7.708	2.94637046963	0.00652324603227	0.0404252637702	yes	up	1.68	0.62	1.75	0.37	0.08	0.09	1.35	0.18
PGSC0003DMG400014363		Conserved gene of unknown function [Source:PGSC_GENE;Acc:PGSC0003DMG400014363]	0.214	-2.22172433476	4.98416247215E-6	0.00010663484447	yes	down	0.9	1.28	1.16	3.97	4.23	8.96	1.11333333333	5.72
PGSC0003DMG400014365		Gene of unknown function [Source:PGSC_GENE;Acc:PGSC0003DMG400014365]	58.883	5.87978343727	0.000481971682003	0.00514229629224	yes	up	0.35	0.25	0.3	0	0	0	0.3	0
PGSC0003DMG400014384		Conserved gene of unknown function [Source:PGSC_GENE;Acc:PGSC0003DMG400014384]	0.086	-3.54599194706	0.00461165382082	0.0310113693658	yes	down	0	0.32	0.26	1.04	0.53	5.69	0.193333333333	2.42
PGSC0003DMG400014401		Glycosyltransferase, CAZy family GT8 [Source:PGSC_GENE;Acc:PGSC0003DMG400014401]	17.820	4.15538942058	4.18819181712E-9	2.08044803298E-7	yes	up	15.15	105.19	34.51	2.77	2.55	4.17	51.6166666667	3.16333333333
PGSC0003DMG400014421		Proline synthetase associated protein [Source:PGSC_GENE;Acc:PGSC0003DMG400014421]	2.022	1.01572013106	0.00699833274752	0.0426510084238	yes	up	16.86	20.48	14.71	7.28	7.21	12.24	17.35	8.91
PGSC0003DMG400014430		Polyubiquitin [Source:PGSC_GENE;Acc:PGSC0003DMG400014430]	0.395	-1.33871444655	2.44603373085E-9	1.29131520986E-7	yes	down	88.97	96.98	102.63	276.89	252.95	271.93	96.1933333333	267.256666667
PGSC0003DMG400014457		Glucan endo-1,3-beta-glucosidase [Source:PGSC_GENE;Acc:PGSC0003DMG400014457]	17.178	4.10247326006	4.12740537177E-7	1.23822161153E-5	yes	up	15	31.8	24	2.76	1.48	0.18	23.6	1.47333333333
PGSC0003DMG400014458		Pollen-specific C2 domain containing protein [Source:PGSC_GENE;Acc:PGSC0003DMG400014458]	2.713	1.44011857846	0.000418454238066	0.00457672594907	yes	up	7.3	5.87	7.32	1.92	2.66	3.45	6.83	2.67666666667
PGSC0003DMG400014474		LeOPT1 [Source:PGSC_GENE;Acc:PGSC0003DMG400014474]	3.512	1.8123085596	1.10507201493E-5	0.000215105398596	yes	up	15.55	11.55	11.74	4.54	4.57	2.46	12.9466666667	3.85666666667
PGSC0003DMG400014477		Pentatricopeptide repeat-containing protein [Source:PGSC_GENE;Acc:PGSC0003DMG400014477]	2.099	1.06982271097	0.000159405447347	0.00201341214956	yes	up	22.7	24.23	21.69	9.8	12.46	8.76	22.8733333333	10.34
PGSC0003DMG400014504		Conserved gene of unknown function [Source:PGSC_GENE;Acc:PGSC0003DMG400014504]	2.219	1.15000471636	0.00448362468611	0.030309203463	yes	up	7.9	5.18	4.73	3.55	2.19	3	5.93666666667	2.91333333333
PGSC0003DMG400014509		BURP domain-containing protein [Source:PGSC_GENE;Acc:PGSC0003DMG400014509]	0.048	-4.37553779093	7.1438241428E-13	8.58314634694E-11	yes	down	22.65	15.26	16.95	225.16	198.7	789.53	18.2866666667	404.463333333
PGSC0003DMG400014531		Gene of unknown function [Source:PGSC_GENE;Acc:PGSC0003DMG400014531]	56.749	5.82652709273	0.000672048011567	0.00673982360284	yes	up	2.38	2.32	1.22	0	0	0	1.97333333333	0
PGSC0003DMG400014538		Gene of unknown function [Source:PGSC_GENE;Acc:PGSC0003DMG400014538]	18.429	4.20389755551	8.26692453497E-7	2.23785004892E-5	yes	up	5.66	11.81	7.85	0.73	0	0.59	8.44	0.44
PGSC0003DMG400014549		3-ketoacyl-CoA synthase [Source:PGSC_GENE;Acc:PGSC0003DMG400014549]	0.026	-5.2724323509	7.19559236271E-15	1.18581417383E-12	yes	down	0.92	0.19	0.93	20.7	42.73	13.25	0.68	25.56
PGSC0003DMG400014560		Bifunctional nuclease [Source:PGSC_GENE;Acc:PGSC0003DMG400014560]	8.687	3.11887348926	0.000960110330328	0.00905196529476	yes	up	3.41	2.01	1.76	0.53	0.32	0	2.39333333333	0.283333333333
PGSC0003DMG400014562		Gene of unknown function [Source:PGSC_GENE;Acc:PGSC0003DMG400014562]	0.165	-2.59957190958	3.87890891131E-5	0.000613929840018	yes	down	10.2	3.35	8.73	60.88	56.93	20.06	7.42666666667	45.9566666667
PGSC0003DMG400014567		Conserved gene of unknown function [Source:PGSC_GENE;Acc:PGSC0003DMG400014567]	0.275	-1.86161910718	0.0036822485445	0.0261235233175	yes	down	4.43	6.86	3.33	6.65	16.14	30.37	4.87333333333	17.72
PGSC0003DMG400014587		Conserved gene of unknown function [Source:PGSC_GENE;Acc:PGSC0003DMG400014587]	56.073	5.80923995462	0.00108529404717	0.00995753073026	yes	up	0.75	0.26	0.55	0	0	0	0.52	0
PGSC0003DMG400014588		Gene of unknown function [Source:PGSC_GENE;Acc:PGSC0003DMG400014588]	211.626	7.72536983717	2.09101051973E-7	6.83642715498E-6	yes	up	2.98	2.26	6.82	0	0	0	4.02	0
PGSC0003DMG400014589		Calmodulin binding protein [Source:PGSC_GENE;Acc:PGSC0003DMG400014589]	0.132	-2.91736121882	3.99328200762E-15	7.05304380015E-13	yes	down	1.53	1.35	2.22	11.84	13.6	16.48	1.7	13.9733333333
PGSC0003DMG400014598		AP2 domain-containing transcription factor [Source:PGSC_GENE;Acc:PGSC0003DMG400014598]	10.903	3.44664413099	1.25119628315E-15	2.38411541766E-13	yes	up	11.89	24.41	12.9	1.87	1.39	1.8	16.4	1.68666666667
PGSC0003DMG400014623		Avr9/Cf-9 rapidly elicited protein 11 [Source:PGSC_GENE;Acc:PGSC0003DMG400014623]	0.160	-2.64659888595	1.7704977343E-7	5.89119232464E-6	yes	down	0.59	0.6	1.11	3.46	6.25	4.39	0.766666666667	4.7
PGSC0003DMG400014638		Adenosine monophosphate binding protein 1 AMPBP1 [Source:PGSC_GENE;Acc:PGSC0003DMG400014638]	4.765	2.25247346673	3.25075831324E-8	1.30190468407E-6	yes	up	10.58	12.95	10.41	3.2	3.03	1.52	11.3133333333	2.58333333333
PGSC0003DMG400014643		HAP3 subunit of HAP complex [Source:PGSC_GENE;Acc:PGSC0003DMG400014643]	20.997	4.392102931	3.99149910021E-8	1.56515535457E-6	yes	up	3.14	7.38	5.47	0.19	0.07	0.55	5.33	0.27
PGSC0003DMG400014644		Gene of unknown function [Source:PGSC_GENE;Acc:PGSC0003DMG400014644]	191.524	7.58138406026	1.15697400164E-7	4.01974300569E-6	yes	up	1.43	2.96	1.92	0	0	0	2.10333333333	0
PGSC0003DMG400014651		Retrotransposon protein, unclassified [Source:PGSC_GENE;Acc:PGSC0003DMG400014651]	0.121	-3.04453736444	0.00548062184985	0.0354945212209	yes	down	0.04	0.71	0.08	1.57	1.08	4.73	0.276666666667	2.46
PGSC0003DMG400014684		Integrase core domain containing protein [Source:PGSC_GENE;Acc:PGSC0003DMG400014684]	0.341	-1.55020977046	0.0039055358329	0.0272942767719	yes	down	0.5	0.7	0.35	1.16	1.26	2.68	0.516666666667	1.7
PGSC0003DMG400014690		Glycine-rich RNA-binding protein [Source:PGSC_GENE;Acc:PGSC0003DMG400014690]	0.061	-4.03473300188	0.00208843169071	0.0167060836131	yes	down	5.27	0.16	1.09	39.07	69.71	1.16	2.17333333333	36.6466666667
PGSC0003DMG400014707		Flavin monooxygenase [Source:PGSC_GENE;Acc:PGSC0003DMG400014707]	0.139	-2.84304623746	0.000602258957427	0.00614863791195	yes	down	0.36	0.23	0.28	0.75	1.32	4.79	0.29	2.28666666667
PGSC0003DMG400014708		Cullin 1A [Source:PGSC_GENE;Acc:PGSC0003DMG400014708]	127.083	6.98962661048	9.34977519714E-7	2.50211655803E-5	yes	up	2.34	1.91	5.33	0.05	0	0	3.19333333333	0.0166666666667
PGSC0003DMG400014746		Gene of unknown function [Source:PGSC_GENE;Acc:PGSC0003DMG400014746]	3.648	1.86701868057	0.000174446313556	0.00217517811344	yes	up	1.83	1.04	1.42	0.46	0.46	0.37	1.43	0.43
PGSC0003DMG400014772		Tyramine hydroxycinnamoyl transferase [Source:PGSC_GENE;Acc:PGSC0003DMG400014772]	3.865	1.9505158134	0.00073507321237	0.00727024965519	yes	up	4.3	7.14	2.58	1.36	1.34	1.02	4.67333333333	1.24
PGSC0003DMG400014827		Conserved gene of unknown function [Source:PGSC_GENE;Acc:PGSC0003DMG400014827]	2.274	1.18547007899	0.00225410241991	0.0178382732062	yes	up	30.72	25.72	38.19	14.78	17.54	10.22	31.5433333333	14.18
PGSC0003DMG400014836		Steroid binding protein [Source:PGSC_GENE;Acc:PGSC0003DMG400014836]	0.290	-1.78614793684	0.000124507934347	0.00163441793257	yes	down	85.42	101.67	73.61	207.42	175.93	470.45	86.9	284.6
PGSC0003DMG400014840		Chromatin remodeling complex subunit [Source:PGSC_GENE;Acc:PGSC0003DMG400014840]	0.496	-1.01082164535	0.000386156505462	0.00427136379511	yes	down	12.3	13.63	8.45	23.34	26.83	24.93	11.46	25.0333333333
PGSC0003DMG400014847		Protein AIG2 [Source:PGSC_GENE;Acc:PGSC0003DMG400014847]	5.575	2.47888811287	0.000195561826201	0.00238965578209	yes	up	9.5	6.44	11.01	2.65	1.98	0.46	8.98333333333	1.69666666667
PGSC0003DMG400014858		BZIP transcription factor bZIP16 [Source:PGSC_GENE;Acc:PGSC0003DMG400014858]	2.074	1.05246518056	0.00370302895197	0.0262168000402	yes	up	54.17	52.03	65.86	26.17	22.29	40.03	57.3533333333	29.4966666667
PGSC0003DMG400014861		Gene of unknown function [Source:PGSC_GENE;Acc:PGSC0003DMG400014861]	0.133	-2.91309335703	0.000755901906352	0.0074310550165	yes	down	0.21	1.38	0.86	3.12	7.12	6.13	0.816666666667	5.45666666667
PGSC0003DMG400014863		Phenylacetaldehyde synthase [Source:PGSC_GENE;Acc:PGSC0003DMG400014863]	0.016	-5.94654103267	0.00741532927194	0.0444045865315	yes	down	0	0	0	0.09	0.03	1.3	0	0.473333333333
PGSC0003DMG400014869		Formin 6 [Source:PGSC_GENE;Acc:PGSC0003DMG400014869]	2.296	1.19914820648	0.000534099034679	0.0055764938011	yes	up	16.39	20.04	22.51	7.93	10.18	6.7	19.6466666667	8.27
PGSC0003DMG400014875		Conserved gene of unknown function [Source:PGSC_GENE;Acc:PGSC0003DMG400014875]	0.408	-1.29391597502	0.00645269895693	0.0401687921285	yes	down	3.48	1.24	1.68	5.65	5.83	5.74	2.13333333333	5.74
PGSC0003DMG400014894		Membrane protein [Source:PGSC_GENE;Acc:PGSC0003DMG400014894]	0.185	-2.43296039456	0.00766637061667	0.0455722104169	yes	down	1.56	0.94	1.64	2.61	1.77	19.76	1.38	8.04666666667
PGSC0003DMG400014936		Zinc/iron transporter [Source:PGSC_GENE;Acc:PGSC0003DMG400014936]	4.570	2.19208744715	4.15293277552E-6	9.06804211236E-5	yes	up	14.44	33.42	20.46	6.74	5.48	3.53	22.7733333333	5.25
PGSC0003DMG400014961		Gene of unknown function [Source:PGSC_GENE;Acc:PGSC0003DMG400014961]	0.050	-4.32385408926	6.17687226761E-5	0.000913607729575	yes	down	0	0.35	0.3	4.88	5.49	1.96	0.216666666667	4.11
PGSC0003DMG400014982		Gene of unknown function [Source:PGSC_GENE;Acc:PGSC0003DMG400014982]	4.866	2.28284690721	0.000237225271192	0.0028100652571	yes	up	46.61	47.61	42.69	4.18	6.32	20.43	45.6366666667	10.31
PGSC0003DMG400014986		Gene of unknown function [Source:PGSC_GENE;Acc:PGSC0003DMG400014986]	0.114	-3.12748979719	5.74560261385E-5	0.000860781620096	yes	down	1.68	0.82	0.3	5.15	6.64	15.19	0.933333333333	8.99333333333
PGSC0003DMG400014988		Conserved gene of unknown function [Source:PGSC_GENE;Acc:PGSC0003DMG400014988]	3.487	1.80212643776	0.00414426564978	0.0285049743931	yes	up	7.01	12.49	5.24	2.73	1	3.3	8.24666666667	2.34333333333
PGSC0003DMG400015015		WRKY transcription factor [Source:PGSC_GENE;Acc:PGSC0003DMG400015015]	0.068	-3.87046725395	4.80403658221E-10	3.0198570165E-8	yes	down	0.82	2.97	2.14	17.88	16.5	43.36	1.97666666667	25.9133333333
PGSC0003DMG400015018		Mitogen-activated protein kinase kinase kinase [Source:PGSC_GENE;Acc:PGSC0003DMG400015018]	40.447	5.33796822336	9.22636578079E-7	2.47558923425E-5	yes	up	3.38	6.14	1.09	0.24	0.07	0	3.53666666667	0.103333333333
PGSC0003DMG400015023		Gene of unknown function [Source:PGSC_GENE;Acc:PGSC0003DMG400015023]	9.096	3.18518703287	0.00576597710711	0.0369404207099	yes	up	2.01	2.26	1.71	0.1	0	0.58	1.99333333333	0.226666666667
PGSC0003DMG400015031		Nucleotide binding site-leucine rich repeat protein [Source:PGSC_GENE;Acc:PGSC0003DMG400015031]	3.559	1.8314683907	5.15500771458E-7	1.49323798288E-5	yes	up	8.1	13.39	8.51	3.15	2.95	2.92	10	3.00666666667
PGSC0003DMG400015054		Dehydration-responsive protein RD22 [Source:PGSC_GENE;Acc:PGSC0003DMG400015054]	10.376	3.37523431777	2.83242297367E-5	0.000467091253061	yes	up	16.29	35.26	11.33	1.46	0.5	4.56	20.96	2.17333333333
PGSC0003DMG400015061		Cytochrome P450 [Source:PGSC_GENE;Acc:PGSC0003DMG400015061]	0.059	-4.07551813899	0.000646883957512	0.00652772020013	yes	down	0.14	0	0.11	1.96	2.32	0.21	0.0833333333333	1.49666666667
PGSC0003DMG400015070		Mitochondrial transcription termination factor [Source:PGSC_GENE;Acc:PGSC0003DMG400015070]	0.297	-1.75203635984	3.21881572395E-6	7.2423353789E-5	yes	down	1.5	1.65	1.52	4.58	5	7.68	1.55666666667	5.75333333333
PGSC0003DMG400015100		9-cis-epoxy-carotenoid dioxygenase 2 [Source:PGSC_GENE;Acc:PGSC0003DMG400015100]	5.734	2.51952374807	0.00206706169785	0.0165731869857	yes	up	20	5.63	5.48	3.39	2.02	0.44	10.37	1.95
PGSC0003DMG400015104		WRKY transcription factor [Source:PGSC_GENE;Acc:PGSC0003DMG400015104]	0.234	-2.09474550215	9.13371298122E-6	0.000181705758248	yes	down	0.81	0.75	1.7	3.96	5.88	4.32	1.08666666667	4.72
PGSC0003DMG400015109		Actin binding protein [Source:PGSC_GENE;Acc:PGSC0003DMG400015109]	0.003	-8.39720196592	1.81698994349E-10	1.29139456964E-8	yes	down	0	0	0	9.41	6.54	5.84	0	7.26333333333
PGSC0003DMG400015111		Pectinacetylesterase [Source:PGSC_GENE;Acc:PGSC0003DMG400015111]	14.973	3.90426230754	2.89046503736E-10	1.91463931069E-8	yes	up	2.78	4.53	3.92	0.14	0.85	0.4	3.74333333333	0.463333333333
PGSC0003DMG400015151		Cytochrome P450 [Source:PGSC_GENE;Acc:PGSC0003DMG400015151]	72.331	6.17654089453	7.43916629554E-10	4.49112044426E-8	yes	up	1.85	5.72	4.02	0.04	0.13	0	3.86333333333	0.0566666666667
PGSC0003DMG400015156		Conserved gene of unknown function [Source:PGSC_GENE;Acc:PGSC0003DMG400015156]	6.264	2.64708879497	2.03234446088E-26	2.06537005837E-23	yes	up	358.73	472.65	388.04	73.77	67.57	72.04	406.473333333	71.1266666667
PGSC0003DMG400015165		2-deoxyglucose-6-phosphate phosphatase [Source:PGSC_GENE;Acc:PGSC0003DMG400015165]	0.224	-2.16131291414	7.80305497164E-5	0.0011089019247	yes	down	0.7	0.74	0.46	2.59	4.14	2.33	0.633333333333	3.02
PGSC0003DMG400015169		Esterase [Source:PGSC_GENE;Acc:PGSC0003DMG400015169]	0.040	-4.64882805509	4.30091094397E-24	3.08527111539E-21	yes	down	1.48	1.36	2.18	43.24	64.01	28.71	1.67333333333	45.32
PGSC0003DMG400015204		Conserved gene of unknown function [Source:PGSC_GENE;Acc:PGSC0003DMG400015204]	2.854	1.51283749658	0.000425174814895	0.00463775211775	yes	up	33.35	33.59	47.3	16.01	13.12	8.85	38.08	12.66
PGSC0003DMG400015219		Miraculin [Source:PGSC_GENE;Acc:PGSC0003DMG400015219]	0.076	-3.7223345286	1.596128968E-5	0.000291171170752	yes	down	0.25	0.39	0	2.64	2.98	2.86	0.213333333333	2.82666666667
PGSC0003DMG400015225		Transposase [Source:PGSC_GENE;Acc:PGSC0003DMG400015225]	5.715	2.51471000684	1.17759622426E-9	6.77395563907E-8	yes	up	109.83	94.88	113.22	20.11	25	10.68	105.976666667	18.5966666667
PGSC0003DMG400015230		Pectate lyase [Source:PGSC_GENE;Acc:PGSC0003DMG400015230]	7.197	2.84745124026	8.47471212541E-5	0.0011899725316	yes	up	22.35	29.19	35.17	7.93	4.16	0.87	28.9033333333	4.32
PGSC0003DMG400015237		Purine permease [Source:PGSC_GENE;Acc:PGSC0003DMG400015237]	56.814	5.82817264597	2.66180367888E-19	1.07464488467E-16	yes	up	5.38	7.96	5.5	0.21	0.03	0.11	6.28	0.116666666667
PGSC0003DMG400015253		Glyceraldehyde-3-phosphate dehydrogenase [Source:PGSC_GENE;Acc:PGSC0003DMG400015253]	2.597	1.37660342178	0.000359393379753	0.00400974741498	yes	up	120.7	136.12	106.87	40.41	36.41	73.16	121.23	49.9933333333
PGSC0003DMG400015270		ATP-binding cassette transporter [Source:PGSC_GENE;Acc:PGSC0003DMG400015270]	0.043	-4.54904175721	7.607823912E-35	2.65078321734E-31	yes	down	1.72	0.66	1.07	20.79	27.89	17.12	1.15	21.9333333333
PGSC0003DMG400015292		ATP binding protein [Source:PGSC_GENE;Acc:PGSC0003DMG400015292]	0.106	-3.23552786073	0.000998832517646	0.00932677071416	yes	down	0.1	0	0.2	0.98	1.73	1.86	0.1	1.52333333333
PGSC0003DMG400015302		Conserved gene of unknown function [Source:PGSC_GENE;Acc:PGSC0003DMG400015302]	18.890	4.23953042666	2.56051914427E-10	1.71568851453E-8	yes	up	8.23	29.11	13.03	1.31	0.9	0.47	16.79	0.893333333333
PGSC0003DMG400015307		Gene of unknown function [Source:PGSC_GENE;Acc:PGSC0003DMG400015307]	0.258	-1.95412558157	0.00132587937553	0.0117124947372	yes	down	0.3	0.31	0.16	0.71	1.21	1.4	0.256666666667	1.10666666667
PGSC0003DMG400015319		Ubiquitin ligase protein cop1 [Source:PGSC_GENE;Acc:PGSC0003DMG400015319]	0.228	-2.1329108661	5.98621646803E-6	0.000125756950607	yes	down	0.72	1.07	0.59	2.61	5.79	3.27	0.793333333333	3.89
PGSC0003DMG400015327		UDP-glucose:glucosyltransferase [Source:PGSC_GENE;Acc:PGSC0003DMG400015327]	0.142	-2.81533193049	3.19215885868E-5	0.000515799466227	yes	down	3.27	4.25	3.54	10.08	14.95	55.34	3.68666666667	26.79
PGSC0003DMG400015332		Calmodulin binding protein [Source:PGSC_GENE;Acc:PGSC0003DMG400015332]	44.769	5.48443629282	4.44812274471E-11	3.69012631781E-9	yes	up	39.3	190.44	65.93	4.14	2.31	0.47	98.5566666667	2.30666666667
PGSC0003DMG400015345		Conserved gene of unknown function [Source:PGSC_GENE;Acc:PGSC0003DMG400015345]	0.188	-2.41107059924	8.95683344129E-5	0.00124619034588	yes	down	2.04	0.5	0.71	5.96	5.18	7.48	1.08333333333	6.20666666667
PGSC0003DMG400015347		Conserved gene of unknown function [Source:PGSC_GENE;Acc:PGSC0003DMG400015347]	0.189	-2.40457539636	4.48722107691E-7	1.33142727574E-5	yes	down	2.87	0.45	1.69	3.54	5.83	4.79	1.67	4.72
PGSC0003DMG400015353		Hcr2-p3 [Source:PGSC_GENE;Acc:PGSC0003DMG400015353]	0.178	-2.48606262397	0.0011324389205	0.0102906800563	yes	down	4.9	13.82	1.42	11.6	36.66	172.8	6.71333333333	73.6866666667
PGSC0003DMG400015377		SlTCP3 [Source:PGSC_GENE;Acc:PGSC0003DMG400015377]	0.049	-4.35766888813	6.60063063387E-5	0.00096748426178	yes	down	0.07	0	0.11	0.44	2.16	1.44	0.06	1.34666666667
PGSC0003DMG400015380		ATP binding protein [Source:PGSC_GENE;Acc:PGSC0003DMG400015380]	0.397	-1.33144364568	0.000838601797538	0.00809078237419	yes	down	4.21	4.43	4.57	9.76	9.54	19.02	4.40333333333	12.7733333333
PGSC0003DMG400015388		Conserved gene of unknown function [Source:PGSC_GENE;Acc:PGSC0003DMG400015388]	0.117	-3.09760018049	3.5183078645E-8	1.39560890038E-6	yes	down	7.55	2.31	4.58	49.29	53.3	25.25	4.81333333333	42.6133333333
PGSC0003DMG400015391		Leucine-rich repeat family protein / protein kinase family protein [Source:PGSC_GENE;Acc:PGSC0003DMG400015391]	0.360	-1.47456395618	5.05818060081E-7	1.47042937847E-5	yes	down	16.27	14.33	15.35	45.78	51.19	32.52	15.3166666667	43.1633333333
PGSC0003DMG400015412		Triacylglycerol lipase [Source:PGSC_GENE;Acc:PGSC0003DMG400015412]	3.693	1.88475319613	0.00516431707604	0.0338414007213	yes	up	0.75	2.61	1.03	0.66	0.54	0.29	1.46333333333	0.496666666667
PGSC0003DMG400015414		Conserved gene of unknown function [Source:PGSC_GENE;Acc:PGSC0003DMG400015414]	5.679	2.50566163298	3.22687317875E-5	0.000519619257147	yes	up	200.76	145.74	160.76	19.77	12.07	55.01	169.086666667	28.95
PGSC0003DMG400015419		Conserved gene of unknown function [Source:PGSC_GENE;Acc:PGSC0003DMG400015419]	3.973	1.99039165702	0.000628757466825	0.00637646345774	yes	up	5.69	2.46	3.96	1.27	1.37	0.66	4.03666666667	1.1
PGSC0003DMG400015441		Paramyosin [Source:PGSC_GENE;Acc:PGSC0003DMG400015441]	0.200	-2.31838222077	0.00014591129725	0.00187185582906	yes	down	2.18	2	2.1	5.72	7.21	23.8	2.09333333333	12.2433333333
PGSC0003DMG400015442		Conserved gene of unknown function [Source:PGSC_GENE;Acc:PGSC0003DMG400015442]	0.009	-6.76181449861	0.000750645721972	0.00739727238743	yes	down	0	0	0.07	0.05	0.4	7.86	0.0233333333333	2.77
PGSC0003DMG400015461		Myb family transcription factor [Source:PGSC_GENE;Acc:PGSC0003DMG400015461]	77.192	6.27038222283	6.01186937317E-17	1.52739056262E-14	yes	up	46.05	70.07	84.23	1.19	0	1.46	66.7833333333	0.883333333333
PGSC0003DMG400015462		Proteasome subunit alpha type [Source:PGSC_GENE;Acc:PGSC0003DMG400015462]	2.103	1.07266522206	0.00189025562592	0.0154294962236	yes	up	11.11	12.97	13.46	4.22	4.52	6.61	12.5133333333	5.11666666667
PGSC0003DMG400015484		Laccase [Source:PGSC_GENE;Acc:PGSC0003DMG400015484]	0.094	-3.41773825034	0.000116718726533	0.00155901957291	yes	down	0.15	0.2	0.19	2.69	3.19	0.37	0.18	2.08333333333
PGSC0003DMG400015526		An Arabidopsis thialiana chromosome BAC genomic sequence [Source:PGSC_GENE;Acc:PGSC0003DMG400015526]	10.834	3.43755112916	3.98165740102E-7	1.19892128409E-5	yes	up	5.21	5.72	4.65	0.68	0.48	0.28	5.19333333333	0.48
PGSC0003DMG400015534		ZPT2-13 [Source:PGSC_GENE;Acc:PGSC0003DMG400015534]	2.115	1.08099632045	0.00696779090309	0.0425284570387	yes	up	262.83	395.05	548.63	180.94	198.99	169.95	402.17	183.293333333
PGSC0003DMG400015542		Transmembrane protein 14 [Source:PGSC_GENE;Acc:PGSC0003DMG400015542]	0.072	-3.78716141022	0.00519318899207	0.0339798498807	yes	down	0	1.21	0	7.45	3.8	2.41	0.403333333333	4.55333333333
PGSC0003DMG400015548		Peroxidase 15 [Source:PGSC_GENE;Acc:PGSC0003DMG400015548]	8.659	3.11423071789	0.0060000745044	0.0380800981427	yes	up	0.81	0.65	0.41	0.06	0.06	0.14	0.623333333333	0.0866666666667
PGSC0003DMG400015553		Beta-ketoacyl-coa synthase family protein [Source:PGSC_GENE;Acc:PGSC0003DMG400015553]	0.072	-3.79449281767	4.92054495225E-5	0.000752898942191	yes	down	0	0.47	0.36	2.23	3.81	6.23	0.276666666667	4.09
PGSC0003DMG400015572		LATD/NIP [Source:PGSC_GENE;Acc:PGSC0003DMG400015572]	2.018	1.01280024285	0.000204434735753	0.00248067821144	yes	up	14.03	15.08	16.36	8.54	9	6.93	15.1566666667	8.15666666667
PGSC0003DMG400015573		Purine permease [Source:PGSC_GENE;Acc:PGSC0003DMG400015573]	2.498	1.32101249229	0.00555768313495	0.0358792725414	yes	up	31.64	25.77	26.05	15.2	15.75	5.54	27.82	12.1633333333
PGSC0003DMG400015574		Conserved gene of unknown function [Source:PGSC_GENE;Acc:PGSC0003DMG400015574]	0.473	-1.07984247201	0.000486272575174	0.00517735785311	yes	down	5.49	8.1	6.59	12.4	15.48	15.56	6.72666666667	14.48
PGSC0003DMG400015579		UDP-glucose:glucosyltransferase [Source:PGSC_GENE;Acc:PGSC0003DMG400015579]	4.637	2.21332515278	1.13997596191E-7	3.97519171835E-6	yes	up	8.83	7.8	11.12	2.38	1.41	2.7	9.25	2.16333333333
PGSC0003DMG400015597		D1-type cyclin [Source:PGSC_GENE;Acc:PGSC0003DMG400015597]	0.206	-2.2825225192	1.31187206062E-9	7.45840549151E-8	yes	down	11.71	7.81	6.41	49.21	73.67	54.87	8.64333333333	59.25
PGSC0003DMG400015601		UDP-glucose:glucosyltransferase [Source:PGSC_GENE;Acc:PGSC0003DMG400015601]	2.902	1.5371435366	0.00286577072105	0.0215531850669	yes	up	91	64.99	62.33	25.64	10.44	35.83	72.7733333333	23.97
PGSC0003DMG400015617		Gene of unknown function [Source:PGSC_GENE;Acc:PGSC0003DMG400015617]	3.152	1.65605186641	5.44503991543E-5	0.000822319031191	yes	up	28.1	36.79	45.74	14.92	12.17	8.34	36.8766666667	11.81
PGSC0003DMG400015625		Conserved gene of unknown function [Source:PGSC_GENE;Acc:PGSC0003DMG400015625]	2.436	1.28465835929	0.00117203579301	0.0105991668489	yes	up	29.52	36.44	28.39	16.79	17.05	8.34	31.45	14.06
PGSC0003DMG400015642		Gene of unknown function [Source:PGSC_GENE;Acc:PGSC0003DMG400015642]	0.002	-8.7319539953	9.38809241776E-12	8.84075575556E-10	yes	down	0	0	0	10.41	10	13.07	0	11.16
PGSC0003DMG400015646		Gene of unknown function [Source:PGSC_GENE;Acc:PGSC0003DMG400015646]	0.353	-1.5020232318	0.00802105174541	0.0471652622851	yes	down	2.76	2.7	1.65	4.56	4.7	9.24	2.37	6.16666666667
PGSC0003DMG400015663		Conserved gene of unknown function [Source:PGSC_GENE;Acc:PGSC0003DMG400015663]	0.298	-1.74782960851	0.00560279322545	0.0360940641228	yes	down	0.24	0.22	0.23	0.58	0.83	1.17	0.23	0.86
PGSC0003DMG400015668		Transcription factor [Source:PGSC_GENE;Acc:PGSC0003DMG400015668]	0.260	-1.94379161418	9.36291710273E-6	0.000185659795232	yes	down	2.87	4.06	5.44	17.87	21.81	11.72	4.12333333333	17.1333333333
PGSC0003DMG400015675		Lyase [Source:PGSC_GENE;Acc:PGSC0003DMG400015675]	47.832	5.57989404721	1.4854576865E-25	1.20767709913E-22	yes	up	8.64	6.09	5.84	0.17	0.28	0.09	6.85666666667	0.18
PGSC0003DMG400015677		Cinnamyl alcohol dehydrogenase [Source:PGSC_GENE;Acc:PGSC0003DMG400015677]	4.000	1.9998560079	0.00290889499601	0.0217431654774	yes	up	27.85	72.18	63.25	27.65	5.94	10.71	54.4266666667	14.7666666667
PGSC0003DMG400015723		RNase H family protein [Source:PGSC_GENE;Acc:PGSC0003DMG400015723]	0.254	-1.97841678425	0.000635598192418	0.00643246469422	yes	down	0.19	0.17	0.07	0.61	0.57	0.7	0.143333333333	0.626666666667
PGSC0003DMG400015726		Glutathione s-transferase [Source:PGSC_GENE;Acc:PGSC0003DMG400015726]	0.218	-2.19753763863	1.85076645391E-5	0.000328292318624	yes	down	5.05	1.69	2.35	13.22	14.29	15.63	3.03	14.38
PGSC0003DMG400015734		High-affinity nitrate transporter [Source:PGSC_GENE;Acc:PGSC0003DMG400015734]	18.408	4.20224961516	1.05911268863E-5	0.000207317483754	yes	up	1	3.06	1.43	0.15	0.16	0	1.83	0.103333333333
PGSC0003DMG400015736		60S ribosomal protein L23 [Source:PGSC_GENE;Acc:PGSC0003DMG400015736]	0.313	-1.67354210596	4.10918707335E-5	0.000645698915436	yes	down	4.55	6.62	3.61	12.82	15.15	20.28	4.92666666667	16.0833333333
PGSC0003DMG400015766		Phytochrome A [Source:PGSC_GENE;Acc:PGSC0003DMG400015766]	0.372	-1.42544461725	0.00600169404066	0.0380804676514	yes	down	65.56	40.71	43.53	166.4	215.56	62.85	49.9333333333	148.27
PGSC0003DMG400015768		Conserved gene of unknown function [Source:PGSC_GENE;Acc:PGSC0003DMG400015768]	0.065	-3.94692961613	7.58861073962E-12	7.25828297802E-10	yes	down	0.22	0.21	0.24	5	4.12	1.61	0.223333333333	3.57666666667
PGSC0003DMG400015772		ORFX [Source:PGSC_GENE;Acc:PGSC0003DMG400015772]	23.596	4.5604449703	5.60699521576E-9	2.68146300612E-7	yes	up	6.38	18.32	5.58	0.75	0.15	0.41	10.0933333333	0.436666666667
PGSC0003DMG400015780		Conserved gene of unknown function [Source:PGSC_GENE;Acc:PGSC0003DMG400015780]	0.177	-2.49475077646	0.000117569070184	0.00156865953052	yes	down	7.66	1.87	6.16	19.09	49.46	24.2	5.23	30.9166666667
PGSC0003DMG400015797		Conserved gene of unknown function [Source:PGSC_GENE;Acc:PGSC0003DMG400015797]	2.642	1.40159691592	0.00661635050288	0.0408538705735	yes	up	13.16	11.77	12.96	9.19	7.6	2.26	12.63	6.35
PGSC0003DMG400015806		Serine/threonine-protein kinase PBS1 [Source:PGSC_GENE;Acc:PGSC0003DMG400015806]	2.022	1.01545806454	0.00296959010704	0.022088533916	yes	up	23.07	37.42	31.11	17.44	19.24	13.07	30.5333333333	16.5833333333
PGSC0003DMG400015809		Glycine-rich protein [Source:PGSC_GENE;Acc:PGSC0003DMG400015809]	0.038	-4.72327395176	0.000420766108795	0.00459994862999	yes	down	0.87	0.58	1.73	12.34	44.48	0.67	1.06	19.1633333333
PGSC0003DMG400015810		Glycine-rich protein [Source:PGSC_GENE;Acc:PGSC0003DMG400015810]	0.079	-3.66469341292	0.000331888821862	0.00374584375993	yes	down	6.18	3.24	7.63	52.33	156.28	3.59	5.68333333333	70.7333333333
PGSC0003DMG400015814		Receptor protein kinase CLAVATA1 [Source:PGSC_GENE;Acc:PGSC0003DMG400015814]	9.185	3.19922254101	3.51978916887E-6	7.85431453146E-5	yes	up	2.94	6.55	3.77	1.16	0.14	0.23	4.42	0.51
PGSC0003DMG400015815		Pectase lyase [Source:PGSC_GENE;Acc:PGSC0003DMG400015815]	0.137	-2.87062273127	0.00629527493998	0.0394925767549	yes	down	3.39	1.15	2.49	30.95	24.22	0.59	2.34333333333	18.5866666667
PGSC0003DMG400015830		Conserved gene of unknown function [Source:PGSC_GENE;Acc:PGSC0003DMG400015830]	28.009	4.80783908327	0.000424044308899	0.00462749024342	yes	up	0.9	0.91	0.63	0	0.09	0	0.813333333333	0.03
PGSC0003DMG400015854		Gene of unknown function [Source:PGSC_GENE;Acc:PGSC0003DMG400015854]	0.146	-2.7766562594	1.06256996275E-5	0.00020782743698	yes	down	0.84	1.09	1.29	2.25	2.91	8.72	1.07333333333	4.62666666667
PGSC0003DMG400015878		NRC1 [Source:PGSC_GENE;Acc:PGSC0003DMG400015878]	0.394	-1.34365748331	0.000991181563563	0.00927663788768	yes	down	1.96	2.43	1.28	5.59	6.31	3.92	1.89	5.27333333333
PGSC0003DMG400015896		Conserved gene of unknown function [Source:PGSC_GENE;Acc:PGSC0003DMG400015896]	7.776	2.95909308308	0.00442691835969	0.0300340858951	yes	up	1.34	18.96	2.88	2.12	0.84	0.33	7.72666666667	1.09666666667
PGSC0003DMG400015897		Abscisic acid receptor PYL4 [Source:PGSC_GENE;Acc:PGSC0003DMG400015897]	0.253	-1.98480481504	0.00239616866204	0.0186838251994	yes	down	1.43	0.78	0.59	2.84	3.03	5.54	0.933333333333	3.80333333333
PGSC0003DMG400015911		RNase H family protein [Source:PGSC_GENE;Acc:PGSC0003DMG400015911]	0.005	-7.76617811212	2.70111391688E-9	1.40469442287E-7	yes	down	0.04	0	0	2.11	3.51	4.06	0.0133333333333	3.22666666667
PGSC0003DMG400015913		Histidine acid phosphatase [Source:PGSC_GENE;Acc:PGSC0003DMG400015913]	0.047	-4.41068731898	3.00751978773E-13	3.90177700121E-11	yes	down	0.22	1.55	0.27	7.37	9.73	13.45	0.68	10.1833333333
PGSC0003DMG400015929		RNase H family protein [Source:PGSC_GENE;Acc:PGSC0003DMG400015929]	0.023	-5.41876752426	0.00804549254651	0.0472500754176	yes	down	0	0	0	0.03	0.09	0.3	0	0.14
PGSC0003DMG400015970		ArcA2 protein [Source:PGSC_GENE;Acc:PGSC0003DMG400015970]	45.688	5.51374234875	0.00223165838287	0.0176951066184	yes	up	1.51	1.16	1.18	0	0	0	1.28333333333	0
PGSC0003DMG400015998		Acidic ribosomal protein P1a [Source:PGSC_GENE;Acc:PGSC0003DMG400015998]	5.212	2.38193419723	0.000609814325121	0.00621277000405	yes	up	32.62	18.36	33.39	10.33	4.8	1.56	28.1233333333	5.56333333333
PGSC0003DMG400016001		Glutamate dehydrogenase A [Source:PGSC_GENE;Acc:PGSC0003DMG400016001]	2.853	1.51248997004	0.00109127419022	0.00999480942527	yes	up	12.35	15.83	18.72	7.54	7.32	3.18	15.6333333333	6.01333333333
PGSC0003DMG400016013		Cytochrome P450 [Source:PGSC_GENE;Acc:PGSC0003DMG400016013]	2.245	1.16702289256	0.00439009944991	0.029850177944	yes	up	5.83	6.2	8.69	3.43	3.87	2.51	6.90666666667	3.27
PGSC0003DMG400016015		Conserved gene of unknown function [Source:PGSC_GENE;Acc:PGSC0003DMG400016015]	8.736	3.12692483413	1.87087545794E-5	0.000330896681791	yes	up	8.39	3.43	1.32	0.7	0.31	0.62	4.38	0.543333333333
PGSC0003DMG400016029		NBS-coding resistance gene analog [Source:PGSC_GENE;Acc:PGSC0003DMG400016029]	0.027	-5.19539558904	0.00702640661555	0.0427833866195	yes	down	0	0	0	0.64	2.37	2.62	0	1.87666666667
PGSC0003DMG400016038		Polygalacturonase [Source:PGSC_GENE;Acc:PGSC0003DMG400016038]	4.113	2.04032419992	0.000212828681156	0.00256593748562	yes	up	15.87	50.16	33.38	12.09	11.77	7.15	33.1366666667	10.3366666667
PGSC0003DMG400016043		Cytochrome P450 [Source:PGSC_GENE;Acc:PGSC0003DMG400016043]	0.014	-6.11929038047	9.29656537756E-6	0.000184494084263	yes	down	0	0	0.05	2.21	0.99	1.29	0.0166666666667	1.49666666667
PGSC0003DMG400016051		Glucosyl/glucuronosyl transferases [Source:PGSC_GENE;Acc:PGSC0003DMG400016051]	0.009	-6.8236354716	5.77898507843E-6	0.00012192858656	yes	down	0	0	0	0.46	1.26	1.02	0	0.913333333333
PGSC0003DMG400016053		IQ-domain 13 [Source:PGSC_GENE;Acc:PGSC0003DMG400016053]	7.213	2.85059573492	1.34571921444E-9	7.63304456749E-8	yes	up	90.76	263.74	151.34	28.81	22.02	25.58	168.613333333	25.47
PGSC0003DMG400016095		Anthocyanin acyltransferase [Source:PGSC_GENE;Acc:PGSC0003DMG400016095]	0.153	-2.71118855471	1.34131935287E-5	0.000251845873877	yes	down	0.69	0.41	0.35	2.11	4.81	2.69	0.483333333333	3.20333333333
PGSC0003DMG400016102		Non-specific lipid-transfer protein [Source:PGSC_GENE;Acc:PGSC0003DMG400016102]	0.070	-3.83971999362	0.00026846747757	0.00312103039939	yes	down	224.2	11.08	61.57	2003.97	1936.32	202.38	98.95	1380.89
PGSC0003DMG400016120		1-deoxy-D-xylulose 5-phosphate synthase 2 [Source:PGSC_GENE;Acc:PGSC0003DMG400016120]	0.319	-1.64780159814	0.000999414047191	0.00932862939571	yes	down	3.39	1.88	1.82	5.59	12.6	7.5	2.36333333333	8.56333333333
PGSC0003DMG400016122		Anthocyanidine rhamnosyl-transferase [Source:PGSC_GENE;Acc:PGSC0003DMG400016122]	0.193	-2.37354784244	0.00309626876818	0.0227875664623	yes	down	0.97	2.61	0.54	4.93	15.35	3.31	1.37333333333	7.86333333333
PGSC0003DMG400016123		Anthocyanidine rhamnosyl-transferase [Source:PGSC_GENE;Acc:PGSC0003DMG400016123]	9.918	3.31004504991	1.46499179E-6	3.6760442138E-5	yes	up	9.29	5.41	15.14	1.03	1.6	0.65	9.94666666667	1.09333333333
PGSC0003DMG400016124		UDP-glucosyltransferase [Source:PGSC_GENE;Acc:PGSC0003DMG400016124]	0.020	-5.64395799235	1.30017438456E-7	4.48532577645E-6	yes	down	0.11	0	0	2.31	2.82	1.64	0.0366666666667	2.25666666667
PGSC0003DMG400016125		UDP-rhamnose:rhamnosyltransferase [Source:PGSC_GENE;Acc:PGSC0003DMG400016125]	0.187	-2.42135566064	0.00361138215048	0.025711131713	yes	down	0.22	0.16	0.57	1.73	2.45	0.63	0.316666666667	1.60333333333
PGSC0003DMG400016143		Multidrug resistance pump [Source:PGSC_GENE;Acc:PGSC0003DMG400016143]	0.252	-1.99098454107	3.81303424953E-7	1.16001473541E-5	yes	down	2.08	2.9	1.68	7.94	8.83	12.2	2.22	9.65666666667
PGSC0003DMG400016145		Transcription factor bHLH96 [Source:PGSC_GENE;Acc:PGSC0003DMG400016145]	0.053	-4.22522042909	0.00149534332291	0.0128465740211	yes	down	0.06	0	0.15	1.32	2.56	0.36	0.07	1.41333333333
PGSC0003DMG400016154		Conserved gene of unknown function [Source:PGSC_GENE;Acc:PGSC0003DMG400016154]	2.167	1.11553416518	3.01025504393E-6	6.83613785116E-5	yes	up	109.65	115.06	114.45	55.94	46.67	56.37	113.053333333	52.9933333333
PGSC0003DMG400016167		Wiscott-Aldrich syndrome, C-terminal [Source:PGSC_GENE;Acc:PGSC0003DMG400016167]	17.001	4.08758131419	1.47160929369E-8	6.35266383595E-7	yes	up	31.06	117.16	43.64	5.58	3.41	1.58	63.9533333333	3.52333333333
PGSC0003DMG400016171		Conserved gene of unknown function [Source:PGSC_GENE;Acc:PGSC0003DMG400016171]	18.080	4.17630231272	4.13590644292E-8	1.61658266255E-6	yes	up	0.97	1.41	1.28	0.11	0.09	0.03	1.22	0.0766666666667
PGSC0003DMG400016179		Flowering locus T [Source:PGSC_GENE;Acc:PGSC0003DMG400016179]	15.779	3.97989241267	1.20733718663E-5	0.000231137786358	yes	up	9.14	7.29	3.83	0.78	0.41	0	6.75333333333	0.396666666667
PGSC0003DMG400016192		Anthocyanidine rhamnosyl-transferase [Source:PGSC_GENE;Acc:PGSC0003DMG400016192]	0.257	-1.96168472507	0.00139439268538	0.0121722396551	yes	down	1.41	1.96	0.6	8.39	3.9	4.09	1.32333333333	5.46
PGSC0003DMG400016194		UDP-rhamnose:rhamnosyltransferase [Source:PGSC_GENE;Acc:PGSC0003DMG400016194]	2.260	1.17646429122	0.00405898246171	0.0281131113115	yes	up	19.47	34.61	30.41	13.23	14.39	7.08	28.1633333333	11.5666666667
PGSC0003DMG400016196		AP2 domain-containing transcription factor [Source:PGSC_GENE;Acc:PGSC0003DMG400016196]	4.771	2.25443925069	1.40762132022E-11	1.27627821562E-9	yes	up	31.87	53.31	34.38	12.29	11.07	9.21	39.8533333333	10.8566666667
PGSC0003DMG400016213		1-aminocyclopropane-1-carboxylate oxidase [Source:PGSC_GENE;Acc:PGSC0003DMG400016213]	0.021	-5.56760873484	6.04055770296E-5	0.000897254582066	yes	down	0.14	0	0.38	7.79	13.66	0.17	0.173333333333	7.20666666667
PGSC0003DMG400016217		Ring finger protein [Source:PGSC_GENE;Acc:PGSC0003DMG400016217]	0.404	-1.30853602971	0.00612689124655	0.0387538582737	yes	down	17.66	19.59	14.7	31.44	30.62	78.67	17.3166666667	46.91
PGSC0003DMG400016249		Anthranilate N-benzoyltransferase protein [Source:PGSC_GENE;Acc:PGSC0003DMG400016249]	0.010	-6.58999157429	0.000204008592608	0.00247920756039	yes	down	0	0	0	0.46	2.02	0.23	0	0.903333333333
PGSC0003DMG400016270		Heat stress transcription factor A-6b [Source:PGSC_GENE;Acc:PGSC0003DMG400016270]	6.526	2.70615095128	6.90170009192E-6	0.000142052713284	yes	up	89.14	235.53	71.15	36.49	15.04	11.89	131.94	21.14
PGSC0003DMG400016282		DNA-repair protein XRCC4 [Source:PGSC_GENE;Acc:PGSC0003DMG400016282]	3.851	1.94533077317	4.66640439157E-6	0.0001002763023	yes	up	14.48	12.71	11.79	4.07	4.42	1.98	12.9933333333	3.49
PGSC0003DMG400016292		THM18 protein [Source:PGSC_GENE;Acc:PGSC0003DMG400016292]	4.394	2.13547623507	4.84531225777E-5	0.00074278545548	yes	up	22.14	13.72	15.49	5.76	4.8	1.82	17.1166666667	4.12666666667
PGSC0003DMG400016295		Peroxisomal membrane protein 2, pxmp2 [Source:PGSC_GENE;Acc:PGSC0003DMG400016295]	4.158	2.0560151898	1.20171835184E-5	0.000230423825483	yes	up	8.02	7.78	7.7	2.86	1.21	1.82	7.83333333333	1.96333333333
PGSC0003DMG400016302		Class IV chitinase [Source:PGSC_GENE;Acc:PGSC0003DMG400016302]	11.966	3.58081527659	0.000189100050322	0.00232350137399	yes	up	2.17	3.6	6.54	0.61	0.46	0	4.10333333333	0.356666666667
PGSC0003DMG400016317		LEAUX=ARABIDOPSIS auxin-regulated protein homolog [Source:PGSC_GENE;Acc:PGSC0003DMG400016317]	0.397	-1.3342959385	0.00813574005368	0.0475967138185	yes	down	12.54	9.41	17.45	22.98	26.05	56.57	13.1333333333	35.2
PGSC0003DMG400016324		ATBET12 [Source:PGSC_GENE;Acc:PGSC0003DMG400016324]	3.251	1.70098608498	0.00135860538617	0.0119297043461	yes	up	118.66	80.39	61.79	38.54	30.11	12.02	86.9466666667	26.89
PGSC0003DMG400016327		Acetyl-coenzyme A carboxylase carboxyl transferase alpha [Source:PGSC_GENE;Acc:PGSC0003DMG400016327]	27.124	4.76148926181	0.00315608769456	0.023130101824	yes	up	0.36	0.49	0.34	0	0	0.05	0.396666666667	0.0166666666667
PGSC0003DMG400016328		Nuclear-pore anchor [Source:PGSC_GENE;Acc:PGSC0003DMG400016328]	0.452	-1.14690785016	0.00687160852253	0.0420679045845	yes	down	28.79	33.69	25.5	34.19	48.42	78.72	29.3266666667	53.7766666667
PGSC0003DMG400016352		Gene of unknown function [Source:PGSC_GENE;Acc:PGSC0003DMG400016352]	0.018	-5.78340226254	0.00100663895727	0.00938888113496	yes	down	0	0	0	1.86	1.97	0.5	0	1.44333333333
PGSC0003DMG400016360		3'-N-debenzoyl-2'-deoxytaxol N-benzoyltransferase [Source:PGSC_GENE;Acc:PGSC0003DMG400016360]	0.152	-2.71932522628	0.00859189507292	0.0496226191874	yes	down	0	0.26	0.33	1.71	1.85	0.65	0.196666666667	1.40333333333
PGSC0003DMG400016373		Alanine-2-oxoglutarate aminotransferase 1 [Source:PGSC_GENE;Acc:PGSC0003DMG400016373]	7.611	2.92816431192	1.17739811666E-5	0.000226651460657	yes	up	30.13	16.6	24.58	5.47	3.31	0.93	23.77	3.23666666667
PGSC0003DMG400016379		Zinc finger protein [Source:PGSC_GENE;Acc:PGSC0003DMG400016379]	0.288	-1.79619705977	1.22035861876E-5	0.000232899426538	yes	down	4.49	5.85	7.05	16.53	29.4	29.79	5.79666666667	25.24
PGSC0003DMG400016381		Conserved gene of unknown function [Source:PGSC_GENE;Acc:PGSC0003DMG400016381]	0.075	-3.73018642957	0.000123182188015	0.00161962995454	yes	down	0.38	0.15	1.31	2.79	7.31	15.35	0.613333333333	8.48333333333
PGSC0003DMG400016386		HVA22 i [Source:PGSC_GENE;Acc:PGSC0003DMG400016386]	2.061	1.0435233323	0.00592858969498	0.0377935971408	yes	up	7.64	7	4.6	2.6	4.17	3.86	6.41333333333	3.54333333333
PGSC0003DMG400016410		Transposase [Source:PGSC_GENE;Acc:PGSC0003DMG400016410]	4.125	2.04441423968	1.25544803492E-5	0.000238465053657	yes	up	16.64	17.75	16.19	4.95	5.64	1.65	16.86	4.08
PGSC0003DMG400016411		Isochorismatase [Source:PGSC_GENE;Acc:PGSC0003DMG400016411]	0.241	-2.05218143394	0.00150449258273	0.0129024522126	yes	down	14.75	14.03	11.92	27.83	28.18	119.1	13.5666666667	58.37
PGSC0003DMG400016429		Kinase [Source:PGSC_GENE;Acc:PGSC0003DMG400016429]	0.369	-1.43897133871	0.00551684211484	0.035710132479	yes	down	0.32	0.29	0.44	0.73	0.92	6.07	0.35	2.57333333333
PGSC0003DMG400016442		Aspartic proteinase [Source:PGSC_GENE;Acc:PGSC0003DMG400016442]	2.425	1.27827674134	0.000655804391865	0.00660953269321	yes	up	18.99	32.53	20.84	9.21	9.55	13.69	24.12	10.8166666667
PGSC0003DMG400016454		Conserved gene of unknown function [Source:PGSC_GENE;Acc:PGSC0003DMG400016454]	0.445	-1.16761111917	0.00361157594295	0.025711131713	yes	down	3.39	6.83	5.63	10.24	13.8	15.03	5.28333333333	13.0233333333
PGSC0003DMG400016467		Conserved gene of unknown function [Source:PGSC_GENE;Acc:PGSC0003DMG400016467]	2.833	1.50244640382	0.00314563495249	0.0230742966891	yes	up	10.74	9.76	13.32	6.69	4.42	2.02	11.2733333333	4.37666666667
PGSC0003DMG400016469		Conserved gene of unknown function [Source:PGSC_GENE;Acc:PGSC0003DMG400016469]	4.161	2.05707079358	0.00202192665698	0.0162808818632	yes	up	2.39	2.44	2.01	1.11	0.32	0.36	2.28	0.596666666667
PGSC0003DMG400016470		Conserved gene of unknown function [Source:PGSC_GENE;Acc:PGSC0003DMG400016470]	46.295	5.53277775076	0.00597284229068	0.0379981824099	yes	up	2.14	1.61	5.23	0	0	0	2.99333333333	0
PGSC0003DMG400016488		Conserved gene of unknown function [Source:PGSC_GENE;Acc:PGSC0003DMG400016488]	9.865	3.30225816532	0.00697966387876	0.0425780735498	yes	up	1.23	0.86	0.69	0.21	0.07	0	0.926666666667	0.0933333333333
PGSC0003DMG400016522		Poly(A) polymerase [Source:PGSC_GENE;Acc:PGSC0003DMG400016522]	19703.028	14.2661297644	3.54102183477E-31	7.19712687917E-28	yes	up	61.13	65.94	49.4	0	0	0	58.8233333333	0
PGSC0003DMG400016523		Avr9/Cf-9 rapidly elicited protein 146 [Source:PGSC_GENE;Acc:PGSC0003DMG400016523]	2.702	1.4337749388	0.00156521789094	0.0133109011018	yes	up	38.36	25.01	39.07	14.84	7.62	16.39	34.1466666667	12.95
PGSC0003DMG400016524		Avr9/Cf-9 rapidly elicited protein 146 [Source:PGSC_GENE;Acc:PGSC0003DMG400016524]	5.166	2.36895666173	0.000238971048142	0.00282937080786	yes	up	17.18	10.42	14.47	4.76	0.98	2.63	14.0233333333	2.79
PGSC0003DMG400016525		Avr9/Cf-9 rapidly elicited protein 146 [Source:PGSC_GENE;Acc:PGSC0003DMG400016525]	2.797	1.48392947981	0.000852705532503	0.00820413725355	yes	up	51.84	32.98	44.36	11.77	11.17	24.13	43.06	15.69
PGSC0003DMG400016535		Mitochondrial carnitine/acylcarnitine carrier protein [Source:PGSC_GENE;Acc:PGSC0003DMG400016535]	0.173	-2.52949568931	0.00261605196389	0.0200709365836	yes	down	0.81	0.87	0.65	1.54	2.09	10.75	0.776666666667	4.79333333333
PGSC0003DMG400016542		Kelch repeat-containing F-box family protein [Source:PGSC_GENE;Acc:PGSC0003DMG400016542]	4.818	2.26831448408	3.04678177783E-7	9.58851710467E-6	yes	up	4.82	7.23	3.72	1.27	1.1	1.15	5.25666666667	1.17333333333
PGSC0003DMG400016548		Gene of unknown function [Source:PGSC_GENE;Acc:PGSC0003DMG400016548]	10.245	3.35684660554	1.28839771856E-16	3.02154041881E-14	yes	up	6.67	6.93	9.43	0.72	1.11	0.63	7.67666666667	0.82
PGSC0003DMG400016553		Shikimate kinase, chloroplastic [Source:PGSC_GENE;Acc:PGSC0003DMG400016553]	2.105	1.07387240585	0.00816926152637	0.0477699085659	yes	up	33.89	36.11	25.33	23.04	14	12.36	31.7766666667	16.4666666667
PGSC0003DMG400016560		Auxin-induced SAUR [Source:PGSC_GENE;Acc:PGSC0003DMG400016560]	0.009	-6.87125750576	0.000333259287546	0.00375783357524	yes	down	0	0	0	3.84	4.41	0.12	0	2.79
PGSC0003DMG400016563		Auxin-induced SAUR [Source:PGSC_GENE;Acc:PGSC0003DMG400016563]	0.011	-6.45597922933	0.00531641996845	0.0346334089291	yes	down	0	0	0	5.24	3.45	0	0	2.89666666667
PGSC0003DMG400016576		ATGCN5 [Source:PGSC_GENE;Acc:PGSC0003DMG400016576]	0.376	-1.41008551007	0.00857847478028	0.0495803317277	yes	down	16.68	16.55	13.91	23.46	31.98	82.2	15.7133333333	45.88
PGSC0003DMG400016579		Conserved gene of unknown function [Source:PGSC_GENE;Acc:PGSC0003DMG400016579]	0.289	-1.78907638482	0.000588791605767	0.00603641331007	yes	down	4.28	2.13	1.4	5.13	8.13	11.56	2.60333333333	8.27333333333
PGSC0003DMG400016599		Tospovirus resistance protein C [Source:PGSC_GENE;Acc:PGSC0003DMG400016599]	2.580	1.36714262697	0.00109782241363	0.0100434691179	yes	up	2.1	3.04	1.36	0.71	0.56	0.63	2.16666666667	0.633333333333
PGSC0003DMG400016601		Tospovirus resistance protein A [Source:PGSC_GENE;Acc:PGSC0003DMG400016601]	0.238	-2.06885677012	8.76455127138E-8	3.14826812237E-6	yes	down	1.05	0.31	1.01	6.45	7.07	1.61	0.79	5.04333333333
PGSC0003DMG400016621		Cytochrome P450 [Source:PGSC_GENE;Acc:PGSC0003DMG400016621]	0.036	-4.78447351281	1.1462441287E-5	0.000221353082336	yes	down	0.04	0.09	0	1.02	1.8	1.05	0.0433333333333	1.29
PGSC0003DMG400016688		Protein BRICK1 [Source:PGSC_GENE;Acc:PGSC0003DMG400016688]	3.182	1.66972725414	0.00445480900845	0.0301729496573	yes	up	18.33	10.15	20.4	6.97	5.95	2.37	16.2933333333	5.09666666667
PGSC0003DMG400016689		Metal ion binding protein [Source:PGSC_GENE;Acc:PGSC0003DMG400016689]	5.522	2.46530973501	2.52681366176E-9	1.32821088816E-7	yes	up	16.22	25.64	23.66	3.98	2.91	5.13	21.84	4.00666666667
PGSC0003DMG400016714		1-aminocyclopropane-1-carboxylate oxidase [Source:PGSC_GENE;Acc:PGSC0003DMG400016714]	3.211	1.68281879933	0.000520363240516	0.00545642707567	yes	up	240.37	187.4	273.98	195.54	127.03	64.88	233.916666667	129.15
PGSC0003DMG400016718		Pentatricopeptide repeat-containing protein, mitochondrial [Source:PGSC_GENE;Acc:PGSC0003DMG400016718]	0.467	-1.09739230996	0.00804898188969	0.047259188322	yes	down	2.28	2.4	2.33	4.41	3.99	8.23	2.33666666667	5.54333333333
PGSC0003DMG400016722		Glutathione S-transferase [Source:PGSC_GENE;Acc:PGSC0003DMG400016722]	0.120	-3.0556463307	0.00190891949254	0.0155422665296	yes	down	0.15	1.01	0.43	3.11	7.58	1.72	0.53	4.13666666667
PGSC0003DMG400016730		Sucrose synthase [Source:PGSC_GENE;Acc:PGSC0003DMG400016730]	4.173	2.06118157802	1.04365158306E-7	3.65727903892E-6	yes	up	61.58	116.54	63.44	24.58	19	19.99	80.52	21.19
PGSC0003DMG400016744		Short chain alcohol dehydrogenase [Source:PGSC_GENE;Acc:PGSC0003DMG400016744]	3.898	1.96263434262	1.19882375162E-5	0.000230230797653	yes	up	15.3	19.08	22.3	6.56	6.53	3.12	18.8933333333	5.40333333333
PGSC0003DMG400016778		Cytochrome P450 [Source:PGSC_GENE;Acc:PGSC0003DMG400016778]	0.016	-6.00480262599	0.00021341961577	0.00257052070549	yes	down	0	0.04	0.11	0.2	0.59	5.52	0.05	2.10333333333
PGSC0003DMG400016792		Avr9/Cf-9 rapidly elicited protein 75 [Source:PGSC_GENE;Acc:PGSC0003DMG400016792]	0.396	-1.33808439205	0.00115777893609	0.0104974826212	yes	down	24.76	20.29	27.11	80.31	54.07	41.31	24.0533333333	58.5633333333
PGSC0003DMG400016797		ATP-binding cassette transporter [Source:PGSC_GENE;Acc:PGSC0003DMG400016797]	4.209	2.07362972416	0.000373121103858	0.00414597891713	yes	up	5.97	6.02	3.7	2.09	1.41	0.54	5.23	1.34666666667
PGSC0003DMG400016799		EPIDERMAL PATTERNING FACTOR 1 [Source:PGSC_GENE;Acc:PGSC0003DMG400016799]	0.185	-2.43126746501	0.00518281787505	0.0339261749792	yes	down	6.78	0.14	3.65	2.48	5.41	11.76	3.52333333333	6.55
PGSC0003DMG400016808		N protein [Source:PGSC_GENE;Acc:PGSC0003DMG400016808]	0.200	-2.32298858856	2.5774412949E-5	0.000432053561393	yes	down	0.26	0.28	0.24	0.72	0.86	0.6	0.26	0.726666666667
PGSC0003DMG400016814		60S ribosomal protein L38 [Source:PGSC_GENE;Acc:PGSC0003DMG400016814]	0.200	-2.31878788319	1.81566602659E-5	0.000323950946514	yes	down	26.03	43.06	18.46	117.51	129.69	45.75	29.1833333333	97.65
PGSC0003DMG400016823		Nucleotide binding site-leucine rich repeat protein [Source:PGSC_GENE;Acc:PGSC0003DMG400016823]	2.144	1.09998103893	0.00802610908921	0.0471652622851	yes	up	1.61	2.59	2.61	1.29	1.4	0.79	2.27	1.16
PGSC0003DMG400016825		Axi 1 protein [Source:PGSC_GENE;Acc:PGSC0003DMG400016825]	164.654	7.36329689027	5.33539952779E-7	1.53636829378E-5	yes	up	0.29	5.7	1.56	0.02	0	0.03	2.51666666667	0.0166666666667
PGSC0003DMG400016842		Conserved gene of unknown function [Source:PGSC_GENE;Acc:PGSC0003DMG400016842]	0.262	-1.93447070093	0.00726170133966	0.043785635519	yes	down	7.77	10.38	9.07	12.71	18.11	83.76	9.07333333333	38.1933333333
PGSC0003DMG400016845		Uncharacterized histidine-rich protein DDB_G0274557 [Source:PGSC_GENE;Acc:PGSC0003DMG400016845]	6.568	2.71554007968	0.00042540676109	0.00463820782431	yes	up	19.51	14.08	3.93	3.2	0.78	1.66	12.5066666667	1.88
PGSC0003DMG400016847		Conserved gene of unknown function [Source:PGSC_GENE;Acc:PGSC0003DMG400016847]	24.816	4.63319416056	0.000304116604224	0.00348562216966	yes	up	4.44	12.33	7.96	0	0	0.88	8.24333333333	0.293333333333
PGSC0003DMG400016848		Gene of unknown function [Source:PGSC_GENE;Acc:PGSC0003DMG400016848]	6.331	2.66238654018	0.00451248942818	0.030478985642	yes	up	1.52	0.87	1.56	0.04	0.48	0.15	1.31666666667	0.223333333333
PGSC0003DMG400016854		Oxidoreductase, aldo/keto reductase family protein [Source:PGSC_GENE;Acc:PGSC0003DMG400016854]	0.390	-1.35727737355	0.00230000305037	0.0181075127174	yes	down	2.59	1.18	1.49	4.15	5.61	7.42	1.75333333333	5.72666666667
PGSC0003DMG400016858		Membrane protein [Source:PGSC_GENE;Acc:PGSC0003DMG400016858]	0.145	-2.78813894125	3.68368828732E-7	1.13155109984E-5	yes	down	2.89	6.35	6.19	53.11	46.35	20.03	5.14333333333	39.83
PGSC0003DMG400016867		Chalcone synthase J [Source:PGSC_GENE;Acc:PGSC0003DMG400016867]	0.016	-6.00588035569	0.00032649847225	0.00369869843855	yes	down	0	0	0	0.69	1.02	0.32	0	0.676666666667
PGSC0003DMG400016875		Gene of unknown function [Source:PGSC_GENE;Acc:PGSC0003DMG400016875]	20.847	4.38174324435	0.00395659176534	0.0275403176817	yes	up	1.81	0.68	1.53	0.19	0	0	1.34	0.0633333333333
PGSC0003DMG400016896		NAC domain protein [Source:PGSC_GENE;Acc:PGSC0003DMG400016896]	2.480	1.31020791118	1.85564171817E-5	0.000328805435913	yes	up	8.59	10.6	10.67	3.67	4.73	5.07	9.95333333333	4.49
PGSC0003DMG400016904		Gene of unknown function [Source:PGSC_GENE;Acc:PGSC0003DMG400016904]	0.133	-2.90819179275	2.02945640526E-5	0.00035356029803	yes	down	0.55	2.49	1.22	10.54	10.31	23.54	1.42	14.7966666667
PGSC0003DMG400016906		BZIP transcription factor BZI-2 [Source:PGSC_GENE;Acc:PGSC0003DMG400016906]	3.384	1.7585212558	3.21509467939E-6	7.2423353789E-5	yes	up	33.05	39.38	56.12	10.76	13.11	16.4	42.85	13.4233333333
PGSC0003DMG400016943		Hypothetical Ser-Thr protein kinase [Source:PGSC_GENE;Acc:PGSC0003DMG400016943]	2.152	1.105403093	0.00684086405571	0.0419323132241	yes	up	9.21	21.42	13.68	7.53	7.77	7.59	14.77	7.63
PGSC0003DMG400016967		Conserved gene of unknown function [Source:PGSC_GENE;Acc:PGSC0003DMG400016967]	3.853	1.94605734216	7.31923300886E-8	2.70478928918E-6	yes	up	276.89	499.15	281.93	109.63	102.78	91.07	352.656666667	101.16
PGSC0003DMG400016968		EMB1745 [Source:PGSC_GENE;Acc:PGSC0003DMG400016968]	0.334	-1.58184145226	0.000117821031359	0.00157116181239	yes	down	14.98	15.38	14.25	34.94	35.2	74.51	14.87	48.2166666667
PGSC0003DMG400016971		Conserved gene of unknown function [Source:PGSC_GENE;Acc:PGSC0003DMG400016971]	3.129	1.64553989438	4.12010795875E-7	1.237554595E-5	yes	up	200.95	319.69	207.84	89.59	93.7	73.04	242.826666667	85.4433333333
PGSC0003DMG400016972		Conserved gene of unknown function [Source:PGSC_GENE;Acc:PGSC0003DMG400016972]	2.679	1.42153647761	0.00143979393769	0.0124792374343	yes	up	2.82	6.16	4.09	2.23	1.57	1	4.35666666667	1.6
PGSC0003DMG400016973		F-box and wd40 domain protein [Source:PGSC_GENE;Acc:PGSC0003DMG400016973]	0.185	-2.43727573959	0.000116991833529	0.00156181216189	yes	down	5.81	29.08	22.24	67.82	128.84	139.19	19.0433333333	111.95
PGSC0003DMG400016982		Bacterial spot disease resistance protein 4 [Source:PGSC_GENE;Acc:PGSC0003DMG400016982]	0.248	-2.01160629877	0.00465724419745	0.0312404251859	yes	down	0.6	1	0.52	3.81	3.95	1.13	0.706666666667	2.96333333333
PGSC0003DMG400016984		Alcohol NADP+ oxidoreductase [Source:PGSC_GENE;Acc:PGSC0003DMG400016984]	0.062	-4.01630364845	2.85580322492E-21	1.6584057299E-18	yes	down	0.96	0.97	0.4	14.74	12.62	13.97	0.776666666667	13.7766666667
PGSC0003DMG400016995		Pto-like serine/threonine kinase [Source:PGSC_GENE;Acc:PGSC0003DMG400016995]	6.948	2.79653058504	2.11231187928E-12	2.24975051247E-10	yes	up	9.84	13.06	9.69	2.13	1.26	1.39	10.8633333333	1.59333333333
PGSC0003DMG400016998		Dual specificity protein phosphatase Diacylglycerol kinase, catalytic region [Source:PGSC_GENE;Acc:PGSC0003DMG400016998]	2.251	1.17031334547	7.63384786531E-5	0.00108755577941	yes	up	22.45	23.81	26.39	12.17	11.76	9.44	24.2166666667	11.1233333333
PGSC0003DMG400017007		MAR-binding protein [Source:PGSC_GENE;Acc:PGSC0003DMG400017007]	0.051	-4.28781714408	3.94178629663E-6	8.68474866981E-5	yes	down	3.83	6.75	5.6	13.51	36.83	234.94	5.39333333333	95.0933333333
PGSC0003DMG400017008		Gene of unknown function [Source:PGSC_GENE;Acc:PGSC0003DMG400017008]	0.002	-8.7128380654	3.04621161255E-10	2.00802976297E-8	yes	down	0	0	0	1.34	1.96	4.1	0	2.46666666667
PGSC0003DMG400017050		Dimethyladenosine transferase [Source:PGSC_GENE;Acc:PGSC0003DMG400017050]	0.497	-1.00769011652	0.00696122362743	0.042509825807	yes	down	5	4.93	4.28	7.24	9.77	13.6	4.73666666667	10.2033333333
PGSC0003DMG400017053		Conserved gene of unknown function [Source:PGSC_GENE;Acc:PGSC0003DMG400017053]	0.312	-1.67953186992	5.48426258886E-6	0.000116112121999	yes	down	22.18	16.06	18.67	77.87	58.68	39.63	18.97	58.7266666667
PGSC0003DMG400017055		Ring finger protein [Source:PGSC_GENE;Acc:PGSC0003DMG400017055]	0.368	-1.44028313233	1.12235864262E-5	0.000217429128623	yes	down	2.42	3.17	3.44	9.14	9.73	7.22	3.01	8.69666666667
PGSC0003DMG400017060		Disease resistance protein RGA1 [Source:PGSC_GENE;Acc:PGSC0003DMG400017060]	2.273	1.18480605905	0.00278793935694	0.0211107857546	yes	up	2.71	2.99	1.97	1.04	1.07	1.6	2.55666666667	1.23666666667
PGSC0003DMG400017061		Blight resistance protein SH10 [Source:PGSC_GENE;Acc:PGSC0003DMG400017061]	5.023	2.3286748041	0.00782145041528	0.0462573170778	yes	up	1.4	2.22	1.02	0.23	0.52	0.19	1.54666666667	0.313333333333
PGSC0003DMG400017062		Disease resistance protein RGA1 [Source:PGSC_GENE;Acc:PGSC0003DMG400017062]	6.677	2.73927117104	1.78925916709E-9	9.78476033304E-8	yes	up	19.56	18.27	4.39	0.54	3.3	4.69	14.0733333333	2.84333333333
PGSC0003DMG400017064		Gene of unknown function [Source:PGSC_GENE;Acc:PGSC0003DMG400017064]	0.196	-2.35445823394	0.000567655228816	0.00585664595213	yes	down	2.14	0.94	0.78	4.15	2.92	7	1.28666666667	4.69
PGSC0003DMG400017065		Disease resistance protein RGA1 [Source:PGSC_GENE;Acc:PGSC0003DMG400017065]	29.752	4.8949123721	4.77891748812E-13	5.9166394688E-11	yes	up	9.09	12.46	19.64	0.27	1.01	0.19	13.73	0.49
PGSC0003DMG400017067		AT hook motif-containing protein [Source:PGSC_GENE;Acc:PGSC0003DMG400017067]	28.895	4.85276400175	1.86952575267E-11	1.65209177926E-9	yes	up	13.84	8.47	14.19	0.77	0.08	0.57	12.1666666667	0.473333333333
PGSC0003DMG400017072		NBS-LRR resistance protein [Source:PGSC_GENE;Acc:PGSC0003DMG400017072]	0.417	-1.26035447531	0.00636308914309	0.039753008248	yes	down	3.33	4.84	3.78	8.87	8.58	16.89	3.98333333333	11.4466666667
PGSC0003DMG400017081		Serine/threonine-protein kinase bri1 [Source:PGSC_GENE;Acc:PGSC0003DMG400017081]	2.217	1.14858533252	0.00396548124992	0.0275864482845	yes	up	11.09	13.69	17.38	7.08	5.27	5.06	14.0533333333	5.80333333333
PGSC0003DMG400017106		ATP binding protein [Source:PGSC_GENE;Acc:PGSC0003DMG400017106]	0.044	-4.50587060985	9.67024744532E-15	1.56196910723E-12	yes	down	0.28	0.22	0.08	3.59	3.25	3.46	0.193333333333	3.43333333333
PGSC0003DMG400017110		Conserved gene of unknown function [Source:PGSC_GENE;Acc:PGSC0003DMG400017110]	0.053	-4.24096694002	0.000517158582018	0.00543680087082	yes	down	0.58	0	0.08	2.7	9.87	1.26	0.22	4.61
PGSC0003DMG400017112		Gene of unknown function [Source:PGSC_GENE;Acc:PGSC0003DMG400017112]	45.676	5.51337384285	6.67946090221E-6	0.000138178160649	yes	up	7.34	12.16	8.33	0.24	0	0.28	9.27666666667	0.173333333333
PGSC0003DMG400017123		Cytochrome P450 [Source:PGSC_GENE;Acc:PGSC0003DMG400017123]	4.011	2.0037929917	2.91487334891E-5	0.000479068470215	yes	up	3.34	2.67	2.1	0.84	0.6	0.78	2.70333333333	0.74
PGSC0003DMG400017124		Cytochrome P450 [Source:PGSC_GENE;Acc:PGSC0003DMG400017124]	0.031	-5.03068435244	6.38948504891E-27	7.08361547013E-24	yes	down	2.4	1.4	0.91	73.16	89.11	71.47	1.57	77.9133333333
PGSC0003DMG400017125		Cytochrome P450 [Source:PGSC_GENE;Acc:PGSC0003DMG400017125]	0.006	-7.30363391916	1.61079946879E-45	3.92873990437E-41	yes	down	0.05	0.19	0.2	27.13	29.43	23.53	0.146666666667	26.6966666667
PGSC0003DMG400017142		Major latex [Source:PGSC_GENE;Acc:PGSC0003DMG400017142]	6.328	2.66185765661	6.18514889273E-6	0.000129157347169	yes	up	49.78	73.4	69.17	11.41	3.44	16.2	64.1166666667	10.35
PGSC0003DMG400017144		Succinic semialdehyde dehydrogenase [Source:PGSC_GENE;Acc:PGSC0003DMG400017144]	0.478	-1.0662435737	0.00512768592771	0.0336484003432	yes	down	96.27	93.84	82.19	144.61	170.23	302.13	90.7666666667	205.656666667
PGSC0003DMG400017178		Rhicadhesin receptor [Source:PGSC_GENE;Acc:PGSC0003DMG400017178]	3017.887	11.5593230653	3.46481960138E-26	3.25026731068E-23	yes	up	89.88	444.37	148.83	0.14	0	0.09	227.693333333	0.0766666666667
PGSC0003DMG400017179		Ring finger protein [Source:PGSC_GENE;Acc:PGSC0003DMG400017179]	4.815	2.26750042631	0.00247921156666	0.0192144804928	yes	up	3.55	5.52	3.01	1.38	1.09	0.17	4.02666666667	0.88
PGSC0003DMG400017189		Desacetoxyvindoline 4-hydroxylase [Source:PGSC_GENE;Acc:PGSC0003DMG400017189]	0.254	-1.97580589322	3.19833965394E-6	7.21671619229E-5	yes	down	10.26	13.81	13.55	70.72	70.98	31.46	12.54	57.72
PGSC0003DMG400017199		ARPC2B [Source:PGSC_GENE;Acc:PGSC0003DMG400017199]	6.615	2.72580161876	1.35416357932E-6	3.45120686517E-5	yes	up	6.46	16.74	8.94	2.26	1.77	1.2	10.7133333333	1.74333333333
PGSC0003DMG400017203		Primary amine oxidase [Source:PGSC_GENE;Acc:PGSC0003DMG400017203]	8.328	3.05793368734	0.00744113002316	0.0445262907912	yes	up	0.78	0.36	0.26	0.05	0.11	0	0.466666666667	0.0533333333333
PGSC0003DMG400017204		Oligopeptide transporter [Source:PGSC_GENE;Acc:PGSC0003DMG400017204]	0.102	-3.29103650352	5.65674243087E-13	6.8640770094E-11	yes	down	0.25	0.13	0.21	1.86	2.31	2.25	0.196666666667	2.14
PGSC0003DMG400017226		Inorganic phosphate transporter 1 [Source:PGSC_GENE;Acc:PGSC0003DMG400017226]	0.246	-2.021065234	2.80692998447E-9	1.45352489005E-7	yes	down	6.53	5.57	3.6	20.24	26.44	21.5	5.23333333333	22.7266666667
PGSC0003DMG400017234		Auxin-induced protein 5NG4 [Source:PGSC_GENE;Acc:PGSC0003DMG400017234]	7.244	2.85672609858	0.00306304024264	0.0226455142522	yes	up	0.67	0.72	0.7	0.23	0.1	0	0.696666666667	0.11
PGSC0003DMG400017237		Desacetoxyvindoline 4-hydroxylase [Source:PGSC_GENE;Acc:PGSC0003DMG400017237]	0.179	-2.4817861506	0.000253562125994	0.00297468987639	yes	down	2.59	1.51	1.35	3.07	4.5	12.73	1.81666666667	6.76666666667
PGSC0003DMG400017246		1-aminocyclopropane-1-carboxylate oxidase homolog [Source:PGSC_GENE;Acc:PGSC0003DMG400017246]	3.889	1.95951437177	4.50778756947E-5	0.000699840476253	yes	up	1.97	0.98	1.87	0.33	0.22	0.69	1.60666666667	0.413333333333
PGSC0003DMG400017253		Bet1-like SNARE 1-2 [Source:PGSC_GENE;Acc:PGSC0003DMG400017253]	0.394	-1.34431829747	0.000826227950141	0.00799988078759	yes	down	6.78	4.43	5.07	10.36	8.56	8.57	5.42666666667	9.16333333333
PGSC0003DMG400017257		Cellulose synthase [Source:PGSC_GENE;Acc:PGSC0003DMG400017257]	594.842	9.21636254509	1.45963469924E-8	6.31214367279E-7	yes	up	0.74	7.28	1	0	0	0	3.00666666667	0
PGSC0003DMG400017259		Agenet domain containing protein [Source:PGSC_GENE;Acc:PGSC0003DMG400017259]	0.264	-1.92132335718	1.80083858851E-6	4.40546170247E-5	yes	down	0.85	2.1	1.34	5.32	6.57	7.09	1.43	6.32666666667
PGSC0003DMG400017278		Receptor-like kinase [Source:PGSC_GENE;Acc:PGSC0003DMG400017278]	0.160	-2.64315218915	1.22299734087E-17	3.46847734231E-15	yes	down	14.31	9.24	12.29	90	70.42	66.09	11.9466666667	75.5033333333
PGSC0003DMG400017284		Receptor-like kinase [Source:PGSC_GENE;Acc:PGSC0003DMG400017284]	0.483	-1.04980196818	0.00156227746944	0.0132905292918	yes	down	5.4	4.76	4.05	13.32	8.45	10.62	4.73666666667	10.7966666667
PGSC0003DMG400017301		ER glycerol-phosphate acyltransferase [Source:PGSC_GENE;Acc:PGSC0003DMG400017301]	0.033	-4.916382738	5.60945390787E-18	1.68906889893E-15	yes	down	9.91	1.9	3.99	154.85	131.75	126.98	5.26666666667	137.86
PGSC0003DMG400017312		Zinc finger family protein [Source:PGSC_GENE;Acc:PGSC0003DMG400017312]	3.904	1.96495691014	3.11530309288E-5	0.00050621080903	yes	up	17.97	26.78	24.12	4.58	4.26	10.03	22.9566666667	6.29
PGSC0003DMG400017319		CYP72A56 [Source:PGSC_GENE;Acc:PGSC0003DMG400017319]	48.840	5.60998650178	6.00803536691E-8	2.26835886376E-6	yes	up	3.52	1.98	3.37	1.26	0.05	0	2.95666666667	0.436666666667
PGSC0003DMG400017321		CYP72A56 [Source:PGSC_GENE;Acc:PGSC0003DMG400017321]	11.512	3.52503531047	0.000193945452982	0.0023794414478	yes	up	1.47	1.72	1.04	0.04	0.04	0.32	1.41	0.133333333333
PGSC0003DMG400017325		CYP72A56 [Source:PGSC_GENE;Acc:PGSC0003DMG400017325]	0.009	-6.87682841384	3.69219789369E-5	0.000587045023645	yes	down	0	0	0	2.2	1.68	0.28	0	1.38666666667
PGSC0003DMG400017328		Receptor-like kinase [Source:PGSC_GENE;Acc:PGSC0003DMG400017328]	0.166	-2.59026899434	0.0016426515882	0.0138279458114	yes	down	0.51	0.1	0.39	2	2.59	1.55	0.333333333333	2.04666666667
PGSC0003DMG400017335		Strictosidine synthase [Source:PGSC_GENE;Acc:PGSC0003DMG400017335]	0.066	-3.91527244273	3.30273513263E-6	7.4106448836E-5	yes	down	1.78	0.36	2.27	31.18	35.48	5.52	1.47	24.06
PGSC0003DMG400017342		PDF [Source:PGSC_GENE;Acc:PGSC0003DMG400017342]	0.049	-4.34953003912	0.000225823400106	0.00269068526067	yes	down	2.73	1.49	5.51	60.44	150.39	1.03	3.24333333333	70.62
PGSC0003DMG400017346		Ribose-phosphate pyrophosphokinase 4 [Source:PGSC_GENE;Acc:PGSC0003DMG400017346]	2.099	1.06981199306	0.000128735795176	0.00168357428651	yes	up	42.2	45.77	43.7	25.81	33.4	24.59	43.89	27.9333333333
PGSC0003DMG400017348		Polygalacturonase [Source:PGSC_GENE;Acc:PGSC0003DMG400017348]	35.096	5.13324822982	0.00799194617537	0.0470488938492	yes	up	0.37	0.42	0.26	0	0	0	0.35	0
PGSC0003DMG400017351		Triacylglycerol lipase [Source:PGSC_GENE;Acc:PGSC0003DMG400017351]	3.208	1.68184754725	6.4075540468E-6	0.000133344917407	yes	up	24.54	33.17	28.15	12.48	9.73	6.53	28.62	9.58
PGSC0003DMG400017391		GI10570 [Source:PGSC_GENE;Acc:PGSC0003DMG400017391]	18.620	4.21879848319	1.23820504163E-5	0.000235936101292	yes	up	5.42	3.63	4.14	0.35	0.27	0	4.39666666667	0.206666666667
PGSC0003DMG400017447		Gene of unknown function [Source:PGSC_GENE;Acc:PGSC0003DMG400017447]	0.012	-6.32859866462	0.00731105605256	0.0439636728604	yes	down	0	0	0	0	0.73	0.71	0	0.48
PGSC0003DMG400017468		HAT dimerisation domain-containing protein [Source:PGSC_GENE;Acc:PGSC0003DMG400017468]	0.132	-2.92595747002	0.00221195862305	0.0175503158153	yes	down	0.15	0.06	0.1	0.68	0.68	1.18	0.103333333333	0.846666666667
PGSC0003DMG400017486		Conserved gene of unknown function [Source:PGSC_GENE;Acc:PGSC0003DMG400017486]	66.376	6.05258591123	0.00137639964007	0.0120367110869	yes	up	1.16	0.73	3.98	0	0	0	1.95666666667	0
PGSC0003DMG400017491		Plant ubiquilin [Source:PGSC_GENE;Acc:PGSC0003DMG400017491]	0.249	-2.00448384037	0.00148159242809	0.0127553968659	yes	down	1.69	0.81	0.73	5.36	6.27	2.04	1.07666666667	4.55666666667
PGSC0003DMG400017520		Ring finger protein [Source:PGSC_GENE;Acc:PGSC0003DMG400017520]	4.553	2.18693401253	2.93607027889E-6	6.68923725598E-5	yes	up	3.62	5.42	7.64	1.23	1.21	1.53	5.56	1.32333333333
PGSC0003DMG400017524		P-glycoprotein [Source:PGSC_GENE;Acc:PGSC0003DMG400017524]	0.064	-3.97202167571	5.85854750809E-11	4.71584071691E-9	yes	down	2.2	1.34	2.1	10.79	16.7	46.56	1.88	24.6833333333
PGSC0003DMG400017536		Glycine-rich cell wall structural protein 1.8 [Source:PGSC_GENE;Acc:PGSC0003DMG400017536]	0.183	-2.45333729936	0.00859900491009	0.0496519246584	yes	down	14.66	4.17	19.88	106.67	117.44	7.42	12.9033333333	77.1766666667
PGSC0003DMG400017539		Senescence-associated protein 5 [Source:PGSC_GENE;Acc:PGSC0003DMG400017539]	9.478	3.24453572176	4.79822109084E-7	1.40659389911E-5	yes	up	8.29	9.81	17.48	2.25	1.26	0.49	11.86	1.33333333333
PGSC0003DMG400017540		BHLH071 [Source:PGSC_GENE;Acc:PGSC0003DMG400017540]	0.237	-2.07789941912	0.00301401192179	0.0223507907487	yes	down	0.48	0.78	0.73	1.58	5.43	1.97	0.663333333333	2.99333333333
PGSC0003DMG400017552		Caffeic acid O-methyltransferase II [Source:PGSC_GENE;Acc:PGSC0003DMG400017552]	8.588	3.10233348671	4.52492514345E-7	1.33773241514E-5	yes	up	10.81	17.88	10.77	2.69	0.56	1.64	13.1533333333	1.63
PGSC0003DMG400017560		Phosphatidylinositol-4-phosphate 5-kinase [Source:PGSC_GENE;Acc:PGSC0003DMG400017560]	0.373	-1.42308991139	0.00161243921941	0.0136222350403	yes	down	1.76	1.43	0.91	4.91	3.57	3.34	1.36666666667	3.94
PGSC0003DMG400017580		Conserved gene of unknown function [Source:PGSC_GENE;Acc:PGSC0003DMG400017580]	0.089	-3.49286518208	2.27572465055E-6	5.39931169524E-5	yes	down	0.63	0.42	0.89	4.25	15.7	3.78	0.646666666667	7.91
PGSC0003DMG400017582		Conserved gene of unknown function [Source:PGSC_GENE;Acc:PGSC0003DMG400017582]	0.169	-2.56314796753	1.202602259E-6	3.10714715012E-5	yes	down	0.83	0.61	1.03	4.96	4.03	6.39	0.823333333333	5.12666666667
PGSC0003DMG400017585		Auxin response factor ARF16 [Source:PGSC_GENE;Acc:PGSC0003DMG400017585]	0.085	-3.56320430132	0.000904284378144	0.00861206403082	yes	down	0.25	0.29	0.09	1.09	2.9	0.37	0.21	1.45333333333
PGSC0003DMG400017589		Zinc finger, RING-type [Source:PGSC_GENE;Acc:PGSC0003DMG400017589]	0.279	-1.84229403029	1.88302852935E-5	0.000332284801264	yes	down	2.62	16.19	1.43	14.75	21.25	13.61	6.74666666667	16.5366666667
PGSC0003DMG400017592		P70 protein [Source:PGSC_GENE;Acc:PGSC0003DMG400017592]	2.720	1.44372790192	0.00381416902493	0.0268245624331	yes	up	16.89	51.65	34.95	13.23	17.91	11.06	34.4966666667	14.0666666667
PGSC0003DMG400017602		Chloroplast-targeted copper chaperone [Source:PGSC_GENE;Acc:PGSC0003DMG400017602]	2.689	1.42684037395	0.000179580793207	0.00222672879833	yes	up	19.03	21.17	22.37	6.05	7.68	12.07	20.8566666667	8.6
PGSC0003DMG400017603		Flavonoid glucoyltransferase UGT73E2 [Source:PGSC_GENE;Acc:PGSC0003DMG400017603]	0.046	-4.43552371378	7.75187466927E-5	0.00110372027142	yes	down	0.25	0.78	0.11	1.19	2.58	21.47	0.38	8.41333333333
PGSC0003DMG400017619		Transport protein [Source:PGSC_GENE;Acc:PGSC0003DMG400017619]	0.470	-1.08899961795	0.00762927157598	0.0454070116491	yes	down	4.71	5.59	3.5	8.72	10.41	16.18	4.6	11.77
PGSC0003DMG400017621		Nitrate transporter [Source:PGSC_GENE;Acc:PGSC0003DMG400017621]	3.407	1.76832567997	0.00310997538531	0.0228470782071	yes	up	1.11	2.14	3.29	0.54	0.98	0.63	2.18	0.716666666667
PGSC0003DMG400017632		Thioredoxin H [Source:PGSC_GENE;Acc:PGSC0003DMG400017632]	3.733	1.90032605566	0.000269613580083	0.0031328609901	yes	up	31.14	42.26	46.84	18.7	11.54	5.41	40.08	11.8833333333
PGSC0003DMG400017704		EXO [Source:PGSC_GENE;Acc:PGSC0003DMG400017704]	5.704	2.51185120794	1.00266273333E-11	9.33394811673E-10	yes	up	5.76	6.46	5.28	0.97	1.22	1.5	5.83333333333	1.23
PGSC0003DMG400017712		RNA helicase [Source:PGSC_GENE;Acc:PGSC0003DMG400017712]	0.001	-9.84775511127	1.41839104595E-13	1.91130152545E-11	yes	down	0	0	0	8.54	8.87	18.24	0	11.8833333333
PGSC0003DMG400017715		Heat shock protein binding protein [Source:PGSC_GENE;Acc:PGSC0003DMG400017715]	3.433	1.77930848001	0.00109038327552	0.00999040123591	yes	up	2.24	6.81	5.08	1.74	1.6	1.14	4.71	1.49333333333
PGSC0003DMG400017728		Conserved gene of unknown function [Source:PGSC_GENE;Acc:PGSC0003DMG400017728]	3.400	1.76565771977	1.14621709807E-12	1.32494004843E-10	yes	up	32.47	28.21	30.28	9.03	9.11	10.85	30.32	9.66333333333
PGSC0003DMG400017757		Arabinogalactan-protein [Source:PGSC_GENE;Acc:PGSC0003DMG400017757]	0.404	-1.30778605829	0.00231752739709	0.0181916733124	yes	down	163.91	298.13	386.71	602.45	756.02	655.02	282.916666667	671.163333333
PGSC0003DMG400017758		Arabinogalactan-protein [Source:PGSC_GENE;Acc:PGSC0003DMG400017758]	0.197	-2.34043009712	2.10273786071E-7	6.86556578616E-6	yes	down	65.07	158.72	159.77	513.14	712.74	661.48	127.853333333	629.12
PGSC0003DMG400017760		MADS-box protein 15 [Source:PGSC_GENE;Acc:PGSC0003DMG400017760]	0.367	-1.44683101625	6.02617010474E-6	0.000126378580271	yes	down	9.95	15.42	10.83	29.3	31.71	35.18	12.0666666667	32.0633333333
PGSC0003DMG400017761		Ring finger protein [Source:PGSC_GENE;Acc:PGSC0003DMG400017761]	19.130	4.25776997643	0.00029456787459	0.00338572594781	yes	up	0.31	3.43	0.79	0.04	0.08	0.14	1.51	0.0866666666667
PGSC0003DMG400017771		Arabinogalactan-protein [Source:PGSC_GENE;Acc:PGSC0003DMG400017771]	0.367	-1.4476365548	0.00139625686526	0.0121754397367	yes	down	284.25	612.51	738.49	1320.78	1725.12	1319.18	545.083333333	1455.02666667
PGSC0003DMG400017772		Arabinogalactan-protein [Source:PGSC_GENE;Acc:PGSC0003DMG400017772]	0.246	-2.02149987234	0.000203048415	0.00246876911358	yes	down	52.4	130.29	187.13	456.15	607.9	405.35	123.273333333	489.8
PGSC0003DMG400017788		Ovate [Source:PGSC_GENE;Acc:PGSC0003DMG400017788]	9.564	3.25757571698	1.18787524003E-8	5.25812651623E-7	yes	up	12.74	16.93	19.34	2.78	1.61	0.71	16.3366666667	1.7
PGSC0003DMG400017817		Gene of unknown function [Source:PGSC_GENE;Acc:PGSC0003DMG400017817]	0.366	-1.45097367454	0.00432652242044	0.0295254286051	yes	down	0.74	1.88	1.63	3.47	3.48	5.33	1.41666666667	4.09333333333
PGSC0003DMG400017829		C2 domain-containing protein [Source:PGSC_GENE;Acc:PGSC0003DMG400017829]	2.908	1.54015013782	1.51679288366E-6	3.784194344E-5	yes	up	2.62	2.41	2.83	1.05	1.04	0.9	2.62	0.996666666667
PGSC0003DMG400017840		Inositol polyphosphate kinase [Source:PGSC_GENE;Acc:PGSC0003DMG400017840]	4.449	2.15337355828	0.00184871408988	0.0151920945594	yes	up	95.04	31.53	15.25	16.09	9.72	8.21	47.2733333333	11.34
PGSC0003DMG400017844		Cell cycle control protein cwf22 [Source:PGSC_GENE;Acc:PGSC0003DMG400017844]	0.296	-1.75739670863	2.16178317688E-6	5.15908920588E-5	yes	down	10.31	14.33	9.6	28.33	39.4	51.94	11.4133333333	39.89
PGSC0003DMG400017847		Ring finger protein [Source:PGSC_GENE;Acc:PGSC0003DMG400017847]	0.408	-1.2923416399	0.000971762885378	0.00914049239274	yes	down	5.21	5.26	3.76	10.96	9.56	18.09	4.74333333333	12.87
PGSC0003DMG400017857		Synaptotagmin [Source:PGSC_GENE;Acc:PGSC0003DMG400017857]	5.684	2.50679430585	1.41073772706E-13	1.91130152545E-11	yes	up	22.51	34.73	25.03	5.62	4.3	5.92	27.4233333333	5.28
PGSC0003DMG400017869		Gene of unknown function [Source:PGSC_GENE;Acc:PGSC0003DMG400017869]	0.003	-8.17357563125	1.11797471341E-8	5.01239030514E-7	yes	down	0	0	0	1.88	4.05	7.39	0	4.44
PGSC0003DMG400017870		Auxin:hydrogen symporter [Source:PGSC_GENE;Acc:PGSC0003DMG400017870]	0.191	-2.38621652948	0.000778665861425	0.00761494000006	yes	down	3.47	2.03	3.56	29.24	17.6	4.32	3.02	17.0533333333
PGSC0003DMG400017873		Tetratricopeptide repeat protein [Source:PGSC_GENE;Acc:PGSC0003DMG400017873]	0.347	-1.52650524703	0.00582403642481	0.0372243837529	yes	down	1.25	2.41	1.4	12.4	15.02	3.6	1.68666666667	10.34
PGSC0003DMG400017875		Conserved gene of unknown function [Source:PGSC_GENE;Acc:PGSC0003DMG400017875]	0.162	-2.62622242744	0.000576147463472	0.00592421443258	yes	down	9.77	3.89	5.2	20.03	16.17	50.93	6.28666666667	29.0433333333
PGSC0003DMG400017879		Gene of unknown function [Source:PGSC_GENE;Acc:PGSC0003DMG400017879]	0.006	-7.4613842106	1.87481075069E-7	6.22131077677E-6	yes	down	0	0	0	2.23	3.1	5.69	0	3.67333333333
PGSC0003DMG400017895		Wound-induced protein 1 [Source:PGSC_GENE;Acc:PGSC0003DMG400017895]	2.836	1.50403519259	7.06517163255E-5	0.00102408316009	yes	up	115.04	103.56	86.96	38.61	23.31	48.2	101.853333333	36.7066666667
PGSC0003DMG400017918		Glycine-rich protein [Source:PGSC_GENE;Acc:PGSC0003DMG400017918]	0.033	-4.9257300878	2.32493716137E-15	4.20897740484E-13	yes	down	27.01	8.2	34.58	476.82	957.79	708.62	23.2633333333	714.41
PGSC0003DMG400017936		Late embryogenis abundant protein 5 [Source:PGSC_GENE;Acc:PGSC0003DMG400017936]	4.534	2.18070373458	1.35592254171E-7	4.66445004124E-6	yes	up	390.07	377.02	447.14	73.44	61.69	137.63	404.743333333	90.92
PGSC0003DMG400017949		S-locus-specific glycoprotein S6 [Source:PGSC_GENE;Acc:PGSC0003DMG400017949]	0.316	-1.66397934196	0.000518899212438	0.00544642632108	yes	down	4.15	2.98	2.74	19.95	9.27	8.7	3.29	12.64
PGSC0003DMG400017951		Non-LTR reverse transcriptase [Source:PGSC_GENE;Acc:PGSC0003DMG400017951]	0.182	-2.45528648304	0.00129786391725	0.0115172071002	yes	down	0.54	0.28	0.38	1.18	1.88	3.96	0.4	2.34
PGSC0003DMG400017958		Nucleotide pyrophosphatase/phosphodiesterase [Source:PGSC_GENE;Acc:PGSC0003DMG400017958]	2.522	1.33474537516	0.00654493514475	0.0405051936515	yes	up	1.77	2.34	1.41	0.56	1.08	0.74	1.84	0.793333333333
PGSC0003DMG400017974		Gene of unknown function [Source:PGSC_GENE;Acc:PGSC0003DMG400017974]	0.005	-7.62251597658	2.49571753724E-9	1.31469871994E-7	yes	down	0	0	0.02	3.05	2.93	2.85	0.00666666666667	2.94333333333
PGSC0003DMG400017984		Ribosomal protein L24 [Source:PGSC_GENE;Acc:PGSC0003DMG400017984]	4.931	2.30200641356	6.09147993857E-7	1.71957402432E-5	yes	up	35.05	21.33	35.52	9.95	7.76	5.7	30.6333333333	7.80333333333
PGSC0003DMG400017985		Anthocyanin acyltransferase [Source:PGSC_GENE;Acc:PGSC0003DMG400017985]	41.816	5.38598153649	3.43313033917E-5	0.000548356574803	yes	up	2.17	0.31	2.65	0.04	0	0.1	1.71	0.0466666666667
PGSC0003DMG400017997		Cytochrome P450 [Source:PGSC_GENE;Acc:PGSC0003DMG400017997]	0.139	-2.84752824147	0.000199776895442	0.00243384539452	yes	down	0.3	0.48	1.09	1.08	4.94	1.36	0.623333333333	2.46
PGSC0003DMG400017999		Cytochrome P450 hydroxylase [Source:PGSC_GENE;Acc:PGSC0003DMG400017999]	0.071	-3.82553343048	0.00534197742349	0.0347627613017	yes	down	0.2	2.19	0.36	1.75	0.35	25.01	0.916666666667	9.03666666667
PGSC0003DMG400018012		Conserved gene of unknown function [Source:PGSC_GENE;Acc:PGSC0003DMG400018012]	0.315	-1.66492840831	0.00683390515308	0.0419107233301	yes	down	2.96	3.42	2.79	5.66	6.72	21.96	3.05666666667	11.4466666667
PGSC0003DMG400018013		Anthocyanin acyltransferase [Source:PGSC_GENE;Acc:PGSC0003DMG400018013]	0.048	-4.39352421352	0.000753793279027	0.00741929704417	yes	down	0.05	0.36	0	4.35	4.29	0.32	0.136666666667	2.98666666667
PGSC0003DMG400018015		Multidrug resistance pump [Source:PGSC_GENE;Acc:PGSC0003DMG400018015]	0.008	-6.96008696448	5.37916721712E-10	3.32146552976E-8	yes	down	0.06	0.24	0.12	22.54	22.31	1.18	0.14	15.3433333333
PGSC0003DMG400018016		Multidrug resistance pump [Source:PGSC_GENE;Acc:PGSC0003DMG400018016]	0.243	-2.03957423557	0.00120290208232	0.01081414736	yes	down	2.24	7.19	2.37	14.88	15.56	8.25	3.93333333333	12.8966666667
PGSC0003DMG400018031		Cell wall peroxidase [Source:PGSC_GENE;Acc:PGSC0003DMG400018031]	0.038	-4.7067252468	0.000637001453779	0.00644399230928	yes	down	0.06	0	0.42	1.31	1.66	0.67	0.16	1.21333333333
PGSC0003DMG400018043		Protein phosphatase 2c [Source:PGSC_GENE;Acc:PGSC0003DMG400018043]	0.310	-1.69000283823	4.29321657268E-15	7.47939658626E-13	yes	down	18.96	16.71	16.58	58.18	56.86	51.23	17.4166666667	55.4233333333
PGSC0003DMG400018054		AP2/ERF domain-containing transcription factor [Source:PGSC_GENE;Acc:PGSC0003DMG400018054]	0.181	-2.46970848189	1.26255222691E-9	7.19477776035E-8	yes	down	10.76	14.61	22	80.34	82.75	94.07	15.79	85.72
PGSC0003DMG400018069		Gene of unknown function [Source:PGSC_GENE;Acc:PGSC0003DMG400018069]	0.283	-1.81877101976	0.000211734909211	0.00255654179983	yes	down	2.25	2.08	1.42	4.39	5.37	10.9	1.91666666667	6.88666666667
PGSC0003DMG400018070		Gene of unknown function [Source:PGSC_GENE;Acc:PGSC0003DMG400018070]	0.061	-4.02481128765	0.00715760484259	0.0433508771072	yes	down	0.38	0.29	0.11	2	0.92	5.01	0.26	2.64333333333
PGSC0003DMG400018073		Kelch repeat-containing protein [Source:PGSC_GENE;Acc:PGSC0003DMG400018073]	0.304	-1.71899363046	5.08462652516E-7	1.47460215159E-5	yes	down	4.01	6.61	5.88	13.17	15.91	30.94	5.5	20.0066666667
PGSC0003DMG400018081		WRKY72 [Source:PGSC_GENE;Acc:PGSC0003DMG400018081]	0.132	-2.92193685951	0.00156688530238	0.0133157953049	yes	down	0.52	0.54	0.66	9.79	3.26	0.47	0.573333333333	4.50666666667
PGSC0003DMG400018084		Aldose-1-epimerase [Source:PGSC_GENE;Acc:PGSC0003DMG400018084]	0.399	-1.32523779212	4.96005576974E-5	0.000758468716137	yes	down	11.17	8.27	9.02	22.24	31.98	21.74	9.48666666667	25.32
PGSC0003DMG400018086		Ubiquitin-protein ligase [Source:PGSC_GENE;Acc:PGSC0003DMG400018086]	9.484	3.24555854484	3.95470022024E-6	8.69748768005E-5	yes	up	3.83	3.92	3.01	0.83	0.31	0.13	3.58666666667	0.423333333333
PGSC0003DMG400018095		Conserved gene of unknown function [Source:PGSC_GENE;Acc:PGSC0003DMG400018095]	7.505	2.90784981814	6.82446350154E-19	2.41229948989E-16	yes	up	12.06	10.39	10.36	1.38	1.44	1.36	10.9366666667	1.39333333333
PGSC0003DMG400018097		Conserved gene of unknown function [Source:PGSC_GENE;Acc:PGSC0003DMG400018097]	3.173	1.66570796792	0.000864940703334	0.00829567587664	yes	up	12.28	13.08	16.37	5.91	6.09	2.12	13.91	4.70666666667
PGSC0003DMG400018113		R2r3-myb transcription factor [Source:PGSC_GENE;Acc:PGSC0003DMG400018113]	4.710	2.23563085233	2.27656504459E-5	0.000390336209508	yes	up	18.09	22.84	9.86	5.85	3.44	2.23	16.93	3.84
PGSC0003DMG400018123		Gene of unknown function [Source:PGSC_GENE;Acc:PGSC0003DMG400018123]	4.910	2.29569596828	3.71622088219E-6	8.23239121859E-5	yes	up	193.01	189.6	253.55	42.9	26.95	90.48	212.053333333	53.4433333333
PGSC0003DMG400018124		Gene of unknown function [Source:PGSC_GENE;Acc:PGSC0003DMG400018124]	5.348	2.41905952559	0.00821603222673	0.0479399583756	yes	up	216.4	170.61	237.71	13.41	5.42	94.49	208.24	37.7733333333
PGSC0003DMG400018125		Gene of unknown function [Source:PGSC_GENE;Acc:PGSC0003DMG400018125]	6.696	2.74332694473	1.52923250393E-5	0.000280435945646	yes	up	299.06	761.47	429.79	58.72	29.49	134.97	496.773333333	74.3933333333
PGSC0003DMG400018128		Protein phosphatase 2c [Source:PGSC_GENE;Acc:PGSC0003DMG400018128]	0.289	-1.79331959368	0.00764550492319	0.0454814305065	yes	down	1.22	4.52	4.57	5.62	19.11	14.22	3.43666666667	12.9833333333
PGSC0003DMG400018129		High-affinity nitrate transport system component [Source:PGSC_GENE;Acc:PGSC0003DMG400018129]	12.405	3.63280838814	0.00774971114064	0.045904933468	yes	up	0.86	1.31	1.44	0.29	0	0	1.20333333333	0.0966666666667
PGSC0003DMG400018155		Ubiquitin-protein ligase [Source:PGSC_GENE;Acc:PGSC0003DMG400018155]	0.060	-4.05519475615	0.00505398923198	0.0332703906527	yes	down	0.16	0	0	0.37	0.79	1.77	0.0533333333333	0.976666666667
PGSC0003DMG400018158		Conserved gene of unknown function [Source:PGSC_GENE;Acc:PGSC0003DMG400018158]	0.259	-1.95087900475	8.11583493547E-5	0.00114551628516	yes	down	1.32	0.52	1.04	3.66	4.42	1.29	0.96	3.12333333333
PGSC0003DMG400018160		Conserved gene of unknown function [Source:PGSC_GENE;Acc:PGSC0003DMG400018160]	5.125	2.35768747969	1.33514258713E-6	3.40985630369E-5	yes	up	4.91	9.72	8.21	1.96	0.93	0.92	7.61333333333	1.27
PGSC0003DMG400018167		UBX domain-containing protein 8-B [Source:PGSC_GENE;Acc:PGSC0003DMG400018167]	3.763	1.91187450642	3.34013107827E-11	2.85844901751E-9	yes	up	85.93	82.59	80.03	29.12	23.18	19	82.85	23.7666666667
PGSC0003DMG400018169		Cyclin D2.1 protein [Source:PGSC_GENE;Acc:PGSC0003DMG400018169]	0.113	-3.14343203101	0.00411561504828	0.0283639025226	yes	down	1.74	1.68	0.43	0.92	3.79	32.41	1.28333333333	12.3733333333
PGSC0003DMG400018216		TMV resistance protein N [Source:PGSC_GENE;Acc:PGSC0003DMG400018216]	0.129	-2.95658845292	2.46428063559E-17	6.5518057598E-15	yes	down	0.95	0.68	0.68	6.35	6.91	11.51	0.77	8.25666666667
PGSC0003DMG400018221		ATRAD3 [Source:PGSC_GENE;Acc:PGSC0003DMG400018221]	0.156	-2.67579538969	5.38682381012E-8	2.04968225786E-6	yes	down	5.6	6.6	8.36	23.48	20.64	50.68	6.85333333333	31.6
PGSC0003DMG400018235		Nitrate transporter [Source:PGSC_GENE;Acc:PGSC0003DMG400018235]	10.261	3.35913095125	0.000211440202566	0.00255522807171	yes	up	1.64	6.26	2.47	0.45	0.61	0.04	3.45666666667	0.366666666667
PGSC0003DMG400018247		Conserved gene of unknown function [Source:PGSC_GENE;Acc:PGSC0003DMG400018247]	0.237	-2.07521894738	1.72605069721E-12	1.88174982554E-10	yes	down	5.82	8.43	6.78	33.96	35.32	28.4	7.01	32.56
PGSC0003DMG400018249		Pleiotropic drug resistance protein 3 [Source:PGSC_GENE;Acc:PGSC0003DMG400018249]	0.155	-2.68515171395	0.00384144721308	0.0269852815458	yes	down	0.43	0.29	0.13	2.36	2.36	0.16	0.283333333333	1.62666666667
PGSC0003DMG400018256		TMV resistance protein N [Source:PGSC_GENE;Acc:PGSC0003DMG400018256]	3.193	1.67480704823	0.00158712873194	0.0134490288745	yes	up	5.39	6.83	5.44	3.37	1.11	1.65	5.88666666667	2.04333333333
PGSC0003DMG400018262		NAC domain-containing protein [Source:PGSC_GENE;Acc:PGSC0003DMG400018262]	0.004	-7.85214350541	2.23514954255E-8	9.25556830948E-7	yes	down	0	0	0	1.82	3.44	1.31	0	2.19
PGSC0003DMG400018263		Serine/threonine-protein kinase PBS1 [Source:PGSC_GENE;Acc:PGSC0003DMG400018263]	0.152	-2.71467824754	4.02175667793E-10	2.57455762138E-8	yes	down	5.54	4.25	6.25	47.45	67.47	33.38	5.34666666667	49.4333333333
PGSC0003DMG400018264		Leucine-rich repeat family protein / protein kinase family protein [Source:PGSC_GENE;Acc:PGSC0003DMG400018264]	0.075	-3.72947918139	1.79638293316E-16	4.13337544716E-14	yes	down	0.75	0.44	0.28	4.78	6.26	5.14	0.49	5.39333333333
PGSC0003DMG400018265		Serine/threonine-protein kinase PBS1 [Source:PGSC_GENE;Acc:PGSC0003DMG400018265]	0.009	-6.84110007236	1.76391132538E-7	5.877294703E-6	yes	down	0	0	0.03	1.18	1.15	1.12	0.01	1.15
PGSC0003DMG400018267		Pentatricopeptide repeat-containing protein [Source:PGSC_GENE;Acc:PGSC0003DMG400018267]	0.334	-1.58189522768	0.000169397907949	0.00212204158956	yes	down	0.55	0.42	0.48	1.24	1.93	1.86	0.483333333333	1.67666666667
PGSC0003DMG400018271		Calmodulin binding protein [Source:PGSC_GENE;Acc:PGSC0003DMG400018271]	3.776	1.91686307417	4.96612731354E-10	3.10573961993E-8	yes	up	32.06	47.53	35.54	11.56	9.39	11.79	38.3766666667	10.9133333333
PGSC0003DMG400018275		Germin [Source:PGSC_GENE;Acc:PGSC0003DMG400018275]	3.622	1.85675907418	3.10797569225E-5	0.00050535684756	yes	up	23.5	60.78	44.02	13.58	12.42	10.42	42.7666666667	12.14
PGSC0003DMG400018280		Helix-loop-helix DNA-binding [Source:PGSC_GENE;Acc:PGSC0003DMG400018280]	0.442	-1.17842669965	0.00298264190324	0.0221745223109	yes	down	7.67	8.33	11.21	16.19	19.29	31.14	9.07	22.2066666667
PGSC0003DMG400018282		Conserved gene of unknown function [Source:PGSC_GENE;Acc:PGSC0003DMG400018282]	2.977	1.57397370583	0.00181578889495	0.0149719713144	yes	up	12.32	12.22	19.11	5.3	3.65	4.64	14.55	4.53
PGSC0003DMG400018290		Serine/threonine-protein kinase Haspin [Source:PGSC_GENE;Acc:PGSC0003DMG400018290]	0.479	-1.06141680545	0.0056930968839	0.0365118677356	yes	down	3.4	1.83	2.86	6.17	7.49	4.99	2.69666666667	6.21666666667
PGSC0003DMG400018321		Formiminotransferase-cyclodeaminase [Source:PGSC_GENE;Acc:PGSC0003DMG400018321]	0.348	-1.52242277583	0.00015349089647	0.0019477851014	yes	down	16.63	21.08	19.94	74.78	65.89	34.95	19.2166666667	58.54
PGSC0003DMG400018330		Protein THYLAKOID FORMATION1, chloroplastic [Source:PGSC_GENE;Acc:PGSC0003DMG400018330]	0.454	-1.13880652311	0.000399911370268	0.00439164264783	yes	down	16.41	19.11	13.97	28.91	40.72	46.92	16.4966666667	38.85
PGSC0003DMG400018339		Conserved gene of unknown function [Source:PGSC_GENE;Acc:PGSC0003DMG400018339]	0.291	-1.78317213376	0.00547215076196	0.0354490722667	yes	down	3.56	3.07	2.94	3.95	10.33	20.22	3.19	11.5
PGSC0003DMG400018342		Two pore calcium channel protein 1A [Source:PGSC_GENE;Acc:PGSC0003DMG400018342]	0.394	-1.34553790267	7.43330541204E-7	2.03705976404E-5	yes	down	14.73	15.84	10.76	36.52	39.08	40.08	13.7766666667	38.56
PGSC0003DMG400018356		Conserved gene of unknown function [Source:PGSC_GENE;Acc:PGSC0003DMG400018356]	0.280	-1.8371005189	0.0032788598905	0.0238506986965	yes	down	7.29	5.89	6.66	9.84	15.35	46.67	6.61333333333	23.9533333333
PGSC0003DMG400018367		LRR receptor-like kinase [Source:PGSC_GENE;Acc:PGSC0003DMG400018367]	0.487	-1.03779554661	0.00219313169769	0.0174349680921	yes	down	15.95	8.97	11.89	23.76	28.12	32.16	12.27	28.0133333333
PGSC0003DMG400018369		DNA binding protein [Source:PGSC_GENE;Acc:PGSC0003DMG400018369]	56.388	5.81732749377	0.000717519925667	0.00712263369435	yes	up	0.42	0.24	0.36	0	0	0	0.34	0
PGSC0003DMG400018372		Gene of unknown function [Source:PGSC_GENE;Acc:PGSC0003DMG400018372]	0.047	-4.41663195116	3.30500801984E-12	3.37276759848E-10	yes	down	1.06	0.97	3.12	27.44	27.45	54.81	1.71666666667	36.5666666667
PGSC0003DMG400018374		Structural molecule [Source:PGSC_GENE;Acc:PGSC0003DMG400018374]	2.314	1.21060790098	2.26394070535E-5	0.000388582081657	yes	up	58.16	74.59	76.92	32.64	35.78	27.05	69.89	31.8233333333
PGSC0003DMG400018375		Wound induced protein [Source:PGSC_GENE;Acc:PGSC0003DMG400018375]	5.264	2.39629121155	1.08695301722E-6	2.85062194516E-5	yes	up	35.86	39.64	23.21	9.45	3.79	4.74	32.9033333333	5.99333333333
PGSC0003DMG400018376		Root phototropism protein [Source:PGSC_GENE;Acc:PGSC0003DMG400018376]	48.376	5.59621197902	1.52006947374E-11	1.36806252637E-9	yes	up	22.56	69.01	34.34	0.59	0.95	0	41.97	0.513333333333
PGSC0003DMG400018377		Wound induced protein [Source:PGSC_GENE;Acc:PGSC0003DMG400018377]	3.211	1.68314357289	7.87836846018E-6	0.000160261390112	yes	up	123.64	205.09	88.74	44.53	27.09	33.94	139.156666667	35.1866666667
PGSC0003DMG400018378		Conserved gene of unknown function [Source:PGSC_GENE;Acc:PGSC0003DMG400018378]	19.704	4.30045136523	6.75840131629E-7	1.8774192267E-5	yes	up	12.28	54.33	18.33	2.61	0.4	0.77	28.3133333333	1.26
PGSC0003DMG400018396		Conserved gene of unknown function [Source:PGSC_GENE;Acc:PGSC0003DMG400018396]	0.049	-4.34730291546	0.00775907971866	0.0459441501185	yes	down	0.16	0.41	0.17	0.53	0.14	13.43	0.246666666667	4.7
PGSC0003DMG400018397		Wound induced protein [Source:PGSC_GENE;Acc:PGSC0003DMG400018397]	3.317	1.72978090051	0.000103451774423	0.00140802945211	yes	up	58.92	96.34	58.06	14.42	12.08	25.26	71.1066666667	17.2533333333
PGSC0003DMG400018398		Conserved gene of unknown function [Source:PGSC_GENE;Acc:PGSC0003DMG400018398]	6.803	2.76624874282	9.43645459584E-10	5.55930259885E-8	yes	up	48.14	87.44	43.48	10	4.74	8.71	59.6866666667	7.81666666667
PGSC0003DMG400018399		Conserved gene of unknown function [Source:PGSC_GENE;Acc:PGSC0003DMG400018399]	6.860	2.77830109145	2.36578784693E-5	0.000403202679913	yes	up	34.48	82.44	27.68	10.71	2.6	4.52	48.2	5.94333333333
PGSC0003DMG400018401		Gene of unknown function [Source:PGSC_GENE;Acc:PGSC0003DMG400018401]	26.021	4.70159430081	4.44623006102E-15	7.69103199917E-13	yes	up	69.6	138.51	46.97	1.96	1.69	5.13	85.0266666667	2.92666666667
PGSC0003DMG400018403		Axi 1 protein [Source:PGSC_GENE;Acc:PGSC0003DMG400018403]	0.414	-1.27272342451	0.00805333645228	0.0472699700594	yes	down	14.55	14.05	12.6	18.85	28	57.28	13.7333333333	34.71
PGSC0003DMG400018406		Gene of unknown function [Source:PGSC_GENE;Acc:PGSC0003DMG400018406]	13.826	3.78929951009	1.98993769828E-5	0.000348417663036	yes	up	11.19	5.56	8.75	1.11	0.65	0	8.5	0.586666666667
PGSC0003DMG400018408		Zinc finger protein [Source:PGSC_GENE;Acc:PGSC0003DMG400018408]	0.168	-2.5695760274	0.00716907925228	0.0433772867683	yes	down	1.41	2.88	2.5	2.1	4.97	36.34	2.26333333333	14.47
PGSC0003DMG400018426		Transcription factor [Source:PGSC_GENE;Acc:PGSC0003DMG400018426]	3.428	1.77756695578	0.00167831962116	0.0140764152545	yes	up	16.71	21.38	26.36	3.24	4.97	12.62	21.4833333333	6.94333333333
PGSC0003DMG400018433		Negatively light-regulated protein [Source:PGSC_GENE;Acc:PGSC0003DMG400018433]	2.903	1.53751145795	0.000232244991857	0.00275776794128	yes	up	66.41	112.73	99.86	42.36	35.35	20.96	93	32.89
PGSC0003DMG400018441		Late blight resistance protein [Source:PGSC_GENE;Acc:PGSC0003DMG400018441]	0.288	-1.79509442746	4.99899413511E-6	0.000106858428532	yes	down	1.24	1.55	1	5.62	5.65	3.31	1.26333333333	4.86
PGSC0003DMG400018442		Late blight resistance protein [Source:PGSC_GENE;Acc:PGSC0003DMG400018442]	0.442	-1.1793290094	0.00629711484214	0.0394925767549	yes	down	0.99	1.64	0.74	2.47	3.15	3.12	1.12333333333	2.91333333333
PGSC0003DMG400018446		Cinnamyl alcohol dehydrogenase [Source:PGSC_GENE;Acc:PGSC0003DMG400018446]	0.081	-3.62088483019	6.59999589133E-5	0.00096748426178	yes	down	0.24	11.48	0	1.88	3.15	12.53	3.90666666667	5.85333333333
PGSC0003DMG400018451		Glutaredoxin family protein [Source:PGSC_GENE;Acc:PGSC0003DMG400018451]	2.289	1.19445562965	0.00158979473539	0.0134635741653	yes	up	22.96	24.55	19.38	10.18	6.99	14.11	22.2966666667	10.4266666667
PGSC0003DMG400018457		Serine-threonine protein kinase, plant-type [Source:PGSC_GENE;Acc:PGSC0003DMG400018457]	0.303	-1.72350681268	0.00376390325564	0.0265399249509	yes	down	0.73	0.98	0.7	1.43	2.37	5.03	0.803333333333	2.94333333333
PGSC0003DMG400018459		Neutral amino acid transport protein [Source:PGSC_GENE;Acc:PGSC0003DMG400018459]	4.607	2.20371013148	1.9958565939E-10	1.38686445371E-8	yes	up	3.83	2.56	2.32	0.74	0.66	0.74	2.90333333333	0.713333333333
PGSC0003DMG400018462		Disease resistance protein [Source:PGSC_GENE;Acc:PGSC0003DMG400018462]	0.105	-3.2535051307	1.05893014115E-25	8.90596763537E-23	yes	down	4.66	3.09	4.5	49.72	39.3	41.06	4.08333333333	43.36
PGSC0003DMG400018464		Disease resistance protein [Source:PGSC_GENE;Acc:PGSC0003DMG400018464]	0.320	-1.64284981933	4.17981927648E-5	0.000654757817299	yes	down	18.19	7.95	12.31	54.75	45.65	46.96	12.8166666667	49.12
PGSC0003DMG400018485		Dehydration-responsive element-binding protein 2D [Source:PGSC_GENE;Acc:PGSC0003DMG400018485]	3.325	1.73314445012	0.00709263596832	0.043064324438	yes	up	2.11	0.48	1.52	0.76	0.39	0.56	1.37	0.57
PGSC0003DMG400018500		F-box family protein [Source:PGSC_GENE;Acc:PGSC0003DMG400018500]	5.205	2.37997746755	0.0034465782266	0.0247897502055	yes	up	1.79	1.78	0.66	0.4	0.34	0.11	1.41	0.283333333333
PGSC0003DMG400018548		Protein ABIL2 [Source:PGSC_GENE;Acc:PGSC0003DMG400018548]	3.313	1.72821463278	2.12680563658E-7	6.93486490324E-6	yes	up	22.19	29.35	33.22	10.8	9.22	7.54	28.2533333333	9.18666666667
PGSC0003DMG400018554		Gene of unknown function [Source:PGSC_GENE;Acc:PGSC0003DMG400018554]	93.707	6.55008089785	1.2613076124E-8	5.55294091454E-7	yes	up	1.53	3.01	2.58	0.03	0.03	0	2.37333333333	0.02
PGSC0003DMG400018561		PHD family protein [Source:PGSC_GENE;Acc:PGSC0003DMG400018561]	3.127	1.64487758189	0.00711801687673	0.0431647020446	yes	up	2.71	5	2.99	1.15	0.78	1.39	3.56666666667	1.10666666667
PGSC0003DMG400018579		Histidine phosphotransfer protein [Source:PGSC_GENE;Acc:PGSC0003DMG400018579]	13.039	3.7047758214	0.000974204298701	0.00915639416005	yes	up	1.25	8.12	2.74	0.43	0.45	0	4.03666666667	0.293333333333
PGSC0003DMG400018607		Tetratricopeptide-like helical [Source:PGSC_GENE;Acc:PGSC0003DMG400018607]	0.396	-1.33666281401	0.000643518280542	0.00650452170013	yes	down	7.36	5.86	6.16	8.6	8.52	17.13	6.46	11.4166666667
PGSC0003DMG400018616		Multidrug resistance pump [Source:PGSC_GENE;Acc:PGSC0003DMG400018616]	0.298	-1.74486935262	0.00546457026526	0.0354281947819	yes	down	1	0.61	0.63	3.22	4.22	0.97	0.746666666667	2.80333333333
PGSC0003DMG400018623		Mads box protein [Source:PGSC_GENE;Acc:PGSC0003DMG400018623]	4.783	2.2579139752	5.32485404883E-9	2.5717463416E-7	yes	up	44.05	71.28	62.21	8.76	12.58	16.03	59.18	12.4566666667
PGSC0003DMG400018631		Gene of unknown function [Source:PGSC_GENE;Acc:PGSC0003DMG400018631]	4.537	2.18160262954	0.00396967807088	0.0275998997003	yes	up	22.91	28.16	20.21	1.65	1.75	11.63	23.76	5.01
PGSC0003DMG400018636		Glycerol-3-phosphate acyltransferase [Source:PGSC_GENE;Acc:PGSC0003DMG400018636]	0.040	-4.64384908596	3.63404167159E-7	1.11911965114E-5	yes	down	0.31	0.13	0	1.53	2.08	5.25	0.146666666667	2.95333333333
PGSC0003DMG400018652		Activator of basal transcription [Source:PGSC_GENE;Acc:PGSC0003DMG400018652]	0.314	-1.66929618944	0.00185984815671	0.0152520053774	yes	down	4.13	2.65	2.17	5.57	8.05	14.72	2.98333333333	9.44666666667
PGSC0003DMG400018659		Dimethylaniline monooxygenase [Source:PGSC_GENE;Acc:PGSC0003DMG400018659]	0.034	-4.87759251952	5.9938800941E-15	1.02231283563E-12	yes	down	4.5	1.58	2.23	57.46	65.15	180.65	2.77	101.086666667
PGSC0003DMG400018687		O-methyltransferase [Source:PGSC_GENE;Acc:PGSC0003DMG400018687]	484.198	8.91945268983	4.83117774176E-12	4.75130746457E-10	yes	up	7.47	6.47	5.09	0	0	0	6.34333333333	0
PGSC0003DMG400018688		O-methyltransferase [Source:PGSC_GENE;Acc:PGSC0003DMG400018688]	2.871	1.52168155659	0.00504700158577	0.0332513151477	yes	up	28.5	26.09	31.28	17.05	9.63	4.46	28.6233333333	10.38
PGSC0003DMG400018690		Conserved gene of unknown function [Source:PGSC_GENE;Acc:PGSC0003DMG400018690]	5.521	2.46492864105	7.17211141032E-5	0.00103446361501	yes	up	9.94	9.73	16.2	1.9	0.94	4.1	11.9566666667	2.31333333333
PGSC0003DMG400018692		Actin [Source:PGSC_GENE;Acc:PGSC0003DMG400018692]	3.924	1.97231157822	7.6724161471E-8	2.81822635283E-6	yes	up	8.67	10.86	9.28	2.37	2.26	4.57	9.60333333333	3.06666666667
PGSC0003DMG400018693		Disease resistance protein I2 [Source:PGSC_GENE;Acc:PGSC0003DMG400018693]	0.499	-1.0021668347	0.00652592891591	0.0404252637702	yes	down	9.14	6.76	4.98	16.3	14.06	22.8	6.96	17.72
PGSC0003DMG400018695		Homoserine dehydrogenase family protein [Source:PGSC_GENE;Acc:PGSC0003DMG400018695]	9.284	3.21470100367	4.57991980082E-11	3.78658454041E-9	yes	up	7.33	11.72	8.1	0.5	1.06	1.39	9.05	0.983333333333
PGSC0003DMG400018698		Gene of unknown function [Source:PGSC_GENE;Acc:PGSC0003DMG400018698]	4.133	2.04723758742	3.63010078659E-6	8.07829910446E-5	yes	up	3.7	6.51	4.76	0.61	1.61	1.57	4.99	1.26333333333
PGSC0003DMG400018704		Glycosyl hydrolases family 17 protein [Source:PGSC_GENE;Acc:PGSC0003DMG400018704]	4.149	2.05290806447	5.46419584188E-8	2.07265531234E-6	yes	up	10.36	16.01	10.27	4.66	2.46	2.51	12.2133333333	3.21
PGSC0003DMG400018706		Amidase family protein [Source:PGSC_GENE;Acc:PGSC0003DMG400018706]	2.931	1.55124348499	0.000111159911735	0.00149459219802	yes	up	23.34	21.4	16.65	5.87	11.5	5.52	20.4633333333	7.63
PGSC0003DMG400018713		Carbonyl reductase [Source:PGSC_GENE;Acc:PGSC0003DMG400018713]	0.353	-1.50122905939	2.3660467788E-6	5.58103297243E-5	yes	down	5.02	5.98	4.32	14.44	17.81	16.83	5.10666666667	16.36
PGSC0003DMG400018720		Potato resistance I2GA-SH23-3 [Source:PGSC_GENE;Acc:PGSC0003DMG400018720]	4.898	2.29217610278	2.56213819833E-7	8.28787143995E-6	yes	up	2.6	4.14	2.68	0.31	0.41	0.68	3.14	0.466666666667
PGSC0003DMG400018732		Gene of unknown function [Source:PGSC_GENE;Acc:PGSC0003DMG400018732]	0.043	-4.53440055033	0.000211521339761	0.00255522807171	yes	down	0.08	0	0	0.67	0.5	0.99	0.0266666666667	0.72
PGSC0003DMG400018734		Tn7 reverse transcriptase [Source:PGSC_GENE;Acc:PGSC0003DMG400018734]	0.121	-3.04146816583	0.00102015307569	0.0094659674473	yes	down	0.1	0.14	0.03	0.64	0.49	1.32	0.09	0.816666666667
PGSC0003DMG400018742		UPF0497 membrane protein 13 [Source:PGSC_GENE;Acc:PGSC0003DMG400018742]	0.043	-4.55060538063	4.36033538466E-5	0.000680848783814	yes	down	1.08	0.16	0	10.36	12.62	2.67	0.413333333333	8.55
PGSC0003DMG400018747		Conserved gene of unknown function [Source:PGSC_GENE;Acc:PGSC0003DMG400018747]	2.241	1.16387167244	0.00137539066371	0.0120367110869	yes	up	20.09	16.64	19.85	8.98	6.24	10.36	18.86	8.52666666667
PGSC0003DMG400018751		Protein kinase [Source:PGSC_GENE;Acc:PGSC0003DMG400018751]	0.360	-1.47193654037	0.0016800583818	0.014086154669	yes	down	8.09	10.95	7.92	18.33	19.87	44.86	8.98666666667	27.6866666667
PGSC0003DMG400018770		Beta-glucan-binding protein 4 [Source:PGSC_GENE;Acc:PGSC0003DMG400018770]	3.036	1.60225395845	0.000102154667525	0.00139504610355	yes	up	11.04	20.1	10.98	5.84	5.56	3.79	14.04	5.06333333333
PGSC0003DMG400018776		Gene of unknown function [Source:PGSC_GENE;Acc:PGSC0003DMG400018776]	0.111	-3.1658532849	0.00471935170614	0.0316048767243	yes	down	0.22	0.19	0.06	0.38	1.37	3.62	0.156666666667	1.79
PGSC0003DMG400018780		Gene of unknown function [Source:PGSC_GENE;Acc:PGSC0003DMG400018780]	39.204	5.29291559936	0.000545567224267	0.00566711439518	yes	up	8.73	10.04	5.02	0	0.45	0	7.93	0.15
PGSC0003DMG400018781		Gene of unknown function [Source:PGSC_GENE;Acc:PGSC0003DMG400018781]	0.003	-8.41260519681	1.3634244914E-10	9.86763304011E-9	yes	down	0	0	0	1.41	1.24	1.94	0	1.53
PGSC0003DMG400018795		Multidrug resistance protein 1, 2 [Source:PGSC_GENE;Acc:PGSC0003DMG400018795]	8.284	3.05026744238	0.00379419656513	0.0266994963138	yes	up	1.68	0.83	0.57	0.14	0	0.27	1.02666666667	0.136666666667
PGSC0003DMG400018798		Flavonol 4'-sulfotransferase [Source:PGSC_GENE;Acc:PGSC0003DMG400018798]	17.972	4.16768204329	1.15111117154E-6	2.9931344855E-5	yes	up	2.29	9.6	3.53	0.4	0.43	0.06	5.14	0.296666666667
PGSC0003DMG400018811		Erecta [Source:PGSC_GENE;Acc:PGSC0003DMG400018811]	0.227	-2.13914858483	0.00539026560335	0.0350116053438	yes	down	13.63	1.97	6.27	29.56	60.82	13.77	7.29	34.7166666667
PGSC0003DMG400018820		Gene of unknown function [Source:PGSC_GENE;Acc:PGSC0003DMG400018820]	0.236	-2.08190397812	1.24097968516E-5	0.000236280207035	yes	down	2.03	1.21	1.82	7.56	7.14	12.79	1.68666666667	9.16333333333
PGSC0003DMG400018823		Small basic intrinsic protein 1-2 [Source:PGSC_GENE;Acc:PGSC0003DMG400018823]	0.484	-1.04761059256	0.000350903105168	0.00392233122596	yes	down	14.35	16.18	12.93	38.99	28.35	29.83	14.4866666667	32.39
PGSC0003DMG400018839		Acid phosphatase 1 [Source:PGSC_GENE;Acc:PGSC0003DMG400018839]	2.242	1.16500045747	4.40291953973E-6	9.52858984684E-5	yes	up	30.62	27.65	24.69	14.4	12.47	12.96	27.6533333333	13.2766666667
PGSC0003DMG400018850		Kinase family protein [Source:PGSC_GENE;Acc:PGSC0003DMG400018850]	0.344	-1.53956673739	0.000967847781619	0.00911069370655	yes	down	1.52	2.13	0.99	4.43	3.98	7.48	1.54666666667	5.29666666667
PGSC0003DMG400018852		Rho GTPase activator [Source:PGSC_GENE;Acc:PGSC0003DMG400018852]	2.276	1.18654127383	0.00392887133818	0.027402108075	yes	up	24.57	30.94	27.29	11.11	8.72	19.32	27.6	13.05
PGSC0003DMG400018853		Sugar transporter [Source:PGSC_GENE;Acc:PGSC0003DMG400018853]	0.228	-2.13175685399	0.00861833174907	0.0496929341276	yes	down	0.58	4.44	0.58	8.61	10.34	8.17	1.86666666667	9.04
PGSC0003DMG400018857		Conserved gene of unknown function [Source:PGSC_GENE;Acc:PGSC0003DMG400018857]	3.667	1.87448113872	0.00441203215067	0.0299664339055	yes	up	1.05	1.35	1.61	0.2	0.49	0.5	1.33666666667	0.396666666667
PGSC0003DMG400018879		Wax synthase [Source:PGSC_GENE;Acc:PGSC0003DMG400018879]	0.213	-2.23281398531	0.00400699530213	0.0278117858335	yes	down	7.36	1.21	4.21	22.79	25.13	4.75	4.26	17.5566666667
PGSC0003DMG400018880		ATINT2 [Source:PGSC_GENE;Acc:PGSC0003DMG400018880]	0.151	-2.73095012437	0.00146962684917	0.0126792355328	yes	down	2.16	0.45	1.34	12.37	11.18	2.31	1.31666666667	8.62
PGSC0003DMG400018886		Zinc finger protein [Source:PGSC_GENE;Acc:PGSC0003DMG400018886]	2.676	1.41984346891	7.39111485258E-5	0.00105916152323	yes	up	33.53	64	43.57	18.48	18.55	18.12	47.0333333333	18.3833333333
PGSC0003DMG400018903		Cc-nbs-lrr resistance protein [Source:PGSC_GENE;Acc:PGSC0003DMG400018903]	0.143	-2.80813655643	3.99346007748E-11	3.37025921418E-9	yes	down	0.57	0.98	0.79	6.71	7.38	3.71	0.78	5.93333333333
PGSC0003DMG400018937		S-adenosyl-methionine-sterol-C-methyltransferase homolog [Source:PGSC_GENE;Acc:PGSC0003DMG400018937]	2.246	1.1671255339	0.00431220044914	0.0294359274992	yes	up	11.12	25.41	17.25	8.23	8.54	8.74	17.9266666667	8.50333333333
PGSC0003DMG400018950		Phytochrome-interacting factor [Source:PGSC_GENE;Acc:PGSC0003DMG400018950]	0.337	-1.57098544119	5.33337809612E-6	0.000113113992838	yes	down	8.56	6.91	8.42	19.13	25.01	34.22	7.96333333333	26.12
PGSC0003DMG400018983		Gene of unknown function [Source:PGSC_GENE;Acc:PGSC0003DMG400018983]	0.105	-3.2557751628	1.7108137497E-5	0.000307946474947	yes	down	0.52	1.08	0.65	3	4.44	17.79	0.75	8.41
PGSC0003DMG400018988		Gene of unknown function [Source:PGSC_GENE;Acc:PGSC0003DMG400018988]	0.148	-2.75595937176	0.00160595172283	0.0135777350819	yes	down	0.67	0.24	0.22	4.9	5.06	0.66	0.376666666667	3.54
PGSC0003DMG400018994		Serine/threonine-protein kinase bri1 [Source:PGSC_GENE;Acc:PGSC0003DMG400018994]	0.052	-4.26545044111	3.19855276911E-6	7.21671619229E-5	yes	down	0.17	0.04	0.1	0.67	1.27	4.57	0.103333333333	2.17
PGSC0003DMG400019005		Nucleotide binding protein [Source:PGSC_GENE;Acc:PGSC0003DMG400019005]	0.129	-2.95354341403	0.00108557089839	0.00995753073026	yes	down	0.32	1.98	1.12	1.35	1.75	2.08	1.14	1.72666666667
PGSC0003DMG400019014		Glutamate-ammonia ligase [Source:PGSC_GENE;Acc:PGSC0003DMG400019014]	0.017	-5.86822694032	3.38402928964E-8	1.35084246112E-6	yes	down	0.03	0.11	0	1.88	7.25	2.35	0.0466666666667	3.82666666667
PGSC0003DMG400019023		Diacylglycerol kinase, alpha [Source:PGSC_GENE;Acc:PGSC0003DMG400019023]	8.253	3.04498732265	0.00633385449574	0.0396245393138	yes	up	0.49	0.77	0.36	0	0.14	0.07	0.54	0.07
PGSC0003DMG400019077		Primary amine oxidase [Source:PGSC_GENE;Acc:PGSC0003DMG400019077]	2.586	1.37073960393	0.0017563503283	0.0146230075465	yes	up	25.36	59.47	36.04	16.69	13.65	21.75	40.29	17.3633333333
PGSC0003DMG400019080		Cytochrome P450 [Source:PGSC_GENE;Acc:PGSC0003DMG400019080]	0.008	-6.95984307021	1.26623100222E-6	3.25088148886E-5	yes	down	0	0	0	1.99	3.47	2.9	0	2.78666666667
PGSC0003DMG400019085		TNP2, partial [Source:PGSC_GENE;Acc:PGSC0003DMG400019085]	3.590	1.84417287699	0.00496609978577	0.0328368327038	yes	up	1.63	1.72	2.07	0.29	0.56	0.77	1.80666666667	0.54
PGSC0003DMG400019096		Gene of unknown function [Source:PGSC_GENE;Acc:PGSC0003DMG400019096]	246.843	7.94744800986	8.82051188786E-9	4.01366203256E-7	yes	up	1.38	2.57	1.35	0	0	0	1.76666666667	0
PGSC0003DMG400019097		DNA repair protein XRCC2 homolog [Source:PGSC_GENE;Acc:PGSC0003DMG400019097]	0.068	-3.87961961441	0.00629075491671	0.0394925767549	yes	down	0.3	0.6	0	1.58	3.41	3.98	0.3	2.99
PGSC0003DMG400019100		TRANSPARENT TESTA 12 protein [Source:PGSC_GENE;Acc:PGSC0003DMG400019100]	0.341	-1.55094835565	0.00838419554048	0.0487114171587	yes	down	4.56	1.59	3	6.09	15.95	6.84	3.05	9.62666666667
PGSC0003DMG400019123		Pectinesterase inhibitor [Source:PGSC_GENE;Acc:PGSC0003DMG400019123]	7.210	2.8500356242	1.78966812216E-5	0.000320014703075	yes	up	17.44	36.93	56.73	6.52	7.45	1.97	37.0333333333	5.31333333333
PGSC0003DMG400019136		18.1 kDa class I heat shock protein [Source:PGSC_GENE;Acc:PGSC0003DMG400019136]	4.950	2.30738940894	0.00501716545622	0.0330904990474	yes	up	53.17	32.11	24.75	12.7	9.07	0.91	36.6766666667	7.56
PGSC0003DMG400019166		PDR-type ABC transporter 2 [Source:PGSC_GENE;Acc:PGSC0003DMG400019166]	0.116	-3.10907899457	2.82763932779E-5	0.000466851731023	yes	down	0.1	0.48	0.09	2.65	1.97	1.63	0.223333333333	2.08333333333
PGSC0003DMG400019175		Conserved gene of unknown function [Source:PGSC_GENE;Acc:PGSC0003DMG400019175]	4.555	2.18741398058	0.00854485965363	0.0494211825829	yes	up	3.11	8.9	3.42	1.88	1.8	0.21	5.14333333333	1.29666666667
PGSC0003DMG400019184		Gene of unknown function [Source:PGSC_GENE;Acc:PGSC0003DMG400019184]	0.252	-1.98658392825	0.000909469488701	0.00865806433623	yes	down	0.51	0.68	0.51	1.18	1.96	4.36	0.566666666667	2.5
PGSC0003DMG400019210		DELLA domain GRAS family transcription factor rga [Source:PGSC_GENE;Acc:PGSC0003DMG400019210]	0.229	-2.12483664651	9.40466577475E-8	3.34372883741E-6	yes	down	2.92	3.74	3.48	16.8	20.87	10.32	3.38	15.9966666667
[truncated: 1,948 more rows]
