# Supplementary material for: Multiomic Analysis of Environmental Effects and Nitrogen Use Efficiency of Two Potato Varieties Under High Nitrogen Conditions
Source: Plants (Basel). 2025 Feb 20;14(5):633. doi: 10.3390/plants14050633 (PMC11902017; doi:10.3390/plants14050633)
Supplement: Supplementary file 1 [file plants-14-00633-s001.zip › plants-3477533-Supplemental Table S4.csv]

Metabolite	´úÐ»Îï	P_value	FDR	VIP_pred_OPLS-DA	VIP_PLS-DA	FC(DXYN2G/DNN2G)	Log2FC(DXYN2G/DNN2G)	Significant	Regulate	KEGG Compound ID	KEGG Compound First Category	KEGG Compound Second Category	KEGG Pathway ID	KEGG Pathway Description	KEGG Pathway First Category	KEGG Pathway Second Category	Library ID	HMDB Superclass	HMDB Class	HMDB Subclass	CAS ID	Quant Mass	Retention time	Formula	Metab ID	Mode	RI	Library RI	Score	dxyn2g_mean	dxyn2g_SD	dnn2g_mean	dnn2g_SD
1-ethylazetidine-2-carboxylic acid	-	9.272E-15	7.232E-13	1.7631	1.7233	16.374	4.0333	yes	up	-	-	-	-	-	-	-	-	-	-	-	54773-06-7	84	11.59639306	C9H17NO2	metab_58	pos	1246.791359	1155	89.51759301	15.28	0.5387	0	0
Kestose	-	1.421E-17	3.325E-15	1.7617	1.7266	16.374	4.0333	yes	up	-	-	-	-	-	-	-	HMDB0033673	Organic oxygen compounds	Organooxygen compounds	Carbohydrates and carbohydrate conjugates	470-69-9	361	29.09438547	C18H32O16	metab_238	pos	2622.350971	3411.265279	92.42974174	16.52	0.3044	0	0
D-mannitol	-	4.56E-14	2.668E-12	1.7617	1.7294	16.374	4.0333	yes	up	C00392	Carbohydrates	Monosaccharides	map01100;map02010;map00051	Metabolic pathways;ABC transporters;Fructose and mannose metabolism	Metabolism;Environmental Information Processing;Metabolism	Global and overview maps;Membrane transport;Carbohydrate metabolism	HMDB0000765	Organic oxygen compounds	Organooxygen compounds	Carbohydrates and carbohydrate conjugates	87-78-5	73	21.59055051	C6H14O6	metab_164	pos	1919.003601	1916.133611	99.16862194	18.6	0.7689	0	0
Methyl-beta-d-galactopyranoside	-	4.069E-17	4.76E-15	1.7616	1.724	16.374	4.0333	yes	up	-	-	-	-	-	-	-	-	-	-	-	1824-94-8	204	21.80631216	C7H14O6	metab_167	pos	1938.549662	1842.955188	92.35333327	14.49	0.2965	0	0
Beta-sitosterol	-	9.944E-13	2.909E-11	1.7601	1.7141	16.374	4.0333	yes	up	C01753;C19654	-;Steroids	-;29-Carbon atoms	map01100;map01110;map00100	Metabolic pathways;Biosynthesis of secondary metabolites;Steroid biosynthesis	Metabolism;Metabolism;Metabolism	Global and overview maps;Global and overview maps;Lipid metabolism	LMST01040129;HMDB0000649;HMDB0000852	Lipids and lipid-like molecules	Steroids and steroid derivatives	Stigmastanes and derivatives	83-46-5	129	36.15025176	C29H50O	metab_286	pos	3353.768971	3350.149234	76.59178365	16.71	0.9413	0	0
2-(2,2,3,3,4,4,5,5,6,6,7,7-dodecafluoroheptanoylamino)propanoic acid	-	3.362E-13	1.311E-11	1.7591	1.7129	16.374	4.0333	yes	up	-	-	-	-	-	-	-	-	-	-	-	1000327-90-9	440	31.8636205	C15H14F15NO3	metab_259	pos	2939.361361	1018	69.8600202	13.64	0.6889	0	0
Trehalose	º£ÔåÌÇ	1.948E-13	9.116E-12	1.7584	1.7139	16.374	4.0333	yes	up	C01083	Carbohydrates	Oligosaccharides	map01100;map00500;map01110;map02010	Metabolic pathways;Starch and sucrose metabolism;Biosynthesis of secondary metabolites;ABC transporters	Metabolism;Metabolism;Metabolism;Environmental Information Processing	Global and overview maps;Carbohydrate metabolism;Global and overview maps;Membrane transport	HMDB0000975;PW_C000776	Organic oxygen compounds	Organooxygen compounds	Carbohydrates and carbohydrate conjugates	99-20-7	361	30.05295739	C12H22O11	metab_246	pos	2730.756094	2816.81	88.40375366	16.18	0.7738	0	0
Raffinose	ÃÞ×ÑÌÇ	4.39E-13	1.467E-11	1.7583	1.7124	16.374	4.0333	yes	up	C00492	-	-	map01100;map02010;map00052	Metabolic pathways;ABC transporters;Galactose metabolism	Metabolism;Environmental Information Processing;Metabolism	Global and overview maps;Membrane transport;Carbohydrate metabolism	HMDB0003213;PW_C001805	Organic oxygen compounds	Organooxygen compounds	Carbohydrates and carbohydrate conjugates	17629-30-0	73	29.61823302	C18H32O16	metab_242	pos	2681.403692	3413.677755	86.4032756	17.57	0.9119	0	0
N-acetyl-d-mannosamine	-	4.108E-11	1.068E-9	1.7521	1.7047	16.374	4.0333	yes	up	C00645	Carbohydrates	Monosaccharides	map01100;map00520;map01250	Metabolic pathways;Amino sugar and nucleotide sugar metabolism;Biosynthesis of nucleotide sugars	Metabolism;Metabolism;Metabolism	Global and overview maps;Carbohydrate metabolism;Global and overview maps	HMDB0001129	Organic oxygen compounds	Organooxygen compounds	Carbohydrates and carbohydrate conjugates	7772-94-3	73	23.34830309	C8H15NO6	metab_183	pos	2068.78522	2089.027686	91.58574393	18.21	1.492	0	0
Phosphoric acid	-	2.373E-8	5.552E-7	1.7327	1.6747	16.374	4.0333	yes	up	C00009	-	-	map00195;map02010;map00190	Photosynthesis;ABC transporters;Oxidative phosphorylation	Metabolism;Environmental Information Processing;Metabolism	Energy metabolism;Membrane transport;Energy metabolism	PW_C001441;HMDB0001429	Homogeneous non-metal compounds	Non-metal oxoanionic compounds	Non-metal phosphates	7664-38-2	299	11.9566021	H3O4P	metab_62	pos	1266.728769	1268.886548	94.94775067	23.52	3.689	0	0
Galactinol	¼¡´¼°ëÈéÌÇÜÕ	3.434E-5	0.0007306	1.6488	1.5419	8.187	3.0333	yes	up	C01235	-	-	map01100;map00052	Metabolic pathways;Galactose metabolism	Metabolism;Metabolism	Global and overview maps;Carbohydrate metabolism	PW_C002585;HMDB0005826	Organic oxygen compounds	Organooxygen compounds	Carbohydrates and carbohydrate conjugates	3687-64-7	204	32.11009675	C12H22O11	metab_260	pos	2968.963633	3003.556926	97.83317794	20.14	1.115	2.46	6.025
Petunidin-3-glucoside	-	5.551E-5	0.0009278	1.6337	1.5265	7.7259	2.9497	yes	up	C12139	-	-	map00942	Anthocyanin biosynthesis	Metabolism	Biosynthesis of other secondary metabolites	HMDB0038097;HMDB0038095	Phenylpropanoids and polyketides	Flavonoids	Flavonoid glycosides	6988-81-4	217	29.31170617	C22H23O12+	metab_240	pos	2653.124977	4164.259183	73.88182678	20.35	0.8168	2.634	6.452
2-methylpentanol	-	0.0002024	0.0031	1.5865	1.476	6.7226	2.749	yes	up	-	-	-	-	-	-	-	-	-	-	-	00000-00-0	71	7.769598674	C6H14O	metab_18	pos	1029.755314	997.8747914	86.11860359	17.23	0.7379	2.563	6.277
Glucose-1-phosphate	-	0.0002119	0.0031	1.5849	1.4741	6.6667	2.737	yes	up	C00103;C01002	-	-	map01100;map01110;map00561;map01240;map00520;map00040;map00052;map00010;map00500;map01250	Metabolic pathways;Biosynthesis of secondary metabolites;Glycerolipid metabolism;Biosynthesis of cofactors;Amino sugar and nucleotide sugar metabolism;Pentose and glucuronate interconversions;Galactose metabolism;Glycolysis / Gluconeogenesis;Starch and sucrose metabolism;Biosynthesis of nucleotide sugars	Metabolism;Metabolism;Metabolism;Metabolism;Metabolism;Metabolism;Metabolism;Metabolism;Metabolism;Metabolism	Global and overview maps;Global and overview maps;Lipid metabolism;Global and overview maps;Carbohydrate metabolism;Carbohydrate metabolism;Carbohydrate metabolism;Carbohydrate metabolism;Carbohydrate metabolism;Global and overview maps	HMDB0249121;HMDB0001586	Organic oxygen compounds	Organooxygen compounds	Carbohydrates and carbohydrate conjugates	59-56-3	217	19.47243912	C6H13O9P	metab_134	pos	1757.137204	1754.61	83.24040804	17.38	0.4372	2.607	6.386
3,7,11,15-tetramethylhexadec-2-ene	-	4.975E-5	0.0008954	1.5745	1.5675	7.8625	2.975	yes	up	-	-	-	-	-	-	-	-	-	-	-	2437-93-6	70	20.60905327	C20H40	metab_149	pos	1843.607375	1802	94.15303808	17.84	0.9764	2.269	5.557
Hexadecanoic acid	-	4.865E-5	0.0008954	1.5745	1.6468	1.1216	0.1655	yes	up	C11251;C00249	-;Lipids	-;Fatty acids	map01100;map00071;map01212;map00073;map00061;map00062;map01040	Metabolic pathways;Fatty acid degradation;Fatty acid metabolism;Cutin, suberine and wax biosynthesis;Fatty acid biosynthesis;Fatty acid elongation;Biosynthesis of unsaturated fatty acids	Metabolism;Metabolism;Metabolism;Metabolism;Metabolism;Metabolism;Metabolism	Global and overview maps;Lipid metabolism;Global and overview maps;Lipid metabolism;Lipid metabolism;Lipid metabolism;Lipid metabolism	LMFA01010001;HMDB0000885;HMDB0303203;HMDB0000220	Lipids and lipid-like molecules	Steroids and steroid derivatives	Steroid esters	112-39-0	74	21.65986454	C17H34O2	metab_165	pos	1925.715351	1878	98.78536775	18.08	0.1685	16.12	0.6864
N-(2-cyano-4,5-diethoxyphenyl)-3,4-dimethoxybenzamide	-	0.0003364	0.003936	1.5692	1.4543	6.6341	2.7299	yes	up	-	-	-	-	-	-	-	-	-	-	-	1000310-66-4	165	32.73267272	C20H22N2O5	metab_264	pos	3042.381327	3100	71.1606904	16.32	2.091	2.46	6.025
(2z)-2-benzylidene-1-benzofuran-3-one	-	0.0003034	0.003737	1.5636	1.4573	6.4592	2.6914	yes	up	-	-	-	-	-	-	-	-	-	-	-	1000403-52-7	221	8.318266185	C15H10O2	metab_24	pos	1059.080032	1964	78.22511288	15.67	0.9325	2.426	5.942
Ribitol	ºËÌÇ´¼	0.0004368	0.004268	1.5519	1.4388	6.1541	2.6216	yes	up	C00474	-	-	map01100;map00040;map00740	Metabolic pathways;Pentose and glucuronate interconversions;Riboflavin metabolism	Metabolism;Metabolism;Metabolism	Global and overview maps;Carbohydrate metabolism;Metabolism of cofactors and vitamins	HMDB0000508	Organic oxygen compounds	Organooxygen compounds	Carbohydrates and carbohydrate conjugates	488-81-3	73	18.77451323	C5H12O5	metab_127	pos	1706.368036	1710.771637	91.14106727	17.73	0.5248	2.881	7.057
2'-deoxycytidine	-	0.0004154	0.004268	1.5497	1.4417	6.2198	2.6369	yes	up	C00881	Nucleic acids	Nucleosides	map00240;map01100;map02010;map01232	Pyrimidine metabolism;Metabolic pathways;ABC transporters;Nucleotide metabolism	Metabolism;Metabolism;Environmental Information Processing;Metabolism	Nucleotide metabolism;Global and overview maps;Membrane transport;Global and overview maps	HMDB0000014	Nucleosides, nucleotides, and analogues	Pyrimidine nucleosides	Pyrimidine 2''-deoxyribonucleosides	652157-52-3	73	12.08228643	C9H13N3O4	metab_64	pos	1271.823238	1274.314617	88.03141531	15.17	0.7527	2.439	5.975
D-allose	-	0.0002719	0.003535	1.5496	1.4624	4.4629	2.158	yes	up	C01487	Carbohydrates	Monosaccharides	map01100;map02010;map00051	Metabolic pathways;ABC transporters;Fructose and mannose metabolism	Metabolism;Environmental Information Processing;Metabolism	Global and overview maps;Membrane transport;Carbohydrate metabolism	HMDB0001151	Organic oxygen compounds	Organooxygen compounds	Carbohydrates and carbohydrate conjugates	579-36-2	73	20.95068671	C6H12O6	metab_154	pos	1871.963409	1878.438681	97.14801682	25.55	0.2604	5.725	8.87
D-sorbitol	-	0.0002528	0.00348	1.5438	1.4671	1.2777	0.3536	yes	up	C00794	Carbohydrates	Monosaccharides	map01100;map02010;map00051;map00052	Metabolic pathways;ABC transporters;Fructose and mannose metabolism;Galactose metabolism	Metabolism;Environmental Information Processing;Metabolism;Metabolism	Global and overview maps;Membrane transport;Carbohydrate metabolism;Carbohydrate metabolism	HMDB0000247	Organic oxygen compounds	Organooxygen compounds	Carbohydrates and carbohydrate conjugates	50-70-4	73	21.53812634	C6H14O6	metab_163	pos	1917.05099	1926.085072	98.49651674	21.67	0.3155	16.96	2.063
N-butylidenehydroxylamine	-	0.0005792	0.004268	1.5396	1.4232	0	0	yes	down	-	-	-	-	-	-	-	-	-	-	-	110-69-0	59	28.74531062	C4H9NO	metab_234	pos	2586.351436	774	76.91474128	0	0	13.78	6.821
Tripropylamine	Èý±û°·	0.0005681	0.004268	1.5345	1.4249	0	0	yes	down	-	-	-	-	-	-	-	HMDB0032545	Organic nitrogen compounds	Organonitrogen compounds	Amines	102-69-2	85	26.17774162	C9H21N	metab_209	pos	2331.759621	1023.843201	81.858519	0	0	14.08	6.951
S-ethyl 3-oxobutanethioate	-	0.0005423	0.004268	1.5033	1.4286	16.374	4.0333	yes	up	-	-	-	-	-	-	-	-	-	-	-	3075-23-8	85	29.52865212	C6H10O2S	metab_241	pos	2664.931612	1140	79.30071639	12.9	6.328	0	0
Linolenic acid	-	0.0005436	0.004268	1.5007	1.4285	16.374	4.0333	yes	up	C06427	Lipids	Fatty acids	map01100;map00592;map01110;map01040	Metabolic pathways;alpha-Linolenic acid metabolism;Biosynthesis of secondary metabolites;Biosynthesis of unsaturated fatty acids	Metabolism;Metabolism;Metabolism;Metabolism	Global and overview maps;Lipid metabolism;Global and overview maps;Lipid metabolism	HMDB0001388	Lipids and lipid-like molecules	Fatty Acyls	Lineolic acids and derivatives	00000-00-0	75	25.04292426	C18H30O2	metab_200	pos	2216.988849	2215.6	89.12965543	13.96	6.851	0	0
Glycolic acid	ôÇ»ùÒÒËá	0.000604	0.004275	1.4935	1.4275	16.374	4.0333	yes	up	C03547;C00160	-	-	map01100;map00630;map01110;map01200;map00071	Metabolic pathways;Glyoxylate and dicarboxylate metabolism;Biosynthesis of secondary metabolites;Carbon metabolism;Fatty acid degradation	Metabolism;Metabolism;Metabolism;Metabolism;Metabolism	Global and overview maps;Carbohydrate metabolism;Global and overview maps;Global and overview maps;Lipid metabolism	HMDB0000115;HMDB0304424	Organic acids and derivatives	Hydroxy acids and derivatives	Alpha hydroxy acids and derivatives	79-14-1	147	8.543603859	C2H4O3	metab_26	pos	1073.071733	1067.042767	97.0854232	14.25	7.092	0	0
D-sphingosine	-	0.0006212	0.004275	1.4935	1.4268	16.374	4.0333	yes	up	C00319	-	-	map00600;map01100	Sphingolipid metabolism;Metabolic pathways	Metabolism;Metabolism	Lipid metabolism;Global and overview maps	HMDB0000252	Organic nitrogen compounds	Organonitrogen compounds	Amines	123-78-4	204	17.49910898	C18H37NO2	metab_114	pos	1614.582415	2454.316679	74.52909549	14.13	7.062	0	0
2,5,7,8-tetramethyl-2-(4,8,12-trimethyltridecyl)-3,4-dihydrochromen-6-ol	-	0.0005426	0.004268	1.491	1.4269	16.374	4.0333	yes	up	-	-	-	-	-	-	-	-	-	-	-	10191-41-0	165	33.68624055	C29H50O2	metab_271	pos	3140.365807	3149	89.84862221	13.57	6.658	0	0
3-(2-methylpropyl)-2,3,6,7,8,8a-hexahydropyrrolo[1,2-a]pyrazine-1,4-dione	-	0.0005468	0.004268	1.491	1.4265	16.374	4.0333	yes	up	-	-	-	-	-	-	-	-	-	-	-	5654-86-4	154	21.89709831	C11H18N2O2	metab_168	pos	1949.827967	1699	80.81826002	13.53	6.644	0	0
Octadecanoic acid	-	0.0005412	0.004268	1.4886	1.427	16.374	4.0333	yes	up	C01530	Lipids	Fatty acids	map01100;map01040;map00061	Metabolic pathways;Biosynthesis of unsaturated fatty acids;Fatty acid biosynthesis	Metabolism;Metabolism;Metabolism	Global and overview maps;Lipid metabolism;Lipid metabolism	HMDB0303351;HMDB0000827;HMDB0303352;LMFA01010018	Lipids and lipid-like molecules	Fatty Acyls	Fatty acids and conjugates	112-61-8	74	24.0150688	C19H38O2	metab_190	pos	2126.927751	2077	96.45637736	13.78	6.759	0	0
D-threitol	-	0.0005482	0.004268	1.4883	1.4263	16.374	4.0333	yes	up	C16884	-	-	-	-	-	-	HMDB0004136	Organic oxygen compounds	Organooxygen compounds	Carbohydrates and carbohydrate conjugates	6968-16-7	73	15.72537869	C4H10O4	metab_94	pos	1496.099288	1497.167038	96.19226572	13.71	6.733	0	0
Shikimic acid	Ã§²ÝËá	0.0005577	0.004268	1.4823	1.4254	16.374	4.0333	yes	up	C00493	-	-	map01100;map00996;map01110;map01240;map00999;map01230;map00400	Metabolic pathways;Biosynthesis of various alkaloids;Biosynthesis of secondary metabolites;Biosynthesis of cofactors;Biosynthesis of various plant secondary metabolites;Biosynthesis of amino acids;Phenylalanine, tyrosine and tryptophan biosynthesis	Metabolism;Metabolism;Metabolism;Metabolism;Metabolism;Metabolism;Metabolism	Global and overview maps;Biosynthesis of other secondary metabolites;Global and overview maps;Global and overview maps;Biosynthesis of other secondary metabolites;Global and overview maps;Amino acid metabolism	HMDB0003070	Organic oxygen compounds	Organooxygen compounds	Alcohols and polyols	138-59-0	204	20.02956537	C7H10O5	metab_141	pos	1798.640348	1790.885926	97.24092832	14.3	7.042	0	0
D-mannose	-	0.001351	0.00903	1.4732	1.3708	3.9854	1.9947	yes	up	C00936;C00159	-;Carbohydrates	-;Monosaccharides	map01100;map01250;map00520;map02010;map00051;map00052	Metabolic pathways;Biosynthesis of nucleotide sugars;Amino sugar and nucleotide sugar metabolism;ABC transporters;Fructose and mannose metabolism;Galactose metabolism	Metabolism;Metabolism;Metabolism;Environmental Information Processing;Metabolism;Metabolism	Global and overview maps;Global and overview maps;Carbohydrate metabolism;Membrane transport;Carbohydrate metabolism;Carbohydrate metabolism	PW_C000111;HMDB0000169	Organic oxygen compounds	Organooxygen compounds	Carbohydrates and carbohydrate conjugates	87-78-5	319	21.17486427	C6H12O6	metab_158	pos	1886.184217	1879.44388	97.67462744	25.04	3.821	6.283	9.737
Galactose	-	0.0005837	0.004268	1.4628	1.47	16.374	4.0333	yes	up	C01825;C00984;C01582	Carbohydrates;-;-	Monosaccharides;-;-	map01100;map01110;map01250;map01240;map00520;map00053;map00052	Metabolic pathways;Biosynthesis of secondary metabolites;Biosynthesis of nucleotide sugars;Biosynthesis of cofactors;Amino sugar and nucleotide sugar metabolism;Ascorbate and aldarate metabolism;Galactose metabolism	Metabolism;Metabolism;Metabolism;Metabolism;Metabolism;Metabolism;Metabolism	Global and overview maps;Global and overview maps;Global and overview maps;Global and overview maps;Carbohydrate metabolism;Carbohydrate metabolism;Carbohydrate metabolism	HMDB0000143;HMDB0033704	Organic oxygen compounds	Organooxygen compounds	Carbohydrates and carbohydrate conjugates	10257-28-0	73	21.21465004	C6H12O6	metab_159	pos	1890.252928	1898.5	79.60026268	15.66	7.757	0	0
Panose	ÅËÌÇ	0.00248	0.01612	1.4224	1.3411	3.6718	1.8765	yes	up	C00713;C03661	-	-	-	-	-	-	HMDB0029937;HMDB0011729	Organic oxygen compounds	Organooxygen compounds	Carbohydrates and carbohydrate conjugates	00000-00-0	204	30.2209054	C18H32O16	metab_247	pos	2750.585147	3792.26	89.17350889	15.44	2.027	4.205	6.556
Phytol	Ò¶ÂÌ´¼	0.003755	0.02282	1.3972	1.2925	3.4111	1.7702	yes	up	C01389	-	-	-	-	-	-	HMDB0002019;LMPR0104010002	Lipids and lipid-like molecules	Prenol lipids	Diterpenoids	7541-49-3	143	24.4829385	C20H40O	metab_194	pos	2169.137383	2155.67232	89.348715	17.26	1.299	5.06	7.855
(2s)-2-acetamido-n-ethylpropanamide	-	0.003302	0.02088	1.3918	1.3133	3.4365	1.7809	yes	up	-	-	-	-	-	-	-	-	-	-	-	24847-34-5	72	7.869842956	C7H14N2O2	metab_19	pos	1032.541865	1453	80.22324259	18.32	0.6024	5.331	8.278
L-(+)-lactic acid	-	0.003804	0.02282	1.3852	1.3048	3.4199	1.774	yes	up	C00186;C00954	Organic acids;-	Carboxylic acids;-	map01100;map01110;map00640;map00051;map00620;map00010;map00380;map04075	Metabolic pathways;Biosynthesis of secondary metabolites;Propanoate metabolism;Fructose and mannose metabolism;Pyruvate metabolism;Glycolysis / Gluconeogenesis;Tryptophan metabolism;Plant hormone signal transduction	Metabolism;Metabolism;Metabolism;Metabolism;Metabolism;Metabolism;Metabolism;Environmental Information Processing	Global and overview maps;Global and overview maps;Carbohydrate metabolism;Carbohydrate metabolism;Carbohydrate metabolism;Carbohydrate metabolism;Amino acid metabolism;Signal transduction	HMDB0000197;HMDB0000190	Organoheterocyclic compounds	Indoles and derivatives	Indolyl carboxylic acids and derivatives	79-33-4	147	8.241985227	C3H6O3	metab_23	pos	1055.486677	1053.171033	99.36724651	21.73	0.8447	6.354	10.02
(z)-octadec-9-enenitrile	-	0.004762	0.02786	1.3694	1.2717	3.2984	1.7218	yes	up	-	-	-	-	-	-	-	-	-	-	-	112-91-4	55	23.57519735	C18H33N	metab_185	pos	2086.793097	2064	89.37085684	15.72	0.8282	4.766	7.388
4-(1h-indol-2-yl)butanoic acid	-	0.005083	0.02901	1.3505	1.2705	3.2613	1.7055	yes	up	-	-	-	-	-	-	-	-	-	-	-	28093-53-0	217	18.57991487	C13H15NO2	metab_124	pos	1692.042282	1829	68.18149351	18.27	0.4582	5.602	8.679
Piperidine-1-carbaldehyde	-	0.005382	0.02999	1.3228	1.3412	1.0221	0.0315	yes	up	-	-	-	-	-	-	-	HMDB0031702	Organoheterocyclic compounds	Piperidines	Not Available	2591-86-8	113	10.058887	C6H11NO	metab_43	pos	1160.775923	1021	76.12930436	19.42	0.06899	19	0.2782
N-(2-hydroxy-6-methoxyphenyl)-4-octylbenzamide	-	0.01021	0.04324	1.2942	1.1948	0	0	yes	down	-	-	-	-	-	-	-	-	-	-	-	1000398-42-3	217	17.57879201	C22H29NO3	metab_115	pos	1622.301651	3086	70.97301186	0	0	10.44	8.103
Rhamnose	ÊóÀîÌÇ	0.01127	0.04559	1.2896	1.1889	0	0	yes	down	C00507	Carbohydrates	Monosaccharides	map01100;map00051	Metabolic pathways;Fructose and mannose metabolism	Metabolism;Metabolism	Global and overview maps;Carbohydrate metabolism	HMDB0000849	Organic oxygen compounds	Organooxygen compounds	Carbohydrates and carbohydrate conjugates	3615-41-6	117	18.75187395	C6H12O5	metab_126	pos	1704.176633	1721.326217	94.55149511	0	0	10.81	8.544
1-(2-methylazetidin-1-yl)ethanone	-	0.01507	0.05318	1.2861	1.1581	5.2448	2.3909	yes	up	-	-	-	-	-	-	-	-	-	-	-	50837-77-9	56	6.779540034	C6H11NO	metab_7	pos	971.2395477	889	82.02723304	13.71	6.72	2.614	6.403
(3s,9r,10s,13r,17r)-17-[(2r,5r)-5-ethyl-6-methylheptan-2-yl]-10,13-dimethyl-2,3,4,5,6,7,9,11,12,15,16,17-dodecahydro-1h-cyclopenta[a]phenanthren-3-ol	-	0.01032	0.04324	1.2748	1.208	0	0	yes	down	-	-	-	-	-	-	-	-	-	-	-	18069-99-3	415	36.09798693	C29H50O	metab_285	pos	3346.850881	2759	76.74947787	0	0	12.63	9.819
3,5-dimethyl-1,2-oxazole	-	0.01017	0.04324	1.2627	1.223	16.374	4.0333	yes	up	-	-	-	-	-	-	-	-	-	-	-	300-87-8	97	32.54075712	C5H7NO	metab_263	pos	3010.484288	770	73.4419392	11.2	8.687	0	0
Melibiose	ÃÛ¶þÌÇ	0.01013	0.04324	1.2602	1.225	16.374	4.0333	yes	up	C05402	Carbohydrates	Oligosaccharides	map01100;map02010;map00052	Metabolic pathways;ABC transporters;Galactose metabolism	Metabolism;Environmental Information Processing;Metabolism	Global and overview maps;Membrane transport;Carbohydrate metabolism	HMDB0259486;HMDB0000048;PW_C000033	Lipids and lipid-like molecules	Fatty Acyls	Fatty acyl glycosides	66009-10-7	204	31.07662296	C12H22O11	metab_254	pos	2846.902093	2860.316195	92.55064157	12.75	9.879	0	0
2-(carboxyamino)pentanoic acid	-	0.01014	0.04324	1.2599	1.2242	16.374	4.0333	yes	up	-	-	-	-	-	-	-	-	-	-	-	1000328-64-3	174	24.13848437	C20H39NO5	metab_191	pos	2137.777894	2554	75.54295197	10.95	8.485	0	0
Sucrose	ÕáÌÇ	0.01015	0.04324	1.2598	1.2252	16.374	4.0333	yes	up	C00089	Carbohydrates	Oligosaccharides	map01100;map00500;map01110;map02010;map00052	Metabolic pathways;Starch and sucrose metabolism;Biosynthesis of secondary metabolites;ABC transporters;Galactose metabolism	Metabolism;Metabolism;Metabolism;Environmental Information Processing;Metabolism	Global and overview maps;Carbohydrate metabolism;Global and overview maps;Membrane transport;Carbohydrate metabolism	HMDB0000258;PW_C000177	Organic oxygen compounds	Organooxygen compounds	Carbohydrates and carbohydrate conjugates	111-11-5	361	29.04995828	C12H22O11	metab_237	pos	2620.059863	2641.685606	98.58192405	11.81	9.154	0	0
Maltotriose	ÂóÑ¿ÈýÌÇ	0.01022	0.04324	1.2593	1.225	16.374	4.0333	yes	up	C01835;C00420	-	-	map02010	ABC transporters	Environmental Information Processing	Membrane transport	HMDB0038852;HMDB0001262	Organic oxygen compounds	Organooxygen compounds	Carbohydrates and carbohydrate conjugates	1109-28-0	204	30.91812319	C18H32O16	metab_253	pos	2829.78388	3689.29	81.59921805	10.83	8.405	0	0
Glycerol-3-galactoside	-	0.01014	0.04324	1.2589	1.2251	16.374	4.0333	yes	up	-	-	-	-	-	-	-	-	-	-	-	16232-91-0	204	25.88004086	C9H18O8	metab_206	pos	2295.220384	2281.09	83.37043215	11.93	9.241	0	0
Cellotetraose	-	0.01017	0.04324	1.2587	1.2252	16.374	4.0333	yes	up	C02013	-	-	-	-	-	-	-	-	-	-	38819-01-1	204	31.32801757	C24H42O21	metab_255	pos	2878.741742	3610.294505	91.61980331	9.992	7.747	0	0
Lactulose	Èé¹ûÌÇ	0.01018	0.04324	1.2575	1.2253	16.374	4.0333	yes	up	C07064	-	-	-	-	-	-	HMDB0000740	Organic oxygen compounds	Organooxygen compounds	Carbohydrates and carbohydrate conjugates	4618-18-2	204	28.13921805	C12H22O11	metab_228	pos	2521.777905	2704.409968	73.86735267	10.68	8.279	0	0
Acetol	-	0.005532	0.0301	1.2569	1.2651	3.2296	1.6914	yes	up	C01405;C05235	-	-	map01100;map00640	Metabolic pathways;Propanoate metabolism	Metabolism;Metabolism	Global and overview maps;Carbohydrate metabolism	HMDB0015585;HMDB0006961;HMDB0001879	Benzenoids	Benzene and substituted derivatives	Diphenylmethanes	116-09-6	217	22.00944295	C3H6O2	metab_169	pos	1955.917777	1714.18931	76.27490268	15.36	0.2724	4.756	7.369
N,n-diethylformamide	-	0.01142	0.04559	1.2462	1.1907	0	0	yes	down	-	-	-	-	-	-	-	-	-	-	-	617-84-5	58	6.673402307	C5H11NO	metab_6	pos	968.8464335	756	99.48705215	0	0	11.32	8.968
Tricosane	¶þÊ®ÈýÍé	0.009025	0.04324	1.2426	1.3133	1.0327	0.0464	yes	up	C17433	-	-	-	-	-	-	HMDB0061866;LMFA11000589	Hydrocarbons	Saturated hydrocarbons	Alkanes	638-67-5	57	23.74315606	C23H48	metab_187	pos	2100.40275	2481.345773	95.00152399	17.06	0.1661	16.52	0.3706
7,11,15-trimethyl-3-methylidenehexadec-1-ene	-	0.01302	0.0497	1.238	1.2171	5.4704	2.4516	yes	up	-	-	-	-	-	-	-	HMDB0302243	Lipids and lipid-like molecules	Prenol lipids	Sesquiterpenoids	504-96-1	68	20.54405854	C20H38	metab_148	pos	1838.087913	1774	97.04007522	15.06	7.382	2.753	6.743
Pyruvic acid	±ûÍªËá	0.01012	0.04324	1.2352	1.1951	16.374	4.0333	yes	up	C00022	Organic acids	Carboxylic acids	map01110;map01240;map00270;map00040;map01200;map00330;map00250;map00440;map00350;map00020;map00630;map00770;map00430;map00730;map00470;map00710;map00900;map01100;map01210;map00053;map00010;map00360;map01230;map00260;map00261;map00660;map00030;map00760;map00650;map00620;map00290	Biosynthesis of secondary metabolites;Biosynthesis of cofactors;Cysteine and methionine metabolism;Pentose and glucuronate interconversions;Carbon metabolism;Arginine and proline metabolism;Alanine, aspartate and glutamate metabolism;Phosphonate and phosphinate metabolism;Tyrosine metabolism;Citrate cycle (TCA cycle);Glyoxylate and dicarboxylate metabolism;Pantothenate and CoA biosynthesis;Taurin…	Metabolism;Metabolism;Metabolism;Metabolism;Metabolism;Metabolism;Metabolism;Metabolism;Metabolism;Metabolism;Metabolism;Metabolism;Metabolism;Metabolism;Metabolism;Metabolism;Metabolism;Metabolism;Metabolism;Metabolism;Metabolism;Metabolism;Metabolism;Metabolism;Metabolism;Metabolism;Metabolism;Metabolism;Metabolism;Metabolism;Metabolism	Global and overview maps;Global and overview maps;Amino acid metabolism;Carbohydrate metabolism;Global and overview maps;Amino acid metabolism;Amino acid metabolism;Metabolism of other amino acids;Amino acid metabolism;Carbohydrate metabolism;Carbohydrate metabolism;Metabolism of cofactors and vitamins;Metabolism of other amino acids;Metabolism of cofactors and vitamins;Metabolism of other amino …	LMFA01060077;PW_C000164;HMDB0000243	Organic acids and derivatives	Keto acids and derivatives	Alpha-keto acids and derivatives	127-17-3	73	8.078809724	C3H4O3	metab_22	pos	1046.890228	1043.521131	97.26004809	11.31	8.758	0	0
Pyrrolidine	ßÁ¿©Íé	0.01321	0.0497	1.2308	1.2102	0.3436	-1.5412	yes	down	-	-	-	-	-	-	-	HMDB0031641	Organoheterocyclic compounds	Pyrrolidines	Not Available	123-75-1	70	12.43834766	C4H9N	metab_67	pos	1294.475243	745	90.90942468	5.36	8.31	15.6	0.7678
Pyrogallol	Á¬±½Èý·Ó	0.01035	0.04324	1.2215	1.1989	16.374	4.0333	yes	up	C01108	-	-	-	-	-	-	HMDB0013674	Benzenoids	Phenols	Benzenetriols and derivatives	87-66-1	342	17.2080604	C6H6O3	metab_111	pos	1595.214197	1561.31	79.36391993	9.514	7.4	0	0
Pentacosane	¶þÊ®ÎåÍé	0.01545	0.05318	1.2204	1.1537	0.975	-0.0365	yes	down	-	-	-	-	-	-	-	HMDB0302476;LMFA11000582	Hydrocarbons	Saturated hydrocarbons	Alkanes	629-99-2	57	27.94227197	C25H52	metab_227	pos	2500.641528	2682.375101	94.13482178	16.78	0.08638	17.21	0.3524
D-(+)-altrose	-	0.01338	0.0497	1.2144	1.1834	2.3427	1.2282	yes	up	-	-	-	-	-	-	-	-	-	-	-	1990-29-0	73	21.39143484	C6H12O6	metab_161	pos	1903.160108	1897.336406	98.70744234	24.27	0.219	10.36	11.36
L-sorbose	-	0.01403	0.05051	1.2142	1.1714	2.337	1.2247	yes	up	C00247;C08356	Carbohydrates;-	Monosaccharides;-	map01100;map00051	Metabolic pathways;Fructose and mannose metabolism	Metabolism;Metabolism	Global and overview maps;Carbohydrate metabolism	HMDB0001266	Organic oxygen compounds	Organooxygen compounds	Carbohydrates and carbohydrate conjugates	3615-56-3	73	20.27148868	C6H12O6	metab_145	pos	1816.833859	1874.01581	88.79045253	19.54	0.8315	8.361	9.179
(9e,12e)-octadeca-9,12-dienoic acid	-	0.02067	0.06626	1.1996	1.1095	1.8711	0.9039	yes	up	-	-	-	-	-	-	-	HMDB0006270	Lipids and lipid-like molecules	Fatty Acyls	Lineolic acids and derivatives	112-63-0	67	23.67494619	C19H34O2	metab_186	pos	2095.548183	2093	96.11657109	18.47	0.3446	9.871	7.667
2,6-ditert-butyl-4-(2,6-ditert-butyl-4-methylpyran-4-yl)-4-methylpyran	-	0.01379	0.05041	1.1959	1.1593	0.3462	-1.5303	yes	down	-	-	-	-	-	-	-	-	-	-	-	1000399-10-0	207	8.04843101	C28H46O2	metab_21	pos	1045.164104	2608	64.50399501	5.605	8.683	16.19	0.4887
D-malic acid	-	0.01149	0.04559	1.1954	1.1799	16.374	4.0333	yes	up	C00497	-	-	map01100;map00650	Metabolic pathways;Butanoate metabolism	Metabolism;Metabolism	Global and overview maps;Carbohydrate metabolism	HMDB0031518	Organic acids and derivatives	Hydroxy acids and derivatives	Beta hydroxy acids and derivatives	617-48-1	73	15.47297949	C4H6O5	metab_92	pos	1479.279147	1483.395824	98.01070274	13.89	11.02	0	0
2,2,6,6-tetramethylpiperidin-4-one	-	0.01175	0.04584	1.195	1.1783	16.374	4.0333	yes	up	-	-	-	-	-	-	-	HMDB0031179	Organoheterocyclic compounds	Piperidines	Piperidinones	1000275-92-8	250	35.35678633	C14H19NO4	metab_282	pos	3286.844227	1962	65.53510615	7.418	5.911	0	0
D-(-)-fructose	-	0.01799	0.06013	1.1814	1.1413	2.2732	1.1847	yes	up	C02336	-	-	map00520;map01250	Amino sugar and nucleotide sugar metabolism;Biosynthesis of nucleotide sugars	Metabolism;Metabolism	Carbohydrate metabolism;Global and overview maps	HMDB0000660	Organic oxygen compounds	Organooxygen compounds	Carbohydrates and carbohydrate conjugates	10247-46-8	73	20.40786325	C6H12O6	metab_146	pos	1826.82803	1855.5	87.03883059	21.5	1.101	9.458	10.38
1,1,2,2,3,3,4,4-octafluoropentane	-	0.01535	0.05318	1.1678	1.3436	16.374	4.0333	yes	up	-	-	-	-	-	-	-	-	-	-	-	1000348-79-7	313	22.87770846	C14H8F16O4	metab_179	pos	2030.067954	687	76.32765768	10.66	8.949	0	0
Talose	-	0.01878	0.06191	1.1675	1.152	2.2584	1.1753	yes	up	-	-	-	-	-	-	-	-	-	-	-	2595-98-4	73	21.04962677	C6H12O6	metab_156	pos	1879.843099	1891.104178	98.16478988	20.87	0.9075	9.241	10.13
Tricyclo[4.3.1.02,5]decane	-	0.02055	0.06626	1.1628	1.3067	2.235	1.1602	yes	up	-	-	-	-	-	-	-	-	-	-	-	42210-02-6	79	21.27486915	C10H16	metab_160	pos	1899.568063	1003	77.22430905	16.57	0.7757	7.414	8.123
N-propan-2-ylacetamide	-	0.01741	0.05905	1.1432	1.2018	2.2756	1.1863	yes	up	-	-	-	-	-	-	-	-	-	-	-	1118-69-0	101	6.501762589	C5H11NO	metab_4	pos	958.6883012	854	91.57071526	16.86	0.3913	7.409	8.129
Glucoheptulose	-	0.02676	0.08349	1.1304	1.0831	1.8222	0.8657	yes	up	-	-	-	-	-	-	-	-	-	-	-	3019-74-7	73	26.42307813	C7H14O7	metab_212	pos	2348.320703	2348.89	79.03544285	18.1	0.4533	9.933	7.695
Xylitol	Ä¾ÌÇ´¼	0.02427	0.07675	1.1255	1.1276	2.217	1.1486	yes	up	C00379	Carbohydrates	Monosaccharides	map01100;map00040;map02010	Metabolic pathways;Pentose and glucuronate interconversions;ABC transporters	Metabolism;Metabolism;Environmental Information Processing	Global and overview maps;Carbohydrate metabolism;Membrane transport	HMDB0002917;HMDB0242149	Organic oxygen compounds	Organooxygen compounds	Carbohydrates and carbohydrate conjugates	87-99-0	73	18.8648507	C5H12O5	metab_128	pos	1711.596481	1702.629532	96.15707872	19.04	2.08	8.588	9.429
Allo-inositol	-	0.02765	0.08402	1.1145	1.0993	2.1522	1.1058	yes	up	-	-	-	-	-	-	-	HMDB0240211	Organic oxygen compounds	Organooxygen compounds	Alcohols and polyols	87-89-8	73	23.49477991	C6H12O6	metab_184	pos	2079.013178	1875.021008	95.59572441	24.04	0.08247	11.17	12.25
2-isocyanato-2-methylpropane	-	0.02939	0.08816	1.1036	1.0941	2.1371	1.0957	yes	up	-	-	-	-	-	-	-	-	-	-	-	1609-86-5	84	9.848132583	C5H9NO	metab_39	pos	1145.034458	300	85.95568809	16.24	0.2395	7.599	8.327
Psicose	-	0.03211	0.0951	1.0907	1.1202	2.2296	1.1568	yes	up	-	-	-	-	-	-	-	-	-	-	-	551-68-8	73	20.8172181	C6H12O6	metab_151	pos	1857.564389	1855.721204	98.53891636	23.99	5.538	10.76	11.79
Anisole	ÜîÏãÃÑ	0.04023	0.1114	1.0891	1.0113	0.6747	-0.5676	yes	down	C01403	-	-	-	-	-	-	HMDB0033895	Benzenoids	Phenol ethers	Anisoles	100-66-3	108	6.143804919	C7H8O	metab_0	pos	936.9332935	870	98.90604482	12.55	6.176	18.6	1.169
Conduritol epoxide	»·¼ºÏ©ËÄ´¼»·Ñõ»¯Îï	0.03309	0.09559	1.087	1.0691	2.1076	1.0756	yes	up	-	-	-	-	-	-	-	HMDB0247281	Organoheterocyclic compounds	Oxepanes	Not Available	6090-95-5	73	22.26704632	C6H10O5	metab_172	pos	1975.97998	1909.398783	84.27859339	17.27	0.4977	8.194	8.986
Xylose	-	0.03483	0.09939	1.081	1.0654	2.0969	1.0683	yes	up	C00181;C01394	Carbohydrates;-	Monosaccharides;-	map01100;map00520;map00040;map02010	Metabolic pathways;Amino sugar and nucleotide sugar metabolism;Pentose and glucuronate interconversions;ABC transporters	Metabolism;Metabolism;Metabolism;Environmental Information Processing	Global and overview maps;Carbohydrate metabolism;Carbohydrate metabolism;Membrane transport	HMDB0000098;HMDB0250736	Organic oxygen compounds	Organooxygen compounds	Carbohydrates and carbohydrate conjugates	58-86-6	73	17.90046846	C5H10O5	metab_119	pos	1643.4042	1647.343636	98.5315252	19	0.4585	9.061	9.965
D-lyxose	-	0.0329	0.09559	1.0794	1.081	2.1127	1.0791	yes	up	C08348;C00476	-;Carbohydrates	-;Monosaccharides	map00040	Pentose and glucuronate interconversions	Metabolism	Carbohydrate metabolism	HMDB0003402	Organic oxygen compounds	Organooxygen compounds	Carbohydrates and carbohydrate conjugates	1114-34-7	73	18.20304138	C5H10O5	metab_121	pos	1666.106499	1656.591459	99.27939692	22.88	1.142	10.83	11.88
Butane	-	0.04934	0.1118	1.0794	0.9837	16.374	4.0333	yes	up	C21390	-	-	map01100;map00650	Metabolic pathways;Butanoate metabolism	Metabolism;Metabolism	Global and overview maps;Carbohydrate metabolism	HMDB0302951	Hydrocarbons	Saturated hydrocarbons	Not Available	106-97-8	58	9.74721669	C4H10	metab_38	pos	1141.524982	571.5747286	86.21131876	7.547	8.267	0	0
4-octylbenzoic acid	-	0.04936	0.1118	1.0794	0.9833	16.374	4.0333	yes	up	-	-	-	-	-	-	-	-	-	-	-	1000399-16-2	217	16.96231991	C29H42O2	metab_108	pos	1579.004652	3252	78.63863995	7.735	8.475	0	0
1-iodododecane	-	0.02714	0.08357	1.0771	1.0885	0.4623	-1.1129	yes	down	-	-	-	-	-	-	-	-	-	-	-	4292-19-7	57	33.25967526	C12H25I	metab_267	pos	3100.684816	1628	72.39175822	8.031	8.803	17.37	0.8734
Oxalate	-	0.04946	0.1118	1.0575	1.0063	16.374	4.0333	yes	up	C00802;C00209	-;Organic acids	-;Carboxylic acids	map01100;map00630;map00230	Metabolic pathways;Glyoxylate and dicarboxylate metabolism;Purine metabolism	Metabolism;Metabolism;Metabolism	Global and overview maps;Carbohydrate metabolism;Nucleotide metabolism	HMDB0303019;HMDB0002329	Organic acids and derivatives	Carboxylic acids and derivatives	Amino acids, peptides, and analogues	144-62-7	147	11.47766899	C2H2O4	metab_57	pos	1241.045721	1132.66	81.90592635	7.125	7.81	0	0
Propan-2-ylbenzene	-	0.04199	0.1118	1.0564	1.2742	0.4885	-1.0336	yes	down	-	-	-	-	-	-	-	-	-	-	-	1000331-48-4	207	7.390138582	C12H17NO2	metab_14	pos	1008.747846	1457	66.44651026	7.591	8.317	15.54	0.8029
Arabinose	-	0.03906	0.1101	1.0504	1.0689	2.0877	1.0619	yes	up	C02479	-	-	-	-	-	-	HMDB0029942;HMDB0000646	Organic oxygen compounds	Organooxygen compounds	Carbohydrates and carbohydrate conjugates	10323-20-3	73	17.99074751	C5H10O5	metab_120	pos	1649.310636	1657.295097	97.57620563	19.57	2.164	9.374	10.3
L-Phenylalanine	L-±½±û°±Ëá	0.04047	0.1114	1.0498	1.0369	2.0558	1.0397	yes	up	C00079	Peptides	Amino acids	map01100;map00996;map01110;map00970;map01210;map00960;map02010;map00999;map01230;map00966;map00460;map00940;map00470;map00360;map00400	Metabolic pathways;Biosynthesis of various alkaloids;Biosynthesis of secondary metabolites;Aminoacyl-tRNA biosynthesis;2-Oxocarboxylic acid metabolism;Tropane, piperidine and pyridine alkaloid biosynthesis;ABC transporters;Biosynthesis of various plant secondary metabolites;Biosynthesis of amino acids;Glucosinolate biosynthesis;Cyanoamino acid metabolism;Phenylpropanoid biosynthesis;D-Amino acid …	Metabolism;Metabolism;Metabolism;Genetic Information Processing;Metabolism;Metabolism;Environmental Information Processing;Metabolism;Metabolism;Metabolism;Metabolism;Metabolism;Metabolism;Metabolism;Metabolism	Global and overview maps;Biosynthesis of other secondary metabolites;Global and overview maps;Translation;Global and overview maps;Biosynthesis of other secondary metabolites;Membrane transport;Biosynthesis of other secondary metabolites;Global and overview maps;Biosynthesis of other secondary metabolites;Metabolism of other amino acids;Biosynthesis of other secondary metabolites;Metabolism of ot…	HMDB0000159;HMDB0250791;PW_C000104	Organic acids and derivatives	Carboxylic acids and derivatives	Amino acids, peptides, and analogues	63-91-2	120	16.58947455	C9H11NO2	metab_104	pos	1551.181589	1529.534418	88.43659277	16.5	0.6575	8.026	8.798
2,8-dimethyldecanoic acid	-	0.04671	0.1118	1.0389	0.9959	1.4654	0.5513	yes	up	-	-	-	-	-	-	-	-	-	-	-	55030-52-9	88	26.38384906	C13H26O2	metab_211	pos	2343.976991	1353	65.8034122	19.93	0.6794	13.6	6.798
2-ethylcaproic acid	-	0.04939	0.1118	1.0337	0.975	0	0	yes	down	-	-	-	-	-	-	-	HMDB0031230	Lipids and lipid-like molecules	Fatty Acyls	Fatty acids and conjugates	149-57-5	209	10.27769387	C8H16O2	metab_45	pos	1171.41122	1169.371935	93.90261717	0	0	7.69	8.427
Fucose	-	0.04935	0.1118	1.0282	1.1505	16.374	4.0333	yes	up	C02781;C01019	Carbohydrates	Monosaccharides	map01100;map00520;map01250;map00051	Metabolic pathways;Amino sugar and nucleotide sugar metabolism;Biosynthesis of nucleotide sugars;Fructose and mannose metabolism	Metabolism;Metabolism;Metabolism;Metabolism	Global and overview maps;Carbohydrate metabolism;Global and overview maps;Carbohydrate metabolism	HMDB0012327;HMDB0000174	Organic oxygen compounds	Organooxygen compounds	Carbohydrates and carbohydrate conjugates	7724-73-4	117	18.89594785	C6H12O5	metab_129	pos	1713.988741	1756.22	76.79497339	8.415	9.219	0	0
Pyrrolidine-2-carboxylic acid	-	0.04942	0.1118	1.0268	1.2383	16.374	4.0333	yes	up	C16435	-	-	-	-	-	-	HMDB0251528	Organic acids and derivatives	Carboxylic acids and derivatives	Amino acids, peptides, and analogues	5817-26-5	70	14.87546938	C7H13NO2	metab_88	pos	1445.006168	1172	79.14514396	8.034	8.805	0	0
(9z,12z,15z)-octadeca-9,12,15-trienoic acid	-	0.0494	0.1118	1.0243	0.9989	16.374	4.0333	yes	up	C06427	Lipids	Fatty acids	map01100;map00592;map01110;map01040	Metabolic pathways;alpha-Linolenic acid metabolism;Biosynthesis of secondary metabolites;Biosynthesis of unsaturated fatty acids	Metabolism;Metabolism;Metabolism;Metabolism	Global and overview maps;Lipid metabolism;Global and overview maps;Lipid metabolism	HMDB0001388	Lipids and lipid-like molecules	Fatty Acyls	Lineolic acids and derivatives	463-40-1	67	24.23728098	C18H30O2	metab_192	pos	2144.320652	2191	90.49136365	6.691	7.332	0	0
9-[2-(4-methylphenyl)ethyl]-3,4,5,6,7,9-hexahydro-2h-xanthene-1,8-dione	-	0.0497	0.1118	1.0204	0.9989	16.374	4.0333	yes	up	-	-	-	-	-	-	-	-	-	-	-	299945-39-4	217	17.2783256	C22H24O3	metab_112	pos	1600.401727	2839	77.83166908	7.317	8.031	0	0
D-glucose	-	0.0494	0.1118	1.016	1.2123	0	0	yes	down	C00031;C00267;C00221	Carbohydrates;-;-	Monosaccharides;-;-	map01100;map01110;map01250;map00520;map02010;map00051;map00052;map00010;map00500;map01200;map00030	Metabolic pathways;Biosynthesis of secondary metabolites;Biosynthesis of nucleotide sugars;Amino sugar and nucleotide sugar metabolism;ABC transporters;Fructose and mannose metabolism;Galactose metabolism;Glycolysis / Gluconeogenesis;Starch and sucrose metabolism;Carbon metabolism;Pentose phosphate pathway	Metabolism;Metabolism;Metabolism;Metabolism;Environmental Information Processing;Metabolism;Metabolism;Metabolism;Metabolism;Metabolism;Metabolism	Global and overview maps;Global and overview maps;Global and overview maps;Carbohydrate metabolism;Membrane transport;Carbohydrate metabolism;Carbohydrate metabolism;Carbohydrate metabolism;Carbohydrate metabolism;Global and overview maps;Carbohydrate metabolism	HMDB0000122;HMDB0003345;HMDB0242534;PW_C000077	Organic oxygen compounds	Organooxygen compounds	Carbohydrates and carbohydrate conjugates	59-23-4	73	21.10735689	C6H12O6	metab_157	pos	1882.994466	1893.818213	99.17406067	0	0	11.7	12.82
1,3-ditert-butylbenzene	-	0.0496	0.1118	1.0139	1.0194	0	0	yes	down	-	-	-	-	-	-	-	-	-	-	-	166273-38-7	191	15.98408041	C19H30O3	metab_97	pos	1515.415682	2255	83.25160448	0	0	6.759	7.414
N,n-dimethylethanamine	-	0.04938	0.1118	1.0083	1.1546	16.374	4.0333	yes	up	-	-	-	-	-	-	-	-	-	-	-	1000331-33-7	58	25.75759456	C7H15NO3	metab_205	pos	2276.843654	1009	93.21622273	7.237	7.93	0	0
Phosphate	Á×ËáÑÎ	0.04941	0.1118	1.0052	1.0338	16.374	4.0333	yes	up	C00009	-	-	map00195;map02010;map00190	Photosynthesis;ABC transporters;Oxidative phosphorylation	Metabolism;Environmental Information Processing;Metabolism	Energy metabolism;Membrane transport;Energy metabolism	PW_C001104;HMDB0001429	Homogeneous non-metal compounds	Non-metal oxoanionic compounds	Non-metal phosphates	7664-38-2	299	11.98535503	H3O4P	metab_63	pos	1266.917568	1280.51	90.4139772	12.7	13.92	0	0
Phendimetrazine	±½¼×ÇúÇØ	0.04946	0.1118	1.0047	1.033	16.374	4.0333	yes	up	C07904	-	-	-	-	-	-	HMDB0015519	Organoheterocyclic compounds	Oxazinanes	Morpholines	21784-30-5	73	17.1432782	C12H17NO	metab_110	pos	1588.875475	1608.442469	76.52904003	8.064	8.839	0	0
D-erythro-sphingosine	-	0.04956	0.1118	1.0022	1.0338	16.374	4.0333	yes	up	C00319	-	-	map00600;map01100	Sphingolipid metabolism;Metabolic pathways	Metabolism;Metabolism	Lipid metabolism;Global and overview maps	LMSP01010001;HMDB0000252	Organic nitrogen compounds	Organonitrogen compounds	Amines	123-78-4	204	27.71974995	C18H37NO2	metab_225	pos	2476.852835	2441.17	72.3671243	7.688	8.432	0	0
Glyceric acid	¸ÊÓÍËá	0.0496	0.1118	1.0019	1.0337	16.374	4.0333	yes	up	C00258	-	-	map01100;map00630;map01110;map00561;map01200;map00260;map00030	Metabolic pathways;Glyoxylate and dicarboxylate metabolism;Biosynthesis of secondary metabolites;Glycerolipid metabolism;Carbon metabolism;Glycine, serine and threonine metabolism;Pentose phosphate pathway	Metabolism;Metabolism;Metabolism;Metabolism;Metabolism;Metabolism;Metabolism	Global and overview maps;Carbohydrate metabolism;Global and overview maps;Lipid metabolism;Global and overview maps;Amino acid metabolism;Carbohydrate metabolism	HMDB0000139;PW_C000090	Organic oxygen compounds	Organooxygen compounds	Carbohydrates and carbohydrate conjugates	473-81-4	73	12.90960418	C3H6O4	metab_71	pos	1322.058409	1307.084076	99.00613991	8.788	9.64	0	0
(z)-octadec-9-enamide	-	0.04922	0.1118	1.001	1.0564	0.9451	-0.0815	yes	down	-	-	-	-	-	-	-	-	-	-	-	301-02-0	59	26.62953528	C18H35NO	metab_214	pos	2368.084495	2228	96.58240684	19.97	1.125	21.13	0.5782
