# Supplementary material for: Multiomic Analysis of Environmental Effects and Nitrogen Use Efficiency of Two Potato Varieties Under High Nitrogen Conditions
Source: Plants (Basel). 2025 Feb 20;14(5):633. doi: 10.3390/plants14050633 (PMC11902017; doi:10.3390/plants14050633)
Supplement: Supplementary file 1 [file plants-14-00633-s001.zip › plants-3477533-Supplemental Table S5.csv]

Metabolite	´úÐ»Îï	P_value	FDR	VIP_pred_OPLS-DA	VIP_PLS-DA	FC(DXYN2Y/DNN2Y)	Log2FC(DXYN2Y/DNN2Y)	Significant	Regulate	KEGG Compound ID	KEGG Compound First Category	KEGG Compound Second Category	KEGG Pathway ID	KEGG Pathway Description	KEGG Pathway First Category	KEGG Pathway Second Category	Library ID	HMDB Superclass	HMDB Class	HMDB Subclass	CAS ID	Quant Mass	Retention time	Formula	Metab ID	Mode	RI	Library RI	Score	dxyn2y_mean	dxyn2y_SD	dnn2y_mean	dnn2y_SD
2-(2,2,3,3,4,4,5,5,6,6,7,7-dodecafluoroheptanoylamino)propanoic acid	-	2.113E-10	2.704E-8	1.7718	1.6949	14.4536	3.8534	yes	up	-	-	-	-	-	-	-	-	-	-	-	1000327-90-9	440	31.8636205	C15H14F15NO3	metab_259	pos	2939.361361	1018	69.8600202	14.75	1.426	0	0
Propan-2-ylbenzene	-	7.413E-17	1.898E-14	1.7708	1.7447	0	0	yes	down	-	-	-	-	-	-	-	-	-	-	-	1000331-48-4	207	7.390138582	C12H17NO2	metab_14	pos	1008.747846	1457	66.44651026	0	0	16.09	0.3496
Lactitol	ÈéÌÇ´¼	1.723E-8	1.47E-6	1.758	1.6647	14.4536	3.8534	yes	up	-	-	-	-	-	-	-	HMDB0040937	Lipids and lipid-like molecules	Fatty Acyls	Fatty acyl glycosides	96-82-2	204	33.33028628	C12H24O11	metab_268	pos	3106.324897	2755.976631	86.84874765	20.54	3.116	0	0
Piperidine-1-carbaldehyde	-	3.506E-5	0.002244	1.6062	1.6455	1.0432	0.061	yes	up	-	-	-	-	-	-	-	HMDB0031702	Organoheterocyclic compounds	Piperidines	Not Available	2591-86-8	113	10.058887	C6H11NO	metab_43	pos	1160.775923	1021	76.12930436	20.52	0.138	19.67	0.2648
3,7,11,15-tetramethylhexadec-2-en-1-ol	-	0.0002209	0.00608	1.6005	1.425	0.8074	-0.3087	yes	down	C01389	-	-	-	-	-	-	HMDB0002019	Lipids and lipid-like molecules	Prenol lipids	Diterpenoids	150-86-7	71	23.88133607	C20H40O	metab_188	pos	2114.182208	2045	94.92053957	16.6	1.696	20.56	0.3193
3,5-dimethyl-1,2-oxazole	-	0.0001042	0.005333	1.5879	1.6004	7.2268	2.8534	yes	up	-	-	-	-	-	-	-	-	-	-	-	300-87-8	97	32.54075712	C5H7NO	metab_263	pos	3010.484288	770	73.4419392	18.45	0.7723	2.553	6.253
Cellotetraose	-	0.0005428	0.00608	1.5708	1.3814	14.4536	3.8534	yes	up	C02013	-	-	-	-	-	-	-	-	-	-	38819-01-1	204	31.32801757	C24H42O21	metab_255	pos	2878.741742	3610.294505	91.61980331	13.66	6.701	0	0
7-hydroxy-6-methyl-4-pentylpyrrolo[3,4-c]pyridine-1,3-dione	-	0.0005441	0.00608	1.5707	1.3812	14.4536	3.8534	yes	up	-	-	-	-	-	-	-	-	-	-	-	93532-93-5	192	32.22855724	C13H16N2O3	metab_261	pos	2976.842118	2220	68.37775655	17.06	8.372	0	0
2,2,6,6-tetramethylpiperidin-4-one	-	0.0005496	0.00608	1.5706	1.3807	14.4536	3.8534	yes	up	-	-	-	-	-	-	-	HMDB0031179	Organoheterocyclic compounds	Piperidines	Piperidinones	1000275-92-8	250	35.35678633	C14H19NO4	metab_282	pos	3286.844227	1962	65.53510615	14.01	6.884	0	0
Butane	-	0.0005483	0.00608	1.5705	1.3808	14.4536	3.8534	yes	up	C21390	-	-	map01100;map00650	Metabolic pathways;Butanoate metabolism	Metabolism;Metabolism	Global and overview maps;Carbohydrate metabolism	HMDB0302951	Hydrocarbons	Saturated hydrocarbons	Not Available	106-97-8	58	9.74721669	C4H10	metab_38	pos	1141.524982	571.5747286	86.21131876	14.41	7.08	0	0
4-formyl-3,5-dimethyl-1h-pyrrole-2-carbonitrile	-	0.0005417	0.00608	1.5701	1.3816	14.4536	3.8534	yes	up	-	-	-	-	-	-	-	-	-	-	-	1000296-05-3	147	14.63497672	C8H8N2O	metab_86	pos	1428.74175	1501	82.18651708	13.59	6.664	0	0
Cholesterol	µ¨¹Ì´¼	0.0005452	0.00608	1.5697	1.3813	14.4536	3.8534	yes	up	C00187	Steroids	27-Carbon atoms	map01100;map00996;map00100	Metabolic pathways;Biosynthesis of various alkaloids;Steroid biosynthesis	Metabolism;Metabolism;Metabolism	Global and overview maps;Biosynthesis of other secondary metabolites;Lipid metabolism	HMDB0000067;PW_C000047;LMST01010001	Lipids and lipid-like molecules	Steroids and steroid derivatives	Cholestane steroids	57-88-5	129	33.89343841	C27H46O	metab_273	pos	3158.334698	3218.35	77.21113083	14.35	7.042	0	0
Cellobiose	ÏËÎ¬¶þÌÇ	0.0005605	0.00608	1.5694	1.3795	14.4536	3.8534	yes	up	C00185;C06422	Carbohydrates;-	Oligosaccharides;-	map01100;map00500;map02010	Metabolic pathways;Starch and sucrose metabolism;ABC transporters	Metabolism;Metabolism;Environmental Information Processing	Global and overview maps;Carbohydrate metabolism;Membrane transport	HMDB0246552;HMDB0000055;HMDB0242553	Organic oxygen compounds	Organooxygen compounds	Carbohydrates and carbohydrate conjugates	528-50-7	204	28.25357182	C12H22O11	metab_229	pos	2534.755415	2729.238362	85.87262705	15.59	7.681	0	0
4-chloro-3-phenylphenol	-	0.0005452	0.00608	1.5687	1.3813	14.4536	3.8534	yes	up	-	-	-	-	-	-	-	-	-	-	-	21345-13-1	204	25.54646709	C12H9ClO	metab_204	pos	2267.328711	1768	71.98950734	14.56	7.146	0	0
4-(2-aminoethyl)phenol	-	0.0001504	0.00608	1.5686	1.6061	7.0353	2.8146	yes	up	C00483	Peptides	Amines	map01100;map00950;map01110;map00350;map01240	Metabolic pathways;Isoquinoline alkaloid biosynthesis;Biosynthesis of secondary metabolites;Tyrosine metabolism;Biosynthesis of cofactors	Metabolism;Metabolism;Metabolism;Metabolism;Metabolism	Global and overview maps;Biosynthesis of other secondary metabolites;Global and overview maps;Amino acid metabolism;Global and overview maps	HMDB0000306	Benzenoids	Benzene and substituted derivatives	Phenethylamines	13230-73-4	107	17.66600762	C10H10F3NO2	metab_116	pos	1631.438391	1547	79.35015348	16.35	1.215	2.324	5.692
(e)-3,7,11,15-tetramethylhexadec-2-en-1-ol	-	0.0006175	0.00608	1.5679	1.376	1.2883	0.3655	yes	up	-	-	-	-	-	-	-	-	-	-	-	102608-53-7	82	20.84985192	C20H40O	metab_152	pos	1862.437833	2045	96.6406085	25.74	2.86	19.98	0.3086
Butanamide	-	0.0005816	0.00608	1.5667	1.3775	14.4536	3.8534	yes	up	-	-	-	-	-	-	-	HMDB0033870;LMFA08010018	Lipids and lipid-like molecules	Fatty Acyls	Fatty amides	541-35-5	59	28.84386624	C4H9NO	metab_235	pos	2596.279448	828	63.46868919	17.17	8.502	0	0
Hexadecanoic acid	-	0.00017	0.00608	1.5634	1.7575	1.0498	0.0702	yes	up	C11251;C00249	-;Lipids	-;Fatty acids	map01100;map00071;map01212;map00073;map00061;map00062;map01040	Metabolic pathways;Fatty acid degradation;Fatty acid metabolism;Cutin, suberine and wax biosynthesis;Fatty acid biosynthesis;Fatty acid elongation;Biosynthesis of unsaturated fatty acids	Metabolism;Metabolism;Metabolism;Metabolism;Metabolism;Metabolism;Metabolism	Global and overview maps;Lipid metabolism;Global and overview maps;Lipid metabolism;Lipid metabolism;Lipid metabolism;Lipid metabolism	LMFA01010001;HMDB0000885;HMDB0303203;HMDB0000220	Lipids and lipid-like molecules	Steroids and steroid derivatives	Steroid esters	112-39-0	74	21.65986454	C17H34O2	metab_165	pos	1925.715351	1878	98.78536775	18.33	0.1699	17.46	0.329
Palatinitol 1-	-	0.0005927	0.00608	1.5628	1.3768	14.4536	3.8534	yes	up	-	-	-	-	-	-	-	-	-	-	-	585-88-6	73	30.46102615	C12H24O11	metab_249	pos	2778.052264	2914.496373	80.1477618	13.48	6.692	0	0
Phosphate	Á×ËáÑÎ	0.0006888	0.006499	1.5594	1.3681	14.4536	3.8534	yes	up	C00009	-	-	map00195;map02010;map00190	Photosynthesis;ABC transporters;Oxidative phosphorylation	Metabolism;Environmental Information Processing;Metabolism	Energy metabolism;Membrane transport;Energy metabolism	PW_C001104;HMDB0001429	Homogeneous non-metal compounds	Non-metal oxoanionic compounds	Non-metal phosphates	7664-38-2	299	11.98535503	H3O4P	metab_63	pos	1266.917568	1280.51	90.4139772	20.4	10.34	0	0
Hexadecanoyl chloride	-	0.0005956	0.00608	1.559	1.3764	0.1678	-2.5756	yes	down	-	-	-	-	-	-	-	HMDB0256088	Organohalogen compounds	Acyl halides	Acyl chlorides	112-67-4	98	27.85726686	C16H31ClO	metab_226	pos	2493.457324	1924	69.03099482	2.986	7.314	17.8	0.8257
Octadecanamide	Ó²Ö¬Ëáõ£°·	0.0004429	0.00608	1.5348	1.392	0.9558	-0.0652	yes	down	C13846	-	-	-	-	-	-	HMDB0034146;LMFA08010003	Organic acids and derivatives	Carboximidic acids and derivatives	Carboximidic acids	124-26-5	59	26.87770087	C18H37NO	metab_217	pos	2392.642112	2220	88.74585876	17.94	0.3411	18.77	0.202
Oleyl amide	-	0.0007108	0.006499	1.5185	1.3663	0.9417	-0.0867	yes	down	C19670	-	-	-	-	-	-	HMDB0002117	Lipids and lipid-like molecules	Fatty Acyls	Fatty amides	3322-62-1	59	26.73644298	C18H35NO	metab_216	pos	2379.922568	2440.430826	90.97783931	19.54	0.5757	20.75	0.214
L-serine	-	0.0005142	0.00608	1.5144	1.5314	6.0319	2.5926	yes	up	C00065	Peptides	Amino acids	map01100;map00564;map01110;map00920;map01240;map00460;map00270;map01200;map01230;map00600;map00470;map00260;map00261;map02010;map00630;map00970	Metabolic pathways;Glycerophospholipid metabolism;Biosynthesis of secondary metabolites;Sulfur metabolism;Biosynthesis of cofactors;Cyanoamino acid metabolism;Cysteine and methionine metabolism;Carbon metabolism;Biosynthesis of amino acids;Sphingolipid metabolism;D-Amino acid metabolism;Glycine, serine and threonine metabolism;Monobactam biosynthesis;ABC transporters;Glyoxylate and dicarboxylate …	Metabolism;Metabolism;Metabolism;Metabolism;Metabolism;Metabolism;Metabolism;Metabolism;Metabolism;Metabolism;Metabolism;Metabolism;Metabolism;Environmental Information Processing;Metabolism;Genetic Information Processing	Global and overview maps;Lipid metabolism;Global and overview maps;Energy metabolism;Global and overview maps;Metabolism of other amino acids;Amino acid metabolism;Global and overview maps;Global and overview maps;Lipid metabolism;Metabolism of other amino acids;Amino acid metabolism;Biosynthesis of other secondary metabolites;Membrane transport;Carbohydrate metabolism;Translation	PW_C000120;HMDB0000187	Organic acids and derivatives	Carboxylic acids and derivatives	Amino acids, peptides, and analogues	56-45-1	73	11.6808888	C3H7NO3	metab_59	pos	1252.596929	1248.782585	98.72778885	15.87	0.2734	2.631	6.444
(9z,12z,15z)-octadeca-9,12,15-trienoic acid	-	0.001403	0.01122	1.5089	1.3264	0.1837	-2.4443	yes	down	C06427	Lipids	Fatty acids	map01100;map00592;map01110;map01040	Metabolic pathways;alpha-Linolenic acid metabolism;Biosynthesis of secondary metabolites;Biosynthesis of unsaturated fatty acids	Metabolism;Metabolism;Metabolism;Metabolism	Global and overview maps;Lipid metabolism;Global and overview maps;Lipid metabolism	HMDB0001388	Lipids and lipid-like molecules	Fatty Acyls	Lineolic acids and derivatives	463-40-1	67	24.23728098	C18H30O2	metab_192	pos	2144.320652	2191	90.49136365	3.535	8.658	19.24	1.623
2-isocyanato-2-methylpropane	-	0.0008696	0.007677	1.4903	1.495	5.6784	2.5055	yes	up	-	-	-	-	-	-	-	-	-	-	-	1609-86-5	84	9.848132583	C5H9NO	metab_39	pos	1145.034458	300	85.95568809	16.07	0.1106	2.83	6.933
4-hydroxy-3-methoxybenzoic acid	-	0.0003061	0.00608	1.4805	1.4183	6.437	2.6864	yes	up	C06672	-	-	-	-	-	-	HMDB0000484;HMDB0004815	Benzenoids	Benzene and substituted derivatives	Benzoic acids and derivatives	121-34-6	73	19.55583407	C8H8O4	metab_135	pos	1762.034413	1744.847853	72.93579197	17.47	0.8702	2.714	6.648
Anisole	ÜîÏãÃÑ	0.0004798	0.00608	1.4747	1.4987	0.1626	-2.621	yes	down	C01403	-	-	-	-	-	-	HMDB0033895	Benzenoids	Phenol ethers	Anisoles	100-66-3	108	6.143804919	C7H8O	metab_0	pos	936.9332935	870	98.90604482	2.991	7.327	18.4	1.25
Glyceric acid	¸ÊÓÍËá	0.001	0.008537	1.4716	1.3776	3.9628	1.9865	yes	up	C00258	-	-	map01100;map00630;map01110;map00561;map01200;map00260;map00030	Metabolic pathways;Glyoxylate and dicarboxylate metabolism;Biosynthesis of secondary metabolites;Glycerolipid metabolism;Carbon metabolism;Glycine, serine and threonine metabolism;Pentose phosphate pathway	Metabolism;Metabolism;Metabolism;Metabolism;Metabolism;Metabolism;Metabolism	Global and overview maps;Carbohydrate metabolism;Global and overview maps;Lipid metabolism;Global and overview maps;Amino acid metabolism;Carbohydrate metabolism	HMDB0000139;PW_C000090	Organic oxygen compounds	Organooxygen compounds	Carbohydrates and carbohydrate conjugates	473-81-4	73	12.90960418	C3H6O4	metab_71	pos	1322.058409	1307.084076	99.00613991	20.88	1.394	5.269	8.217
(1z)-3-bromocyclooctene	-	0.0005435	0.00608	1.4361	1.3905	0	0	yes	down	-	-	-	-	-	-	-	-	-	-	-	1000163-39-0	67	9.198820915	C8H13Br	metab_33	pos	1111.065456	1199	74.22704186	0	0	13.44	6.596
Hexose	-	0.00125	0.01032	1.4347	1.3389	1.1344	0.1819	yes	up	C00738;C00984	-	-	map01100;map00520;map01250;map00052	Metabolic pathways;Amino sugar and nucleotide sugar metabolism;Biosynthesis of nucleotide sugars;Galactose metabolism	Metabolism;Metabolism;Metabolism;Metabolism	Global and overview maps;Carbohydrate metabolism;Global and overview maps;Carbohydrate metabolism	HMDB0000143;HMDB0250761;HMDB0242534	Organic oxygen compounds	Organooxygen compounds	Carbohydrates and carbohydrate conjugates	00000-00-0	204	22.10526878	C6H12O6	metab_170	pos	1962.710001	1942.05	89.68947162	18.15	0.5263	16	1.062
N,n-diethylformamide	-	0.0005837	0.00608	1.4312	1.3831	0	0	yes	down	-	-	-	-	-	-	-	-	-	-	-	617-84-5	58	6.673402307	C5H11NO	metab_6	pos	968.8464335	756	99.48705215	0	0	14.63	7.25
(z)-hexadec-9-enamide	-	0.004689	0.03001	1.4082	1.2411	1.051	0.0718	yes	up	-	-	-	-	-	-	-	-	-	-	-	106010-22-4	59	28.68389322	C16H31NO	metab_233	pos	2578.841969	2029	79.67564698	18.95	0.5765	18.03	0.2324
(3s,9r,10s,13r,17r)-17-[(2r,5r)-5-ethyl-6-methylheptan-2-yl]-10,13-dimethyl-2,3,4,5,6,7,9,11,12,15,16,17-dodecahydro-1h-cyclopenta[a]phenanthren-3-ol	-	0.005112	0.03101	1.4046	1.2235	0.3046	-1.7148	yes	down	-	-	-	-	-	-	-	-	-	-	-	18069-99-3	415	36.09798693	C29H50O	metab_285	pos	3346.850881	2759	76.74947787	5.834	9.071	19.15	1.142
2-(1-methyl-2,6-diphenylpyridin-4-ylidene)propanedinitrile	-	0.004572	0.03001	1.3953	1.2349	0.2994	-1.7399	yes	down	-	-	-	-	-	-	-	-	-	-	-	1000402-23-7	309	35.29665489	C21H15N3	metab_281	pos	3281.622072	2874	75.36396489	5.371	8.394	17.94	1.14
3,4-dihydroxy-2-(11-phenylundecanoyl)cyclohex-2-en-1-one	-	0.006734	0.03668	1.3851	1.1996	6.6978	2.7437	yes	up	-	-	-	-	-	-	-	-	-	-	-	140614-61-5	373	35.68543487	C23H32O4	metab_283	pos	3314.54968	3083	76.9654509	13.61	6.685	2.032	4.977
(2e)-2-(7-hydroxy-1,4b,8,8-tetramethyl-10-oxo-1,3,4,4a,5,6,7,8a,9,10a-decahydrophenanthren-2-ylidene)acetic acid	-	0.00533	0.03101	1.3572	1.2822	1.078	0.1083	yes	up	-	-	-	-	-	-	-	-	-	-	-	1000143-97-2	58	27.5923708	C24H39NO4	metab_223	pos	2466.771443	2910	74.39141137	16.87	0.6571	15.65	0.5255
2-hexenoic acid	-	0.002484	0.01927	1.3528	1.2955	3.5805	1.8402	yes	up	-	-	-	-	-	-	-	HMDB0302424	Lipids and lipid-like molecules	Fatty Acyls	Fatty acids and conjugates	13419-69-7	171	9.402429521	C6H10O2	metab_34	pos	1121.386418	1118.207351	92.21822608	17.77	1.43	4.963	7.692
2,8-dimethyldecanoic acid	-	0.006183	0.03441	1.3374	1.2283	3.1949	1.6758	yes	up	-	-	-	-	-	-	-	-	-	-	-	55030-52-9	88	26.38384906	C13H26O2	metab_211	pos	2343.976991	1353	65.8034122	19	0.8117	5.947	9.219
1,1,5-trimethyl-2h-naphthalene	-	0.01	0.04341	1.3369	1.1766	1.0542	0.0761	yes	up	-	-	-	-	-	-	-	-	-	-	-	1000357-25-8	157	13.70397495	C13H16	metab_79	pos	1368.853247	1396	92.64509476	18.1	0.6894	17.17	0.2042
Hexadecanamide	-	0.003809	0.02636	1.3304	1.2539	0.9824	-0.0257	yes	down	-	-	-	-	-	-	-	LMFA08010009;HMDB0012273	Lipids and lipid-like molecules	Fatty Acyls	Fatty amides	629-54-9	59	24.68949965	C16H33NO	metab_196	pos	2185.205462	2021	96.03027366	18.93	0.167	19.27	0.153
Eicosapentaenoic acid	¶þÊ®Ì¼ÎåÏ©Ëá	0.01068	0.04341	1.3265	1.1506	14.4536	3.8534	yes	up	C06428	Lipids	Fatty acids	map01040	Biosynthesis of unsaturated fatty acids	Metabolism	Lipid metabolism	HMDB0001999;PW_C001337	Lipids and lipid-like molecules	Fatty Acyls	Fatty acids and conjugates	10417-94-4	73	28.56886124	C20H30O2	metab_232	pos	2568.418845	2645.2038	87.34998759	10.86	8.499	0	0
2,3,4'-trihydroxy-4-methoxybenzophenone	-	0.006937	0.037	1.3244	1.2326	6.6175	2.7263	yes	up	-	-	-	-	-	-	-	-	-	-	-	0-00-0	461	26.00068554	C14H12O5	metab_208	pos	2313.055687	2528.801859	71.30461608	17.94	8.794	2.711	6.64
Sedoheptulose anhydride monohydrate	-	0.01014	0.04341	1.3233	1.1589	14.4536	3.8534	yes	up	-	-	-	-	-	-	-	-	-	-	-	469-90-9	204	34.21400491	C7H14O7	metab_275	pos	3191.631516	1911.10762	79.32754642	13.28	10.29	0	0
Beta-gentiobiose	-	0.01015	0.04341	1.3231	1.1588	14.4536	3.8534	yes	up	-	-	-	-	-	-	-	-	-	-	-	5996-00-9	204	30.68837664	C12H22O11	metab_251	pos	2803.628388	2810.458369	94.37436765	12.1	9.377	0	0
Isomaltose	ÒìÂóÑ¿ÌÇ	0.01023	0.04341	1.321	1.1578	14.4536	3.8534	yes	up	C00252	Carbohydrates	Oligosaccharides	map01100;map00500	Metabolic pathways;Starch and sucrose metabolism	Metabolism;Metabolism	Global and overview maps;Carbohydrate metabolism	HMDB0002923	Organic oxygen compounds	Organooxygen compounds	Carbohydrates and carbohydrate conjugates	499-40-1	361	29.90452657	C12H22O11	metab_244	pos	2713.637627	2905.55011	91.01928677	11.2	8.69	0	0
7-methylidenespiro[2.4]heptane	-	0.01068	0.04341	1.3152	1.1528	14.4536	3.8534	yes	up	-	-	-	-	-	-	-	-	-	-	-	24308-54-1	79	27.26869693	C8H12	metab_220	pos	2432.713046	821	84.0728867	11.69	9.149	0	0
N-acetyl-d-mannosamine	-	0.004047	0.02726	1.3115	1.2652	3.3939	1.763	yes	up	C00645	Carbohydrates	Monosaccharides	map01100;map00520;map01250	Metabolic pathways;Amino sugar and nucleotide sugar metabolism;Biosynthesis of nucleotide sugars	Metabolism;Metabolism;Metabolism	Global and overview maps;Carbohydrate metabolism;Global and overview maps	HMDB0001129	Organic oxygen compounds	Organooxygen compounds	Carbohydrates and carbohydrate conjugates	7772-94-3	73	23.34830309	C8H15NO6	metab_183	pos	2068.78522	2089.027686	91.58574393	19.41	1.805	5.719	8.86
Galactitol	°ëÈéÌÇ´¼	0.003451	0.02598	1.3114	1.2647	3.409	1.7694	yes	up	C01507;C01697	-	-	map01100;map00052	Metabolic pathways;Galactose metabolism	Metabolism;Metabolism	Global and overview maps;Carbohydrate metabolism	HMDB0011632;PW_C000069;HMDB0000107	Organic oxygen compounds	Organooxygen compounds	Carbohydrates and carbohydrate conjugates	608-66-2	73	18.4868317	C6H14O6	metab_123	pos	1685.659862	1936.036533	85.76158538	19.37	0.3922	5.682	8.803
N-propan-2-ylacetamide	-	0.003617	0.02636	1.307	1.2873	3.3917	1.762	yes	up	-	-	-	-	-	-	-	-	-	-	-	1118-69-0	101	6.501762589	C5H11NO	metab_4	pos	958.6883012	854	91.57071526	16.85	0.3662	4.968	7.698
Ribose	-	0.003771	0.02636	1.3047	1.259	3.3866	1.7598	yes	up	C00121;C08353	Carbohydrates;-	Monosaccharides;-	map01100;map00030;map02010	Metabolic pathways;Pentose phosphate pathway;ABC transporters	Metabolism;Metabolism;Environmental Information Processing	Global and overview maps;Carbohydrate metabolism;Membrane transport	HMDB0248200;HMDB0000283	Organic oxygen compounds	Organooxygen compounds	Carbohydrates and carbohydrate conjugates	24259-59-4	73	17.78805735	C5H10O5	metab_117	pos	1636.04288	1677.801139	93.99293288	18.66	0.9397	5.51	8.535
4-octylbenzoic acid	-	0.01337	0.0488	1.2962	1.1273	5.4314	2.4413	yes	up	-	-	-	-	-	-	-	-	-	-	-	1000399-16-2	217	16.96231991	C29H42O2	metab_108	pos	1579.004652	3252	78.63863995	13.66	6.698	2.515	6.16
Galactinol	¼¡´¼°ëÈéÌÇÜÕ	0.005106	0.03101	1.2922	1.256	3.3508	1.7445	yes	up	C01235	-	-	map01100;map00052	Metabolic pathways;Galactose metabolism	Metabolism;Metabolism	Global and overview maps;Carbohydrate metabolism	PW_C002585;HMDB0005826	Organic oxygen compounds	Organooxygen compounds	Carbohydrates and carbohydrate conjugates	3687-64-7	204	32.11009675	C12H22O11	metab_260	pos	2968.963633	3003.556926	97.83317794	20.46	2.632	6.106	9.496
(9e,12e)-octadeca-9,12-dienoic acid	-	0.005254	0.03101	1.2829	1.2446	1.1875	0.2479	yes	up	-	-	-	-	-	-	-	HMDB0006270	Lipids and lipid-like molecules	Fatty Acyls	Lineolic acids and derivatives	112-63-0	67	23.67494619	C19H34O2	metab_186	pos	2095.548183	2093	96.11657109	20.52	0.4215	17.28	2.194
Beta-sitosterol	-	0.01004	0.04341	1.277	1.204	5.9031	2.5615	yes	up	C01753;C19654	-;Steroids	-;29-Carbon atoms	map01100;map01110;map00100	Metabolic pathways;Biosynthesis of secondary metabolites;Steroid biosynthesis	Metabolism;Metabolism;Metabolism	Global and overview maps;Global and overview maps;Lipid metabolism	LMST01040129;HMDB0000649;HMDB0000852	Lipids and lipid-like molecules	Steroids and steroid derivatives	Stigmastanes and derivatives	83-46-5	129	36.15025176	C29H50O	metab_286	pos	3353.768971	3350.149234	76.59178365	14.74	7.225	2.497	6.116
Arabinose	-	0.005465	0.03109	1.2654	1.2296	3.2337	1.6932	yes	up	C02479	-	-	-	-	-	-	HMDB0029942;HMDB0000646	Organic oxygen compounds	Organooxygen compounds	Carbohydrates and carbohydrate conjugates	10323-20-3	73	17.99074751	C5H10O5	metab_120	pos	1649.310636	1657.295097	97.57620563	20.99	0.3978	6.491	10.06
Linolenic acid	-	0.01117	0.04414	1.2638	1.197	5.7249	2.5173	yes	up	C06427	Lipids	Fatty acids	map01100;map00592;map01110;map01040	Metabolic pathways;alpha-Linolenic acid metabolism;Biosynthesis of secondary metabolites;Biosynthesis of unsaturated fatty acids	Metabolism;Metabolism;Metabolism;Metabolism	Global and overview maps;Lipid metabolism;Global and overview maps;Lipid metabolism	HMDB0001388	Lipids and lipid-like molecules	Fatty Acyls	Lineolic acids and derivatives	00000-00-0	75	25.04292426	C18H30O2	metab_200	pos	2216.988849	2215.6	89.12965543	14.61	7.174	2.552	6.251
Propan-2-ylcarbamic acid	-	0.01027	0.04341	1.2628	1.1976	0	0	yes	down	-	-	-	-	-	-	-	-	-	-	-	4042-43-7	86	6.405314826	C4H7NO2	metab_3	pos	947.8134909	1032	85.40830212	0	0	10.73	8.336
Panose	ÅËÌÇ	0.01155	0.04414	1.2592	1.1945	5.6628	2.5015	yes	up	C00713;C03661	-	-	-	-	-	-	HMDB0029937;HMDB0011729	Organic oxygen compounds	Organooxygen compounds	Carbohydrates and carbohydrate conjugates	00000-00-0	204	30.2209054	C18H32O16	metab_247	pos	2750.585147	3792.26	89.17350889	15.25	7.476	2.693	6.596
Kestose	-	0.01141	0.04414	1.2485	1.1589	5.7104	2.5136	yes	up	-	-	-	-	-	-	-	HMDB0033673	Organic oxygen compounds	Organooxygen compounds	Carbohydrates and carbohydrate conjugates	470-69-9	361	29.09438547	C18H32O16	metab_238	pos	2622.350971	3411.265279	92.42974174	14.63	7.214	2.562	6.275
Gentiobiose	Áúµ¨¶þÌÇ	0.01984	0.06431	1.2391	1.0834	1.1473	0.1983	yes	up	C08240	Carbohydrates	Oligosaccharides	-	-	-	-	-	-	-	-	5996-00-9	204	30.85295401	C12H22O11	metab_252	pos	2824.059466	2891.22	91.70562271	17.6	1.955	15.34	0.4355
Pyrogallol	Á¬±½Èý·Ó	0.01371	0.0488	1.2343	1.176	5.4204	2.4384	yes	up	C01108	-	-	-	-	-	-	HMDB0013674	Benzenoids	Phenols	Benzenetriols and derivatives	87-66-1	342	17.2080604	C6H6O3	metab_111	pos	1595.214197	1561.31	79.36391993	13.15	6.498	2.426	5.942
Xylitol	Ä¾ÌÇ´¼	0.007796	0.04073	1.2279	1.2024	3.1007	1.6326	yes	up	C00379	Carbohydrates	Monosaccharides	map01100;map00040;map02010	Metabolic pathways;Pentose and glucuronate interconversions;ABC transporters	Metabolism;Metabolism;Environmental Information Processing	Global and overview maps;Carbohydrate metabolism;Membrane transport	HMDB0002917;HMDB0242149	Organic oxygen compounds	Organooxygen compounds	Carbohydrates and carbohydrate conjugates	87-99-0	73	18.8648507	C5H12O5	metab_128	pos	1711.596481	1702.629532	96.15707872	20.7	0.5389	6.676	10.34
Fucose	-	0.02545	0.07575	1.2242	1.0502	3.4645	1.7926	yes	up	C02781;C01019	Carbohydrates	Monosaccharides	map01100;map00520;map01250;map00051	Metabolic pathways;Amino sugar and nucleotide sugar metabolism;Biosynthesis of nucleotide sugars;Fructose and mannose metabolism	Metabolism;Metabolism;Metabolism;Metabolism	Global and overview maps;Carbohydrate metabolism;Global and overview maps;Carbohydrate metabolism	HMDB0012327;HMDB0000174	Organic oxygen compounds	Organooxygen compounds	Carbohydrates and carbohydrate conjugates	7724-73-4	117	18.89594785	C6H12O5	metab_129	pos	1713.988741	1756.22	76.79497339	14.97	7.335	4.321	6.709
Melibiose	ÃÛ¶þÌÇ	0.02375	0.07308	1.2188	1.0553	4.6383	2.2136	yes	up	C05402	Carbohydrates	Oligosaccharides	map01100;map02010;map00052	Metabolic pathways;ABC transporters;Galactose metabolism	Metabolism;Environmental Information Processing;Metabolism	Global and overview maps;Membrane transport;Carbohydrate metabolism	HMDB0259486;HMDB0000048;PW_C000033	Lipids and lipid-like molecules	Fatty Acyls	Fatty acyl glycosides	66009-10-7	204	31.07662296	C12H22O11	metab_254	pos	2846.902093	2860.316195	92.55064157	15.71	7.723	3.387	8.296
10,14,16,20-tetramethyl-22-azahexacyclo[12.10.0.02,11.05,10.015,23.017,22]tetracosan-7-one	-	0.01831	0.06169	1.2185	1.4161	2.3039	1.2041	yes	up	-	-	-	-	-	-	-	-	-	-	-	6785-44-0	150	34.46838689	C27H43NO	metab_276	pos	3210.66125	2758	85.6630761	18.39	2.168	7.982	8.794
Dl-isoleucine	-	0.008545	0.04341	1.2174	1.1923	3.0805	1.6231	yes	up	-	-	-	-	-	-	-	-	-	-	-	443-79-8	86	10.36452107	C6H13NO2	metab_46	pos	1176.442297	1172.689089	94.1820502	18.76	1.19	6.09	9.437
Ketohexose	-	0.01244	0.04614	1.2109	1.3226	5.5483	2.4721	yes	up	-	-	-	-	-	-	-	-	-	-	-	551-68-8	103	18.35424477	C6H12O6	metab_122	pos	1675.904297	1823.63	79.16103279	12.8	6.281	2.307	5.65
Phendimetrazine	±½¼×ÇúÇØ	0.009521	0.04341	1.2034	1.1824	3.0255	1.5972	yes	up	C07904	-	-	-	-	-	-	HMDB0015519	Organoheterocyclic compounds	Oxazinanes	Morpholines	21784-30-5	73	17.1432782	C12H17NO	metab_110	pos	1588.875475	1608.442469	76.52904003	16.97	0.3856	5.609	8.691
D-allose	-	0.009755	0.04341	1.2	1.1816	3.0153	1.5923	yes	up	C01487	Carbohydrates	Monosaccharides	map01100;map02010;map00051	Metabolic pathways;ABC transporters;Fructose and mannose metabolism	Metabolism;Environmental Information Processing;Metabolism	Global and overview maps;Membrane transport;Carbohydrate metabolism	HMDB0001151	Organic oxygen compounds	Organooxygen compounds	Carbohydrates and carbohydrate conjugates	579-36-2	73	20.95068671	C6H12O6	metab_154	pos	1871.963409	1878.438681	97.14801682	26.17	0.4585	8.679	13.45
Allo-inositol	-	0.009993	0.04341	1.1961	1.1727	1.2968	0.375	yes	up	-	-	-	-	-	-	-	HMDB0240211	Organic oxygen compounds	Organooxygen compounds	Alcohols and polyols	87-89-8	73	23.49477991	C6H12O6	metab_184	pos	2079.013178	1875.021008	95.59572441	26.04	0.08574	20.08	4.609
2-ethylcaproic acid	-	0.01013	0.04341	1.1923	1.1743	0	0	yes	down	-	-	-	-	-	-	-	HMDB0031230	Lipids and lipid-like molecules	Fatty Acyls	Fatty acids and conjugates	149-57-5	209	10.27769387	C8H16O2	metab_45	pos	1171.41122	1169.371935	93.90261717	0	0	11.64	9.02
Bromo(nitro)methane	-	0.01043	0.04341	1.189	1.1715	0	0	yes	down	-	-	-	-	-	-	-	-	-	-	-	563-70-2	93	8.412953914	CH2BrNO2	metab_25	pos	1064.597582	300	90.58468092	0	0	11.94	9.304
1-(2-methylazetidin-1-yl)ethanone	-	0.03023	0.0841	1.1806	1.0225	4.3408	2.118	yes	up	-	-	-	-	-	-	-	-	-	-	-	50837-77-9	56	6.779540034	C6H11NO	metab_7	pos	971.2395477	889	82.02723304	13.73	6.729	3.163	7.747
Ribitol	ºËÌÇ´¼	0.01121	0.04414	1.18	1.1663	2.9649	1.568	yes	up	C00474	-	-	map01100;map00040;map00740	Metabolic pathways;Pentose and glucuronate interconversions;Riboflavin metabolism	Metabolism;Metabolism;Metabolism	Global and overview maps;Carbohydrate metabolism;Metabolism of cofactors and vitamins	HMDB0000508	Organic oxygen compounds	Organooxygen compounds	Carbohydrates and carbohydrate conjugates	488-81-3	73	18.77451323	C5H12O5	metab_127	pos	1706.368036	1710.771637	91.14106727	17.38	0.3895	5.862	9.082
D-lyxose	-	0.01211	0.0456	1.1795	1.1499	2.4486	1.2919	yes	up	C08348;C00476	-;Carbohydrates	-;Monosaccharides	map00040	Pentose and glucuronate interconversions	Metabolism	Carbohydrate metabolism	HMDB0003402	Organic oxygen compounds	Organooxygen compounds	Carbohydrates and carbohydrate conjugates	1114-34-7	73	18.20304138	C5H10O5	metab_121	pos	1666.106499	1656.591459	99.27939692	24.51	0.3159	10.01	11.62
Tricosane	¶þÊ®ÈýÍé	0.02594	0.07632	1.1741	1.0946	0.9521	-0.0708	yes	down	C17433	-	-	-	-	-	-	HMDB0061866;LMFA11000589	Hydrocarbons	Saturated hydrocarbons	Alkanes	638-67-5	57	23.74315606	C23H48	metab_187	pos	2100.40275	2481.345773	95.00152399	17.49	0.7399	18.37	0.3567
D-sphingosine	-	0.02141	0.06766	1.1704	1.1455	4.7987	2.2626	yes	up	C00319	-	-	map00600;map01100	Sphingolipid metabolism;Metabolic pathways	Metabolism;Metabolism	Lipid metabolism;Global and overview maps	HMDB0000252	Organic nitrogen compounds	Organonitrogen compounds	Amines	123-78-4	204	17.49910898	C18H37NO2	metab_114	pos	1614.582415	2454.316679	74.52909549	14.3	7.095	2.98	7.3
3,7,11,15-tetramethylhexadec-2-ene	-	0.02482	0.07477	1.1671	1.1284	1.0501	0.0705	yes	up	-	-	-	-	-	-	-	-	-	-	-	2437-93-6	70	20.60905327	C20H40	metab_149	pos	1843.607375	1802	94.15303808	19.92	0.1783	18.97	0.8563
3-ethyl-3-methylheptane	-	0.01376	0.0488	1.1538	1.1472	2.8861	1.5291	yes	up	-	-	-	-	-	-	-	-	-	-	-	17302-01-1	71	23.94165965	C10H22	metab_189	pos	2122.03192	931	84.12540998	18.82	0.1682	6.521	10.1
Methyl-beta-d-galactopyranoside	-	0.01392	0.0488	1.1528	1.1457	2.8836	1.5279	yes	up	-	-	-	-	-	-	-	-	-	-	-	1824-94-8	204	21.80631216	C7H14O6	metab_167	pos	1938.549662	1842.955188	92.35333327	16.99	0.3324	5.892	9.128
Palmitic acid	×ØéµËá	0.03794	0.102	1.149	0.9866	6.3879	2.6753	yes	up	C00249	Lipids	Fatty acids	map01100;map00071;map01212;map00073;map00061;map00062;map01040	Metabolic pathways;Fatty acid degradation;Fatty acid metabolism;Cutin, suberine and wax biosynthesis;Fatty acid biosynthesis;Fatty acid elongation;Biosynthesis of unsaturated fatty acids	Metabolism;Metabolism;Metabolism;Metabolism;Metabolism;Metabolism;Metabolism	Global and overview maps;Lipid metabolism;Global and overview maps;Lipid metabolism;Lipid metabolism;Lipid metabolism;Lipid metabolism	LMFA01010001;PW_C000145;HMDB0303203;HMDB0000220	Lipids and lipid-like molecules	Fatty Acyls	Fatty acids and conjugates	64519-82-0	313	23.05385038	C16H32O2	metab_181	pos	2044.239137	2033.23919	98.78818229	14.82	11.48	2.32	5.683
4-(1h-indol-2-yl)butanoic acid	-	0.01815	0.06169	1.1321	1.0948	2.2688	1.1819	yes	up	-	-	-	-	-	-	-	-	-	-	-	28093-53-0	217	18.57991487	C13H15NO2	metab_124	pos	1692.042282	1829	68.18149351	19.11	0.3488	8.423	9.277
7,11,15-trimethyl-3-methylidenehexadec-1-ene	-	0.04252	0.1111	1.1236	0.9803	0.8612	-0.2155	yes	down	-	-	-	-	-	-	-	HMDB0302243	Lipids and lipid-like molecules	Prenol lipids	Sesquiterpenoids	504-96-1	68	20.54405854	C20H38	metab_148	pos	1838.087913	1774	97.04007522	19.61	3.323	22.77	0.1489
(e)-1-(furan-2-yl)-n-methoxymethanimine	-	0.04904	0.1149	1.1182	1.0145	1.0829	0.1149	yes	up	-	-	-	-	-	-	-	-	-	-	-	33581-39-4	125	6.595336538	C6H7NO2	metab_5	pos	959.5077364	1034	94.18574735	18.03	1.502	16.65	0.1984
Galactose	-	0.01777	0.06146	1.1088	1.1063	2.8036	1.4873	yes	up	C01825;C00984;C01582	Carbohydrates;-;-	Monosaccharides;-;-	map01100;map01110;map01250;map01240;map00520;map00053;map00052	Metabolic pathways;Biosynthesis of secondary metabolites;Biosynthesis of nucleotide sugars;Biosynthesis of cofactors;Amino sugar and nucleotide sugar metabolism;Ascorbate and aldarate metabolism;Galactose metabolism	Metabolism;Metabolism;Metabolism;Metabolism;Metabolism;Metabolism;Metabolism	Global and overview maps;Global and overview maps;Global and overview maps;Global and overview maps;Carbohydrate metabolism;Carbohydrate metabolism;Carbohydrate metabolism	HMDB0000143;HMDB0033704	Organic oxygen compounds	Organooxygen compounds	Carbohydrates and carbohydrate conjugates	10257-28-0	73	21.21465004	C6H12O6	metab_159	pos	1890.252928	1898.5	79.60026268	20.06	1.294	7.155	11.09
D-erythro-sphingosine	-	0.03906	0.1031	1.1082	1.0158	3.1226	1.6427	yes	up	C00319	-	-	map00600;map01100	Sphingolipid metabolism;Metabolic pathways	Metabolism;Metabolism	Lipid metabolism;Global and overview maps	LMSP01010001;HMDB0000252	Organic nitrogen compounds	Organonitrogen compounds	Amines	123-78-4	204	27.71974995	C18H37NO2	metab_225	pos	2476.852835	2441.17	72.3671243	15.16	7.491	4.855	7.545
2-[2-(dimethylamino)ethoxy]-n,n-dimethylethanamine	-	0.02398	0.07308	1.1037	1.0711	2.199	1.1369	yes	up	-	-	-	-	-	-	-	-	-	-	-	3033-62-3	58	27.51769895	C8H20N2O	metab_222	pos	2459.301137	991	79.87784701	17.59	0.9824	7.999	8.784
N-(2-cyano-4,5-diethoxyphenyl)-3,4-dimethoxybenzamide	-	0.01918	0.06377	1.1026	1.109	2.7673	1.4685	yes	up	-	-	-	-	-	-	-	-	-	-	-	1000310-66-4	165	32.73267272	C20H22N2O5	metab_264	pos	3042.381327	3100	71.1606904	18.17	0.5983	6.566	10.17
2-deoxy-d-ribose	-	0.04949	0.1149	1.1003	0.9524	14.4536	3.8534	yes	up	C01801	Carbohydrates	Monosaccharides	map01100;map00030	Metabolic pathways;Pentose phosphate pathway	Metabolism;Metabolism	Global and overview maps;Carbohydrate metabolism	HMDB0245099	Organic oxygen compounds	Organooxygen compounds	Carbonyl compounds	533-67-5	73	16.73762338	C5H10O4	metab_105	pos	1563.995515	1557.378405	80.19581488	7.8	8.552	0	0
Threonic acid	ËÕÌÇËá	0.04946	0.1149	1.1003	0.9526	14.4536	3.8534	yes	up	C01620	-	-	map01100;map00053	Metabolic pathways;Ascorbate and aldarate metabolism	Metabolism;Metabolism	Global and overview maps;Carbohydrate metabolism	HMDB0000943	Organic oxygen compounds	Organooxygen compounds	Carbohydrates and carbohydrate conjugates	7306-96-9	73	16.51360592	C4H8O5	metab_103	pos	1549.174873	1539.586399	93.45301644	9.606	10.53	0	0
Malonic acid	±û¶þËá	0.04953	0.1149	1.1002	0.9524	14.4536	3.8534	yes	up	C04025;C00383	-;Organic acids	-;Carboxylic acids	map00240;map01100;map01212;map00061;map00410	Pyrimidine metabolism;Metabolic pathways;Fatty acid metabolism;Fatty acid biosynthesis;beta-Alanine metabolism	Metabolism;Metabolism;Metabolism;Metabolism;Metabolism	Nucleotide metabolism;Global and overview maps;Global and overview maps;Lipid metabolism;Metabolism of other amino acids	HMDB0000691;LMFA01170041;PW_C000543	Organic acids and derivatives	Carboxylic acids and derivatives	Dicarboxylic acids and derivatives	141-82-2	147	10.81238227	C3H4O4	metab_53	pos	1199.461406	1197.316442	96.31915004	8.403	9.215	0	0
(z)-octadec-9-enamide	-	0.0365	0.09941	1.0977	0.9918	0.898	-0.1552	yes	down	-	-	-	-	-	-	-	-	-	-	-	301-02-0	59	26.62953528	C18H35NO	metab_214	pos	2368.084495	2228	96.58240684	19.46	2.221	21.67	0.2429
D-mannitol	-	0.01978	0.06431	1.0934	1.0969	2.7651	1.4673	yes	up	C00392	Carbohydrates	Monosaccharides	map01100;map02010;map00051	Metabolic pathways;ABC transporters;Fructose and mannose metabolism	Metabolism;Environmental Information Processing;Metabolism	Global and overview maps;Membrane transport;Carbohydrate metabolism	HMDB0000765	Organic oxygen compounds	Organooxygen compounds	Carbohydrates and carbohydrate conjugates	87-78-5	73	21.59055051	C6H14O6	metab_164	pos	1919.003601	1916.133611	99.16862194	19.48	1.362	7.045	10.91
Acetol	-	0.02138	0.06766	1.0765	1.0804	2.7443	1.4564	yes	up	C01405;C05235	-	-	map01100;map00640	Metabolic pathways;Propanoate metabolism	Metabolism;Metabolism	Global and overview maps;Carbohydrate metabolism	HMDB0015585;HMDB0006961;HMDB0001879	Benzenoids	Benzene and substituted derivatives	Diphenylmethanes	116-09-6	217	22.00944295	C3H6O2	metab_169	pos	1955.917777	1714.18931	76.27490268	16.4	1.484	5.976	9.257
Oxalate	-	0.04933	0.1149	1.0758	0.9449	14.4536	3.8534	yes	up	C00802;C00209	-;Organic acids	-;Carboxylic acids	map01100;map00630;map00230	Metabolic pathways;Glyoxylate and dicarboxylate metabolism;Purine metabolism	Metabolism;Metabolism;Metabolism	Global and overview maps;Carbohydrate metabolism;Nucleotide metabolism	HMDB0303019;HMDB0002329	Organic acids and derivatives	Carboxylic acids and derivatives	Amino acids, peptides, and analogues	144-62-7	147	11.47766899	C2H2O4	metab_57	pos	1241.045721	1132.66	81.90592635	8.129	8.905	0	0
1-methoxy-4-[2-(4-methoxyphenyl)propan-2-yl]-2-methylbenzene	-	0.02255	0.07041	1.0735	1.0829	2.7221	1.4447	yes	up	-	-	-	-	-	-	-	-	-	-	-	1000283-53-6	255	15.28144357	C18H22O2	metab_91	pos	1464.102904	2072	84.64297516	16.67	1.385	6.124	9.488
D-(+)-altrose	-	0.02954	0.08362	1.0583	1.05	2.2731	1.1846	yes	up	-	-	-	-	-	-	-	-	-	-	-	1990-29-0	73	21.39143484	C6H12O6	metab_161	pos	1903.160108	1897.336406	98.70744234	23.64	3.691	10.4	12.24
Inositol	¼¡´¼	0.04936	0.1149	1.0578	0.9521	14.4536	3.8534	yes	up	C00137	Carbohydrates	Monosaccharides	map01100;map01110;map01250;map00562;map02010;map00053;map00052;map04070	Metabolic pathways;Biosynthesis of secondary metabolites;Biosynthesis of nucleotide sugars;Inositol phosphate metabolism;ABC transporters;Ascorbate and aldarate metabolism;Galactose metabolism;Phosphatidylinositol signaling system	Metabolism;Metabolism;Metabolism;Metabolism;Environmental Information Processing;Metabolism;Metabolism;Environmental Information Processing	Global and overview maps;Global and overview maps;Global and overview maps;Carbohydrate metabolism;Membrane transport;Carbohydrate metabolism;Carbohydrate metabolism;Signal transduction	HMDB0000211	Organic oxygen compounds	Organooxygen compounds	Alcohols and polyols	00000-00-0	217	31.44911556	C6H12O6	metab_256	pos	2890.292862	2083.6	71.08879502	7.85	8.601	0	0
Oxalic acid	-	0.02973	0.08362	1.0556	1.0355	2.1469	1.1023	yes	up	C00802;C00209	-;Organic acids	-;Carboxylic acids	map01100;map00630;map00230	Metabolic pathways;Glyoxylate and dicarboxylate metabolism;Purine metabolism	Metabolism;Metabolism;Metabolism	Global and overview maps;Carbohydrate metabolism;Nucleotide metabolism	HMDB0302914;HMDB0040196;HMDB0303019;HMDB0002329	Organic acids and derivatives	Carboxylic acids and derivatives	Dicarboxylic acids and derivatives	144-62-7	147	6.98084252	C2H2O4	metab_9	pos	983.6999703	1122.831262	81.50732067	17.04	0.6928	7.937	8.776
Conduritol epoxide	»·¼ºÏ©ËÄ´¼»·Ñõ»¯Îï	0.02819	0.0811	1.0548	1.0418	2.1905	1.1313	yes	up	-	-	-	-	-	-	-	HMDB0247281	Organoheterocyclic compounds	Oxepanes	Not Available	6090-95-5	73	22.26704632	C6H10O5	metab_172	pos	1975.97998	1909.398783	84.27859339	19.04	0.985	8.692	9.838
D-mannose	-	0.02798	0.0811	1.045	1.0628	2.697	1.4314	yes	up	C00936;C00159	-;Carbohydrates	-;Monosaccharides	map01100;map01250;map00520;map02010;map00051;map00052	Metabolic pathways;Biosynthesis of nucleotide sugars;Amino sugar and nucleotide sugar metabolism;ABC transporters;Fructose and mannose metabolism;Galactose metabolism	Metabolism;Metabolism;Metabolism;Environmental Information Processing;Metabolism;Metabolism	Global and overview maps;Global and overview maps;Carbohydrate metabolism;Membrane transport;Carbohydrate metabolism;Carbohydrate metabolism	PW_C000111;HMDB0000169	Organic oxygen compounds	Organooxygen compounds	Carbohydrates and carbohydrate conjugates	87-78-5	319	21.17486427	C6H12O6	metab_158	pos	1886.184217	1879.44388	97.67462744	24.33	4.231	9.021	13.98
Xylose	-	0.03436	0.09458	1.0181	1.0148	2.143	1.0996	yes	up	C00181;C01394	Carbohydrates;-	Monosaccharides;-	map01100;map00520;map00040;map02010	Metabolic pathways;Amino sugar and nucleotide sugar metabolism;Pentose and glucuronate interconversions;ABC transporters	Metabolism;Metabolism;Metabolism;Environmental Information Processing	Global and overview maps;Carbohydrate metabolism;Carbohydrate metabolism;Membrane transport	HMDB0000098;HMDB0250736	Organic oxygen compounds	Organooxygen compounds	Carbohydrates and carbohydrate conjugates	58-86-6	73	17.90046846	C5H10O5	metab_119	pos	1643.4042	1647.343636	98.5315252	19.51	1.563	9.104	10.29
Sorbose	-	0.03824	0.102	1.0178	0.9946	2.0705	1.05	yes	up	C01452;C08356	-	-	-	-	-	-	HMDB0001266;HMDB0246950	Organic oxygen compounds	Organooxygen compounds	Carbohydrates and carbohydrate conjugates	3615-56-3	117	16.20105619	C6H12O6	metab_99	pos	1526.840438	1911.49	64.62919738	17.27	0.5853	8.341	9.144
Butantriol	-	0.04319	0.1117	1.0177	0.9703	1.479	0.5646	yes	up	-	-	-	-	-	-	-	-	-	-	-	3068-00-6	73	19.70902692	C4H10O3	metab_137	pos	1775.789864	1344.678485	75.15452099	20.07	0.5856	13.57	6.857
