# Supplementary material for: Multiomic Analysis of Environmental Effects and Nitrogen Use Efficiency of Two Potato Varieties Under High Nitrogen Conditions
Source: Plants (Basel). 2025 Feb 20;14(5):633. doi: 10.3390/plants14050633 (PMC11902017; doi:10.3390/plants14050633)
Supplement: Supplementary file 1 [file plants-14-00633-s001.zip › plants-3477533-Supplemental Table S6.csv]

Metabolite	´úÐ»Îï	P_value	FDR	VIP_pred_OPLS-DA	VIP_PLS-DA	FC(DXYN2P/DNN2P)	Log2FC(DXYN2P/DNN2P)	Significant	Regulate	KEGG Compound ID	KEGG Compound First Category	KEGG Compound Second Category	KEGG Pathway ID	KEGG Pathway Description	KEGG Pathway First Category	KEGG Pathway Second Category	Library ID	HMDB Superclass	HMDB Class	HMDB Subclass	CAS ID	Quant Mass	Retention time	Formula	Metab ID	Mode	RI	Library RI	Score	dxyn2p_mean	dxyn2p_SD	dnn2p_mean	dnn2p_SD
N,n-dimethylethanamine	-	7.03E-16	7.628E-14	2.3679	2.3642	0	0	yes	down	-	-	-	-	-	-	-	-	-	-	-	1000331-33-7	58	25.75759456	C7H15NO3	metab_205	pos	2276.843654	1009	93.21622273	0	0	15.47	0.421
Phytol	Ò¶ÂÌ´¼	2.625E-16	5.696E-14	2.3678	2.3646	13.1899	3.7214	yes	up	C01389	-	-	-	-	-	-	HMDB0002019;LMPR0104010002	Lipids and lipid-like molecules	Prenol lipids	Diterpenoids	7541-49-3	143	24.4829385	C20H40O	metab_194	pos	2169.137383	2155.67232	89.348715	15.54	0.3832	0	0
C16-fame	-	3.009E-13	2.177E-11	2.3673	2.3614	13.1899	3.7214	yes	up	-	-	-	-	-	-	-	-	-	-	-	112-39-0	74	21.71382021	C17H34O2	metab_166	pos	1929.237015	1924.551575	95.56904894	18.21	0.9096	0	0
Butantriol	-	1.435E-10	7.787E-9	2.3498	2.3481	13.1899	3.7214	yes	up	-	-	-	-	-	-	-	-	-	-	-	3068-00-6	73	19.70902692	C4H10O3	metab_137	pos	1775.789864	1344.678485	75.15452099	18.37	1.709	0	0
(e)-3,7,11,15-tetramethylhexadec-2-en-1-ol	-	1.206E-8	5.234E-7	2.3145	2.3265	13.1899	3.7214	yes	up	-	-	-	-	-	-	-	-	-	-	-	102608-53-7	82	20.84985192	C20H40O	metab_152	pos	1862.437833	2045	96.6406085	25.44	3.72	0	0
Tripropylamine	Èý±û°·	0.0002394	0.008658	2.0593	2.0558	6.595	2.7214	yes	up	-	-	-	-	-	-	-	HMDB0032545	Organic nitrogen compounds	Organonitrogen compounds	Amines	102-69-2	85	26.17774162	C9H21N	metab_209	pos	2331.759621	1023.843201	81.858519	16.25	0.645	2.464	6.036
4-phenyl-2,3-dihydrocyclopenta[b]indol-1-one	-	0.0003515	0.0109	2.0467	2.0393	0.1586	-2.6561	yes	down	-	-	-	-	-	-	-	-	-	-	-	1000305-37-6	173	19.6305709	C17H13NO	metab_136	pos	1767.540587	2205	65.92365273	2.854	6.992	17.99	0.4382
N-[2-(2,2-dimethylpropanoyl)phenyl]-2,2-dimethylpropanamide	-	0.0005433	0.01322	2.0034	1.9976	0	0	yes	down	-	-	-	-	-	-	-	-	-	-	-	1000163-59-6	204	24.44599307	C16H23NO2	metab_193	pos	2163.737399	2069	67.91658009	0	0	13.67	6.705
Hexadecanoic acid	-	0.0006531	0.01417	2.0015	1.9929	0.1703	-2.5534	yes	down	C11251;C00249	-;Lipids	-;Fatty acids	map01100;map00071;map01212;map00073;map00061;map00062;map01040	Metabolic pathways;Fatty acid degradation;Fatty acid metabolism;Cutin, suberine and wax biosynthesis;Fatty acid biosynthesis;Fatty acid elongation;Biosynthesis of unsaturated fatty acids	Metabolism;Metabolism;Metabolism;Metabolism;Metabolism;Metabolism;Metabolism	Global and overview maps;Lipid metabolism;Global and overview maps;Lipid metabolism;Lipid metabolism;Lipid metabolism;Lipid metabolism	LMFA01010001;HMDB0000885;HMDB0303203;HMDB0000220	Lipids and lipid-like molecules	Steroids and steroid derivatives	Steroid esters	112-39-0	74	21.65986454	C17H34O2	metab_165	pos	1925.715351	1878	98.78536775	3.131	7.67	18.38	0.1313
Butyl nitrite	ÑÇÏõËá¶¡õ¥	0.001012	0.0183	2.0014	1.9463	13.1899	3.7214	yes	up	-	-	-	-	-	-	-	HMDB0031329	Organic nitrogen compounds	Organonitrogen compounds	Organic nitroso compounds	544-16-1	60	16.42369114	C4H9NO2	metab_102	pos	1540.602223	609	84.23469948	15.08	8.066	0	0
Rhamnose	ÊóÀîÌÇ	0.0005481	0.01322	1.9982	2.0013	0	0	yes	down	C00507	Carbohydrates	Monosaccharides	map01100;map00051	Metabolic pathways;Fructose and mannose metabolism	Metabolism;Metabolism	Global and overview maps;Carbohydrate metabolism	HMDB0000849	Organic oxygen compounds	Organooxygen compounds	Carbohydrates and carbohydrate conjugates	3615-41-6	117	18.75187395	C6H12O5	metab_126	pos	1704.176633	1721.326217	94.55149511	0	0	14.55	7.147
D-sorbitol	-	0.0008285	0.01634	1.9952	1.9716	0.1732	-2.5294	yes	down	C00794	Carbohydrates	Monosaccharides	map01100;map02010;map00051;map00052	Metabolic pathways;ABC transporters;Fructose and mannose metabolism;Galactose metabolism	Metabolism;Environmental Information Processing;Metabolism;Metabolism	Global and overview maps;Membrane transport;Carbohydrate metabolism;Carbohydrate metabolism	HMDB0000247	Organic oxygen compounds	Organooxygen compounds	Carbohydrates and carbohydrate conjugates	50-70-4	73	21.53812634	C6H14O6	metab_163	pos	1917.05099	1926.085072	98.49651674	3.963	9.708	22.88	1.583
Glucose	ÆÏÌÑÌÇ	0.001217	0.02031	1.9249	1.9322	5.6859	2.5074	yes	up	C00031;C00267;C00221	Carbohydrates;-;-	Monosaccharides;-;-	map01100;map01110;map01250;map00520;map02010;map00051;map00052;map00010;map00500;map01200;map00030	Metabolic pathways;Biosynthesis of secondary metabolites;Biosynthesis of nucleotide sugars;Amino sugar and nucleotide sugar metabolism;ABC transporters;Fructose and mannose metabolism;Galactose metabolism;Glycolysis / Gluconeogenesis;Starch and sucrose metabolism;Carbon metabolism;Pentose phosphate pathway	Metabolism;Metabolism;Metabolism;Metabolism;Environmental Information Processing;Metabolism;Metabolism;Metabolism;Metabolism;Metabolism;Metabolism	Global and overview maps;Global and overview maps;Global and overview maps;Carbohydrate metabolism;Membrane transport;Carbohydrate metabolism;Carbohydrate metabolism;Carbohydrate metabolism;Carbohydrate metabolism;Global and overview maps;Carbohydrate metabolism	HMDB0000122;HMDB0304632;HMDB0003345;HMDB0242534	Organic oxygen compounds	Organooxygen compounds	Carbohydrates and carbohydrate conjugates	492-61-5	319	21.45417137	C6H12O6	metab_162	pos	1907.750045	1886.38	93.13102954	25.78	3.587	4.534	11.11
Piperidine-1-carbaldehyde	-	0.003612	0.04899	1.8438	1.8276	1.0174	0.0248	yes	up	-	-	-	-	-	-	-	HMDB0031702	Organoheterocyclic compounds	Piperidines	Not Available	2591-86-8	113	10.058887	C6H11NO	metab_43	pos	1160.775923	1021	76.12930436	20.5	0.2098	20.15	0.08524
Tricyclo[4.3.1.02,5]decane	-	0.002541	0.03939	1.841	1.8575	1.1634	0.2184	yes	up	-	-	-	-	-	-	-	-	-	-	-	42210-02-6	79	21.27486915	C10H16	metab_160	pos	1899.568063	1003	77.22430905	25.27	2.009	21.72	0.8405
Psicose	-	0.003888	0.04963	1.817	1.82	0.2873	-1.7992	yes	down	-	-	-	-	-	-	-	-	-	-	-	551-68-8	73	20.8172181	C6H12O6	metab_151	pos	1857.564389	1855.721204	98.53891636	7.537	11.85	26.23	3.175
3-(2-methylpropyl)-2,3,6,7,8,8a-hexahydropyrrolo[1,2-a]pyrazine-1,4-dione	-	0.007973	0.08239	1.7948	1.7086	3.0936	1.6293	yes	up	-	-	-	-	-	-	-	-	-	-	-	5654-86-4	154	21.89709831	C11H18N2O2	metab_168	pos	1949.827967	1699	80.81826002	18.37	0.6	5.938	9.199
2-chloroacetamide	-	0.00353	0.04899	1.7849	1.8176	0.9823	-0.0257	yes	down	-	-	-	-	-	-	-	HMDB0250106	Organic acids and derivatives	Carboxylic acids and derivatives	Carboxylic acid derivatives	1979/7/2	93	7.737520312	C2H4ClNO	metab_17	pos	1026.453612	855	66.64361956	17.8	0.1726	18.12	0.1175
4-formyl-3,5-dimethyl-1h-pyrrole-2-carbonitrile	-	0.0105	0.09904	1.7495	1.671	0	0	yes	down	-	-	-	-	-	-	-	-	-	-	-	1000296-05-3	147	14.63497672	C8H8N2O	metab_86	pos	1428.74175	1501	82.18651708	0	0	10.71	8.35
Fructose	-	0.007968	0.08239	1.7323	1.7104	0.2321	-2.1073	yes	down	C01496;C02336	-	-	map00520;map01250	Amino sugar and nucleotide sugar metabolism;Biosynthesis of nucleotide sugars	Metabolism;Metabolism	Carbohydrate metabolism;Global and overview maps	HMDB0000660	Organic oxygen compounds	Organooxygen compounds	Carbohydrates and carbohydrate conjugates	57-48-7	73	21.00737441	C6H12O6	metab_155	pos	1872.850888	1879.544399	93.94560535	4.565	11.18	19.67	0.6634
Talose	-	0.009888	0.09753	1.7084	1.6757	2.4807	1.3108	yes	up	-	-	-	-	-	-	-	-	-	-	-	2595-98-4	73	21.04962677	C6H12O6	metab_156	pos	1879.843099	1891.104178	98.16478988	22.55	2.938	9.09	9.957
(z)-docos-13-enamide	-	0.006168	0.07044	1.7038	1.7451	1.0597	0.0837	yes	up	-	-	-	-	-	-	-	-	-	-	-	112-84-5	59	30.57308682	C22H43NO	metab_250	pos	2789.440964	2625	85.25102868	17.56	0.4496	16.57	0.5395
2-[2-(dimethylamino)ethoxy]-n,n-dimethylethanamine	-	0.005533	0.0667	1.6945	1.7592	0.309	-1.6945	yes	down	-	-	-	-	-	-	-	-	-	-	-	3033-62-3	58	27.51769895	C8H20N2O	metab_222	pos	2459.301137	991	79.87784701	5.141	7.977	16.64	0.617
17-(5-ethyl-6-methylheptan-2-yl)-10,13-dimethyl-2,3,4,7,8,9,11,12,14,15,16,17-dodecahydro-1h-cyclopenta[a]phenanthrene	-	0.02042	0.1846	1.6366	1.5555	0.9471	-0.0784	yes	down	-	-	-	-	-	-	-	-	-	-	-	4651-54-1	396	33.48141508	C31H52O2	metab_269	pos	3119.018857	2871	85.58684251	16.3	0.6433	17.21	0.4974
3-hexyl-6,6,9-trimethyl-7,8,9,10-tetrahydrobenzo[c]chromen-1-ol	-	0.02886	0.2409	1.5759	1.4844	1.0207	0.0295	yes	up	-	-	-	-	-	-	-	-	-	-	-	117-51-1	313	22.67669065	C22H32O2	metab_177	pos	2009.741212	2603	68.57640026	18.25	0.2819	17.88	0.2271
3-ethyl-3-methylheptane	-	0.02539	0.2204	1.4415	1.5138	0.4548	-1.1368	yes	down	-	-	-	-	-	-	-	-	-	-	-	17302-01-1	71	23.94165965	C10H22	metab_189	pos	2122.03192	931	84.12540998	7.69	8.604	16.91	0.1733
Shikimic acid	Ã§²ÝËá	0.04054	0.3113	1.4324	1.4112	1.0327	0.0464	yes	up	C00493	-	-	map01100;map00996;map01110;map01240;map00999;map01230;map00400	Metabolic pathways;Biosynthesis of various alkaloids;Biosynthesis of secondary metabolites;Biosynthesis of cofactors;Biosynthesis of various plant secondary metabolites;Biosynthesis of amino acids;Phenylalanine, tyrosine and tryptophan biosynthesis	Metabolism;Metabolism;Metabolism;Metabolism;Metabolism;Metabolism;Metabolism	Global and overview maps;Biosynthesis of other secondary metabolites;Global and overview maps;Global and overview maps;Biosynthesis of other secondary metabolites;Global and overview maps;Amino acid metabolism	HMDB0003070	Organic oxygen compounds	Organooxygen compounds	Alcohols and polyols	138-59-0	204	20.02956537	C7H10O5	metab_141	pos	1798.640348	1790.885926	97.24092832	22.42	0.5512	21.71	0.491
2-methylpentanol	-	0.04936	0.3113	1.416	1.369	13.1899	3.7214	yes	up	-	-	-	-	-	-	-	-	-	-	-	00000-00-0	71	7.769598674	C6H14O	metab_18	pos	1029.755314	997.8747914	86.11860359	8.353	9.152	0	0
Allo-inositol	-	0.04167	0.3113	1.3806	1.4128	0.9892	-0.0157	yes	down	-	-	-	-	-	-	-	HMDB0240211	Organic oxygen compounds	Organooxygen compounds	Alcohols and polyols	87-89-8	73	23.49477991	C6H12O6	metab_184	pos	2079.013178	1875.021008	95.59572441	24.7	0.2751	24.97	0.08624
Arabinose	-	0.04748	0.3113	1.3524	1.3868	0.9586	-0.061	yes	down	C02479	-	-	-	-	-	-	HMDB0029942;HMDB0000646	Organic oxygen compounds	Organooxygen compounds	Carbohydrates and carbohydrate conjugates	10323-20-3	73	17.99074751	C5H10O5	metab_120	pos	1649.310636	1657.295097	97.57620563	20.13	0.7568	21	0.5671
2,3-dihydro-1-benzofuran-5-yl(morpholin-4-yl)methanone	-	0.04948	0.3113	1.2811	1.3669	0	0	yes	down	-	-	-	-	-	-	-	-	-	-	-	1000268-71-6	147	14.43649404	C13H15NO3	metab_84	pos	1413.193539	1986	79.35087666	0	0	7.923	8.686
